# Supplementary material for: Label-free quantitative proteomics of maize roots from different root zones provides insight into proteins associated with enhance water uptake
Source: BMC Genomics. 2022 Mar 6;23:184. doi: 10.1186/s12864-022-08394-y (PMC8898408; doi:10.1186/s12864-022-08394-y)
Supplement: Supplementary file 1 — Additional file 1: Table S1. List of proteins identified by LFQ analysis. [file 12864_2022_8394_MOESM1_ESM.xlsx]

## Sheet: proteinGroups
id	Protein IDs	Majority protein IDs	Fasta headers	Number of proteins	Peptides	Razor + unique peptides	Unique peptides	Peptides 0-20_1	Peptides 0-20_2	Peptides 0-20_3	Peptides 30-40_1	Peptides 30-40_2	Peptides 30-40_3	Peptides 50-60_1	Peptides 50-60_2	Peptides 50-60_3	Razor + unique peptides 0-20_1	Razor + unique peptides 0-20_2	Razor + unique peptides 0-20_3	Razor + unique peptides 30-40_1	Razor + unique peptides 30-40_2	Razor + unique peptides 30-40_3	Razor + unique peptides 50-60_1	Razor + unique peptides 50-60_2	Razor + unique peptides 50-60_3	Unique peptides 0-20_1	Unique peptides 0-20_2	Unique peptides 0-20_3	Unique peptides 30-40_1	Unique peptides 30-40_2	Unique peptides 30-40_3	Unique peptides 50-60_1	Unique peptides 50-60_2	Unique peptides 50-60_3	Sequence coverage [%]	Unique + razor sequence coverage [%]	Unique sequence coverage [%]	Mol. weight [kDa]	Sequence length	Q-value	Score	Sequence coverage 0-20_1 [%]	Sequence coverage 0-20_2 [%]	Sequence coverage 0-20_3 [%]	Sequence coverage 30-40_1 [%]	Sequence coverage 30-40_2 [%]	Sequence coverage 30-40_3 [%]	Sequence coverage 50-60_1 [%]	Sequence coverage 50-60_2 [%]
1082	Zm00001d035156_P008;Zm00001d035156_P007;Zm00001d035156_P006;Zm00001d035156_P001;Zm00001d035156_P004;Zm00001d035156_P003;Zm00001d035156_P009;Zm00001d035156_P002;Zm00001d035156_P005	Zm00001d035156_P008;Zm00001d035156_P007;Zm00001d035156_P006;Zm00001d035156_P001;Zm00001d035156_P004;Zm00001d035156_P003;Zm00001d035156_P009;Zm00001d035156_P002	Zm00001d035156_P008;Zm00001d035156_P007;Zm00001d035156_P006;Zm00001d035156_P001;Zm00001d035156_P004;Zm00001d035156_P003;Zm00001d035156_P009;Zm00001d035156_P002	9	18	18	5	14	15	15	15	15	17	15	16	14	14	15	15	15	15	17	15	16	14	4	4	3	4	4	5	4	5	3	61.7	61.7	15.9	31.982	295	0	323.31	48.5	56.6	53.2	56.6	56.6	61.4	54.2	54.9
1295	Zm00001d042453_P001	Zm00001d042453_P001	Zm00001d042453_P001	1	20	20	1	15	16	14	13	15	13	16	15	17	15	16	14	13	15	13	16	15	17	0	1	0	0	0	0	0	0	0	54.4	54.4	2	38.59	355	0	323.31	48.7	49.9	46.2	42.8	47.9	43.4	46.5	48.7
534	Zm00001d015376_P002;Zm00001d015376_P001;Zm00001d010672_P001;Zm00001d043194_P001	Zm00001d015376_P002;Zm00001d015376_P001	Zm00001d015376_P002;Zm00001d015376_P001	4	22	22	19	15	19	14	14	13	16	16	15	17	15	19	14	14	13	16	16	15	17	13	16	12	12	10	14	14	13	15	60.4	60.4	53	42.439	402	0	323.31	47.8	54.2	45.8	44	39.8	50.7	51.2	48.8
104	Zm00001d003401_P011;Zm00001d003401_P010;Zm00001d003401_P005;Zm00001d003401_P004;Zm00001d003401_P002;Zm00001d003401_P001;Zm00001d003401_P003;Zm00001d003401_P006;Zm00001d003401_P009;Zm00001d003401_P007;Zm00001d025617_P002	Zm00001d003401_P011;Zm00001d003401_P010;Zm00001d003401_P005;Zm00001d003401_P004;Zm00001d003401_P002;Zm00001d003401_P001;Zm00001d003401_P003;Zm00001d003401_P006;Zm00001d003401_P009	Zm00001d003401_P011;Zm00001d003401_P010;Zm00001d003401_P005;Zm00001d003401_P004;Zm00001d003401_P002;Zm00001d003401_P001;Zm00001d003401_P003;Zm00001d003401_P006;Zm00001d003401_P009	11	15	15	1	11	10	12	12	12	14	14	13	15	11	10	12	12	12	14	14	13	15	1	1	1	1	1	1	1	1	1	61.3	61.3	6.1	29.662	261	0	323.31	51.3	44.1	54	54	50.6	54	57.5	50.2
76	Zm00001d002543_P001;Zm00001d021477_P001;Zm00001d021422_P001;Zm00001d051478_P001;Zm00001d042954_P001;Zm00001d039733_P001;Zm00001d027394_P001;Zm00001d020585_P001;Zm00001d026015_P001;Zm00001d020584_P001;Zm00001d012439_P001;Zm00001d010575_P001;Zm00001d008669_P001;Zm00001d005791_P001;Zm00001d002546_P001;Zm00001d013727_P001;Zm00001d012668_P001;Zm00001d008437_P002;Zm00001d008437_P001	Zm00001d002543_P001;Zm00001d021477_P001;Zm00001d021422_P001;Zm00001d051478_P001;Zm00001d042954_P001;Zm00001d039733_P001;Zm00001d027394_P001;Zm00001d020585_P001;Zm00001d026015_P001;Zm00001d020584_P001;Zm00001d012439_P001;Zm00001d010575_P001;Zm00001d008669_P001;Zm00001d005791_P001;Zm00001d002546_P001	Zm00001d002543_P001;Zm00001d021477_P001;Zm00001d021422_P001;Zm00001d051478_P001;Zm00001d042954_P001;Zm00001d039733_P001;Zm00001d027394_P001;Zm00001d020585_P001;Zm00001d026015_P001;Zm00001d020584_P001;Zm00001d012439_P001;Zm00001d010575_P001;Zm00001d008669_P	19	6	6	6	5	5	4	5	4	5	5	6	5	5	5	4	5	4	5	5	6	5	5	5	4	5	4	5	5	6	5	57.3	57.3	57.3	11.409	103	0	323.31	50.5	50.5	42.7	45.6	38.8	45.6	50.5	57.3
1368	Zm00001d045431_P002;Zm00001d045431_P001;Zm00001d045431_P004;Zm00001d045431_P005;Zm00001d036086_P002;Zm00001d045431_P003;Zm00001d036086_P001;Zm00001d048452_P001;Zm00001d048452_P003;Zm00001d048452_P002;Zm00001d037152_P001	Zm00001d045431_P002;Zm00001d045431_P001;Zm00001d045431_P004;Zm00001d045431_P005	Zm00001d045431_P002;Zm00001d045431_P001;Zm00001d045431_P004;Zm00001d045431_P005	11	19	19	13	13	13	14	15	15	14	17	15	18	13	13	14	15	15	14	17	15	18	10	10	11	11	11	10	13	9	13	53.2	53.2	40.2	47.107	438	0	323.31	40.4	40.4	45.4	46.8	46.8	41.8	50.2	40.6
826	Zm00001d026490_P010;Zm00001d026490_P001;Zm00001d026490_P004;Zm00001d026490_P007;Zm00001d026490_P011;Zm00001d026490_P006;Zm00001d026490_P008;Zm00001d026490_P018;Zm00001d026490_P015;Zm00001d026490_P012;Zm00001d026490_P002;Zm00001d002006_P002;Zm00001d026490_P020;Zm00001d026490_P019;Zm00001d026490_P021;Zm00001d026490_P022;Zm00001d052022_P001;Zm00001d052022_P007;Zm00001d052022_P002;Zm00001d052022_P017…	Zm00001d026490_P010;Zm00001d026490_P001;Zm00001d026490_P004;Zm00001d026490_P007;Zm00001d026490_P011;Zm00001d026490_P006;Zm00001d026490_P008;Zm00001d026490_P018;Zm00001d026490_P015;Zm00001d026490_P012;Zm00001d026490_P002;Zm00001d002006_P002;Zm00001d026490_P020;Zm00001d026490_P019;Zm00001d026490_P021	Zm00001d026490_P010;Zm00001d026490_P001;Zm00001d026490_P004;Zm00001d026490_P007;Zm00001d026490_P011;Zm00001d026490_P006;Zm00001d026490_P008;Zm00001d026490_P018;Zm00001d026490_P015;Zm00001d026490_P012;Zm00001d026490_P002;Zm00001d002006_P002;Zm00001d026490_P	38	21	21	3	17	18	16	17	16	17	17	15	11	17	18	16	17	16	17	17	15	11	2	3	2	3	3	3	2	2	1	22.6	22.6	2.9	108.45	982	0	323.31	19.7	18.4	18.4	18.3	17.1	18.1	18.1	15.7
1141	Zm00001d037547_P001	Zm00001d037547_P001	Zm00001d037547_P001	1	7	7	4	7	7	6	6	6	6	7	6	6	7	7	6	6	6	6	7	6	6	4	4	4	4	4	4	4	3	4	22.5	22.5	14.2	38.672	360	0	323.31	22.5	22.5	20.3	20.3	20.3	20.3	22.5	17.5
157	Zm00001d005334_P001;Zm00001d053838_P004;Zm00001d015327_P002;Zm00001d053834_P005;Zm00001d053834_P004;Zm00001d053838_P001;Zm00001d053834_P003;Zm00001d053834_P002;Zm00001d053834_P001;Zm00001d053838_P002;Zm00001d015327_P003;Zm00001d053838_P003;Zm00001d015327_P001;Zm00001d053838_P005;Zm00001d036717_P001	Zm00001d005334_P001;Zm00001d053838_P004;Zm00001d015327_P002;Zm00001d053834_P005;Zm00001d053834_P004;Zm00001d053838_P001;Zm00001d053834_P003;Zm00001d053834_P002;Zm00001d053834_P001;Zm00001d053838_P002;Zm00001d015327_P003;Zm00001d053838_P003;Zm00001d015327_P001;Zm00001d053838_P005	Zm00001d005334_P001;Zm00001d053838_P004;Zm00001d015327_P002;Zm00001d053834_P005;Zm00001d053834_P004;Zm00001d053838_P001;Zm00001d053834_P003;Zm00001d053834_P002;Zm00001d053834_P001;Zm00001d053838_P002;Zm00001d015327_P003;Zm00001d053838_P003;Zm00001d015327_P	15	5	5	1	4	4	5	5	4	4	5	5	3	4	4	5	5	4	4	5	5	3	1	1	1	1	1	1	1	1	1	38	38	12.4	14.758	129	0	323.31	33.3	33.3	38	38	33.3	33.3	38	38
1515	Zm00001d051591_P001	Zm00001d051591_P001	Zm00001d051591_P001	1	8	8	2	4	3	4	8	6	6	5	5	6	4	3	4	8	6	6	5	5	6	0	0	0	2	1	1	1	1	1	37.7	37.7	6.5	16.617	154	0	190.66	22.7	15.6	20.1	37.7	33.1	33.1	27.3	28.6
412	Zm00001d042731_P002;Zm00001d042731_P001;Zm00001d012277_P003;Zm00001d012277_P002;Zm00001d012277_P001;Zm00001d003298_P001;Zm00001d016508_P001;Zm00001d019396_P001	Zm00001d042731_P002;Zm00001d042731_P001;Zm00001d012277_P003;Zm00001d012277_P002;Zm00001d012277_P001	Zm00001d042731_P002;Zm00001d042731_P001;Zm00001d012277_P003;Zm00001d012277_P002;Zm00001d012277_P001	8	12	12	3	8	7	7	8	9	10	10	7	8	8	7	7	8	9	10	10	7	8	1	0	0	1	2	3	1	0	1	40.7	40.7	12.5	41.662	376	0	271.3	25	20.2	20.2	27.4	27.1	34.3	30.3	20.2
172	Zm00001d006008_P001;Zm00001d006008_P003;Zm00001d006008_P005;Zm00001d006008_P004;Zm00001d020898_P004;Zm00001d006008_P002;Zm00001d020898_P008;Zm00001d020898_P006	Zm00001d006008_P001;Zm00001d006008_P003	Zm00001d006008_P001;Zm00001d006008_P003	8	25	25	5	16	17	16	19	18	16	15	14	17	16	17	16	19	18	16	15	14	17	2	2	2	3	3	3	0	2	2	33.5	33.5	9.2	80.171	698	0	323.31	25.2	23.5	22.8	27.7	25.5	25.4	21.3	18.1
953	Zm00001d031128_P004;Zm00001d031128_P001;Zm00001d031128_P002;Zm00001d031128_P006;Zm00001d031128_P005;Zm00001d031128_P003;Zm00001d031128_P007	Zm00001d031128_P004;Zm00001d031128_P001;Zm00001d031128_P002;Zm00001d031128_P006;Zm00001d031128_P005;Zm00001d031128_P003	Zm00001d031128_P004;Zm00001d031128_P001;Zm00001d031128_P002;Zm00001d031128_P006;Zm00001d031128_P005;Zm00001d031128_P003	7	16	16	10	10	10	6	15	12	14	10	10	9	10	10	6	15	12	14	10	10	9	6	5	3	9	7	8	5	5	4	27.7	27.7	18.5	84.491	766	0	323.31	15.7	15.5	7.7	25.6	19.2	22.7	14.9	15
1213	Zm00001d039283_P002;Zm00001d039283_P001;Zm00001d039283_P004;Zm00001d039283_P003;Zm00001d045858_P001;Zm00001d024005_P001	Zm00001d039283_P002;Zm00001d039283_P001;Zm00001d039283_P004	Zm00001d039283_P002;Zm00001d039283_P001;Zm00001d039283_P004	6	13	13	10	7	7	8	8	11	8	10	8	10	7	7	8	8	11	8	10	8	10	6	6	6	7	9	6	8	6	8	61.6	61.6	51.2	22.643	211	0	323.31	27.5	27.5	41.2	44.5	55.9	40.3	46.9	40.3
1360	Zm00001d045042_P014;Zm00001d045042_P007;Zm00001d045042_P015;Zm00001d045042_P016;Zm00001d045042_P011;Zm00001d045042_P010;Zm00001d045042_P001;Zm00001d045042_P006;Zm00001d045042_P005;Zm00001d045042_P003;Zm00001d045042_P013;Zm00001d045042_P002;Zm00001d045042_P017;Zm00001d045042_P004;Zm00001d045042_P008;Zm00001d045042_P018;Zm00001d045042_P019;Zm00001d045042_P020;Zm00001d045042_P012;Zm00001d045042_P021…	Zm00001d045042_P014;Zm00001d045042_P007;Zm00001d045042_P015;Zm00001d045042_P016;Zm00001d045042_P011;Zm00001d045042_P010;Zm00001d045042_P001;Zm00001d045042_P006;Zm00001d045042_P005;Zm00001d045042_P003;Zm00001d045042_P013;Zm00001d045042_P002;Zm00001d045042_P017;Zm00001d045042_P004;Zm00001d045042_P008;Zm00001d045042_P018;Zm00001d045042_P019;Zm00001d045042_P020;Zm00001d045042_P012	Zm00001d045042_P014;Zm00001d045042_P007;Zm00001d045042_P015;Zm00001d045042_P016;Zm00001d045042_P011;Zm00001d045042_P010;Zm00001d045042_P001;Zm00001d045042_P006;Zm00001d045042_P005;Zm00001d045042_P003;Zm00001d045042_P013;Zm00001d045042_P002;Zm00001d045042_P	21	21	21	16	8	11	10	9	11	8	17	12	12	8	11	10	9	11	8	17	12	12	4	6	5	4	6	4	13	7	8	23.8	23.8	19.7	94.072	822	0	245.97	9.2	12.5	11.7	10.1	11.2	9.1	20.9	13.4
581	Zm00001d045475_P001;Zm00001d036036_P001;Zm00001d029394_P004;Zm00001d029394_P003;Zm00001d029394_P002;Zm00001d016908_P007;Zm00001d016908_P006;Zm00001d016908_P004;Zm00001d016908_P003;Zm00001d016908_P002;Zm00001d016908_P001;Zm00001d003493_P002;Zm00001d003493_P001;Zm00001d029394_P001;Zm00001d003730_P003	Zm00001d045475_P001;Zm00001d036036_P001;Zm00001d029394_P004;Zm00001d029394_P003;Zm00001d029394_P002;Zm00001d016908_P007;Zm00001d016908_P006;Zm00001d016908_P004;Zm00001d016908_P003;Zm00001d016908_P002;Zm00001d016908_P001;Zm00001d003493_P002;Zm00001d003493_P001;Zm00001d029394_P001;Zm00001d003730_P003	Zm00001d045475_P001;Zm00001d036036_P001;Zm00001d029394_P004;Zm00001d029394_P003;Zm00001d029394_P002;Zm00001d016908_P007;Zm00001d016908_P006;Zm00001d016908_P004;Zm00001d016908_P003;Zm00001d016908_P002;Zm00001d016908_P001;Zm00001d003493_P002;Zm00001d003493_P	15	4	4	2	4	2	3	4	3	4	2	2	2	4	2	3	4	3	4	2	2	2	2	0	1	2	1	2	0	0	0	23.5	23.5	13.2	15.406	136	0	52.751	23.5	10.3	16.9	23.5	16.9	23.5	10.3	10.3
1160	Zm00001d037875_P003;Zm00001d037875_P014;Zm00001d037877_P001;Zm00001d037877_P002;Zm00001d037877_P003;Zm00001d037877_P005;Zm00001d037875_P005;Zm00001d037875_P002;Zm00001d037875_P001;Zm00001d037877_P014;Zm00001d037873_P001;Zm00001d037873_P002;Zm00001d009870_P002;Zm00001d037873_P007;Zm00001d037873_P012;Zm00001d009870_P008;Zm00001d009870_P003;Zm00001d009870_P004;Zm00001d037873_P010;Zm00001d009870_P001…	Zm00001d037875_P003;Zm00001d037875_P014;Zm00001d037877_P001;Zm00001d037877_P002;Zm00001d037877_P003;Zm00001d037877_P005;Zm00001d037875_P005;Zm00001d037875_P002;Zm00001d037875_P001;Zm00001d037877_P014;Zm00001d037873_P001;Zm00001d037873_P002;Zm00001d009870_P002;Zm00001d037873_P007;Zm00001d037873_P012;Zm00001d009870_P008;Zm00001d009870_P003;Zm00001d009870_P004;Zm00001d037873_P010;Zm00001d009870_P001…	Zm00001d037875_P003;Zm00001d037875_P014;Zm00001d037877_P001;Zm00001d037877_P002;Zm00001d037877_P003;Zm00001d037877_P005;Zm00001d037875_P005;Zm00001d037875_P002;Zm00001d037875_P001;Zm00001d037877_P014;Zm00001d037873_P001;Zm00001d037873_P002;Zm00001d009870_P	36	11	11	1	7	7	8	10	8	7	6	8	8	7	7	8	10	8	7	6	8	8	1	0	1	1	0	0	0	1	1	29.5	29.5	1.3	49.18	447	0	186.3	17	17.4	19.7	23	20.1	18.3	15.4	19.7
902	Zm00001d028815_P001;Zm00001d028814_P001	Zm00001d028815_P001;Zm00001d028814_P001	Zm00001d028815_P001;Zm00001d028814_P001	2	8	8	7	1	2	1	6	7	4	6	8	7	1	2	1	6	7	4	6	8	7	1	2	1	5	6	4	5	7	7	65.6	65.6	58.1	16.942	160	0	261.52	8.8	12.5	8.8	55.6	60.6	35	53.1	65.6
1034	Zm00001d033931_P002;Zm00001d033931_P001;Zm00001d033931_P005;Zm00001d033931_P007;Zm00001d033931_P006;Zm00001d033931_P003;Zm00001d033931_P004;Zm00001d018468_P004;Zm00001d018468_P002;Zm00001d018468_P003;Zm00001d018468_P001	Zm00001d033931_P002;Zm00001d033931_P001;Zm00001d033931_P005;Zm00001d033931_P007;Zm00001d033931_P006;Zm00001d033931_P003	Zm00001d033931_P002;Zm00001d033931_P001;Zm00001d033931_P005;Zm00001d033931_P007;Zm00001d033931_P006;Zm00001d033931_P003	11	12	12	10	1	3	3	2	3	3	9	10	10	1	3	3	2	3	3	9	10	10	0	2	2	1	2	2	7	8	8	33.2	33.2	28.5	40.931	379	0	140.42	2.1	7.1	7.1	4.7	7.1	7.1	23	24.8
1259	Zm00001d040880_P001;Zm00001d016118_P001;Zm00001d000270_P009	Zm00001d040880_P001	Zm00001d040880_P001	3	16	16	15	11	13	12	12	14	13	12	13	13	11	13	12	12	14	13	12	13	13	11	13	12	11	13	13	11	13	13	32.1	32.1	30.7	55.18	508	0	323.31	24.6	28.1	24	24	29.1	27.2	23.4	28.1
946	Zm00001d041550_P006;Zm00001d030725_P001;Zm00001d030725_P003;Zm00001d030725_P004;Zm00001d030725_P006;Zm00001d030725_P007;Zm00001d041550_P005;Zm00001d041550_P004;Zm00001d041550_P001;Zm00001d041550_P002;Zm00001d030725_P005;Zm00001d041550_P007;Zm00001d030725_P002;Zm00001d030725_P008;Zm00001d041550_P003;Zm00001d048687_P002;Zm00001d010529_P004;Zm00001d048687_P001	Zm00001d041550_P006;Zm00001d030725_P001;Zm00001d030725_P003;Zm00001d030725_P004;Zm00001d030725_P006;Zm00001d030725_P007;Zm00001d041550_P005;Zm00001d041550_P004;Zm00001d041550_P001;Zm00001d041550_P002;Zm00001d030725_P005;Zm00001d041550_P007;Zm00001d030725_P002;Zm00001d030725_P008;Zm00001d041550_P003	Zm00001d041550_P006;Zm00001d030725_P001;Zm00001d030725_P003;Zm00001d030725_P004;Zm00001d030725_P006;Zm00001d030725_P007;Zm00001d041550_P005;Zm00001d041550_P004;Zm00001d041550_P001;Zm00001d041550_P002;Zm00001d030725_P005;Zm00001d041550_P007;Zm00001d030725_P	18	20	20	7	13	13	11	13	13	11	12	12	13	13	13	11	13	13	11	12	12	13	4	3	3	2	2	3	3	3	4	35.7	35.7	10.2	71.162	649	0	323.31	21.9	26.2	20.3	25.1	23.3	20.2	25.1	22
589	Zm00001d051001_P004;Zm00001d051001_P002;Zm00001d051001_P001;Zm00001d017121_P001;Zm00001d017121_P002;Zm00001d051001_P003;Zm00001d053798_P005;Zm00001d053798_P002;Zm00001d027751_P001	Zm00001d051001_P004;Zm00001d051001_P002;Zm00001d051001_P001;Zm00001d017121_P001	Zm00001d051001_P004;Zm00001d051001_P002;Zm00001d051001_P001;Zm00001d017121_P001	9	14	6	6	11	8	11	10	8	11	10	11	12	4	1	3	3	1	4	3	4	5	4	1	3	3	1	4	3	4	5	40	17.3	17.3	31.903	295	0	36.801	32.9	26.4	32.2	31.5	26.4	34.6	29.8	32.9
612	Zm00001d051685_P002;Zm00001d051685_P001;Zm00001d017857_P004;Zm00001d017857_P001;Zm00001d017857_P002;Zm00001d051685_P003;Zm00001d017857_P003;Zm00001d045884_P001	Zm00001d051685_P002;Zm00001d051685_P001;Zm00001d017857_P004;Zm00001d017857_P001;Zm00001d017857_P002	Zm00001d051685_P002;Zm00001d051685_P001;Zm00001d017857_P004;Zm00001d017857_P001;Zm00001d017857_P002	8	8	8	3	7	6	5	6	6	7	7	6	4	7	6	5	6	6	7	7	6	4	3	2	2	3	2	3	3	3	2	19.4	19.4	7.5	42.332	387	0	75.074	16.3	14	11.9	14.2	15	17.3	16.3	14.2
90	Zm00001d002898_P001	Zm00001d002898_P001	Zm00001d002898_P001	1	11	11	7	3	4	5	7	5	8	11	9	7	3	4	5	7	5	8	11	9	7	0	1	1	4	1	4	7	5	3	39.7	39.7	25.6	37.494	355	0	323.31	9.3	14.6	17.5	22	17.5	26.8	39.7	32.7
1232	Zm00001d039865_P001;Zm00001d039865_P003;Zm00001d039865_P002;Zm00001d039865_P004	Zm00001d039865_P001;Zm00001d039865_P003;Zm00001d039865_P002;Zm00001d039865_P004	Zm00001d039865_P001;Zm00001d039865_P003;Zm00001d039865_P002;Zm00001d039865_P004	4	6	6	3	4	6	5	5	5	6	6	6	6	4	6	5	5	5	6	6	6	6	2	3	2	2	2	3	3	3	3	30	30	13.4	27.025	253	0	185.97	20.6	30	25.3	26.1	26.1	30	30	30
302	Zm00001d009488_P005;Zm00001d009488_P004;Zm00001d038929_P001;Zm00001d009488_P001;Zm00001d043834_P002;Zm00001d043834_P001;Zm00001d009488_P002;Zm00001d009488_P006;Zm00001d009488_P003;Zm00001d042696_P002;Zm00001d045004_P001	Zm00001d009488_P005;Zm00001d009488_P004;Zm00001d038929_P001;Zm00001d009488_P001;Zm00001d043834_P002;Zm00001d043834_P001;Zm00001d009488_P002;Zm00001d009488_P006;Zm00001d009488_P003	Zm00001d009488_P005;Zm00001d009488_P004;Zm00001d038929_P001;Zm00001d009488_P001;Zm00001d043834_P002;Zm00001d043834_P001;Zm00001d009488_P002;Zm00001d009488_P006;Zm00001d009488_P003	11	14	14	14	8	9	10	9	9	9	11	12	10	8	9	10	9	9	9	11	12	10	8	9	10	9	9	9	11	12	10	46.4	46.4	46.4	45.904	425	0	323.31	28.7	30.4	32.5	31.8	30.8	31.8	37.9	39.3
1453	Zm00001d049239_P001;Zm00001d049239_P003;Zm00001d049239_P004;Zm00001d004646_P001;Zm00001d049239_P002	Zm00001d049239_P001;Zm00001d049239_P003;Zm00001d049239_P004	Zm00001d049239_P001;Zm00001d049239_P003;Zm00001d049239_P004	5	14	14	14	7	8	7	9	9	8	10	9	8	7	8	7	9	9	8	10	9	8	7	8	7	9	9	8	10	9	8	29.7	29.7	29.7	53.234	485	0	323.31	13.8	15.7	14	20.4	20	19	21.9	17.1
212	Zm00001d007049_P001;Zm00001d047367_P010;Zm00001d047367_P009;Zm00001d047367_P004;Zm00001d047367_P003;Zm00001d047367_P002;Zm00001d011254_P001;Zm00001d047367_P001;Zm00001d047367_P005	Zm00001d007049_P001	Zm00001d007049_P001	9	11	11	11	0	0	0	0	0	0	8	10	8	0	0	0	0	0	0	8	10	8	0	0	0	0	0	0	8	10	8	31.9	31.9	31.9	40.72	376	0	278.83	0	0	0	0	0	0	24.7	30.3
1004	Zm00001d032695_P001	Zm00001d032695_P001	Zm00001d032695_P001	1	7	7	4	6	7	7	6	7	6	6	4	7	6	7	7	6	7	6	6	4	7	4	4	4	3	4	3	3	2	4	21.4	21.4	12.7	35.59	332	0	101.82	18.7	21.4	21.4	17.8	21.4	18.7	17.8	13.6
190	Zm00001d006309_P007;Zm00001d006309_P011;Zm00001d006309_P012;Zm00001d006309_P010;Zm00001d021421_P001;Zm00001d021421_P006;Zm00001d006309_P002;Zm00001d006309_P001;Zm00001d006309_P014;Zm00001d006309_P013;Zm00001d006309_P015;Zm00001d006309_P016;Zm00001d006309_P017;Zm00001d006309_P004;Zm00001d006309_P008;Zm00001d006309_P005;Zm00001d006309_P006;Zm00001d015008_P001;Zm00001d021421_P011;Zm00001d006309_P003…	Zm00001d006309_P007;Zm00001d006309_P011;Zm00001d006309_P012;Zm00001d006309_P010;Zm00001d021421_P001;Zm00001d021421_P006;Zm00001d006309_P002;Zm00001d006309_P001;Zm00001d006309_P014;Zm00001d006309_P013;Zm00001d006309_P015	Zm00001d006309_P007;Zm00001d006309_P011;Zm00001d006309_P012;Zm00001d006309_P010;Zm00001d021421_P001;Zm00001d021421_P006;Zm00001d006309_P002;Zm00001d006309_P001;Zm00001d006309_P014;Zm00001d006309_P013;Zm00001d006309_P015	24	14	14	3	10	10	11	11	11	10	9	9	11	10	10	11	11	11	10	9	9	11	2	2	3	2	2	2	2	2	2	31.1	31.1	6.6	52.087	473	0	126.09	22.6	22.6	25.8	24.3	24.3	22.6	20.5	20.3
354	Zm00001d011087_P001;Zm00001d035720_P002;Zm00001d035722_P007;Zm00001d011086_P001;Zm00001d035722_P009;Zm00001d035722_P006;Zm00001d035722_P004;Zm00001d035722_P003;Zm00001d035722_P002;Zm00001d035722_P001;Zm00001d035720_P004;Zm00001d035720_P003;Zm00001d035720_P001;Zm00001d011087_P007;Zm00001d011087_P006;Zm00001d011087_P005;Zm00001d011087_P004;Zm00001d011087_P003;Zm00001d011087_P002;Zm00001d011086_P005…	Zm00001d011087_P001;Zm00001d035720_P002;Zm00001d035722_P007;Zm00001d011086_P001;Zm00001d035722_P009;Zm00001d035722_P006;Zm00001d035722_P004;Zm00001d035722_P003;Zm00001d035722_P002;Zm00001d035722_P001;Zm00001d035720_P004;Zm00001d035720_P003;Zm00001d035720_P001;Zm00001d011087_P007;Zm00001d011087_P006;Zm00001d011087_P005;Zm00001d011087_P004;Zm00001d011087_P003;Zm00001d011087_P002;Zm00001d011086_P005…	Zm00001d011087_P001;Zm00001d035720_P002;Zm00001d035722_P007;Zm00001d011086_P001;Zm00001d035722_P009;Zm00001d035722_P006;Zm00001d035722_P004;Zm00001d035722_P003;Zm00001d035722_P002;Zm00001d035722_P001;Zm00001d035720_P004;Zm00001d035720_P003;Zm00001d035720_P	28	11	6	2	9	10	10	8	10	9	10	6	10	4	5	5	4	5	5	5	1	5	0	2	1	0	1	1	2	0	1	28.9	16.7	6.4	50.233	454	0	323.31	22.5	27.1	25.3	20.3	25.3	23.1	27.1	16.1
223	Zm00001d007234_P001;Zm00001d007234_P004;Zm00001d007234_P002;Zm00001d007234_P003;Zm00001d007569_P001;Zm00001d019081_P001;Zm00001d028709_P010;Zm00001d019237_P002	Zm00001d007234_P001;Zm00001d007234_P004;Zm00001d007234_P002;Zm00001d007234_P003	Zm00001d007234_P001;Zm00001d007234_P004;Zm00001d007234_P002;Zm00001d007234_P003	8	9	9	7	6	6	7	6	9	6	7	7	6	6	6	7	6	9	6	7	7	6	4	4	5	4	7	4	5	5	4	40.4	40.4	32.8	27.227	250	0	164.81	24.8	24.8	27.6	24.8	40.4	24.8	32	32
571	Zm00001d016661_P001;Zm00001d016660_P001	Zm00001d016661_P001;Zm00001d016660_P001	Zm00001d016661_P001;Zm00001d016660_P001	2	6	6	2	5	4	4	5	6	5	2	4	4	5	4	4	5	6	5	2	4	4	1	1	1	2	2	1	1	1	1	39	39	16.9	18.362	172	0	111.91	30.2	26.2	26.2	34.9	39	30.2	15.1	26.2
424	Zm00001d012675_P001;Zm00001d012675_P003;Zm00001d012675_P002	Zm00001d012675_P001	Zm00001d012675_P001	3	5	5	4	4	3	3	3	4	4	3	4	3	4	3	3	3	4	4	3	4	3	3	2	2	2	3	3	2	3	2	23.4	23.4	19.6	23.807	214	0	108.61	20.1	10.7	10.7	10.7	20.1	20.1	10.7	14
867	Zm00001d028260_P003;Zm00001d028260_P004;Zm00001d028260_P005;Zm00001d048050_P003;Zm00001d028260_P006;Zm00001d048050_P004;Zm00001d028260_P007;Zm00001d048050_P005;Zm00001d028260_P002;Zm00001d048050_P001	Zm00001d028260_P003;Zm00001d028260_P004;Zm00001d028260_P005;Zm00001d048050_P003;Zm00001d028260_P006;Zm00001d048050_P004;Zm00001d028260_P007;Zm00001d048050_P005;Zm00001d028260_P002;Zm00001d048050_P001	Zm00001d028260_P003;Zm00001d028260_P004;Zm00001d028260_P005;Zm00001d048050_P003;Zm00001d028260_P006;Zm00001d048050_P004;Zm00001d028260_P007;Zm00001d048050_P005;Zm00001d028260_P002;Zm00001d048050_P001	10	6	4	4	6	6	5	5	5	3	5	5	4	4	4	4	3	3	2	3	3	3	4	4	4	3	3	2	3	3	3	25.4	13.9	13.9	36.875	338	0	323.31	25.4	25.4	17.5	20.4	20.4	9.8	20.4	20.4
427	Zm00001d012770_P001;Zm00001d012770_P005;Zm00001d034771_P005;Zm00001d034771_P001;Zm00001d034771_P002;Zm00001d034771_P003;Zm00001d012770_P006;Zm00001d034771_P008;Zm00001d034776_P007;Zm00001d034773_P007;Zm00001d012770_P004;Zm00001d034773_P008;Zm00001d034776_P008;Zm00001d034771_P006;Zm00001d012770_P003;Zm00001d034771_P007;Zm00001d020342_P001	Zm00001d012770_P001;Zm00001d012770_P005;Zm00001d034771_P005;Zm00001d034771_P001;Zm00001d034771_P002;Zm00001d034771_P003;Zm00001d012770_P006;Zm00001d034771_P008	Zm00001d012770_P001;Zm00001d012770_P005;Zm00001d034771_P005;Zm00001d034771_P001;Zm00001d034771_P002;Zm00001d034771_P003;Zm00001d012770_P006;Zm00001d034771_P008	17	15	15	1	5	7	7	11	11	9	8	6	10	5	7	7	11	11	9	8	6	10	0	1	0	0	0	0	0	0	0	19.5	19.5	0.8	93.906	843	0	206.21	7.2	8.5	10.1	14.5	14.8	12.3	11.5	8.3
86	Zm00001d002842_P001;Zm00001d002842_P002;Zm00001d002842_P004;Zm00001d002842_P005;Zm00001d025932_P006;Zm00001d025932_P001;Zm00001d025932_P003;Zm00001d017386_P002;Zm00001d017386_P001	Zm00001d002842_P001;Zm00001d002842_P002	Zm00001d002842_P001;Zm00001d002842_P002	9	10	10	10	3	5	3	8	7	6	3	7	2	3	5	3	8	7	6	3	7	2	3	5	3	8	7	6	3	7	2	40.7	40.7	40.7	21.832	199	0	86.55	14.1	29.1	14.1	34.7	36.7	31.7	20.6	37.2
1170	Zm00001d038262_P001;Zm00001d010205_P002;Zm00001d010205_P001;Zm00001d005249_P001;Zm00001d005304_P001	Zm00001d038262_P001	Zm00001d038262_P001	5	27	27	26	12	12	11	19	23	20	15	9	14	12	12	11	19	23	20	15	9	14	11	11	11	19	22	19	15	8	13	43.9	43.9	42.7	68.034	620	0	323.31	18.4	21.1	17.4	36.1	36	33.7	28.7	15.2
1175	Zm00001d038381_P001;Zm00001d019385_P001;Zm00001d019380_P001	Zm00001d038381_P001	Zm00001d038381_P001	3	4	4	1	2	2	2	2	2	3	4	2	1	2	2	2	2	2	3	4	2	1	1	0	1	1	1	1	1	0	0	18.1	18.1	3.8	16.7	160	0	90.075	9.4	10	9.4	9.4	9.4	13.8	18.1	10
1501	Zm00001d051129_P007;Zm00001d051129_P003;Zm00001d051129_P005;Zm00001d051129_P002;Zm00001d051129_P006;Zm00001d051129_P008	Zm00001d051129_P007;Zm00001d051129_P003;Zm00001d051129_P005;Zm00001d051129_P002;Zm00001d051129_P006;Zm00001d051129_P008	Zm00001d051129_P007;Zm00001d051129_P003;Zm00001d051129_P005;Zm00001d051129_P002;Zm00001d051129_P006;Zm00001d051129_P008	6	10	10	2	8	8	8	9	6	7	6	7	6	8	8	8	9	6	7	6	7	6	2	2	2	2	2	2	2	2	2	25.1	25.1	5.7	45.193	422	0	95.006	20.6	21.1	20.9	23	14	19.4	16.1	18.5
762	Zm00001d023811_P001	Zm00001d023811_P001	Zm00001d023811_P001	1	7	7	7	2	3	1	6	7	6	5	5	7	2	3	1	6	7	6	5	5	7	2	3	1	6	7	6	5	5	7	50.3	50.3	50.3	17.026	161	0	108.66	16.1	27.3	8.7	42.9	50.3	46	40.4	39.1
399	Zm00001d011965_P001;Zm00001d042282_P003;Zm00001d042282_P002;Zm00001d042282_P004;Zm00001d042282_P001	Zm00001d011965_P001;Zm00001d042282_P003;Zm00001d042282_P002	Zm00001d011965_P001;Zm00001d042282_P003;Zm00001d042282_P002	5	10	10	10	9	7	6	5	5	5	8	4	5	9	7	6	5	5	5	8	4	5	9	7	6	5	5	5	8	4	5	26.1	26.1	26.1	46.245	429	0	323.31	23.8	19.3	17.7	15.2	15.6	14.5	22.8	11.2
1105	Zm00001d045323_P009;Zm00001d045323_P008;Zm00001d036213_P001;Zm00001d045323_P007;Zm00001d045323_P006;Zm00001d036213_P002;Zm00001d053631_P002	Zm00001d045323_P009;Zm00001d045323_P008;Zm00001d036213_P001;Zm00001d045323_P007;Zm00001d045323_P006;Zm00001d036213_P002	Zm00001d045323_P009;Zm00001d045323_P008;Zm00001d036213_P001;Zm00001d045323_P007;Zm00001d045323_P006;Zm00001d036213_P002	7	4	4	4	3	3	4	3	2	3	2	3	2	3	3	4	3	2	3	2	3	2	3	3	4	3	2	3	2	3	2	38.2	38.2	38.2	14.114	131	0	53.266	30.5	30.5	38.2	32.1	24.4	30.5	24.4	30.5
1033	Zm00001d033925_P001	Zm00001d033925_P001	Zm00001d033925_P001	1	7	7	7	5	6	6	5	6	3	5	5	4	5	6	6	5	6	3	5	5	4	5	6	6	5	6	3	5	5	4	23.8	23.8	23.8	31.928	286	0	161.53	16.4	20.6	19.6	16.4	20.6	9.1	16.4	16.4
1252	Zm00001d040702_P001	Zm00001d040702_P001	Zm00001d040702_P001	1	7	7	6	4	4	7	7	6	6	6	6	6	4	4	7	7	6	6	6	6	6	4	4	6	6	5	5	5	5	6	25.1	25.1	22.6	38.356	367	0	222.17	16.9	16.9	25.1	25.1	21.8	21.8	21.8	21.8
1403	Zm00001d047253_P001;Zm00001d047253_P007;Zm00001d047253_P002;Zm00001d047253_P003;Zm00001d047253_P005;Zm00001d047253_P016;Zm00001d047253_P018;Zm00001d047253_P015;Zm00001d047253_P009;Zm00001d047253_P008;Zm00001d047253_P014;Zm00001d047253_P011;Zm00001d047253_P019;Zm00001d047253_P010;Zm00001d047253_P013;Zm00001d047253_P004;Zm00001d047253_P012;Zm00001d024710_P015;Zm00001d024710_P017;Zm00001d024710_P014…	Zm00001d047253_P001;Zm00001d047253_P007;Zm00001d047253_P002;Zm00001d047253_P003;Zm00001d047253_P005;Zm00001d047253_P016;Zm00001d047253_P018;Zm00001d047253_P015;Zm00001d047253_P009;Zm00001d047253_P008;Zm00001d047253_P014;Zm00001d047253_P011;Zm00001d047253_P019;Zm00001d047253_P010;Zm00001d047253_P013	Zm00001d047253_P001;Zm00001d047253_P007;Zm00001d047253_P002;Zm00001d047253_P003;Zm00001d047253_P005;Zm00001d047253_P016;Zm00001d047253_P018;Zm00001d047253_P015;Zm00001d047253_P009;Zm00001d047253_P008;Zm00001d047253_P014;Zm00001d047253_P011;Zm00001d047253_P	21	20	15	15	15	16	14	15	13	15	10	12	13	11	11	9	10	8	11	6	7	9	11	11	9	10	8	11	6	7	9	23.3	19.1	19.1	92.924	816	0	323.31	18.4	17.6	15.4	17.6	15.9	17.5	12.3	14.8
613	Zm00001d017958_P001;Zm00001d017958_P006;Zm00001d017958_P002;Zm00001d017958_P003;Zm00001d017958_P005;Zm00001d017958_P004	Zm00001d017958_P001;Zm00001d017958_P006;Zm00001d017958_P002;Zm00001d017958_P003;Zm00001d017958_P005	Zm00001d017958_P001;Zm00001d017958_P006;Zm00001d017958_P002;Zm00001d017958_P003;Zm00001d017958_P005	6	7	7	2	5	4	5	4	6	4	5	5	3	5	4	5	4	6	4	5	5	3	2	2	2	2	2	2	2	1	2	25.8	25.8	7.9	39.295	356	0	323.31	21.1	18.8	13.8	18.8	25.6	13.8	21.1	16.6
923	Zm00001d029558_P001;Zm00001d009296_P001	Zm00001d029558_P001	Zm00001d029558_P001	2	6	6	6	3	4	4	5	5	4	4	3	4	3	4	4	5	5	4	4	3	4	3	4	4	5	5	4	4	3	4	31.3	31.3	31.3	19.156	179	0	49.009	16.8	20.7	20.1	27.9	27.9	24	24	16.8
1370	Zm00001d045451_P001;Zm00001d046962_P002;Zm00001d046962_P001;Zm00001d004171_P002;Zm00001d004171_P001;REV__Zm00001d036763_P001	Zm00001d045451_P001	Zm00001d045451_P001	6	14	14	14	8	8	9	8	12	7	9	10	8	8	8	9	8	12	7	9	10	8	8	8	9	8	12	7	9	10	8	19.4	19.4	19.4	79.093	736	0	112.01	10.7	11.8	13.7	10.3	17.3	10.3	14.5	13.9
593	Zm00001d017271_P005;Zm00001d017271_P008;Zm00001d017271_P010;Zm00001d017271_P001;Zm00001d017271_P007;Zm00001d017271_P004;Zm00001d017271_P006;Zm00001d017271_P003;Zm00001d017271_P009;Zm00001d017271_P011;Zm00001d017271_P002;Zm00001d003017_P002;Zm00001d003017_P003;Zm00001d003017_P004;Zm00001d003017_P005;Zm00001d003017_P006;Zm00001d003017_P001	Zm00001d017271_P005;Zm00001d017271_P008;Zm00001d017271_P010;Zm00001d017271_P001;Zm00001d017271_P007;Zm00001d017271_P004;Zm00001d017271_P006;Zm00001d017271_P003	Zm00001d017271_P005;Zm00001d017271_P008;Zm00001d017271_P010;Zm00001d017271_P001;Zm00001d017271_P007;Zm00001d017271_P004;Zm00001d017271_P006;Zm00001d017271_P003	17	9	9	4	6	5	6	8	6	6	6	4	7	6	5	6	8	6	6	6	4	7	2	2	2	3	2	3	3	2	3	36.5	36.5	19.9	37.106	342	0	264.82	26.6	19.6	20.8	28.4	20.8	27.8	27.8	16.1
1428	Zm00001d048159_P001;Zm00001d048158_P003;Zm00001d048158_P001;Zm00001d048158_P002;Zm00001d048159_P002;Zm00001d048158_P004	Zm00001d048159_P001;Zm00001d048158_P003;Zm00001d048158_P001;Zm00001d048158_P002;Zm00001d048159_P002;Zm00001d048158_P004	Zm00001d048159_P001;Zm00001d048158_P003;Zm00001d048158_P001;Zm00001d048158_P002;Zm00001d048159_P002;Zm00001d048158_P004	6	5	5	1	3	3	1	1	4	4	1	0	2	3	3	1	1	4	4	1	0	2	1	1	0	1	1	1	1	0	1	20	20	6.9	29.681	260	0	42.674	13.1	13.1	2.7	6.9	16.2	16.9	6.9	0
493	Zm00001d014090_P002;Zm00001d014090_P001;Zm00001d032789_P004;Zm00001d014090_P003;Zm00001d013912_P001	Zm00001d014090_P002;Zm00001d014090_P001	Zm00001d014090_P002;Zm00001d014090_P001	5	16	16	3	9	10	11	10	12	10	13	8	10	9	10	11	10	12	10	13	8	10	2	2	2	2	2	2	3	2	2	31.7	31.7	6.1	61.211	577	0	323.31	17.3	20.8	22.9	20.8	26.3	21.5	25.6	17.5
1112	Zm00001d036565_P008;Zm00001d036565_P005;Zm00001d046583_P002;Zm00001d036567_P003;Zm00001d036565_P003;Zm00001d036565_P021;Zm00001d036565_P016;Zm00001d036565_P022;Zm00001d036565_P014;Zm00001d036565_P024;Zm00001d036567_P001;Zm00001d036565_P013;Zm00001d036565_P006;Zm00001d036565_P009;Zm00001d036565_P004;Zm00001d036565_P007;Zm00001d036568_P007;Zm00001d036565_P001;Zm00001d036568_P003;Zm00001d036565_P012…	Zm00001d036565_P008;Zm00001d036565_P005;Zm00001d046583_P002;Zm00001d036567_P003;Zm00001d036565_P003;Zm00001d036565_P021;Zm00001d036565_P016;Zm00001d036565_P022;Zm00001d036565_P014;Zm00001d036565_P024;Zm00001d036567_P001;Zm00001d036565_P013;Zm00001d036565_P006;Zm00001d036565_P009;Zm00001d036565_P004;Zm00001d036565_P007;Zm00001d036568_P007;Zm00001d036565_P001;Zm00001d036568_P003;Zm00001d036565_P012…	Zm00001d036565_P008;Zm00001d036565_P005;Zm00001d046583_P002;Zm00001d036567_P003;Zm00001d036565_P003;Zm00001d036565_P021;Zm00001d036565_P016;Zm00001d036565_P022;Zm00001d036565_P014;Zm00001d036565_P024;Zm00001d036567_P001;Zm00001d036565_P013;Zm00001d036565_P	64	4	4	4	4	4	4	4	4	4	3	2	3	4	4	4	4	4	4	3	2	3	4	4	4	4	4	4	3	2	3	35.3	35.3	35.3	16.389	150	0	71.134	35.3	35.3	35.3	35.3	35.3	35.3	23.3	16
1489	Zm00001d050375_P002;Zm00001d050375_P001	Zm00001d050375_P002;Zm00001d050375_P001	Zm00001d050375_P002;Zm00001d050375_P001	2	14	8	0	10	10	8	10	10	12	11	11	11	7	6	5	7	6	6	6	6	6	0	0	0	0	0	0	0	0	0	66	39.1	0	28.864	256	0	137.4	45.3	48.8	35.9	45.3	51.2	55.9	48.4	52.3
479	Zm00001d013777_P001;Zm00001d033128_P001;Zm00001d033128_P002	Zm00001d013777_P001;Zm00001d033128_P001;Zm00001d033128_P002	Zm00001d013777_P001;Zm00001d033128_P001;Zm00001d033128_P002	3	6	6	6	4	4	4	4	2	4	3	2	4	4	4	4	4	2	4	3	2	4	4	4	4	4	2	4	3	2	4	8.7	8.7	8.7	73.707	657	0	46.22	5.9	5.9	5.9	6.7	3.2	5.9	3.8	3.2
217	Zm00001d007160_P001;Zm00001d007160_P003;Zm00001d007160_P002	Zm00001d007160_P001;Zm00001d007160_P003	Zm00001d007160_P001;Zm00001d007160_P003	3	5	5	4	4	3	4	5	5	5	3	3	4	4	3	4	5	5	5	3	3	4	3	3	3	4	4	4	3	3	3	22.8	22.8	20.6	33.474	320	0	225.14	15.9	13.8	15.9	22.8	22.8	22.8	13.8	13.8
787	Zm00001d024839_P001	Zm00001d024839_P001	Zm00001d024839_P001	1	5	4	4	3	4	4	5	4	4	4	3	4	2	3	3	4	3	3	3	2	3	2	3	3	4	3	3	3	2	3	23.8	20.2	20.2	24.57	223	0	100.69	11.2	17.9	17.9	23.8	17.9	17.9	17	15.2
1567	Zm00001d053765_P003;Zm00001d053765_P001;Zm00001d053765_P002;Zm00001d053765_P006;Zm00001d053765_P004;Zm00001d053765_P005;Zm00001d053765_P007;Zm00001d015426_P001;Zm00001d053765_P008;Zm00001d015427_P001;Zm00001d018548_P001;Zm00001d009512_P002;Zm00001d010681_P001	Zm00001d053765_P003;Zm00001d053765_P001;Zm00001d053765_P002;Zm00001d053765_P006;Zm00001d053765_P004;Zm00001d053765_P005;Zm00001d053765_P007;Zm00001d015426_P001	Zm00001d053765_P003;Zm00001d053765_P001;Zm00001d053765_P002;Zm00001d053765_P006;Zm00001d053765_P004;Zm00001d053765_P005;Zm00001d053765_P007;Zm00001d015426_P001	13	15	15	15	11	10	10	8	9	9	7	5	5	11	10	10	8	9	9	7	5	5	11	10	10	8	9	9	7	5	5	24.8	24.8	24.8	68.446	621	0	156.24	19.6	18.5	16.7	13	16.1	15.8	13.5	8.7
1178	Zm00001d038543_P001;Zm00001d008278_P001;Zm00001d047597_P001;Zm00001d038545_P001;Zm00001d038543_P004;Zm00001d028948_P001;Zm00001d007194_P001;Zm00001d010650_P001;Zm00001d022546_P001;Zm00001d052415_P001	Zm00001d038543_P001;Zm00001d008278_P001;Zm00001d047597_P001;Zm00001d038545_P001;Zm00001d038543_P004;Zm00001d028948_P001;Zm00001d007194_P001;Zm00001d010650_P001;Zm00001d022546_P001	Zm00001d038543_P001;Zm00001d008278_P001;Zm00001d047597_P001;Zm00001d038545_P001;Zm00001d038543_P004;Zm00001d028948_P001;Zm00001d007194_P001;Zm00001d010650_P001;Zm00001d022546_P001	10	10	10	2	5	5	4	7	7	7	8	4	8	5	5	4	7	7	7	8	4	8	2	2	2	2	2	2	2	2	2	62.4	62.4	20.1	16.846	149	0	323.31	33.6	33.6	27.5	47	46.3	44.3	49.7	30.9
1296	Zm00001d042453_P003;Zm00001d042453_P002	Zm00001d042453_P003;Zm00001d042453_P002	Zm00001d042453_P003;Zm00001d042453_P002	2	7	1	1	6	7	6	6	7	6	6	6	6	1	1	1	1	1	1	1	1	1	1	1	1	1	1	1	1	1	1	64.1	7	7	13.842	128	0.0091864	6.4038	59.4	64.1	59.4	57.8	64.1	59.4	59.4	59.4
895	Zm00001d028759_P001;Zm00001d010588_P003;Zm00001d022579_P001	Zm00001d028759_P001	Zm00001d028759_P001	3	8	8	5	2	2	3	4	2	5	8	6	5	2	2	3	4	2	5	8	6	5	2	2	2	3	1	3	5	4	3	14.9	14.9	10.2	65.061	606	0	315.15	4.5	4.5	6.4	8.3	5	9.6	14.9	11.7
1418	Zm00001d047757_P001;Zm00001d047757_P002;Zm00001d047757_P003;Zm00001d047757_P007;Zm00001d047757_P008;Zm00001d020786_P002;Zm00001d051769_P001;Zm00001d006056_P002;Zm00001d008414_P001;Zm00001d054096_P001;Zm00001d020786_P001;Zm00001d030685_P001;Zm00001d038867_P001;Zm00001d006056_P001;Zm00001d047757_P006;Zm00001d047757_P005;Zm00001d047757_P009;Zm00001d047757_P011;Zm00001d047757_P012;Zm00001d030685_P003…	Zm00001d047757_P001;Zm00001d047757_P002;Zm00001d047757_P003;Zm00001d047757_P007;Zm00001d047757_P008	Zm00001d047757_P001;Zm00001d047757_P002;Zm00001d047757_P003;Zm00001d047757_P007;Zm00001d047757_P008	28	7	5	2	5	5	5	5	6	5	5	6	4	3	3	3	3	4	3	3	4	2	1	2	2	1	2	1	1	2	1	37.6	30	9.6	27.308	250	0	74.979	26	21.6	21.6	26	29.6	26	26	29.6
955	Zm00001d031136_P003;Zm00001d031136_P002;Zm00001d031136_P001	Zm00001d031136_P003;Zm00001d031136_P002;Zm00001d031136_P001	Zm00001d031136_P003;Zm00001d031136_P002;Zm00001d031136_P001	3	10	10	10	1	6	4	4	3	4	4	4	2	1	6	4	4	3	4	4	4	2	1	6	4	4	3	4	4	4	2	38.8	38.8	38.8	34.133	325	0	199.48	5.8	24	16	17.5	12	16	17.5	18.8
407	Zm00001d012103_P001;Zm00001d046553_P008;Zm00001d046553_P002;Zm00001d046553_P003	Zm00001d012103_P001	Zm00001d012103_P001	4	18	2	2	14	13	14	12	13	12	15	14	16	1	1	2	2	1	1	1	1	1	1	1	2	2	1	1	1	1	1	45.9	5.1	5.1	38.459	355	0	14.941	42.3	39.7	41.4	36.3	39.7	35.2	40	42.3
292	Zm00001d009140_P001;Zm00001d022290_P001	Zm00001d009140_P001	Zm00001d009140_P001	2	6	5	5	5	4	5	4	5	5	5	4	2	5	4	4	3	4	4	4	3	2	5	4	4	3	4	4	4	3	2	18.8	16.3	16.3	37.652	356	0	105.53	16.3	14.3	16.9	14	16.9	16.9	16.9	14
1426	Zm00001d048102_P005;Zm00001d048102_P003;Zm00001d048102_P002;Zm00001d048102_P001	Zm00001d048102_P005;Zm00001d048102_P003;Zm00001d048102_P002;Zm00001d048102_P001	Zm00001d048102_P005;Zm00001d048102_P003;Zm00001d048102_P002;Zm00001d048102_P001	4	8	8	2	4	4	5	5	4	6	5	4	7	4	4	5	5	4	6	5	4	7	1	2	2	2	1	2	2	2	2	15.4	15.4	3.8	53.425	480	0	139.05	7.7	7.3	9	9.4	7.3	11.5	9.4	7.7
1285	Zm00001d042022_P001	Zm00001d042022_P001	Zm00001d042022_P001	1	6	5	5	1	1	1	4	3	3	5	4	5	0	0	0	3	2	2	4	3	4	0	0	0	3	2	2	4	3	4	20.5	18.3	18.3	38.089	361	0	57.944	2.2	2.2	2.2	15.5	11.4	11.4	18.6	13.3
1423	Zm00001d048021_P001	Zm00001d048021_P001	Zm00001d048021_P001	1	12	12	7	6	9	4	6	6	5	7	6	6	6	9	4	6	6	5	7	6	6	5	6	3	3	4	4	6	4	4	25.1	25.1	15.6	53.034	482	0	133.7	12.7	18.7	8.7	13.1	12.2	11.6	16.4	13.3
845	Zm00001d027558_P011;Zm00001d027558_P002;Zm00001d027558_P013;Zm00001d027558_P012;Zm00001d027558_P005;Zm00001d027558_P004;Zm00001d027558_P003;Zm00001d027558_P017;Zm00001d027558_P018;Zm00001d027558_P014;Zm00001d027558_P009;Zm00001d027558_P006;Zm00001d027558_P016;Zm00001d027558_P007	Zm00001d027558_P011;Zm00001d027558_P002;Zm00001d027558_P013;Zm00001d027558_P012;Zm00001d027558_P005;Zm00001d027558_P004;Zm00001d027558_P003;Zm00001d027558_P017;Zm00001d027558_P018;Zm00001d027558_P014;Zm00001d027558_P009	Zm00001d027558_P011;Zm00001d027558_P002;Zm00001d027558_P013;Zm00001d027558_P012;Zm00001d027558_P005;Zm00001d027558_P004;Zm00001d027558_P003;Zm00001d027558_P017;Zm00001d027558_P018;Zm00001d027558_P014;Zm00001d027558_P009	14	13	10	3	7	8	5	5	4	5	8	6	5	6	6	5	4	3	4	7	5	4	2	1	1	1	0	1	2	2	0	12.9	10.6	2.9	106.51	986	0	105.43	6.9	7.3	5.1	4.6	3.7	5.2	8.3	6.2
1448	Zm00001d049099_P009;Zm00001d049099_P007;Zm00001d049099_P010;Zm00001d049099_P008;Zm00001d049099_P003;Zm00001d049099_P005;Zm00001d049099_P002;Zm00001d049099_P004;Zm00001d049099_P001;Zm00001d049099_P006;Zm00001d035557_P001	Zm00001d049099_P009;Zm00001d049099_P007;Zm00001d049099_P010;Zm00001d049099_P008;Zm00001d049099_P003;Zm00001d049099_P005;Zm00001d049099_P002;Zm00001d049099_P004;Zm00001d049099_P001	Zm00001d049099_P009;Zm00001d049099_P007;Zm00001d049099_P010;Zm00001d049099_P008;Zm00001d049099_P003;Zm00001d049099_P005;Zm00001d049099_P002;Zm00001d049099_P004;Zm00001d049099_P001	11	13	13	6	6	5	7	4	4	7	8	8	5	6	5	7	4	4	7	8	8	5	1	1	1	1	1	2	5	2	3	29.3	29.3	14.1	51.163	460	0	87.399	13.3	10	15.2	8.3	8.3	15.9	17.6	18.5
1076	Zm00001d035038_P004;Zm00001d035038_P002;Zm00001d035037_P001;Zm00001d035037_P004;Zm00001d035038_P001;Zm00001d035037_P008;Zm00001d035037_P010;Zm00001d035037_P011;Zm00001d035037_P003;Zm00001d035038_P003;Zm00001d035037_P013;Zm00001d035038_P005;Zm00001d035037_P005;Zm00001d035037_P007	Zm00001d035038_P004;Zm00001d035038_P002;Zm00001d035037_P001;Zm00001d035037_P004;Zm00001d035038_P001;Zm00001d035037_P008;Zm00001d035037_P010;Zm00001d035037_P011;Zm00001d035037_P003;Zm00001d035038_P003;Zm00001d035037_P013	Zm00001d035038_P004;Zm00001d035038_P002;Zm00001d035037_P001;Zm00001d035037_P004;Zm00001d035038_P001;Zm00001d035037_P008;Zm00001d035037_P010;Zm00001d035037_P011;Zm00001d035037_P003;Zm00001d035038_P003;Zm00001d035037_P013	14	9	9	9	6	4	5	7	7	6	7	5	5	6	4	5	7	7	6	7	5	5	6	4	5	7	7	6	7	5	5	37.6	37.6	37.6	35.481	335	0	323.31	24.5	18.5	17.6	30.4	27.5	20.6	29	21.8
1463	Zm00001d049641_P006;Zm00001d049641_P004;Zm00001d049641_P005;Zm00001d049641_P001;Zm00001d049641_P007;Zm00001d049641_P002;Zm00001d049641_P003	Zm00001d049641_P006;Zm00001d049641_P004;Zm00001d049641_P005;Zm00001d049641_P001;Zm00001d049641_P007;Zm00001d049641_P002;Zm00001d049641_P003	Zm00001d049641_P006;Zm00001d049641_P004;Zm00001d049641_P005;Zm00001d049641_P001;Zm00001d049641_P007;Zm00001d049641_P002;Zm00001d049641_P003	7	17	5	5	12	13	15	13	13	15	13	14	12	3	3	4	3	3	4	3	4	2	3	3	4	3	3	4	3	4	2	54.6	11.9	11.9	31.935	295	0	57.388	42.4	46.4	47.1	46.8	46.4	54.2	44.7	45.1
464	Zm00001d013428_P004;Zm00001d013428_P001;Zm00001d013428_P002;Zm00001d013428_P003;Zm00001d033746_P002	Zm00001d013428_P004;Zm00001d013428_P001;Zm00001d013428_P002;Zm00001d013428_P003;Zm00001d033746_P002	Zm00001d013428_P004;Zm00001d013428_P001;Zm00001d013428_P002;Zm00001d013428_P003;Zm00001d033746_P002	5	12	12	2	5	5	5	8	4	3	6	2	7	5	5	5	8	4	3	6	2	7	0	0	0	0	0	0	0	0	2	25.6	25.6	4	62.952	581	0	155.5	9.5	10.7	10.7	16.7	8.8	7.6	13.8	5.5
1292	Zm00001d042216_P001	Zm00001d042216_P001	Zm00001d042216_P001	1	6	6	6	5	6	5	6	5	5	3	5	4	5	6	5	6	5	5	3	5	4	5	6	5	6	5	5	3	5	4	33.9	33.9	33.9	23.894	221	0	261.35	29	33.9	29	33.9	29	29	18.1	29
92	Zm00001d002901_P001	Zm00001d002901_P001	Zm00001d002901_P001	1	8	8	8	5	8	7	4	5	5	5	6	4	5	8	7	4	5	5	5	6	4	5	8	7	4	5	5	5	6	4	28.5	28.5	28.5	36.604	344	0	323.31	20.6	28.5	25.6	13.1	20.3	18.3	17.7	23
766	Zm00001d023994_P002;Zm00001d023994_P003;Zm00001d023994_P001;Zm00001d024037_P001;Zm00001d024037_P005;Zm00001d024037_P004;Zm00001d024037_P003;Zm00001d024037_P002;Zm00001d024037_P007;Zm00001d024037_P006;Zm00001d023994_P004	Zm00001d023994_P002;Zm00001d023994_P003;Zm00001d023994_P001;Zm00001d024037_P001;Zm00001d024037_P005;Zm00001d024037_P004;Zm00001d024037_P003;Zm00001d024037_P002	Zm00001d023994_P002;Zm00001d023994_P003;Zm00001d023994_P001;Zm00001d024037_P001;Zm00001d024037_P005;Zm00001d024037_P004;Zm00001d024037_P003;Zm00001d024037_P002	11	6	6	3	2	2	2	2	1	1	5	3	1	2	2	2	2	1	1	5	3	1	2	2	2	2	1	1	2	2	1	10.1	10.1	5.5	64.237	566	0	36.542	3.5	3.5	3.5	3.5	1.8	1.8	8.1	5.5
779	Zm00001d024511_P002;Zm00001d024511_P001;Zm00001d049500_P002;Zm00001d049500_P001;Zm00001d049500_P003;Zm00001d022111_P002;Zm00001d022111_P001	Zm00001d024511_P002;Zm00001d024511_P001;Zm00001d049500_P002;Zm00001d049500_P001	Zm00001d024511_P002;Zm00001d024511_P001;Zm00001d049500_P002;Zm00001d049500_P001	7	7	7	7	5	6	6	6	7	5	3	3	4	5	6	6	6	7	5	3	3	4	5	6	6	6	7	5	3	3	4	38.9	38.9	38.9	25.558	229	0	146.19	31.9	35.4	35.4	35.4	38.9	31.9	21.8	16.6
746	Zm00001d022513_P001;Zm00001d022513_P002	Zm00001d022513_P001	Zm00001d022513_P001	2	6	6	5	4	5	2	4	3	6	5	4	2	4	5	2	4	3	6	5	4	2	3	4	2	3	3	5	4	3	2	31.5	31.5	28.8	23.407	219	0	168.1	21	26.9	8.7	22.8	18.7	31.5	23.3	19.2
91	Zm00001d002899_P001	Zm00001d002899_P001	Zm00001d002899_P001	1	6	6	6	4	4	4	4	3	4	5	5	5	4	4	4	4	3	4	5	5	5	4	4	4	4	3	4	5	5	5	23.1	23.1	23.1	35.476	337	0	99.669	16	16	16	16	11.6	16	21.1	18.1
958	Zm00001d031209_P001;Zm00001d031209_P002	Zm00001d031209_P001	Zm00001d031209_P001	2	9	9	9	5	3	6	5	7	5	6	3	5	5	3	6	5	7	5	6	3	5	5	3	6	5	7	5	6	3	5	24.5	24.5	24.5	50.017	462	0	106.77	13.9	9.3	16.5	13.9	18.4	15.2	17.5	9.3
371	Zm00001d011363_P003;Zm00001d011363_P001;Zm00001d011363_P002;Zm00001d044212_P004;Zm00001d044212_P001;Zm00001d044212_P003;Zm00001d011363_P004;Zm00001d044212_P002	Zm00001d011363_P003;Zm00001d011363_P001;Zm00001d011363_P002	Zm00001d011363_P003;Zm00001d011363_P001;Zm00001d011363_P002	8	6	6	6	3	3	2	3	3	2	4	2	3	3	3	2	3	3	2	4	2	3	3	3	2	3	3	2	4	2	3	17.7	17.7	17.7	38.251	345	0	39.94	8.4	8.4	4.6	7.5	7.5	5.2	13	4.6
1441	Zm00001d048625_P001	Zm00001d048625_P001	Zm00001d048625_P001	1	7	7	7	5	5	3	6	4	3	4	5	5	5	5	3	6	4	3	4	5	5	5	5	3	6	4	3	4	5	5	27.1	27.1	27.1	39.183	354	0	277.9	20.1	20.1	13.3	24.9	14.4	11.3	16.4	20.1
1315	Zm00001d043249_P001	Zm00001d043249_P001	Zm00001d043249_P001	1	4	2	2	3	4	2	4	3	4	3	0	2	2	2	2	2	2	2	2	0	1	2	2	2	2	2	2	2	0	1	29.1	12.8	12.8	21.67	203	0	20.059	17.2	29.1	12.8	29.1	17.2	29.1	17.2	0
936	Zm00001d030216_P001	Zm00001d030216_P001	Zm00001d030216_P001	1	2	1	0	2	2	2	2	2	2	2	2	2	1	1	1	1	1	1	1	1	1	0	0	0	0	0	0	0	0	0	10.4	4.6	0	28.869	259	0	19.524	10.4	10.4	10.4	10.4	10.4	10.4	10.4	10.4
204	Zm00001d022042_P003;Zm00001d022042_P002;Zm00001d022042_P001;Zm00001d006760_P003;Zm00001d022042_P010;Zm00001d022042_P008;Zm00001d022042_P007;Zm00001d022042_P006;Zm00001d022042_P004;Zm00001d006760_P002;Zm00001d006760_P001;Zm00001d006760_P004;Zm00001d006760_P005;Zm00001d022042_P005;Zm00001d007940_P002;Zm00001d007940_P001	Zm00001d022042_P003;Zm00001d022042_P002;Zm00001d022042_P001;Zm00001d006760_P003;Zm00001d022042_P010;Zm00001d022042_P008;Zm00001d022042_P007;Zm00001d022042_P006;Zm00001d022042_P004;Zm00001d006760_P002;Zm00001d006760_P001;Zm00001d006760_P004;Zm00001d006760_P005;Zm00001d022042_P005	Zm00001d022042_P003;Zm00001d022042_P002;Zm00001d022042_P001;Zm00001d006760_P003;Zm00001d022042_P010;Zm00001d022042_P008;Zm00001d022042_P007;Zm00001d022042_P006;Zm00001d022042_P004;Zm00001d006760_P002;Zm00001d006760_P001;Zm00001d006760_P004;Zm00001d006760_P	16	5	5	5	4	3	4	4	3	3	3	3	3	4	3	4	4	3	3	3	3	3	4	3	4	4	3	3	3	3	3	34	34	34	15.268	141	0	237.04	28.4	23.4	28.4	29.1	23.4	23.4	23.4	23.4
522	Zm00001d014993_P003;Zm00001d014993_P001;Zm00001d014993_P005;Zm00001d054043_P007;Zm00001d054043_P003;Zm00001d054043_P002;Zm00001d014993_P002;Zm00001d054043_P004;Zm00001d054043_P006;Zm00001d054043_P001;Zm00001d014993_P006;Zm00001d018953_P001;Zm00001d018975_P001;Zm00001d047525_P001;Zm00001d041164_P001;Zm00001d021055_P001	Zm00001d014993_P003;Zm00001d014993_P001;Zm00001d014993_P005;Zm00001d054043_P007;Zm00001d054043_P003;Zm00001d054043_P002;Zm00001d014993_P002;Zm00001d054043_P004	Zm00001d014993_P003;Zm00001d014993_P001;Zm00001d014993_P005;Zm00001d054043_P007;Zm00001d054043_P003;Zm00001d054043_P002;Zm00001d014993_P002;Zm00001d054043_P004	16	18	17	17	11	10	13	12	10	12	14	10	8	10	9	12	11	9	11	13	9	8	10	9	12	11	9	11	13	9	8	29.6	27.1	27.1	73.084	663	0	251.27	18.1	16	20.7	20.5	17.9	18.7	26.1	17.8
155	Zm00001d005276_P001;Zm00001d005276_P006;Zm00001d005276_P008;Zm00001d005276_P002;Zm00001d005276_P005;Zm00001d005276_P012;Zm00001d005276_P007;Zm00001d005276_P004;Zm00001d005276_P014;Zm00001d005276_P011;Zm00001d005276_P013;Zm00001d005276_P010;Zm00001d005276_P009;Zm00001d005276_P003	Zm00001d005276_P001;Zm00001d005276_P006;Zm00001d005276_P008;Zm00001d005276_P002;Zm00001d005276_P005;Zm00001d005276_P012;Zm00001d005276_P007;Zm00001d005276_P004;Zm00001d005276_P014;Zm00001d005276_P011;Zm00001d005276_P013;Zm00001d005276_P010;Zm00001d005276_P009	Zm00001d005276_P001;Zm00001d005276_P006;Zm00001d005276_P008;Zm00001d005276_P002;Zm00001d005276_P005;Zm00001d005276_P012;Zm00001d005276_P007;Zm00001d005276_P004;Zm00001d005276_P014;Zm00001d005276_P011;Zm00001d005276_P013;Zm00001d005276_P010;Zm00001d005276_P	14	8	8	4	4	4	4	5	4	5	6	2	2	4	4	4	5	4	5	6	2	2	2	2	2	3	2	3	2	1	0	13.9	13.9	6.6	60.164	546	0	52.115	7.3	7.3	7.3	8.8	7.3	8.8	11	3.7
584	Zm00001d017047_P001;Zm00001d050921_P003;Zm00001d050921_P001;Zm00001d050920_P001;Zm00001d025591_P001	Zm00001d017047_P001;Zm00001d050921_P003	Zm00001d017047_P001;Zm00001d050921_P003	5	7	7	2	4	5	4	4	5	5	5	3	5	4	5	4	4	5	5	5	3	5	1	2	0	1	1	0	1	1	1	28.8	28.8	9.1	24.238	219	0	66.121	18.7	23.7	19.2	15.5	24.2	19.6	24.2	15.1
1547	Zm00001d053090_P001	Zm00001d053090_P001	Zm00001d053090_P001	1	14	10	3	8	10	10	9	10	12	11	8	7	6	8	8	7	8	8	8	5	3	2	3	3	2	2	2	2	1	1	55.2	42.9	15.7	29.543	268	0	323.31	35.8	45.1	38.4	35.8	42.9	52.6	45.9	31
941	Zm00001d030373_P003;Zm00001d030373_P002;Zm00001d030373_P007;Zm00001d030373_P004;Zm00001d030373_P001;Zm00001d030373_P006;Zm00001d030373_P005;Zm00001d041588_P001	Zm00001d030373_P003;Zm00001d030373_P002;Zm00001d030373_P007;Zm00001d030373_P004;Zm00001d030373_P001;Zm00001d030373_P006	Zm00001d030373_P003;Zm00001d030373_P002;Zm00001d030373_P007;Zm00001d030373_P004;Zm00001d030373_P001;Zm00001d030373_P006	8	15	9	9	8	8	9	10	9	9	7	8	10	5	5	6	6	5	5	3	2	5	5	5	6	6	5	5	3	2	5	43	30.3	30.3	48.114	446	0	323.31	21.7	24.7	28.5	29.8	24.7	27.6	19.3	20.2
506	Zm00001d036480_P001;Zm00001d014673_P001;Zm00001d036480_P002;Zm00001d014673_P002;Zm00001d036480_P003	Zm00001d036480_P001;Zm00001d014673_P001;Zm00001d036480_P002;Zm00001d014673_P002;Zm00001d036480_P003	Zm00001d036480_P001;Zm00001d014673_P001;Zm00001d036480_P002;Zm00001d014673_P002;Zm00001d036480_P003	5	7	7	1	6	6	4	6	4	6	4	4	5	6	6	4	6	4	6	4	4	5	1	1	1	1	1	1	1	1	1	19.3	19.3	3.1	46.982	414	0	286.83	16.9	17.1	10.6	17.1	12.3	17.1	12.3	10.9
551	Zm00001d016166_P001;Zm00001d053453_P016;Zm00001d053453_P001;Zm00001d053453_P013;Zm00001d053453_P002;Zm00001d053453_P005;Zm00001d053453_P012;Zm00001d016166_P003;Zm00001d053453_P009;Zm00001d053453_P010;Zm00001d053453_P015;Zm00001d016166_P006;Zm00001d016166_P007;Zm00001d016166_P014;Zm00001d053453_P011;Zm00001d053453_P004;Zm00001d053453_P014;Zm00001d053453_P008;Zm00001d053453_P007;Zm00001d053453_P006…	Zm00001d016166_P001;Zm00001d053453_P016;Zm00001d053453_P001;Zm00001d053453_P013;Zm00001d053453_P002;Zm00001d053453_P005;Zm00001d053453_P012;Zm00001d016166_P003;Zm00001d053453_P009;Zm00001d053453_P010;Zm00001d053453_P015;Zm00001d016166_P006;Zm00001d016166_P007;Zm00001d016166_P014;Zm00001d053453_P011;Zm00001d053453_P004	Zm00001d016166_P001;Zm00001d053453_P016;Zm00001d053453_P001;Zm00001d053453_P013;Zm00001d053453_P002;Zm00001d053453_P005;Zm00001d053453_P012;Zm00001d016166_P003;Zm00001d053453_P009;Zm00001d053453_P010;Zm00001d053453_P015;Zm00001d016166_P006;Zm00001d016166_P	41	15	15	13	6	10	8	6	7	6	10	3	6	6	10	8	6	7	6	10	3	6	5	9	7	6	6	5	10	3	6	17.4	17.4	15.9	109.43	960	0	218.93	7.8	11.6	9.9	8	8.9	7.7	13.3	3.5
1301	Zm00001d042664_P002;Zm00001d042664_P001	Zm00001d042664_P002;Zm00001d042664_P001	Zm00001d042664_P002;Zm00001d042664_P001	2	16	15	6	6	8	8	9	12	11	13	9	11	5	7	8	9	11	10	13	8	10	1	0	4	3	4	2	6	2	5	28.4	27.1	12.4	62.291	571	0	323.31	12.8	15.8	17.3	16.5	23.3	20.1	24.5	18.7
1309	Zm00001d043086_P005;Zm00001d043086_P012;Zm00001d043086_P003;Zm00001d043086_P001;Zm00001d043086_P014;Zm00001d043086_P009;Zm00001d043086_P007;Zm00001d043086_P004;Zm00001d043086_P008;Zm00001d043086_P006;Zm00001d043086_P002;Zm00001d043086_P010;Zm00001d043086_P011;Zm00001d043086_P013;Zm00001d037501_P001;Zm00001d018021_P001;Zm00001d036858_P001	Zm00001d043086_P005;Zm00001d043086_P012;Zm00001d043086_P003;Zm00001d043086_P001;Zm00001d043086_P014;Zm00001d043086_P009;Zm00001d043086_P007;Zm00001d043086_P004;Zm00001d043086_P008;Zm00001d043086_P006;Zm00001d043086_P002;Zm00001d043086_P010;Zm00001d043086_P011;Zm00001d043086_P013	Zm00001d043086_P005;Zm00001d043086_P012;Zm00001d043086_P003;Zm00001d043086_P001;Zm00001d043086_P014;Zm00001d043086_P009;Zm00001d043086_P007;Zm00001d043086_P004;Zm00001d043086_P008;Zm00001d043086_P006;Zm00001d043086_P002;Zm00001d043086_P010;Zm00001d043086_P	17	14	14	5	9	8	6	7	3	7	9	4	5	9	8	6	7	3	7	9	4	5	3	3	3	3	1	2	3	2	1	26.3	26.3	10.3	60.289	556	0	113.71	18.3	17.3	12.2	13.5	6.1	13.1	16.5	7
1204	Zm00001d039089_P001;Zm00001d039089_P002;Zm00001d009640_P003;Zm00001d044042_P001;Zm00001d009640_P002;Zm00001d009640_P001	Zm00001d039089_P001;Zm00001d039089_P002;Zm00001d009640_P003;Zm00001d044042_P001;Zm00001d009640_P002;Zm00001d009640_P001	Zm00001d039089_P001;Zm00001d039089_P002;Zm00001d009640_P003;Zm00001d044042_P001;Zm00001d009640_P002;Zm00001d009640_P001	6	7	7	6	1	5	6	4	3	4	3	3	2	1	5	6	4	3	4	3	3	2	1	4	5	3	2	3	2	3	2	25.3	25.3	22.1	35.285	340	0	79.834	3.5	15.6	20.3	10.6	7.1	12.4	7.1	7.4
422	Zm00001d012607_P001	Zm00001d012607_P001	Zm00001d012607_P001	1	5	5	3	2	5	2	4	4	5	3	2	2	2	5	2	4	4	5	3	2	2	1	3	2	2	3	3	2	2	1	32.5	32.5	16.3	21.559	203	0	280.45	9.9	32.5	8.9	29.1	20.7	32.5	17.2	8.9
1446	Zm00001d049059_P001	Zm00001d049059_P001	Zm00001d049059_P001	1	7	5	5	1	1	1	3	1	1	5	5	6	0	0	0	2	0	0	3	3	4	0	0	0	2	0	0	3	3	4	17.7	12.9	12.9	41.066	379	0	36.318	2.1	2.1	2.1	6.9	2.1	2.1	12.9	11.9
362	Zm00001d011208_P001	Zm00001d011208_P001	Zm00001d011208_P001	1	4	4	4	0	0	0	0	0	0	3	2	2	0	0	0	0	0	0	3	2	2	0	0	0	0	0	0	3	2	2	16.4	16.4	16.4	34.646	317	0	44.269	0	0	0	0	0	0	10.1	6.9
89	Zm00001d002897_P001	Zm00001d002897_P001	Zm00001d002897_P001	1	8	4	4	6	6	7	6	7	7	7	6	8	3	3	3	3	3	3	3	2	4	3	3	3	3	3	3	3	2	4	29.7	15.9	15.9	38.7	364	0	323.31	20.3	22.3	25	20.3	25	25	25	20.9
1393	Zm00001d046591_P003;Zm00001d046591_P001;Zm00001d015569_P001;Zm00001d015569_P002;Zm00001d046591_P002	Zm00001d046591_P003;Zm00001d046591_P001;Zm00001d015569_P001	Zm00001d046591_P003;Zm00001d046591_P001;Zm00001d015569_P001	5	9	9	2	4	4	7	3	4	4	5	4	6	4	4	7	3	4	4	5	4	6	1	1	1	0	0	0	2	0	2	14.2	14.2	3.3	69.749	667	0	111.61	6.4	7.2	11.2	5.7	7.6	7.6	9.3	6.1
1458	Zm00001d049409_P009;Zm00001d049409_P010;Zm00001d049409_P001;Zm00001d049409_P003;Zm00001d049409_P015;Zm00001d049409_P006;Zm00001d049409_P011;Zm00001d049409_P017;Zm00001d049409_P005;Zm00001d049409_P016;Zm00001d049409_P018;Zm00001d006476_P005;Zm00001d006476_P004;Zm00001d006476_P006;Zm00001d006476_P012;Zm00001d006476_P011;Zm00001d006476_P003;Zm00001d006476_P010;Zm00001d006476_P007	Zm00001d049409_P009;Zm00001d049409_P010;Zm00001d049409_P001;Zm00001d049409_P003;Zm00001d049409_P015;Zm00001d049409_P006;Zm00001d049409_P011;Zm00001d049409_P017;Zm00001d049409_P005;Zm00001d049409_P016	Zm00001d049409_P009;Zm00001d049409_P010;Zm00001d049409_P001;Zm00001d049409_P003;Zm00001d049409_P015;Zm00001d049409_P006;Zm00001d049409_P011;Zm00001d049409_P017;Zm00001d049409_P005;Zm00001d049409_P016	19	15	15	10	5	7	5	9	8	6	7	5	4	5	7	5	9	8	6	7	5	4	2	4	3	6	5	3	4	3	2	16.8	16.8	12	95.87	880	0	99.052	5.3	7.4	6	11.1	9.2	6.9	7.7	5.3
236	Zm00001d007824_P001	Zm00001d007824_P001	Zm00001d007824_P001	1	14	14	5	7	8	7	10	9	9	4	7	7	7	8	7	10	9	9	4	7	7	3	2	1	3	3	2	1	3	3	39.6	39.6	14.9	44.411	404	0	137.47	18.8	21.3	18.8	29	22.3	25.5	10.6	19.3
511	Zm00001d014792_P003;Zm00001d014792_P006;Zm00001d014792_P005;Zm00001d014792_P007;Zm00001d014792_P004;Zm00001d036401_P004;Zm00001d014792_P009;Zm00001d014792_P008;Zm00001d036401_P006;Zm00001d030106_P077;Zm00001d030106_P087;Zm00001d030106_P093;Zm00001d030106_P080;Zm00001d030106_P078;Zm00001d030106_P065;Zm00001d030106_P075;Zm00001d030106_P070;Zm00001d030106_P068;Zm00001d030106_P092;Zm00001d030106_P090…	Zm00001d014792_P003;Zm00001d014792_P006;Zm00001d014792_P005;Zm00001d014792_P007;Zm00001d014792_P004	Zm00001d014792_P003;Zm00001d014792_P006;Zm00001d014792_P005;Zm00001d014792_P007;Zm00001d014792_P004	41	14	14	2	6	8	6	9	8	8	9	4	9	6	8	6	9	8	8	9	4	9	1	1	2	1	1	0	1	0	0	17.2	17.2	1.6	92.873	808	0	141.13	7.9	11.1	7.1	11.8	10.9	10.1	11.9	5.1
1118	Zm00001d036959_P005;Zm00001d036959_P003;Zm00001d036959_P004;Zm00001d036959_P002;Zm00001d036959_P001;Zm00001d036959_P006;Zm00001d046352_P001;Zm00001d046352_P002;Zm00001d046352_P003;Zm00001d036959_P007	Zm00001d036959_P005;Zm00001d036959_P003;Zm00001d036959_P004;Zm00001d036959_P002;Zm00001d036959_P001;Zm00001d036959_P006;Zm00001d046352_P001	Zm00001d036959_P005;Zm00001d036959_P003;Zm00001d036959_P004;Zm00001d036959_P002;Zm00001d036959_P001;Zm00001d036959_P006;Zm00001d046352_P001	10	12	12	8	5	6	6	6	10	6	4	3	3	5	6	6	6	10	6	4	3	3	3	3	3	3	7	4	3	1	1	31.9	31.9	18.7	47.177	417	0	323.31	11.3	16.1	15.8	15.8	24.7	16.5	12	9.6
1521	Zm00001d051804_P001;Zm00001d051804_P003;Zm00001d051804_P002	Zm00001d051804_P001;Zm00001d051804_P003;Zm00001d051804_P002	Zm00001d051804_P001;Zm00001d051804_P003;Zm00001d051804_P002	3	7	2	2	5	4	5	4	6	4	5	5	3	2	2	2	2	2	2	2	1	2	2	2	2	2	2	2	2	1	2	25.8	7.9	7.9	39.239	356	0	323.31	21.1	18.8	13.8	18.8	25.6	13.8	21.1	16.6
905	Zm00001d028998_P001	Zm00001d028998_P001	Zm00001d028998_P001	1	12	12	9	7	6	5	6	9	7	5	6	4	7	6	5	6	9	7	5	6	4	6	5	5	5	7	6	4	4	4	45.7	45.7	35.3	40.605	363	0	177.42	24	17.4	18.5	24	35.5	23.7	16	20.7
45	Zm00001d001831_P002;Zm00001d001831_P001;Zm00001d026619_P003;Zm00001d026619_P004;Zm00001d026619_P001;Zm00001d001831_P006;Zm00001d001831_P005;Zm00001d001831_P004;Zm00001d026619_P002;Zm00001d026619_P005;Zm00001d001831_P007;Zm00001d001831_P003	Zm00001d001831_P002;Zm00001d001831_P001;Zm00001d026619_P003;Zm00001d026619_P004;Zm00001d026619_P001;Zm00001d001831_P006;Zm00001d001831_P005;Zm00001d001831_P004;Zm00001d026619_P002	Zm00001d001831_P002;Zm00001d001831_P001;Zm00001d026619_P003;Zm00001d026619_P004;Zm00001d026619_P001;Zm00001d001831_P006;Zm00001d001831_P005;Zm00001d001831_P004;Zm00001d026619_P002	12	10	10	10	3	2	3	5	2	4	7	3	2	3	2	3	5	2	4	7	3	2	3	2	3	5	2	4	7	3	2	21.6	21.6	21.6	55.33	513	0	137.36	6	4.5	6	11.7	5.7	10.1	17.3	7.4
1039	Zm00001d034256_P005;Zm00001d034256_P003;Zm00001d034256_P001;Zm00001d034256_P004;Zm00001d034256_P002	Zm00001d034256_P005;Zm00001d034256_P003;Zm00001d034256_P001;Zm00001d034256_P004;Zm00001d034256_P002	Zm00001d034256_P005;Zm00001d034256_P003;Zm00001d034256_P001;Zm00001d034256_P004;Zm00001d034256_P002	5	10	10	10	4	4	4	2	2	2	5	7	7	4	4	4	2	2	2	5	7	7	4	4	4	2	2	2	5	7	7	19.9	19.9	19.9	62.237	567	0	156	6	6.7	7.9	2.8	3	3	9.9	13.9
1014	Zm00001d033174_P001;Zm00001d013751_P005;Zm00001d013751_P001;Zm00001d022085_P001;Zm00001d033174_P003;Zm00001d006820_P001;Zm00001d013751_P002;Zm00001d013751_P006;Zm00001d013751_P003;Zm00001d013751_P004;Zm00001d014000_P001;Zm00001d012683_P001;Zm00001d040704_P001;Zm00001d030046_P001	Zm00001d033174_P001;Zm00001d013751_P005;Zm00001d013751_P001	Zm00001d033174_P001;Zm00001d013751_P005;Zm00001d013751_P001	14	9	9	9	5	2	3	4	5	4	5	5	5	5	2	3	4	5	4	5	5	5	5	2	3	4	5	4	5	5	5	25.8	25.8	25.8	41.23	364	0	78.724	15.1	6.9	8.8	13.2	15.1	12.1	16.8	15.9
413	Zm00001d012407_P007;Zm00001d012407_P006;Zm00001d012407_P002;Zm00001d012407_P003;Zm00001d012407_P001;Zm00001d012407_P005;Zm00001d012407_P004;Zm00001d011048_P001	Zm00001d012407_P007;Zm00001d012407_P006;Zm00001d012407_P002;Zm00001d012407_P003;Zm00001d012407_P001;Zm00001d012407_P005;Zm00001d012407_P004	Zm00001d012407_P007;Zm00001d012407_P006;Zm00001d012407_P002;Zm00001d012407_P003;Zm00001d012407_P001;Zm00001d012407_P005;Zm00001d012407_P004	8	3	3	3	1	1	1	1	1	1	3	1	2	1	1	1	1	1	1	3	1	2	1	1	1	1	1	1	3	1	2	24.3	24.3	24.3	18.343	173	0	29.608	8.1	8.1	8.1	8.1	8.1	8.1	24.3	8.1
1072	Zm00001d034919_P001;Zm00001d000399_P002;Zm00001d000399_P001	Zm00001d034919_P001	Zm00001d034919_P001	3	11	11	11	7	7	7	6	6	6	5	4	6	7	7	7	6	6	6	5	4	6	7	7	7	6	6	6	5	4	6	21.7	21.7	21.7	61.398	584	0	91.296	14	15.1	15.4	12.8	13	12.3	10.4	8.6
1350	Zm00001d044614_P029;Zm00001d044614_P086;Zm00001d044614_P078;Zm00001d044614_P101;Zm00001d044614_P094;Zm00001d044614_P024;Zm00001d044614_P027;Zm00001d044614_P090;Zm00001d044614_P068;Zm00001d044614_P032;Zm00001d044614_P041;Zm00001d044614_P058;Zm00001d044614_P081;Zm00001d044614_P105;Zm00001d044614_P084;Zm00001d044614_P061;Zm00001d044614_P085;Zm00001d044614_P063;Zm00001d044614_P019;Zm00001d044614_P036…	Zm00001d044614_P029;Zm00001d044614_P086;Zm00001d044614_P078;Zm00001d044614_P101;Zm00001d044614_P094;Zm00001d044614_P024;Zm00001d044614_P027;Zm00001d044614_P090;Zm00001d044614_P068;Zm00001d044614_P032;Zm00001d044614_P041;Zm00001d044614_P058;Zm00001d044614_P081;Zm00001d044614_P105;Zm00001d044614_P084;Zm00001d044614_P061;Zm00001d044614_P085;Zm00001d044614_P063;Zm00001d044614_P019;Zm00001d044614_P036…	Zm00001d044614_P029;Zm00001d044614_P086;Zm00001d044614_P078;Zm00001d044614_P101;Zm00001d044614_P094;Zm00001d044614_P024;Zm00001d044614_P027;Zm00001d044614_P090;Zm00001d044614_P068;Zm00001d044614_P032;Zm00001d044614_P041;Zm00001d044614_P058;Zm00001d044614_P	329	20	20	2	6	8	10	12	12	9	11	6	10	6	8	10	12	12	9	11	6	10	1	1	2	1	2	1	1	0	2	11	11	0.6	193.59	1710	0	173.83	3.6	4.6	5.3	6.9	6	5	6.1	3.6
1084	Zm00001d035201_P001;Zm00001d049619_P003;Zm00001d035201_P004;Zm00001d035201_P002;Zm00001d035201_P003;Zm00001d049619_P002;Zm00001d049619_P001	Zm00001d035201_P001;Zm00001d049619_P003;Zm00001d035201_P004;Zm00001d035201_P002	Zm00001d035201_P001;Zm00001d049619_P003;Zm00001d035201_P004;Zm00001d035201_P002	7	8	8	8	4	4	4	5	4	5	5	1	3	4	4	4	5	4	5	5	1	3	4	4	4	5	4	5	5	1	3	30.1	30.1	30.1	34.488	319	0	86.734	16.3	16.3	16.3	21.9	16.3	20.1	17.9	6
502	Zm00001d014467_P001;Zm00001d014467_P002	Zm00001d014467_P001;Zm00001d014467_P002	Zm00001d014467_P001;Zm00001d014467_P002	2	6	6	6	5	4	5	4	4	4	6	3	5	5	4	5	4	4	4	6	3	5	5	4	5	4	4	4	6	3	5	24.4	24.4	24.4	35.38	328	0	117.83	19.2	14.3	19.2	14.3	14.3	14.3	24.4	10.4
1146	Zm00001d037656_P001;Zm00001d037653_P001	Zm00001d037656_P001	Zm00001d037656_P001	2	4	4	4	0	0	0	0	0	0	3	2	1	0	0	0	0	0	0	3	2	1	0	0	0	0	0	0	3	2	1	13.3	13.3	13.3	35.336	323	0	25.632	0	0	0	0	0	0	10.5	5.3
1121	Zm00001d037004_P002;Zm00001d037004_P001;Zm00001d037004_P006;Zm00001d046313_P002;Zm00001d037004_P005;Zm00001d037004_P004;Zm00001d032733_P003;Zm00001d028003_P001;Zm00001d020102_P001;Zm00001d048222_P001;Zm00001d028002_P001;Zm00001d031562_P001;Zm00001d028168_P003;Zm00001d043935_P001;Zm00001d022251_P002;Zm00001d022251_P001;Zm00001d005495_P001;Zm00001d005504_P001;Zm00001d034803_P001;Zm00001d034802_P001…	Zm00001d037004_P002;Zm00001d037004_P001;Zm00001d037004_P006;Zm00001d046313_P002;Zm00001d037004_P005;Zm00001d037004_P004	Zm00001d037004_P002;Zm00001d037004_P001;Zm00001d037004_P006;Zm00001d046313_P002;Zm00001d037004_P005;Zm00001d037004_P004	21	4	4	1	2	2	2	2	3	3	2	1	3	2	2	2	2	3	3	2	1	3	1	1	1	1	1	1	1	1	0	15.3	15.3	4.9	31.567	287	0	49.695	8.7	8.7	8.7	8.7	12.5	11.5	8.7	4.9
706	Zm00001d021421_P002;Zm00001d021421_P020;Zm00001d021421_P005;Zm00001d021421_P013;Zm00001d021421_P010;Zm00001d021421_P008;Zm00001d021421_P007;Zm00001d021421_P003;Zm00001d021421_P014;Zm00001d021421_P012;Zm00001d021421_P009;Zm00001d021421_P019;Zm00001d021421_P015;Zm00001d021421_P017;Zm00001d021421_P016;Zm00001d021421_P021;Zm00001d021421_P022;Zm00001d021421_P018;Zm00001d021421_P004	Zm00001d021421_P002;Zm00001d021421_P020;Zm00001d021421_P005;Zm00001d021421_P013;Zm00001d021421_P010;Zm00001d021421_P008;Zm00001d021421_P007;Zm00001d021421_P003;Zm00001d021421_P014;Zm00001d021421_P012;Zm00001d021421_P009;Zm00001d021421_P019;Zm00001d021421_P015;Zm00001d021421_P017	Zm00001d021421_P002;Zm00001d021421_P020;Zm00001d021421_P005;Zm00001d021421_P013;Zm00001d021421_P010;Zm00001d021421_P008;Zm00001d021421_P007;Zm00001d021421_P003;Zm00001d021421_P014;Zm00001d021421_P012;Zm00001d021421_P009;Zm00001d021421_P019;Zm00001d021421_P	19	14	3	3	10	10	9	11	11	10	10	9	11	2	2	1	2	2	2	3	2	2	2	2	1	2	2	2	3	2	2	34.7	10.1	10.1	52.177	473	0	32.44	23	23	21.1	24.7	24.7	23	26.6	23.9
1249	Zm00001d040519_P003;Zm00001d040519_P002;Zm00001d040519_P001	Zm00001d040519_P003;Zm00001d040519_P002;Zm00001d040519_P001	Zm00001d040519_P003;Zm00001d040519_P002;Zm00001d040519_P001	3	5	5	3	3	4	2	5	3	4	3	4	4	3	4	2	5	3	4	3	4	4	2	3	2	3	2	2	2	3	3	30.7	30.7	17.4	22.821	218	0	323.31	21.1	24.8	13.8	30.7	21.1	27.1	21.1	24.8
112	Zm00001d003683_P005;Zm00001d028622_P003;Zm00001d004841_P001;Zm00001d003680_P002;Zm00001d003680_P003;Zm00001d003683_P001;Zm00001d003683_P002;Zm00001d003683_P003;Zm00001d003683_P004;Zm00001d028622_P002;Zm00001d003683_P007;Zm00001d004839_P001;Zm00001d004839_P002;Zm00001d004839_P003;Zm00001d004839_P004;Zm00001d004839_P005;Zm00001d028622_P001;Zm00001d004839_P007;Zm00001d003680_P001;Zm00001d004841_P002…	Zm00001d003683_P005;Zm00001d028622_P003;Zm00001d004841_P001;Zm00001d003680_P002;Zm00001d003680_P003;Zm00001d003683_P001;Zm00001d003683_P002;Zm00001d003683_P003;Zm00001d003683_P004;Zm00001d028622_P002;Zm00001d003683_P007;Zm00001d004839_P001;Zm00001d004839_P002;Zm00001d004839_P003;Zm00001d004839_P004;Zm00001d004839_P005;Zm00001d028622_P001;Zm00001d004839_P007;Zm00001d003680_P001;Zm00001d004841_P002…	Zm00001d003683_P005;Zm00001d028622_P003;Zm00001d004841_P001;Zm00001d003680_P002;Zm00001d003680_P003;Zm00001d003683_P001;Zm00001d003683_P002;Zm00001d003683_P003;Zm00001d003683_P004;Zm00001d028622_P002;Zm00001d003683_P007;Zm00001d004839_P001;Zm00001d004839_P	41	12	12	12	3	2	2	6	6	8	8	2	5	3	2	2	6	6	8	8	2	5	3	2	2	6	6	8	8	2	5	25.5	25.5	25.5	45.84	400	0	323.31	8.2	6	3.8	14.5	14.5	17.8	17.8	4
235	Zm00001d007815_P003;Zm00001d007815_P002;Zm00001d007815_P001;Zm00001d007815_P004;Zm00001d007810_P005;Zm00001d007810_P007;Zm00001d007810_P008;Zm00001d007810_P009;Zm00001d007819_P001;Zm00001d007810_P004;Zm00001d007819_P002;Zm00001d007819_P004;Zm00001d007819_P006;Zm00001d007810_P002;Zm00001d007810_P003;Zm00001d007819_P005;Zm00001d007819_P003;Zm00001d007810_P006;Zm00001d007810_P001	Zm00001d007815_P003;Zm00001d007815_P002;Zm00001d007815_P001;Zm00001d007815_P004;Zm00001d007810_P005;Zm00001d007810_P007;Zm00001d007810_P008;Zm00001d007810_P009;Zm00001d007819_P001;Zm00001d007810_P004;Zm00001d007819_P002;Zm00001d007819_P004;Zm00001d007819_P006;Zm00001d007810_P002;Zm00001d007810_P003;Zm00001d007819_P005;Zm00001d007819_P003;Zm00001d007810_P006;Zm00001d007810_P001	Zm00001d007815_P003;Zm00001d007815_P002;Zm00001d007815_P001;Zm00001d007815_P004;Zm00001d007810_P005;Zm00001d007810_P007;Zm00001d007810_P008;Zm00001d007810_P009;Zm00001d007819_P001;Zm00001d007810_P004;Zm00001d007819_P002;Zm00001d007819_P004;Zm00001d007819_P	19	3	3	2	3	3	3	3	3	3	3	3	3	3	3	3	3	3	3	3	3	3	2	2	2	2	2	2	2	2	2	18.3	18.3	8.5	17.241	153	0	34.62	18.3	18.3	18.3	18.3	18.3	18.3	18.3	18.3
624	Zm00001d018370_P002;Zm00001d018370_P001;Zm00001d018370_P003;Zm00001d014290_P001;Zm00001d018370_P004	Zm00001d018370_P002;Zm00001d018370_P001;Zm00001d018370_P003	Zm00001d018370_P002;Zm00001d018370_P001;Zm00001d018370_P003	5	11	11	11	6	5	7	5	6	7	8	5	5	6	5	7	5	6	7	8	5	5	6	5	7	5	6	7	8	5	5	24.5	24.5	24.5	61.877	596	0	260.39	13.8	12.2	17.8	11.4	15.9	18.1	17.6	12.4
1380	Zm00001d045706_P005;Zm00001d045706_P003;Zm00001d045706_P002;Zm00001d045706_P001;Zm00001d045706_P004	Zm00001d045706_P005;Zm00001d045706_P003;Zm00001d045706_P002;Zm00001d045706_P001	Zm00001d045706_P005;Zm00001d045706_P003;Zm00001d045706_P002;Zm00001d045706_P001	5	10	10	8	2	3	3	6	4	4	5	3	5	2	3	3	6	4	4	5	3	5	2	2	3	5	4	4	5	2	4	20.7	20.7	17.8	55.693	511	0	323.31	5.9	7.2	8	12.5	9.8	11.5	11.2	7.2
1203	Zm00001d039079_P002;Zm00001d039079_P003;Zm00001d044021_P001	Zm00001d039079_P002;Zm00001d039079_P003;Zm00001d044021_P001	Zm00001d039079_P002;Zm00001d039079_P003;Zm00001d044021_P001	3	5	5	3	2	3	0	0	1	1	2	1	2	2	3	0	0	1	1	2	1	2	0	1	0	0	0	0	2	0	1	10.6	10.6	6.5	46.223	415	0	31.358	4.1	5.8	0	0	2.7	2.7	4.8	1.4
618	Zm00001d018187_P001;Zm00001d018183_P001;Zm00001d020702_P001;Zm00001d028528_P002;Zm00001d028528_P001	Zm00001d018187_P001;Zm00001d018183_P001	Zm00001d018187_P001;Zm00001d018183_P001	5	5	5	5	2	2	3	4	4	3	3	1	1	2	2	3	4	4	3	3	1	1	2	2	3	4	4	3	3	1	1	16.9	16.9	16.9	38.599	366	0	62.205	6	6	12	14.5	14.5	12	8.5	2.5
967	Zm00001d049815_P005;Zm00001d049815_P002;Zm00001d031611_P006;Zm00001d031611_P001;Zm00001d049815_P004;Zm00001d049815_P001;Zm00001d031611_P002;Zm00001d031611_P003;Zm00001d031611_P004;Zm00001d049815_P003	Zm00001d049815_P005;Zm00001d049815_P002;Zm00001d031611_P006;Zm00001d031611_P001;Zm00001d049815_P004;Zm00001d049815_P001;Zm00001d031611_P002;Zm00001d031611_P003;Zm00001d031611_P004	Zm00001d049815_P005;Zm00001d049815_P002;Zm00001d031611_P006;Zm00001d031611_P001;Zm00001d049815_P004;Zm00001d049815_P001;Zm00001d031611_P002;Zm00001d031611_P003;Zm00001d031611_P004	10	4	4	3	3	4	4	3	4	4	3	4	3	3	4	4	3	4	4	3	4	3	2	3	3	2	3	3	2	3	3	21.6	21.6	16.4	19.506	171	0	29.486	16.4	21.6	21.6	16.4	21.6	21.6	16.4	21.6
648	Zm00001d018966_P001	Zm00001d018966_P001	Zm00001d018966_P001	1	3	3	3	1	1	1	1	0	1	2	3	2	1	1	1	1	0	1	2	3	2	1	1	1	1	0	1	2	3	2	9.4	9.4	9.4	33.748	308	0	20.193	3.2	3.2	3.2	3.2	0	3.2	6.2	9.4
518	Zm00001d014957_P012;Zm00001d014957_P002;Zm00001d014954_P007;Zm00001d014954_P003;Zm00001d014957_P009;Zm00001d014957_P007;Zm00001d014957_P001;Zm00001d014954_P006;Zm00001d014954_P004;Zm00001d014954_P001;Zm00001d014957_P010;Zm00001d014954_P002;Zm00001d014957_P004;Zm00001d014957_P003	Zm00001d014957_P012;Zm00001d014957_P002;Zm00001d014954_P007;Zm00001d014954_P003;Zm00001d014957_P009;Zm00001d014957_P007;Zm00001d014957_P001;Zm00001d014954_P006;Zm00001d014954_P004;Zm00001d014954_P001;Zm00001d014957_P010;Zm00001d014954_P002;Zm00001d014957_P004;Zm00001d014957_P003	Zm00001d014957_P012;Zm00001d014957_P002;Zm00001d014954_P007;Zm00001d014954_P003;Zm00001d014957_P009;Zm00001d014957_P007;Zm00001d014957_P001;Zm00001d014954_P006;Zm00001d014954_P004;Zm00001d014954_P001;Zm00001d014957_P010;Zm00001d014954_P002;Zm00001d014957_P	14	4	4	4	4	4	3	3	4	4	1	2	2	4	4	3	3	4	4	1	2	2	4	4	3	3	4	4	1	2	2	45.7	45.7	45.7	14.432	129	0	83.442	45.7	45.7	21.7	38.8	45.7	45.7	7	14.7
960	Zm00001d031257_P001	Zm00001d031257_P001	Zm00001d031257_P001	1	1	1	1	1	1	1	1	1	1	1	1	1	1	1	1	1	1	1	1	1	1	1	1	1	1	1	1	1	1	1	6.2	6.2	6.2	17.447	178	0.0022239	6.961	6.2	6.2	6.2	6.2	6.2	6.2	6.2	6.2
1527	Zm00001d052104_P001	Zm00001d052104_P001	Zm00001d052104_P001	1	8	8	8	4	4	5	4	5	5	7	3	6	4	4	5	4	5	5	7	3	6	4	4	5	4	5	5	7	3	6	14.2	14.2	14.2	79.985	780	0	133.77	7.3	7.3	8.5	6.8	8.5	7.9	12.6	5.6
1158	Zm00001d037859_P002;Zm00001d037859_P001	Zm00001d037859_P002;Zm00001d037859_P001	Zm00001d037859_P002;Zm00001d037859_P001	2	5	5	1	4	5	4	5	5	4	4	3	5	4	5	4	5	5	4	4	3	5	1	1	1	1	1	1	1	0	1	28.5	28.5	4.7	25.587	235	0	89.325	23.8	28.5	21.7	28.5	28.5	23.8	23.8	17
1508	Zm00001d051362_P001	Zm00001d051362_P001	Zm00001d051362_P001	1	1	1	1	1	1	1	1	1	1	1	1	1	1	1	1	1	1	1	1	1	1	1	1	1	1	1	1	1	1	1	6.4	6.4	6.4	24.869	249	0	23.442	6.4	6.4	6.4	6.4	6.4	6.4	6.4	6.4
1123	Zm00001d037111_P001;Zm00001d045000_P001;Zm00001d041743_P001	Zm00001d037111_P001;Zm00001d045000_P001	Zm00001d037111_P001;Zm00001d045000_P001	3	3	3	3	3	3	2	2	3	2	3	1	3	3	3	2	2	3	2	3	1	3	3	3	2	2	3	2	3	1	3	18.3	18.3	18.3	16.458	142	0	20.03	18.3	18.3	14.1	14.1	18.3	12	18.3	7.7
267	Zm00001d008491_P002;Zm00001d008491_P001;Zm00001d028395_P001;Zm00001d003968_P001;Zm00001d023559_P001;Zm00001d053015_P001;Zm00001d028270_P002;Zm00001d028270_P001	Zm00001d008491_P002;Zm00001d008491_P001	Zm00001d008491_P002;Zm00001d008491_P001	8	9	9	3	4	4	5	6	5	4	7	1	2	4	4	5	6	5	4	7	1	2	3	3	3	3	2	2	2	1	2	20.9	20.9	6.5	41.731	387	0	104.95	8.5	8.5	10.6	14.5	12.7	12.1	18.6	2.8
158	Zm00001d005347_P001;Zm00001d005347_P002	Zm00001d005347_P001;Zm00001d005347_P002	Zm00001d005347_P001;Zm00001d005347_P002	2	7	7	7	4	2	1	2	3	4	5	3	4	4	2	1	2	3	4	5	3	4	4	2	1	2	3	4	5	3	4	21.1	21.1	21.1	46.732	435	0	89.346	10.1	5.3	1.8	5.3	7.1	13.3	17.5	8.3
1572	Zm00001d053908_P001	Zm00001d053908_P001	Zm00001d053908_P001	1	6	6	6	2	2	4	6	6	6	5	5	4	2	2	4	6	6	6	5	5	4	2	2	4	6	6	6	5	5	4	32.5	32.5	32.5	23.226	249	0	211.54	11.2	11.2	23.7	32.5	32.5	32.5	28.5	28.5
1151	Zm00001d037725_P001;Zm00001d010020_P001	Zm00001d037725_P001;Zm00001d010020_P001	Zm00001d037725_P001;Zm00001d010020_P001	2	4	4	1	4	3	3	3	3	4	2	3	3	4	3	3	3	3	4	2	3	3	1	0	0	1	1	1	1	0	1	13.3	13.3	3.9	33.147	308	0	36.063	13.3	9.4	9.4	10.7	10.7	13.3	8.1	9.4
957	Zm00001d031168_P001;Zm00001d041246_P001	Zm00001d031168_P001;Zm00001d041246_P001	Zm00001d031168_P001;Zm00001d041246_P001	2	5	5	5	4	4	3	5	4	4	3	2	3	4	4	3	5	4	4	3	2	3	4	4	3	5	4	4	3	2	3	45.8	45.8	45.8	15.427	155	0	199.61	38.1	38.1	31	45.8	38.7	38.7	19.4	24.5
1209	Zm00001d039173_P007;Zm00001d039173_P005;Zm00001d039173_P001;Zm00001d039173_P009;Zm00001d039173_P008;Zm00001d039173_P006;Zm00001d039173_P003;Zm00001d039173_P004;Zm00001d039173_P002;Zm00001d005648_P002	Zm00001d039173_P007;Zm00001d039173_P005;Zm00001d039173_P001;Zm00001d039173_P009;Zm00001d039173_P008;Zm00001d039173_P006;Zm00001d039173_P003;Zm00001d039173_P004;Zm00001d039173_P002	Zm00001d039173_P007;Zm00001d039173_P005;Zm00001d039173_P001;Zm00001d039173_P009;Zm00001d039173_P008;Zm00001d039173_P006;Zm00001d039173_P003;Zm00001d039173_P004;Zm00001d039173_P002	10	9	9	9	3	3	2	5	6	6	3	3	3	3	3	2	5	6	6	3	3	3	3	3	2	5	6	6	3	3	3	32.1	32.1	32.1	31.554	287	0	63.746	8.7	11.1	8.4	14.6	19.5	20.9	13.9	8.7
655	Zm00001d019054_P001;Zm00001d019054_P003;Zm00001d019054_P004;Zm00001d019054_P002	Zm00001d019054_P001;Zm00001d019054_P003;Zm00001d019054_P004	Zm00001d019054_P001;Zm00001d019054_P003;Zm00001d019054_P004	4	9	9	9	2	2	2	4	4	2	5	2	4	2	2	2	4	4	2	5	2	4	2	2	2	4	4	2	5	2	4	19	19	19	57.517	537	0	93.013	4.1	4.1	4.1	9.5	7.3	6.1	10.4	4.1
708	Zm00001d021526_P002;Zm00001d021526_P001	Zm00001d021526_P002;Zm00001d021526_P001	Zm00001d021526_P002;Zm00001d021526_P001	2	4	4	4	2	1	2	3	3	3	2	1	1	2	1	2	3	3	3	2	1	1	2	1	2	3	3	3	2	1	1	29.5	29.5	29.5	16.83	149	0	99.154	10.7	6	10.7	19.5	24.8	24.8	16.1	4.7
738	Zm00001d022421_P002;Zm00001d022421_P001;Zm00001d022421_P015;Zm00001d022421_P009;Zm00001d022421_P022;Zm00001d022421_P008;Zm00001d022421_P010;Zm00001d022421_P007;Zm00001d022421_P012;Zm00001d022421_P021;Zm00001d022421_P020;Zm00001d022421_P011;Zm00001d022421_P023;Zm00001d022421_P016	Zm00001d022421_P002;Zm00001d022421_P001	Zm00001d022421_P002;Zm00001d022421_P001	14	8	6	5	5	3	3	5	4	5	5	4	5	4	3	3	4	3	4	4	3	5	3	2	2	3	2	3	3	2	4	33.8	24.9	21.1	37.881	337	0	87.412	16.6	10.7	10.7	22.3	13.6	19.3	19.3	16
450	Zm00001d013086_P003;Zm00001d013086_P001;Zm00001d013086_P004;Zm00001d013086_P006;Zm00001d013086_P005;Zm00001d018913_P001;Zm00001d013086_P002;Zm00001d018914_P001;Zm00001d041355_P001	Zm00001d013086_P003;Zm00001d013086_P001;Zm00001d013086_P004;Zm00001d013086_P006;Zm00001d013086_P005	Zm00001d013086_P003;Zm00001d013086_P001;Zm00001d013086_P004;Zm00001d013086_P006;Zm00001d013086_P005	9	6	6	3	3	4	3	4	5	3	2	3	5	3	4	3	4	5	3	2	3	5	2	2	1	2	2	2	1	2	3	47.7	47.7	25.4	15.12	130	0	42.568	24.6	31.5	24.6	31.5	37.7	25.4	15.4	24.6
59	Zm00001d002051_P001;Zm00001d002051_P002	Zm00001d002051_P001;Zm00001d002051_P002	Zm00001d002051_P001;Zm00001d002051_P002	2	9	9	3	3	4	4	4	4	3	7	5	3	3	4	4	4	4	3	7	5	3	1	0	0	0	0	0	2	3	0	15.2	15.2	5.8	64.795	626	0	68.308	5.1	6.4	6.9	6.5	6.5	5.1	11	9.6
1297	Zm00001d042525_P009;Zm00001d042525_P008;Zm00001d042525_P007;Zm00001d042525_P004;Zm00001d042525_P001;Zm00001d042525_P003;Zm00001d042525_P002;Zm00001d042525_P006;Zm00001d042525_P005;Zm00001d027512_P001;Zm00001d027512_P002	Zm00001d042525_P009;Zm00001d042525_P008;Zm00001d042525_P007;Zm00001d042525_P004;Zm00001d042525_P001;Zm00001d042525_P003;Zm00001d042525_P002;Zm00001d042525_P006;Zm00001d042525_P005	Zm00001d042525_P009;Zm00001d042525_P008;Zm00001d042525_P007;Zm00001d042525_P004;Zm00001d042525_P001;Zm00001d042525_P003;Zm00001d042525_P002;Zm00001d042525_P006;Zm00001d042525_P005	11	7	7	3	4	3	4	6	5	4	5	3	3	4	3	4	6	5	4	5	3	3	0	1	1	2	2	1	3	0	1	38.4	38.4	17.9	25.812	229	0	323.31	20.5	17	23.1	29.3	26.6	23.1	27.9	17.9
932	Zm00001d029968_P001	Zm00001d029968_P001	Zm00001d029968_P001	1	4	4	4	2	3	4	2	2	2	2	2	2	2	3	4	2	2	2	2	2	2	2	3	4	2	2	2	2	2	2	28.9	28.9	28.9	16.541	149	0	166.16	20.1	24.2	28.9	20.1	20.1	20.1	20.1	20.1
1522	Zm00001d051872_P001	Zm00001d051872_P001	Zm00001d051872_P001	1	2	2	2	2	2	2	1	2	2	1	1	1	2	2	2	1	2	2	1	1	1	2	2	2	1	2	2	1	1	1	12.5	12.5	12.5	30.724	288	0	70.672	12.5	12.5	12.5	4.5	12.5	12.5	4.5	4.5
839	Zm00001d027468_P001;Zm00001d027468_P002	Zm00001d027468_P001;Zm00001d027468_P002	Zm00001d027468_P001;Zm00001d027468_P002	2	7	2	2	6	6	5	5	6	6	6	4	3	2	2	2	2	2	2	2	1	1	2	2	2	2	2	2	2	1	1	18.4	6.3	6.3	41.264	380	0	14.698	15.3	15.3	13.2	13.2	16.3	16.3	15.3	9.7
436	Zm00001d037886_P005;Zm00001d037886_P004;Zm00001d012886_P001;Zm00001d029124_P001;Zm00001d029124_P002;Zm00001d037884_P004;Zm00001d037884_P005;Zm00001d044576_P001;Zm00001d037884_P001;Zm00001d037886_P003;Zm00001d047493_P001;Zm00001d036871_P001;Zm00001d037884_P002;Zm00001d037884_P003;Zm00001d037886_P001;Zm00001d037886_P002;Zm00001d018594_P001	Zm00001d037886_P005;Zm00001d037886_P004;Zm00001d012886_P001;Zm00001d029124_P001;Zm00001d029124_P002;Zm00001d037884_P004;Zm00001d037884_P005;Zm00001d044576_P001;Zm00001d037884_P001;Zm00001d037886_P003;Zm00001d047493_P001;Zm00001d036871_P001;Zm00001d037884_P002;Zm00001d037884_P003;Zm00001d037886_P001;Zm00001d037886_P002	Zm00001d037886_P005;Zm00001d037886_P004;Zm00001d012886_P001;Zm00001d029124_P001;Zm00001d029124_P002;Zm00001d037884_P004;Zm00001d037884_P005;Zm00001d044576_P001;Zm00001d037884_P001;Zm00001d037886_P003;Zm00001d047493_P001;Zm00001d036871_P001;Zm00001d037884_P	17	3	3	3	2	2	2	1	2	2	2	1	3	2	2	2	1	2	2	2	1	3	2	2	2	1	2	2	2	1	3	32.5	32.5	32.5	8.8778	80	0	21.923	22.5	22.5	22.5	13.8	22.5	22.5	22.5	13.8
784	Zm00001d024633_P009;Zm00001d024633_P002;Zm00001d024633_P004;Zm00001d024633_P001;Zm00001d024633_P008;Zm00001d024633_P005;Zm00001d024633_P003;Zm00001d024633_P010;Zm00001d024633_P011;Zm00001d024633_P006	Zm00001d024633_P009;Zm00001d024633_P002;Zm00001d024633_P004;Zm00001d024633_P001;Zm00001d024633_P008;Zm00001d024633_P005;Zm00001d024633_P003;Zm00001d024633_P010	Zm00001d024633_P009;Zm00001d024633_P002;Zm00001d024633_P004;Zm00001d024633_P001;Zm00001d024633_P008;Zm00001d024633_P005;Zm00001d024633_P003;Zm00001d024633_P010	10	3	3	3	3	3	3	1	0	0	1	2	2	3	3	3	1	0	0	1	2	2	3	3	3	1	0	0	1	2	2	8.6	8.6	8.6	49.102	455	0	62.568	8.6	8.6	8.6	3.3	0	0	3.5	6.8
825	Zm00001d026458_P003;Zm00001d026458_P002;Zm00001d026458_P001;Zm00001d026458_P009;Zm00001d026458_P010;Zm00001d026458_P005;Zm00001d026458_P004;Zm00001d002065_P002;Zm00001d002065_P008;Zm00001d002065_P006;Zm00001d002065_P010;Zm00001d026458_P007;Zm00001d002065_P009;Zm00001d002065_P011;Zm00001d002065_P012;Zm00001d047930_P001;Zm00001d039504_P001;Zm00001d002065_P004;Zm00001d002065_P005;Zm00001d026458_P006…	Zm00001d026458_P003;Zm00001d026458_P002;Zm00001d026458_P001;Zm00001d026458_P009;Zm00001d026458_P010;Zm00001d026458_P005;Zm00001d026458_P004;Zm00001d002065_P002;Zm00001d002065_P008;Zm00001d002065_P006;Zm00001d002065_P010;Zm00001d026458_P007;Zm00001d002065_P009;Zm00001d002065_P011;Zm00001d002065_P012	Zm00001d026458_P003;Zm00001d026458_P002;Zm00001d026458_P001;Zm00001d026458_P009;Zm00001d026458_P010;Zm00001d026458_P005;Zm00001d026458_P004;Zm00001d002065_P002;Zm00001d002065_P008;Zm00001d002065_P006;Zm00001d002065_P010;Zm00001d026458_P007;Zm00001d002065_P	22	6	6	5	2	2	3	2	4	3	2	2	4	2	2	3	2	4	3	2	2	4	2	2	3	2	4	3	2	2	3	16.8	16.8	15.4	48.181	441	0	162.37	7.3	7.3	9.5	7.3	13.2	10	7.3	7.3
601	Zm00001d017526_P001;Zm00001d017526_P003;Zm00001d017526_P002;Zm00001d017526_P004;Zm00001d017526_P005	Zm00001d017526_P001;Zm00001d017526_P003;Zm00001d017526_P002;Zm00001d017526_P004	Zm00001d017526_P001;Zm00001d017526_P003;Zm00001d017526_P002;Zm00001d017526_P004	5	4	4	2	2	3	2	2	3	2	2	1	3	2	3	2	2	3	2	2	1	3	1	1	1	1	1	1	1	0	2	14.2	14.2	5.9	30.809	289	0	71.63	9.7	13.1	9.7	9.7	13.1	9.7	9.7	4.8
962	Zm00001d031345_P001	Zm00001d031345_P001	Zm00001d031345_P001	1	1	1	1	1	1	1	1	1	1	1	1	1	1	1	1	1	1	1	1	1	1	1	1	1	1	1	1	1	1	1	5.3	5.3	5.3	21.72	206	0	19.338	5.3	5.3	5.3	5.3	5.3	5.3	5.3	5.3
912	Zm00001d047479_P012;Zm00001d047479_P017;Zm00001d047479_P015;Zm00001d047479_P014;Zm00001d047479_P013;Zm00001d047479_P003;Zm00001d029170_P006;Zm00001d029170_P005;Zm00001d029170_P003;Zm00001d047479_P006;Zm00001d047479_P007;Zm00001d047479_P005;Zm00001d047479_P002;Zm00001d047479_P001;Zm00001d029170_P004	Zm00001d047479_P012;Zm00001d047479_P017;Zm00001d047479_P015;Zm00001d047479_P014;Zm00001d047479_P013;Zm00001d047479_P003;Zm00001d029170_P006;Zm00001d029170_P005;Zm00001d029170_P003;Zm00001d047479_P006;Zm00001d047479_P007;Zm00001d047479_P005;Zm00001d047479_P002;Zm00001d047479_P001;Zm00001d029170_P004	Zm00001d047479_P012;Zm00001d047479_P017;Zm00001d047479_P015;Zm00001d047479_P014;Zm00001d047479_P013;Zm00001d047479_P003;Zm00001d029170_P006;Zm00001d029170_P005;Zm00001d029170_P003;Zm00001d047479_P006;Zm00001d047479_P007;Zm00001d047479_P005;Zm00001d047479_P	15	5	5	1	3	1	3	3	2	4	2	2	2	3	1	3	3	2	4	2	2	2	0	0	0	1	1	1	0	0	0	44.9	44.9	10.2	11.781	118	0	266	26.3	8.5	28	29.7	18.6	38.1	19.5	19.5
533	Zm00001d015348_P002;Zm00001d015348_P001;Zm00001d027295_P002;Zm00001d013612_P003;Zm00001d043158_P001;Zm00001d043158_P002;Zm00001d043158_P005;Zm00001d012556_P001;Zm00001d013612_P002;Zm00001d033457_P001;Zm00001d013612_P004;Zm00001d027295_P001;Zm00001d043158_P004;Zm00001d012556_P002;Zm00001d043158_P003;Zm00001d034658_P001;Zm00001d013612_P006;Zm00001d010275_P001;Zm00001d013612_P001;Zm00001d033457_P002…	Zm00001d015348_P002;Zm00001d015348_P001;Zm00001d027295_P002;Zm00001d013612_P003;Zm00001d043158_P001;Zm00001d043158_P002;Zm00001d043158_P005;Zm00001d012556_P001;Zm00001d013612_P002;Zm00001d033457_P001	Zm00001d015348_P002;Zm00001d015348_P001;Zm00001d027295_P002;Zm00001d013612_P003;Zm00001d043158_P001;Zm00001d043158_P002;Zm00001d043158_P005;Zm00001d012556_P001;Zm00001d013612_P002;Zm00001d033457_P001	21	6	6	3	3	4	4	5	5	3	4	3	3	3	4	4	5	5	3	4	3	3	2	1	2	2	2	2	2	1	2	14.9	14.9	7.7	49.659	444	0	87.116	7.4	9.9	8.8	12.2	12.2	7.4	11.3	7
1373	Zm00001d045544_P004;Zm00001d045544_P001;Zm00001d045544_P003;Zm00001d045544_P002;Zm00001d016540_P001;Zm00001d053279_P001;Zm00001d037526_P001;Zm00001d046709_P001	Zm00001d045544_P004;Zm00001d045544_P001;Zm00001d045544_P003;Zm00001d045544_P002	Zm00001d045544_P004;Zm00001d045544_P001;Zm00001d045544_P003;Zm00001d045544_P002	8	8	8	1	5	6	6	8	5	4	4	7	6	5	6	6	8	5	4	4	7	6	1	1	1	1	0	0	1	1	1	17.1	17.1	2.9	61.778	579	0	98.725	10.5	12.1	12.1	17.1	11.1	9.5	9.2	15.4
1575	Zm00001d054044_P001	Zm00001d054044_P001	Zm00001d054044_P001	1	7	6	5	2	1	2	3	4	2	3	2	1	2	1	2	3	4	2	2	2	1	1	1	2	3	4	2	2	2	1	14.4	11.7	10.1	56.577	494	0	38.018	3.6	2	3.8	6.5	8.3	3.8	6.5	3.8
1097	Zm00001d035925_P008;Zm00001d035925_P006;Zm00001d035925_P004;Zm00001d035925_P001;Zm00001d035925_P003;Zm00001d035925_P007;Zm00001d035925_P005;Zm00001d035925_P002	Zm00001d035925_P008;Zm00001d035925_P006;Zm00001d035925_P004;Zm00001d035925_P001;Zm00001d035925_P003;Zm00001d035925_P007;Zm00001d035925_P005	Zm00001d035925_P008;Zm00001d035925_P006;Zm00001d035925_P004;Zm00001d035925_P001;Zm00001d035925_P003;Zm00001d035925_P007;Zm00001d035925_P005	8	9	9	4	4	4	4	6	7	5	5	4	2	4	4	4	6	7	5	5	4	2	1	1	2	2	4	3	2	0	0	20.5	20.5	8.3	52.851	482	0	67.151	8.3	10.2	8.3	16	15.4	12.2	11.8	8.7
616	Zm00001d018090_P002;Zm00001d018090_P001;Zm00001d018090_P003	Zm00001d018090_P002;Zm00001d018090_P001	Zm00001d018090_P002;Zm00001d018090_P001	3	10	10	9	4	4	4	6	4	5	6	4	5	4	4	4	6	4	5	6	4	5	4	4	4	6	4	5	6	3	5	26.5	26.5	24.8	45.426	411	0	85.392	10.5	11.9	11.9	16.3	10.5	14.4	16.8	9.7
1015	Zm00001d033204_P001;Zm00001d033204_P002;Zm00001d033204_P005;Zm00001d033204_P004;Zm00001d033204_P003	Zm00001d033204_P001;Zm00001d033204_P002;Zm00001d033204_P005;Zm00001d033204_P004;Zm00001d033204_P003	Zm00001d033204_P001;Zm00001d033204_P002;Zm00001d033204_P005;Zm00001d033204_P004;Zm00001d033204_P003	5	7	7	4	4	4	4	5	5	6	5	2	3	4	4	4	5	5	6	5	2	3	1	1	1	2	2	3	3	0	2	19	19	13.7	38.307	364	0	323.31	8.5	8.5	10.4	13.7	13.7	17	15.7	2.7
482	Zm00001d013842_P005;Zm00001d013842_P003;Zm00001d013842_P001;Zm00001d000295_P001;Zm00001d013842_P006;Zm00001d013842_P007;Zm00001d013842_P002;Zm00001d013842_P008	Zm00001d013842_P005;Zm00001d013842_P003;Zm00001d013842_P001;Zm00001d000295_P001;Zm00001d013842_P006;Zm00001d013842_P007;Zm00001d013842_P002	Zm00001d013842_P005;Zm00001d013842_P003;Zm00001d013842_P001;Zm00001d000295_P001;Zm00001d013842_P006;Zm00001d013842_P007;Zm00001d013842_P002	8	11	11	10	4	8	5	8	6	6	7	2	5	4	8	5	8	6	6	7	2	5	3	7	4	7	5	5	6	2	4	17.7	17.7	16.2	65.742	610	0	126.69	6.4	13	8.9	12.6	11.1	10.7	11.8	3.3
486	Zm00001d013934_P001;Zm00001d013934_P002;Zm00001d032570_P001;Zm00001d032570_P002	Zm00001d013934_P001;Zm00001d013934_P002	Zm00001d013934_P001;Zm00001d013934_P002	4	3	3	3	3	2	3	3	2	2	3	2	2	3	2	3	3	2	2	3	2	2	3	2	3	3	2	2	3	2	2	8.6	8.6	8.6	35.378	315	0	23.27	8.6	6.3	8.6	8.6	6.3	6.3	8.6	6.3
352	Zm00001d011080_P001	Zm00001d011080_P001	Zm00001d011080_P001	1	3	3	3	2	3	3	2	3	3	3	2	1	2	3	3	2	3	3	3	2	1	2	3	3	2	3	3	3	2	1	71.2	71.2	71.2	7.6046	73	0	139.52	38.4	71.2	71.2	50.7	71.2	71.2	71.2	38.4
818	Zm00001d026254_P001;Zm00001d002395_P002;Zm00001d002395_P001;Zm00001d030114_P006;Zm00001d030114_P002;Zm00001d030114_P001;Zm00001d024373_P001;Zm00001d030114_P005;Zm00001d030114_P004;Zm00001d030114_P003;Zm00001d046129_P001	Zm00001d026254_P001;Zm00001d002395_P002;Zm00001d002395_P001;Zm00001d030114_P006;Zm00001d030114_P002;Zm00001d030114_P001;Zm00001d024373_P001	Zm00001d026254_P001;Zm00001d002395_P002;Zm00001d002395_P001;Zm00001d030114_P006;Zm00001d030114_P002;Zm00001d030114_P001;Zm00001d024373_P001	11	7	7	3	5	4	5	5	7	5	5	2	4	5	4	5	5	7	5	5	2	4	3	2	3	3	3	2	3	1	3	29.7	29.7	13.8	28.675	246	0	87.852	22.8	18.3	22.8	22.8	29.7	22.8	22	8.1
498	Zm00001d014157_P002;Zm00001d014157_P001	Zm00001d014157_P002;Zm00001d014157_P001	Zm00001d014157_P002;Zm00001d014157_P001	2	7	7	7	2	3	2	3	4	4	3	2	2	2	3	2	3	4	4	3	2	2	2	3	2	3	4	4	3	2	2	33.1	33.1	33.1	25.728	248	0	53.709	11.7	18.1	10.5	17.7	20.2	20.6	17.7	10.5
339	Zm00001d010588_P002;Zm00001d010588_P001	Zm00001d010588_P002;Zm00001d010588_P001	Zm00001d010588_P002;Zm00001d010588_P001	2	5	3	3	0	0	1	1	1	1	4	3	3	0	0	0	0	0	0	2	2	2	0	0	0	0	0	0	2	2	2	15.2	10	10	41.847	381	0	45.217	0	0	3.1	3.1	3.1	3.1	12.9	10.8
266	Zm00001d008387_P002;Zm00001d008387_P001	Zm00001d008387_P002;Zm00001d008387_P001	Zm00001d008387_P002;Zm00001d008387_P001	2	7	7	2	5	4	6	5	4	5	5	5	2	5	4	6	5	4	5	5	5	2	2	2	2	1	1	1	2	2	1	36.7	36.7	9.5	22.366	199	0	91.499	22.6	18.6	30.2	26.1	21.6	28.1	25.6	25.6
1219	Zm00001d039505_P001;Zm00001d039505_P003;Zm00001d039505_P002	Zm00001d039505_P001;Zm00001d039505_P003;Zm00001d039505_P002	Zm00001d039505_P001;Zm00001d039505_P003;Zm00001d039505_P002	3	6	6	5	1	2	3	1	3	2	4	3	1	1	2	3	1	3	2	4	3	1	1	2	2	1	3	2	4	3	1	15.8	15.8	14.5	54.094	505	0	65.873	2	5.5	6.5	3.6	10.7	5.1	12.5	7.1
732	Zm00001d022307_P001;Zm00001d022307_P002;Zm00001d022307_P003	Zm00001d022307_P001;Zm00001d022307_P002;Zm00001d022307_P003	Zm00001d022307_P001;Zm00001d022307_P002;Zm00001d022307_P003	3	3	3	1	3	3	3	3	3	3	2	2	3	3	3	3	3	3	3	2	2	3	1	1	1	1	1	1	1	1	1	37.8	37.8	16.3	10.543	98	0	65.065	37.8	37.8	37.8	37.8	37.8	37.8	28.6	28.6
850	Zm00001d027707_P003;Zm00001d032859_P005;Zm00001d027707_P001;Zm00001d032859_P006;Zm00001d032859_P001;Zm00001d032859_P003;Zm00001d014124_P001;Zm00001d027707_P002;Zm00001d014124_P005;Zm00001d014124_P004;Zm00001d014124_P003;Zm00001d032859_P004;Zm00001d014124_P006;Zm00001d048409_P001;Zm00001d048409_P002;Zm00001d048409_P003;Zm00001d032859_P002;Zm00001d027707_P007;Zm00001d014124_P002;Zm00001d048409_P005…	Zm00001d027707_P003;Zm00001d032859_P005;Zm00001d027707_P001;Zm00001d032859_P006;Zm00001d032859_P001;Zm00001d032859_P003;Zm00001d014124_P001;Zm00001d027707_P002;Zm00001d014124_P005;Zm00001d014124_P004;Zm00001d014124_P003;Zm00001d032859_P004;Zm00001d014124_P006;Zm00001d048409_P001;Zm00001d048409_P002;Zm00001d048409_P003;Zm00001d032859_P002;Zm00001d027707_P007;Zm00001d014124_P002;Zm00001d048409_P005	Zm00001d027707_P003;Zm00001d032859_P005;Zm00001d027707_P001;Zm00001d032859_P006;Zm00001d032859_P001;Zm00001d032859_P003;Zm00001d014124_P001;Zm00001d027707_P002;Zm00001d014124_P005;Zm00001d014124_P004;Zm00001d014124_P003;Zm00001d032859_P004;Zm00001d014124_P	36	12	12	11	3	4	4	8	4	6	5	3	5	3	4	4	8	4	6	5	3	5	3	4	4	8	4	5	5	2	4	22.4	22.4	21.2	69.494	624	0	114.59	5.8	8.7	9.1	15.4	8.2	10.6	9.9	4.5
348	Zm00001d010920_P003;Zm00001d010920_P002;Zm00001d010920_P001;Zm00001d024754_P001;Zm00001d010920_P005;Zm00001d010920_P004	Zm00001d010920_P003;Zm00001d010920_P002;Zm00001d010920_P001;Zm00001d024754_P001;Zm00001d010920_P005	Zm00001d010920_P003;Zm00001d010920_P002;Zm00001d010920_P001;Zm00001d024754_P001;Zm00001d010920_P005	6	8	8	4	3	3	3	4	6	5	4	1	2	3	3	3	4	6	5	4	1	2	1	1	0	1	2	2	3	1	1	32.8	32.8	17.9	29.151	268	0	63.963	13.4	11.2	11.6	16.8	23.1	19.8	18.3	5.2
1026	Zm00001d033624_P001;Zm00001d033624_P010;Zm00001d033624_P005;Zm00001d033624_P015;Zm00001d033624_P004;Zm00001d033624_P014;Zm00001d033624_P008;Zm00001d033624_P013;Zm00001d033624_P019;Zm00001d033624_P012;Zm00001d033624_P009;Zm00001d033624_P020;Zm00001d013493_P001;Zm00001d013493_P003;Zm00001d013493_P005;Zm00001d013493_P002;Zm00001d013493_P007;Zm00001d013493_P006;Zm00001d033624_P007;Zm00001d033624_P006…	Zm00001d033624_P001;Zm00001d033624_P010;Zm00001d033624_P005;Zm00001d033624_P015;Zm00001d033624_P004;Zm00001d033624_P014;Zm00001d033624_P008;Zm00001d033624_P013;Zm00001d033624_P019;Zm00001d033624_P012;Zm00001d033624_P009	Zm00001d033624_P001;Zm00001d033624_P010;Zm00001d033624_P005;Zm00001d033624_P015;Zm00001d033624_P004;Zm00001d033624_P014;Zm00001d033624_P008;Zm00001d033624_P013;Zm00001d033624_P019;Zm00001d033624_P012;Zm00001d033624_P009	21	15	15	13	5	3	4	4	5	5	9	8	7	5	3	4	4	5	5	9	8	7	4	2	3	3	3	3	7	6	6	18.3	18.3	16.2	100.36	887	0	323.31	5.1	3	4.1	4.2	5.9	5.3	11.6	9.7
149	Zm00001d008295_P001;Zm00001d012537_P001;Zm00001d038533_P005;Zm00001d038533_P003;Zm00001d038533_P002;Zm00001d038533_P001;Zm00001d043113_P001;Zm00001d005231_P004;Zm00001d005231_P012;Zm00001d005231_P008;Zm00001d019191_P006;Zm00001d019191_P005;Zm00001d019191_P004;Zm00001d019191_P002;Zm00001d012537_P005;Zm00001d008295_P003;Zm00001d005231_P006;Zm00001d008295_P002;Zm00001d005231_P007;Zm00001d005231_P009…	Zm00001d008295_P001;Zm00001d012537_P001;Zm00001d038533_P005;Zm00001d038533_P003;Zm00001d038533_P002;Zm00001d038533_P001;Zm00001d043113_P001;Zm00001d005231_P004;Zm00001d005231_P012;Zm00001d005231_P008;Zm00001d019191_P006;Zm00001d019191_P005;Zm00001d019191_P004;Zm00001d019191_P002;Zm00001d012537_P005;Zm00001d008295_P003;Zm00001d005231_P006;Zm00001d008295_P002;Zm00001d005231_P007;Zm00001d005231_P009…	Zm00001d008295_P001;Zm00001d012537_P001;Zm00001d038533_P005;Zm00001d038533_P003;Zm00001d038533_P002;Zm00001d038533_P001;Zm00001d043113_P001;Zm00001d005231_P004;Zm00001d005231_P012;Zm00001d005231_P008;Zm00001d019191_P006;Zm00001d019191_P005;Zm00001d019191_P	45	4	4	4	1	1	1	2	3	3	3	2	3	1	1	1	2	3	3	3	2	3	1	1	1	2	3	3	3	2	3	30.4	30.4	30.4	20.696	181	0	65.041	8.3	8.3	8.3	19.9	18.8	18.8	24.3	14.4
849	Zm00001d027688_P007;Zm00001d027688_P002;Zm00001d048403_P003;Zm00001d048403_P001;Zm00001d027688_P006;Zm00001d027688_P004;Zm00001d027688_P003;Zm00001d027688_P001;Zm00001d048403_P002;Zm00001d027688_P005	Zm00001d027688_P007;Zm00001d027688_P002;Zm00001d048403_P003;Zm00001d048403_P001;Zm00001d027688_P006;Zm00001d027688_P004;Zm00001d027688_P003;Zm00001d027688_P001;Zm00001d048403_P002;Zm00001d027688_P005	Zm00001d027688_P007;Zm00001d027688_P002;Zm00001d048403_P003;Zm00001d048403_P001;Zm00001d027688_P006;Zm00001d027688_P004;Zm00001d027688_P003;Zm00001d027688_P001;Zm00001d048403_P002;Zm00001d027688_P005	10	5	5	5	1	3	3	2	2	3	3	1	4	1	3	3	2	2	3	3	1	4	1	3	3	2	2	3	3	1	4	23.6	23.6	23.6	25.977	237	0	323.31	8	16.5	16.5	13.5	9.7	17.7	17.7	8
728	Zm00001d022134_P002;Zm00001d022134_P001;Zm00001d022134_P004	Zm00001d022134_P002;Zm00001d022134_P001;Zm00001d022134_P004	Zm00001d022134_P002;Zm00001d022134_P001;Zm00001d022134_P004	3	5	4	2	4	3	3	4	3	4	3	3	2	3	2	3	3	3	3	2	2	2	2	2	2	2	2	2	1	2	2	23.8	21.3	11.1	25.496	235	0	163.88	21.3	13.6	13.6	21.3	18.7	21.3	16.2	13.6
1389	Zm00001d046336_P002;Zm00001d046336_P005;Zm00001d046336_P001;Zm00001d046336_P006;Zm00001d046336_P003;Zm00001d036961_P008;Zm00001d036961_P007;Zm00001d036961_P006	Zm00001d046336_P002;Zm00001d046336_P005;Zm00001d046336_P001;Zm00001d046336_P006;Zm00001d046336_P003	Zm00001d046336_P002;Zm00001d046336_P005;Zm00001d046336_P001;Zm00001d046336_P006;Zm00001d046336_P003	8	10	10	1	8	9	5	4	4	8	5	3	3	8	9	5	4	4	8	5	3	3	1	1	0	0	1	1	1	1	1	22.4	22.4	1.4	54.088	487	0	121.53	17.5	19.5	11.7	9.9	8.6	18.7	11.1	6.6
885	Zm00001d028651_P001	Zm00001d028651_P001	Zm00001d028651_P001	1	4	4	4	0	0	0	0	0	0	3	1	2	0	0	0	0	0	0	3	1	2	0	0	0	0	0	0	3	1	2	20.9	20.9	20.9	28.114	268	0	155.21	0	0	0	0	0	0	16	5.6
965	Zm00001d031569_P001;Zm00001d004243_P001;Zm00001d016512_P001;Zm00001d016512_P002	Zm00001d031569_P001	Zm00001d031569_P001	4	15	15	15	3	6	7	8	4	9	6	1	6	3	6	7	8	4	9	6	1	6	3	6	7	8	4	9	6	1	6	24.1	24.1	24.1	64.591	580	0	243.42	5.3	8.4	9.7	12.4	6.6	13.3	11.7	1.7
438	Zm00001d034644_P001;Zm00001d012966_P001;Zm00001d012966_P002;Zm00001d034644_P002	Zm00001d034644_P001;Zm00001d012966_P001;Zm00001d012966_P002;Zm00001d034644_P002	Zm00001d034644_P001;Zm00001d012966_P001;Zm00001d012966_P002;Zm00001d034644_P002	4	4	4	4	2	3	2	3	3	3	3	2	4	2	3	2	3	3	3	3	2	4	2	3	2	3	3	3	3	2	4	27.3	27.3	27.3	15.9	139	0	28.328	12.2	18.7	13.7	18.7	18.7	18.7	22.3	13.7
111	Zm00001d025413_P002;Zm00001d003672_P002;Zm00001d025413_P001;Zm00001d003672_P001;Zm00001d048305_P001	Zm00001d025413_P002;Zm00001d003672_P002;Zm00001d025413_P001;Zm00001d003672_P001	Zm00001d025413_P002;Zm00001d003672_P002;Zm00001d025413_P001;Zm00001d003672_P001	5	3	3	3	2	1	2	3	3	2	3	1	2	2	1	2	3	3	2	3	1	2	2	1	2	3	3	2	3	1	2	23.5	23.5	23.5	18.671	170	0	55.783	14.7	7.6	15.9	23.5	23.5	14.7	23.5	7.6
935	Zm00001d030199_P002;Zm00001d030199_P001;Zm00001d030199_P003	Zm00001d030199_P002	Zm00001d030199_P002	3	4	4	4	1	1	1	3	3	2	3	0	2	1	1	1	3	3	2	3	0	2	1	1	1	3	3	2	3	0	2	16.3	16.3	16.3	35.978	337	0	40.032	3	1.8	3	7.4	7.4	5.6	14.5	0
1261	Zm00001d041112_P002;Zm00001d044103_P002;Zm00001d044103_P001;Zm00001d006926_P001;Zm00001d012681_P001;Zm00001d041112_P001;Zm00001d016303_P001;Zm00001d012681_P003	Zm00001d041112_P002;Zm00001d044103_P002	Zm00001d041112_P002;Zm00001d044103_P002	8	5	5	1	2	3	4	3	5	2	3	3	2	2	3	4	3	5	2	3	3	2	1	1	1	1	1	1	1	1	0	22.4	22.4	3.3	26.398	241	0	164.06	9.5	14.1	17	12.4	22.4	9.5	14.1	12.4
900	Zm00001d047697_P002;Zm00001d047697_P001;Zm00001d028807_P001;Zm00001d027813_P003;Zm00001d027813_P002	Zm00001d047697_P002;Zm00001d047697_P001;Zm00001d028807_P001;Zm00001d027813_P003;Zm00001d027813_P002	Zm00001d047697_P002;Zm00001d047697_P001;Zm00001d028807_P001;Zm00001d027813_P003;Zm00001d027813_P002	5	4	4	4	2	1	2	2	2	2	2	0	2	2	1	2	2	2	2	2	0	2	2	1	2	2	2	2	2	0	2	49.2	49.2	49.2	7.4637	65	0	24.774	21.5	18.5	20	29.2	29.2	27.7	29.2	0
227	Zm00001d007383_P002;Zm00001d007383_P003;Zm00001d007383_P004;Zm00001d007383_P015;Zm00001d007383_P001;Zm00001d007383_P018;Zm00001d007383_P019;Zm00001d007383_P007;Zm00001d007383_P010;Zm00001d007383_P012;Zm00001d007383_P009;Zm00001d007383_P020;Zm00001d030282_P006;Zm00001d030282_P035;Zm00001d030282_P007;Zm00001d030282_P031;Zm00001d030282_P039;Zm00001d030282_P019;Zm00001d030282_P018;Zm00001d030282_P011…	Zm00001d007383_P002;Zm00001d007383_P003;Zm00001d007383_P004;Zm00001d007383_P015;Zm00001d007383_P001;Zm00001d007383_P018;Zm00001d007383_P019;Zm00001d007383_P007;Zm00001d007383_P010;Zm00001d007383_P012;Zm00001d007383_P009	Zm00001d007383_P002;Zm00001d007383_P003;Zm00001d007383_P004;Zm00001d007383_P015;Zm00001d007383_P001;Zm00001d007383_P018;Zm00001d007383_P019;Zm00001d007383_P007;Zm00001d007383_P010;Zm00001d007383_P012;Zm00001d007383_P009	30	8	8	7	3	5	4	4	2	5	2	1	2	3	5	4	4	2	5	2	1	2	3	4	4	4	2	5	2	1	2	6	6	5.5	141.62	1275	0	49.205	2.4	4	3.5	3	1.6	3.7	1.6	0.7
1574	Zm00001d053983_P003;Zm00001d053983_P002;Zm00001d053983_P001;Zm00001d015134_P001;Zm00001d053983_P005;Zm00001d041144_P001;Zm00001d007564_P001	Zm00001d053983_P003;Zm00001d053983_P002;Zm00001d053983_P001;Zm00001d015134_P001;Zm00001d053983_P005	Zm00001d053983_P003;Zm00001d053983_P002;Zm00001d053983_P001;Zm00001d015134_P001;Zm00001d053983_P005	7	6	6	6	2	4	3	4	4	3	4	2	3	2	4	3	4	4	3	4	2	3	2	4	3	4	4	3	4	2	3	27.2	27.2	27.2	27.573	243	0	69.573	9.1	21	14	21	16.9	15.6	20.6	12.3
1504	Zm00001d051174_P001;Zm00001d051174_P002;Zm00001d051174_P003	Zm00001d051174_P001;Zm00001d051174_P002;Zm00001d051174_P003	Zm00001d051174_P001;Zm00001d051174_P002;Zm00001d051174_P003	3	4	3	2	3	3	3	3	3	3	2	2	4	2	2	2	2	2	2	1	2	3	1	1	1	1	1	1	0	1	2	20.1	16.6	11.8	30.42	289	0	141.03	14.5	14.5	14.5	14.5	14.5	14.5	8.3	11.1
366	Zm00001d011278_P003;Zm00001d011278_P002;Zm00001d011278_P001;Zm00001d043618_P002;Zm00001d043618_P001;Zm00001d044391_P002;Zm00001d044391_P001	Zm00001d011278_P003;Zm00001d011278_P002;Zm00001d011278_P001	Zm00001d011278_P003;Zm00001d011278_P002;Zm00001d011278_P001	7	4	4	4	1	2	2	2	2	3	2	1	1	1	2	2	2	2	3	2	1	1	1	2	2	2	2	3	2	1	1	30.3	30.3	30.3	13.959	122	0	25.001	9.8	15.6	15.6	15.6	15.6	24.6	15.6	9.8
95	Zm00001d003006_P001	Zm00001d003006_P001	Zm00001d003006_P001	1	3	3	3	3	3	3	3	3	3	3	2	3	3	3	3	3	3	3	3	2	3	3	3	3	3	3	3	3	2	3	15.4	15.4	15.4	29.835	285	0	75.105	15.4	15.4	15.4	15.4	15.4	15.4	15.4	11.2
378	Zm00001d043991_P001;Zm00001d011504_P003;Zm00001d011504_P001;Zm00001d043991_P002;Zm00001d011504_P002;Zm00001d039330_P002;Zm00001d039330_P001	Zm00001d043991_P001;Zm00001d011504_P003;Zm00001d011504_P001;Zm00001d043991_P002;Zm00001d011504_P002	Zm00001d043991_P001;Zm00001d011504_P003;Zm00001d011504_P001;Zm00001d043991_P002;Zm00001d011504_P002	7	5	5	5	2	2	4	4	3	3	3	2	1	2	2	4	4	3	3	3	2	1	2	2	4	4	3	3	3	2	1	22.6	22.6	22.6	26.613	230	0	89.143	8.3	8.3	19.6	18.3	11.3	15.2	12.2	8.3
73	Zm00001d051543_P001;Zm00001d017719_P001;Zm00001d003896_P004;Zm00001d003896_P003;Zm00001d003896_P002;Zm00001d003896_P001;Zm00001d002450_P002;Zm00001d002450_P001;Zm00001d026224_P002;Zm00001d031348_P001	Zm00001d051543_P001;Zm00001d017719_P001;Zm00001d003896_P004;Zm00001d003896_P003;Zm00001d003896_P002;Zm00001d003896_P001;Zm00001d002450_P002;Zm00001d002450_P001;Zm00001d026224_P002;Zm00001d031348_P001	Zm00001d051543_P001;Zm00001d017719_P001;Zm00001d003896_P004;Zm00001d003896_P003;Zm00001d003896_P002;Zm00001d003896_P001;Zm00001d002450_P002;Zm00001d002450_P001;Zm00001d026224_P002;Zm00001d031348_P001	10	4	4	4	2	2	3	4	4	4	2	2	2	2	2	3	4	4	4	2	2	2	2	2	3	4	4	4	2	2	2	31.9	31.9	31.9	17.768	166	0	204.42	18.7	16.9	26.5	31.9	31.9	31.9	18.7	18.7
1205	Zm00001d039091_P001;Zm00001d039090_P002;Zm00001d039091_P002;Zm00001d039090_P001	Zm00001d039091_P001;Zm00001d039090_P002;Zm00001d039091_P002;Zm00001d039090_P001	Zm00001d039091_P001;Zm00001d039090_P002;Zm00001d039091_P002;Zm00001d039090_P001	4	4	4	1	3	4	3	4	3	3	3	3	3	3	4	3	4	3	3	3	3	3	1	1	1	1	1	1	1	1	1	19.5	19.5	6.3	25.06	221	0	48.735	14.9	19.5	15.8	19.5	15.8	14.9	14.5	14.5
983	Zm00001d031957_P001;Zm00001d031956_P003;Zm00001d031956_P001;Zm00001d031956_P002;Zm00001d042772_P002;Zm00001d042772_P001;Zm00001d049945_P004;Zm00001d049945_P002;Zm00001d046515_P001;Zm00001d019110_P001;Zm00001d011397_P001;Zm00001d031956_P005;Zm00001d016923_P001;Zm00001d049945_P007;Zm00001d049945_P009;Zm00001d031956_P006;Zm00001d011397_P002;Zm00001d049945_P006;Zm00001d049945_P005;Zm00001d049945_P003…	Zm00001d031957_P001;Zm00001d031956_P003;Zm00001d031956_P001;Zm00001d031956_P002;Zm00001d042772_P002;Zm00001d042772_P001;Zm00001d049945_P004	Zm00001d031957_P001;Zm00001d031956_P003;Zm00001d031956_P001;Zm00001d031956_P002;Zm00001d042772_P002;Zm00001d042772_P001;Zm00001d049945_P004	41	5	5	5	3	3	2	4	4	4	2	2	4	3	3	2	4	4	4	2	2	4	3	3	2	4	4	4	2	2	4	21.3	21.3	21.3	24.55	216	0	111.69	15.3	14.8	11.6	18.5	18.5	18.1	11.6	10.2
207	Zm00001d006899_P002;Zm00001d006899_P001;Zm00001d022180_P002;Zm00001d022180_P001;Zm00001d022180_P009;Zm00001d022180_P006;Zm00001d022180_P011;Zm00001d022180_P007;Zm00001d013211_P006;Zm00001d022310_P002;Zm00001d022310_P001;Zm00001d022180_P004;Zm00001d044207_P001;Zm00001d011947_P001;Zm00001d022180_P003;Zm00001d022180_P005;Zm00001d022180_P008;Zm00001d022180_P010;Zm00001d013211_P007	Zm00001d006899_P002;Zm00001d006899_P001;Zm00001d022180_P002;Zm00001d022180_P001;Zm00001d022180_P009;Zm00001d022180_P006;Zm00001d022180_P011;Zm00001d022180_P007	Zm00001d006899_P002;Zm00001d006899_P001;Zm00001d022180_P002;Zm00001d022180_P001;Zm00001d022180_P009;Zm00001d022180_P006;Zm00001d022180_P011;Zm00001d022180_P007	19	7	7	7	5	3	4	5	5	5	5	3	3	5	3	4	5	5	5	5	3	3	5	3	4	5	5	5	5	3	3	22.7	22.7	22.7	28.544	251	0	124.05	19.5	15.9	15.9	19.1	19.5	19.1	19.5	13.1
517	Zm00001d014944_P002;Zm00001d014944_P001;Zm00001d014945_P001	Zm00001d014944_P002	Zm00001d014944_P002	3	4	4	4	1	0	2	2	1	1	4	1	3	1	0	2	2	1	1	4	1	3	1	0	2	2	1	1	4	1	3	14.4	14.4	14.4	38.396	355	0	30.521	3.4	0	8.2	5.4	3.4	3.4	14.4	3.4
1353	Zm00001d044747_P001;Zm00001d037275_P001;Zm00001d037275_P002;Zm00001d019358_P001	Zm00001d044747_P001;Zm00001d037275_P001	Zm00001d044747_P001;Zm00001d037275_P001	4	3	3	3	1	2	2	2	2	3	2	1	2	1	2	2	2	2	3	2	1	2	1	2	2	2	2	3	2	1	2	43.7	43.7	43.7	7.898	71	0	22.815	12.7	29.6	29.6	29.6	29.6	43.7	29.6	12.7
1194	Zm00001d038840_P001	Zm00001d038840_P001	Zm00001d038840_P001	1	4	4	4	4	3	3	3	3	3	3	2	2	4	3	3	3	3	3	3	2	2	4	3	3	3	3	3	3	2	2	18.5	18.5	18.5	29.177	276	0	94.87	18.5	15.9	15.9	15.9	15.9	15.9	15.9	11.6
291	Zm00001d009127_P001;Zm00001d040603_P006;Zm00001d040603_P001;Zm00001d040603_P005;Zm00001d029927_P001;Zm00001d040603_P002;Zm00001d040603_P004	Zm00001d009127_P001;Zm00001d040603_P006;Zm00001d040603_P001	Zm00001d009127_P001;Zm00001d040603_P006;Zm00001d040603_P001	7	5	5	5	2	3	4	3	3	3	3	1	2	2	3	4	3	3	3	3	1	2	2	3	4	3	3	3	3	1	2	10.4	10.4	10.4	65.975	608	0	50.124	4.3	6.1	9	7.2	6.1	7.2	7.2	1.8
473	Zm00001d013644_P004;Zm00001d013644_P003;Zm00001d013644_P002;Zm00001d013644_P001;Zm00001d041576_P003;Zm00001d041576_P004;Zm00001d041576_P002;Zm00001d041576_P001	Zm00001d013644_P004;Zm00001d013644_P003;Zm00001d013644_P002;Zm00001d013644_P001	Zm00001d013644_P004;Zm00001d013644_P003;Zm00001d013644_P002;Zm00001d013644_P001	8	14	9	4	8	11	6	12	10	9	8	7	7	4	7	3	7	6	4	4	3	3	2	4	1	3	3	3	2	2	3	17.9	10.7	5.5	84.618	765	0	63.363	10.8	14.6	6.8	15	12.7	12.7	11.4	8.6
83	Zm00001d002704_P002;Zm00001d002704_P001	Zm00001d002704_P002;Zm00001d002704_P001	Zm00001d002704_P002;Zm00001d002704_P001	2	3	3	1	2	2	2	2	2	2	3	3	3	2	2	2	2	2	2	3	3	3	1	1	1	1	1	1	1	1	1	20.8	20.8	8.9	18.46	168	0	81.964	16.1	16.1	16.1	16.1	16.1	16.1	20.8	20.8
1049	Zm00001d034422_P001;Zm00001d034422_P002;Zm00001d034422_P003	Zm00001d034422_P001;Zm00001d034422_P002;Zm00001d034422_P003	Zm00001d034422_P001;Zm00001d034422_P002;Zm00001d034422_P003	3	4	1	1	2	3	3	3	4	1	2	1	3	1	1	1	1	1	0	1	0	1	1	1	1	1	1	0	1	0	1	31.7	8.7	8.7	14.772	126	0.001487	6.9671	18.3	25.4	25.4	25.4	31.7	7.1	15.9	9.5
286	Zm00001d009010_P003;Zm00001d009010_P002;Zm00001d009010_P001	Zm00001d009010_P003;Zm00001d009010_P002;Zm00001d009010_P001	Zm00001d009010_P003;Zm00001d009010_P002;Zm00001d009010_P001	3	5	2	2	3	3	4	3	4	4	2	3	3	2	2	2	2	2	2	0	1	1	2	2	2	2	2	2	0	1	1	23.7	12.4	12.4	20.608	194	0	17.686	16.5	16.5	20.1	16.5	20.1	19.6	7.7	13.4
323	Zm00001d010009_P002;Zm00001d010009_P001;Zm00001d010009_P006;Zm00001d010009_P003	Zm00001d010009_P002;Zm00001d010009_P001;Zm00001d010009_P006;Zm00001d010009_P003	Zm00001d010009_P002;Zm00001d010009_P001;Zm00001d010009_P006;Zm00001d010009_P003	4	4	3	0	4	4	4	4	4	4	3	3	2	3	3	3	3	3	3	2	2	2	0	0	0	0	0	0	0	0	0	21.6	16.4	0	19.519	171	0	24.397	21.6	21.6	21.6	21.6	21.6	21.6	16.4	16.4
652	Zm00001d019034_P001	Zm00001d019034_P001	Zm00001d019034_P001	1	3	3	3	1	1	3	1	1	2	2	3	2	1	1	3	1	1	2	2	3	2	1	1	3	1	1	2	2	3	2	23.8	23.8	23.8	13.082	122	0	18.825	9	9	23.8	9	9	18	14.8	23.8
1405	Zm00001d047296_P001;Zm00001d047296_P002;REV__Zm00001d003981_P001;Zm00001d049880_P001;Zm00001d031848_P001;Zm00001d034246_P002;Zm00001d034247_P002;Zm00001d034246_P001;Zm00001d027722_P002;Zm00001d034247_P001;Zm00001d027722_P003;Zm00001d027722_P001	Zm00001d047296_P001;Zm00001d047296_P002	Zm00001d047296_P001;Zm00001d047296_P002	12	4	4	1	2	1	2	2	2	3	1	2	1	2	1	2	2	2	3	1	2	1	1	0	0	0	0	1	0	0	0	22.8	22.8	4.1	16.255	145	0	27.022	10.3	6.2	13.1	13.1	13.1	17.2	6.2	11.7
1559	Zm00001d053580_P001;Zm00001d053580_P003;Zm00001d053580_P002;Zm00001d053580_P006;Zm00001d053580_P004	Zm00001d053580_P001;Zm00001d053580_P003;Zm00001d053580_P002;Zm00001d053580_P006;Zm00001d053580_P004	Zm00001d053580_P001;Zm00001d053580_P003;Zm00001d053580_P002;Zm00001d053580_P006;Zm00001d053580_P004	5	6	6	2	2	2	3	3	3	3	3	3	2	2	2	3	3	3	3	3	3	2	0	0	0	0	1	1	1	0	0	16.6	16.6	4.5	45.487	422	0	47.018	6.2	5	8.1	10.2	8.3	8.3	8.5	8.1
164	Zm00001d005649_P001;Zm00001d005649_P002	Zm00001d005649_P001;Zm00001d005649_P002	Zm00001d005649_P001;Zm00001d005649_P002	2	4	4	2	0	2	1	1	2	1	3	2	1	0	2	1	1	2	1	3	2	1	0	0	0	0	0	0	2	1	1	49.1	49.1	32.4	11.779	108	0	127.44	0	16.7	6.5	6.5	16.7	6.5	42.6	26.9
915	Zm00001d029279_P001;Zm00001d029280_P001;Zm00001d022283_P001;Zm00001d022280_P001;Zm00001d022279_P001;Zm00001d022289_P001;Zm00001d022282_P001;Zm00001d022284_P001;Zm00001d022281_P001	Zm00001d029279_P001;Zm00001d029280_P001	Zm00001d029279_P001;Zm00001d029280_P001	9	5	5	4	0	1	0	0	0	0	3	3	3	0	1	0	0	0	0	3	3	3	0	1	0	0	0	0	2	3	3	17.9	17.9	15.2	35.297	336	0	47.257	0	2.4	0	0	0	0	10.4	12.5
970	Zm00001d031627_P001;Zm00001d031627_P003;Zm00001d049826_P001	Zm00001d031627_P001;Zm00001d031627_P003;Zm00001d049826_P001	Zm00001d031627_P001;Zm00001d031627_P003;Zm00001d049826_P001	3	4	4	4	2	4	4	4	4	4	3	2	1	2	4	4	4	4	4	3	2	1	2	4	4	4	4	4	3	2	1	27.4	27.4	27.4	13.565	124	0	25.61	15.3	27.4	27.4	27.4	27.4	27.4	22.6	14.5
1452	Zm00001d049234_P001;Zm00001d030859_P002;Zm00001d030859_P001	Zm00001d049234_P001	Zm00001d049234_P001	3	6	6	6	2	4	3	4	4	5	5	1	4	2	4	3	4	4	5	5	1	4	2	4	3	4	4	5	5	1	4	11.4	11.4	11.4	57.46	526	0	61.69	4	8.7	7	9.5	9.5	11.2	9.7	3
667	Zm00001d019563_P014;Zm00001d019563_P015;Zm00001d019563_P006;Zm00001d019563_P013;Zm00001d019563_P009;Zm00001d019563_P011;Zm00001d019563_P001;Zm00001d019563_P018;Zm00001d019563_P008;Zm00001d019563_P010;Zm00001d019563_P016;Zm00001d019563_P004;Zm00001d019563_P017;Zm00001d019563_P005;Zm00001d005421_P009;Zm00001d005421_P006;Zm00001d005421_P010;Zm00001d005421_P007;Zm00001d019563_P003;Zm00001d005421_P002…	Zm00001d019563_P014;Zm00001d019563_P015;Zm00001d019563_P006;Zm00001d019563_P013;Zm00001d019563_P009;Zm00001d019563_P011;Zm00001d019563_P001;Zm00001d019563_P018;Zm00001d019563_P008;Zm00001d019563_P010;Zm00001d019563_P016;Zm00001d019563_P004;Zm00001d019563_P017;Zm00001d019563_P005	Zm00001d019563_P014;Zm00001d019563_P015;Zm00001d019563_P006;Zm00001d019563_P013;Zm00001d019563_P009;Zm00001d019563_P011;Zm00001d019563_P001;Zm00001d019563_P018;Zm00001d019563_P008;Zm00001d019563_P010;Zm00001d019563_P016;Zm00001d019563_P004;Zm00001d019563_P	24	6	6	5	2	2	3	4	2	5	4	1	5	2	2	3	4	2	5	4	1	5	1	1	2	3	1	4	3	1	4	28.7	28.7	24.8	26.751	258	0	172.05	7.4	7.4	16.3	14.3	10.1	23.3	19.8	3.5
1095	Zm00001d035902_P001;Zm00001d035901_P001;Zm00001d035902_P002;Zm00001d045578_P001;Zm00001d045577_P003;Zm00001d054084_P002;Zm00001d035901_P002;Zm00001d045577_P002;Zm00001d054084_P001;Zm00001d045577_P001	Zm00001d035902_P001;Zm00001d035901_P001;Zm00001d035902_P002;Zm00001d045578_P001;Zm00001d045577_P003	Zm00001d035902_P001;Zm00001d035901_P001;Zm00001d035902_P002;Zm00001d045578_P001;Zm00001d045577_P003	10	7	7	7	2	2	3	4	3	4	3	2	1	2	2	3	4	3	4	3	2	1	2	2	3	4	3	4	3	2	1	40	40	40	21.461	190	0	65.894	8.4	8.4	19.5	19.5	12.1	20	12.1	8.4
1474	Zm00001d049954_P001	Zm00001d049954_P001	Zm00001d049954_P001	1	7	7	7	2	3	3	3	3	4	3	3	2	2	3	3	3	3	4	3	3	2	2	3	3	3	3	4	3	3	2	19.6	19.6	19.6	46.47	433	0	58.767	4.6	9	5.3	6.7	6	10.2	6.7	8.8
725	Zm00001d022112_P001	Zm00001d022112_P001	Zm00001d022112_P001	1	2	2	2	2	2	2	1	1	2	2	1	2	2	2	2	1	1	2	2	1	2	2	2	2	1	1	2	2	1	2	9	9	9	26.407	256	0	21.226	9	9	9	4.7	4.7	9	9	4.7
500	Zm00001d014355_P001	Zm00001d014355_P001	Zm00001d014355_P001	1	2	2	1	0	0	0	0	1	1	2	0	2	0	0	0	0	1	1	2	0	2	0	0	0	0	0	0	1	0	1	8.5	8.5	5.8	28.761	260	0	45.454	0	0	0	0	2.7	2.7	8.5	0
903	Zm00001d028816_P001	Zm00001d028816_P001	Zm00001d028816_P001	1	6	5	5	0	0	0	2	3	0	5	5	5	0	0	0	1	2	0	4	4	5	0	0	0	1	2	0	4	4	5	53.8	46.2	46.2	16.9	160	0	105.42	0	0	0	18.8	26.9	0	48.8	48.8
338	Zm00001d010538_P005;Zm00001d010538_P003;Zm00001d010538_P008;Zm00001d038380_P001;Zm00001d038380_P004;Zm00001d010538_P009;Zm00001d010538_P010;Zm00001d038380_P005;Zm00001d010538_P011;Zm00001d010538_P004;Zm00001d010538_P002;Zm00001d010538_P006;Zm00001d038380_P002;Zm00001d026706_P003;Zm00001d007763_P002;Zm00001d026706_P004;Zm00001d026706_P010;Zm00001d026706_P012;Zm00001d002945_P014;Zm00001d002945_P013…	Zm00001d010538_P005;Zm00001d010538_P003;Zm00001d010538_P008;Zm00001d038380_P001;Zm00001d038380_P004;Zm00001d010538_P009;Zm00001d010538_P010;Zm00001d038380_P005	Zm00001d010538_P005;Zm00001d010538_P003;Zm00001d010538_P008;Zm00001d038380_P001;Zm00001d038380_P004;Zm00001d010538_P009;Zm00001d010538_P010;Zm00001d038380_P005	30	6	6	2	2	3	2	3	3	4	4	2	3	2	3	2	3	3	4	4	2	3	1	1	1	2	2	2	2	1	2	30.7	30.7	12.1	23.882	215	0	176.86	10.7	13.5	10.7	17.7	17.7	22.8	22.8	10.7
565	Zm00001d025160_P001;Zm00001d016549_P001;Zm00001d004052_P003;Zm00001d004052_P002;Zm00001d004052_P001;Zm00001d053550_P001;Zm00001d004349_P001	Zm00001d025160_P001;Zm00001d016549_P001;Zm00001d004052_P003;Zm00001d004052_P002;Zm00001d004052_P001;Zm00001d053550_P001;Zm00001d004349_P001	Zm00001d025160_P001;Zm00001d016549_P001;Zm00001d004052_P003;Zm00001d004052_P002;Zm00001d004052_P001;Zm00001d053550_P001;Zm00001d004349_P001	7	4	4	4	2	3	3	3	3	2	4	2	3	2	3	3	3	3	2	4	2	3	2	3	3	3	3	2	4	2	3	25.2	25.2	25.2	14.354	123	0	48.516	13	19.5	19.5	19.5	19.5	13	25.2	13
1306	Zm00001d042783_P001;Zm00001d013517_P001;Zm00001d033574_P001;Zm00001d009432_P001	Zm00001d042783_P001;Zm00001d013517_P001;Zm00001d033574_P001;Zm00001d009432_P001	Zm00001d042783_P001;Zm00001d013517_P001;Zm00001d033574_P001;Zm00001d009432_P001	4	2	2	2	1	1	2	1	1	1	1	1	1	1	1	2	1	1	1	1	1	1	1	1	2	1	1	1	1	1	1	10.8	10.8	10.8	20.052	194	0	14.124	6.2	6.2	10.8	6.2	6.2	6.2	6.2	6.2
1277	Zm00001d041777_P001;Zm00001d041776_P001;Zm00001d041777_P002	Zm00001d041777_P001;Zm00001d041776_P001;Zm00001d041777_P002	Zm00001d041777_P001;Zm00001d041776_P001;Zm00001d041777_P002	3	3	1	0	1	0	0	1	1	1	3	0	1	1	0	0	1	1	1	1	0	1	0	0	0	0	0	0	0	0	0	3.9	1.1	0	64.45	570	0.0016906	8.7674	1.1	0	0	1.1	1.1	1.1	3.9	0
56	Zm00001d002028_P001	Zm00001d002028_P001	Zm00001d002028_P001	1	3	3	3	3	3	2	3	2	2	3	3	3	3	3	2	3	2	2	3	3	3	3	3	2	3	2	2	3	3	3	25.4	25.4	25.4	18.373	185	0	92.084	25.4	25.4	11.9	25.4	11.9	20	25.4	25.4
408	Zm00001d012173_P001	Zm00001d012173_P001	Zm00001d012173_P001	1	5	1	1	1	3	2	3	3	2	4	3	2	1	1	1	1	1	1	1	1	1	1	1	1	1	1	1	1	1	1	15.5	2.8	2.8	34.603	323	0	45.632	2.8	9.9	6.8	9.3	9.3	5.3	12.4	9.9
979	Zm00001d031825_P002;Zm00001d031825_P001;Zm00001d031825_P004;Zm00001d031825_P003	Zm00001d031825_P002;Zm00001d031825_P001;Zm00001d031825_P004;Zm00001d031825_P003	Zm00001d031825_P002;Zm00001d031825_P001;Zm00001d031825_P004;Zm00001d031825_P003	4	8	8	8	1	3	2	2	3	4	5	2	4	1	3	2	2	3	4	5	2	4	1	3	2	2	3	4	5	2	4	49.4	49.4	49.4	19.927	170	0	177.05	8.2	15.9	12.9	13.5	18.2	23.5	34.7	12.4
1104	Zm00001d036108_P003;Zm00001d036108_P002;Zm00001d045403_P002;Zm00001d045403_P001;Zm00001d036108_P001;Zm00001d036108_P004	Zm00001d036108_P003;Zm00001d036108_P002;Zm00001d045403_P002;Zm00001d045403_P001;Zm00001d036108_P001;Zm00001d036108_P004	Zm00001d036108_P003;Zm00001d036108_P002;Zm00001d045403_P002;Zm00001d045403_P001;Zm00001d036108_P001;Zm00001d036108_P004	6	7	7	7	4	4	3	2	6	3	3	3	2	4	4	3	2	6	3	3	3	2	4	4	3	2	6	3	3	3	2	27.9	27.9	27.9	26.124	244	0	95.497	18	18	11.1	8.2	21.7	12.3	11.9	14.3
1461	Zm00001d049541_P001	Zm00001d049541_P001	Zm00001d049541_P001	1	4	4	4	1	3	2	1	3	3	2	0	1	1	3	2	1	3	3	2	0	1	1	3	2	1	3	3	2	0	1	10.4	10.4	10.4	39.553	364	0	25.469	3	8.5	4.9	1.9	7.1	7.1	5.2	0
1052	Zm00001d034479_P001	Zm00001d034479_P001	Zm00001d034479_P001	1	1	1	1	1	1	1	1	1	1	1	1	1	1	1	1	1	1	1	1	1	1	1	1	1	1	1	1	1	1	1	3.7	3.7	3.7	27.885	273	0.0022124	6.9448	3.7	3.7	3.7	3.7	3.7	3.7	3.7	3.7
623	Zm00001d018363_P001	Zm00001d018363_P001	Zm00001d018363_P001	1	3	3	3	2	3	2	3	3	3	1	3	2	2	3	2	3	3	3	1	3	2	2	3	2	3	3	3	1	3	2	31.7	31.7	31.7	11.008	104	0	50.687	24	31.7	22.1	31.7	31.7	31.7	9.6	31.7
153	Zm00001d005253_P002;Zm00001d005253_P003;Zm00001d005253_P001	Zm00001d005253_P002;Zm00001d005253_P003;Zm00001d005253_P001	Zm00001d005253_P002;Zm00001d005253_P003;Zm00001d005253_P001	3	4	4	4	2	2	4	2	1	1	3	1	2	2	2	4	2	1	1	3	1	2	2	2	4	2	1	1	3	1	2	28.2	28.2	28.2	12.248	110	0	36.462	20	20	28.2	20	11.8	11.8	20.9	11.8
118	Zm00001d025258_P010;Zm00001d025258_P007;Zm00001d025258_P006;Zm00001d025258_P004;Zm00001d025258_P002;Zm00001d025258_P001;Zm00001d003923_P005;Zm00001d003923_P003;Zm00001d003923_P006;Zm00001d025258_P008;Zm00001d025258_P009;Zm00001d003923_P001;Zm00001d003923_P002;Zm00001d025258_P003;Zm00001d003923_P004;Zm00001d025258_P005	Zm00001d025258_P010;Zm00001d025258_P007;Zm00001d025258_P006;Zm00001d025258_P004;Zm00001d025258_P002;Zm00001d025258_P001;Zm00001d003923_P005;Zm00001d003923_P003;Zm00001d003923_P006;Zm00001d025258_P008;Zm00001d025258_P009;Zm00001d003923_P001;Zm00001d003923_P002;Zm00001d025258_P003;Zm00001d003923_P004;Zm00001d025258_P005	Zm00001d025258_P010;Zm00001d025258_P007;Zm00001d025258_P006;Zm00001d025258_P004;Zm00001d025258_P002;Zm00001d025258_P001;Zm00001d003923_P005;Zm00001d003923_P003;Zm00001d003923_P006;Zm00001d025258_P008;Zm00001d025258_P009;Zm00001d003923_P001;Zm00001d003923_P	16	4	4	4	2	2	2	3	4	3	2	1	3	2	2	2	3	4	3	2	1	3	2	2	2	3	4	3	2	1	3	15.1	15.1	15.1	39.723	365	0	64.414	7.1	7.1	7.1	10.1	15.1	12.1	7.1	3.8
381	Zm00001d011581_P001	Zm00001d011581_P001	Zm00001d011581_P001	1	2	2	2	1	0	1	1	0	1	0	0	2	1	0	1	1	0	1	0	0	2	1	0	1	1	0	1	0	0	2	10.5	10.5	10.5	17.323	162	0.00094697	11.826	6.8	0	6.8	3.7	0	6.8	0	0
961	Zm00001d031332_P007;Zm00001d031332_P001;Zm00001d031332_P004;Zm00001d031332_P002;Zm00001d031332_P005;Zm00001d031332_P006;Zm00001d031332_P003;Zm00001d052855_P008;Zm00001d052855_P007	Zm00001d031332_P007;Zm00001d031332_P001	Zm00001d031332_P007;Zm00001d031332_P001	9	25	10	3	15	19	18	18	19	18	18	14	14	4	7	6	7	8	9	7	5	3	0	1	0	0	1	2	1	0	0	32	13.9	4.1	77.383	675	0	222.59	22.1	27	27.4	26.5	27.4	27.3	27	18.4
289	Zm00001d009118_P001	Zm00001d009118_P001	Zm00001d009118_P001	1	1	1	1	0	0	0	0	1	0	0	0	1	0	0	0	0	1	0	0	0	1	0	0	0	0	1	0	0	0	1	7.3	7.3	7.3	17.455	165	0	19.215	0	0	0	0	7.3	0	0	0
1298	Zm00001d042536_P001	Zm00001d042536_P001	Zm00001d042536_P001	1	7	7	3	1	3	3	3	3	3	5	3	2	1	3	3	3	3	3	5	3	2	1	1	2	1	1	2	2	1	1	32.4	32.4	18	30.481	284	0	103.52	5.3	13.4	15.5	12.7	12.7	13.7	23.2	13.7
1038	Zm00001d034059_P007;Zm00001d034059_P005;Zm00001d034059_P006;Zm00001d034059_P001;Zm00001d034059_P004;Zm00001d013252_P001;Zm00001d034059_P003;Zm00001d034059_P002;Zm00001d013252_P002;Zm00001d013252_P003	Zm00001d034059_P007;Zm00001d034059_P005;Zm00001d034059_P006;Zm00001d034059_P001;Zm00001d034059_P004;Zm00001d013252_P001;Zm00001d034059_P003;Zm00001d034059_P002	Zm00001d034059_P007;Zm00001d034059_P005;Zm00001d034059_P006;Zm00001d034059_P001;Zm00001d034059_P004;Zm00001d013252_P001;Zm00001d034059_P003;Zm00001d034059_P002	10	4	4	4	2	1	1	2	2	1	2	1	1	2	1	1	2	2	1	2	1	1	2	1	1	2	2	1	2	1	1	20.9	20.9	20.9	21.187	187	0	29.872	9.6	5.9	5.9	9.6	12.3	5.9	10.7	5.9
1560	Zm00001d053633_P002;Zm00001d053630_P001;Zm00001d053633_P003;Zm00001d053630_P002;Zm00001d053632_P001;Zm00001d053632_P002;Zm00001d053633_P001;Zm00001d053636_P001;Zm00001d053635_P001;Zm00001d053636_P002;Zm00001d050924_P001;Zm00001d007818_P001;Zm00001d042552_P001;Zm00001d049942_P001;Zm00001d045364_P001;Zm00001d040041_P001;Zm00001d041457_P001	Zm00001d053633_P002;Zm00001d053630_P001;Zm00001d053633_P003;Zm00001d053630_P002;Zm00001d053632_P001;Zm00001d053632_P002;Zm00001d053633_P001;Zm00001d053636_P001;Zm00001d053635_P001;Zm00001d053636_P002	Zm00001d053633_P002;Zm00001d053630_P001;Zm00001d053633_P003;Zm00001d053630_P002;Zm00001d053632_P001;Zm00001d053632_P002;Zm00001d053633_P001;Zm00001d053636_P001;Zm00001d053635_P001;Zm00001d053636_P002	17	8	8	8	4	2	3	3	5	4	6	2	4	4	2	3	3	5	4	6	2	4	4	2	3	3	5	4	6	2	4	31.2	31.2	31.2	25.056	221	0	171.39	23.1	12.2	16.3	18.1	30.3	26.2	21.7	12.2
18	GRMZM5G884912_P01	GRMZM5G884912_P01	GRMZM5G884912_P01	1	2	2	2	2	2	2	2	2	2	2	2	1	2	2	2	2	2	2	2	2	1	2	2	2	2	2	2	2	2	1	12.3	12.3	12.3	24.311	219	0	75.001	12.3	12.3	12.3	12.3	12.3	12.3	12.3	12.3
558	Zm00001d016373_P003;Zm00001d016373_P010;Zm00001d016373_P008;Zm00001d016373_P001;Zm00001d016373_P004;Zm00001d016373_P002;Zm00001d016373_P007;Zm00001d016373_P006;Zm00001d016373_P005;Zm00001d016373_P009	Zm00001d016373_P003;Zm00001d016373_P010;Zm00001d016373_P008;Zm00001d016373_P001;Zm00001d016373_P004;Zm00001d016373_P002	Zm00001d016373_P003;Zm00001d016373_P010;Zm00001d016373_P008;Zm00001d016373_P001;Zm00001d016373_P004;Zm00001d016373_P002	10	7	7	6	2	2	3	4	3	3	5	2	3	2	2	3	4	3	3	5	2	3	1	1	3	3	2	3	5	2	3	7.6	7.6	6.8	98.884	879	0	57.831	1.9	1.9	3.8	3.6	2.8	2.8	6	2
1202	Zm00001d039043_P008;Zm00001d039043_P004;Zm00001d039043_P010;Zm00001d039043_P001;Zm00001d039043_P011;Zm00001d039043_P009;Zm00001d039043_P003;Zm00001d039043_P006;Zm00001d009594_P003;Zm00001d009594_P002;Zm00001d009594_P004;Zm00001d038045_P001;Zm00001d032742_P001;Zm00001d021789_P003;Zm00001d039043_P002;Zm00001d039043_P005;Zm00001d039043_P007;Zm00001d009594_P011;Zm00001d009594_P007;Zm00001d039043_P012…	Zm00001d039043_P008;Zm00001d039043_P004;Zm00001d039043_P010;Zm00001d039043_P001;Zm00001d039043_P011;Zm00001d039043_P009;Zm00001d039043_P003;Zm00001d039043_P006;Zm00001d009594_P003;Zm00001d009594_P002;Zm00001d009594_P004;Zm00001d038045_P001;Zm00001d032742_P001;Zm00001d021789_P003;Zm00001d039043_P002;Zm00001d039043_P005;Zm00001d039043_P007;Zm00001d009594_P011;Zm00001d009594_P007;Zm00001d039043_P012…	Zm00001d039043_P008;Zm00001d039043_P004;Zm00001d039043_P010;Zm00001d039043_P001;Zm00001d039043_P011;Zm00001d039043_P009;Zm00001d039043_P003;Zm00001d039043_P006;Zm00001d009594_P003;Zm00001d009594_P002;Zm00001d009594_P004;Zm00001d038045_P001;Zm00001d032742_P	34	2	2	2	1	1	0	2	2	1	2	0	2	1	1	0	2	2	1	2	0	2	1	1	0	2	2	1	2	0	2	4.1	4.1	4.1	54.553	510	0	26.303	2.4	2.4	0	4.1	4.1	2.4	4.1	0
544	Zm00001d015856_P007;Zm00001d015856_P017;Zm00001d015856_P009;Zm00001d015856_P016;Zm00001d015856_P008;Zm00001d015856_P006;Zm00001d015856_P005;Zm00001d015856_P003;Zm00001d015856_P011;Zm00001d015856_P013;Zm00001d015856_P018;Zm00001d015856_P001;Zm00001d015856_P010;Zm00001d015856_P004;Zm00001d015856_P002;Zm00001d015856_P012;Zm00001d015856_P014;Zm00001d053684_P009;Zm00001d053684_P010;Zm00001d053684_P003…	Zm00001d015856_P007;Zm00001d015856_P017;Zm00001d015856_P009;Zm00001d015856_P016;Zm00001d015856_P008;Zm00001d015856_P006;Zm00001d015856_P005;Zm00001d015856_P003;Zm00001d015856_P011;Zm00001d015856_P013;Zm00001d015856_P018;Zm00001d015856_P001;Zm00001d015856_P010;Zm00001d015856_P004;Zm00001d015856_P002;Zm00001d015856_P012;Zm00001d015856_P014	Zm00001d015856_P007;Zm00001d015856_P017;Zm00001d015856_P009;Zm00001d015856_P016;Zm00001d015856_P008;Zm00001d015856_P006;Zm00001d015856_P005;Zm00001d015856_P003;Zm00001d015856_P011;Zm00001d015856_P013;Zm00001d015856_P018;Zm00001d015856_P001;Zm00001d015856_P	34	5	5	1	3	3	2	3	4	4	4	1	1	3	3	2	3	4	4	4	1	1	1	1	1	1	1	1	1	1	1	12.3	12.3	3.3	54.406	488	0	128.68	8.8	8.8	5.9	8.8	10.7	10.7	10.5	3.3
1253	Zm00001d040705_P002;Zm00001d040705_P001	Zm00001d040705_P002;Zm00001d040705_P001	Zm00001d040705_P002;Zm00001d040705_P001	2	2	2	2	2	2	2	2	2	2	2	1	2	2	2	2	2	2	2	2	1	2	2	2	2	2	2	2	2	1	2	9.6	9.6	9.6	37.088	356	0	52.173	9.6	9.6	9.6	9.6	9.6	9.6	9.6	5.3
1336	Zm00001d044172_P002;Zm00001d044172_P007;Zm00001d044172_P006;Zm00001d011401_P001;Zm00001d044172_P008;Zm00001d011401_P003;Zm00001d044172_P003;Zm00001d044172_P004;Zm00001d044172_P001;Zm00001d011401_P002;Zm00001d011401_P005;Zm00001d011401_P004	Zm00001d044172_P002;Zm00001d044172_P007;Zm00001d044172_P006;Zm00001d011401_P001	Zm00001d044172_P002;Zm00001d044172_P007;Zm00001d044172_P006;Zm00001d011401_P001	12	5	5	5	4	4	5	4	4	4	3	3	3	4	4	5	4	4	4	3	3	3	4	4	5	4	4	4	3	3	3	13.3	13.3	13.3	40.358	361	0	35.575	11.4	11.4	13.3	11.4	11.4	11.4	8.9	7.8
434	Zm00001d012878_P001;Zm00001d030183_P001;Zm00001d005030_P009;Zm00001d045958_P001;Zm00001d049112_P001;Zm00001d016333_P001;Zm00001d049112_P002;Zm00001d008887_P002;Zm00001d033737_P001;Zm00001d037427_P001;Zm00001d052602_P001;Zm00001d006068_P001;Zm00001d009518_P001;Zm00001d015481_P001;Zm00001d008887_P001;Zm00001d037427_P004;Zm00001d037427_P003;Zm00001d037427_P002;Zm00001d050071_P001;Zm00001d053283_P005…	Zm00001d012878_P001	Zm00001d012878_P001	81	7	7	0	2	6	6	2	2	5	2	3	2	2	6	6	2	2	5	2	3	2	0	0	0	0	0	0	0	0	0	19.2	19.2	0	30.017	265	0	42.931	5.3	15.5	15.5	5.7	5.7	13.2	6.8	7.9
96	Zm00001d003081_P003;Zm00001d003081_P004;Zm00001d003081_P002	Zm00001d003081_P003;Zm00001d003081_P004;Zm00001d003081_P002	Zm00001d003081_P003;Zm00001d003081_P004;Zm00001d003081_P002	3	2	2	2	1	1	1	0	1	1	1	1	1	1	1	1	0	1	1	1	1	1	1	1	1	0	1	1	1	1	1	22.1	22.1	22.1	13.69	131	0	13.639	9.2	9.2	9.2	0	9.2	13	9.2	13
34	Zm00001d000021_P004;Zm00001d000021_P003;Zm00001d000021_P001;Zm00001d000021_P002	Zm00001d000021_P004;Zm00001d000021_P003;Zm00001d000021_P001;Zm00001d000021_P002	Zm00001d000021_P004;Zm00001d000021_P003;Zm00001d000021_P001;Zm00001d000021_P002	4	2	2	2	1	2	1	1	1	1	1	1	1	1	2	1	1	1	1	1	1	1	1	2	1	1	1	1	1	1	1	6.5	6.5	6.5	42.217	387	0	14.611	3.4	6.5	3.4	3.4	3.4	3.4	3.4	3.4
1470	Zm00001d049830_P001;Zm00001d049830_P003;Zm00001d049830_P002	Zm00001d049830_P001;Zm00001d049830_P003;Zm00001d049830_P002	Zm00001d049830_P001;Zm00001d049830_P003;Zm00001d049830_P002	3	3	3	1	2	2	3	3	3	3	3	3	3	2	2	3	3	3	3	3	3	3	1	1	1	1	1	1	1	1	1	22.9	22.9	7.8	22.516	205	0	323.31	16.1	16.1	22.9	22.9	22.9	22.9	22.9	22.9
557	Zm00001d016358_P008;Zm00001d016358_P001;Zm00001d016358_P006;Zm00001d016358_P003;Zm00001d016358_P002;Zm00001d016358_P007;Zm00001d016358_P004;Zm00001d016358_P005	Zm00001d016358_P008;Zm00001d016358_P001;Zm00001d016358_P006;Zm00001d016358_P003;Zm00001d016358_P002;Zm00001d016358_P007;Zm00001d016358_P004	Zm00001d016358_P008;Zm00001d016358_P001;Zm00001d016358_P006;Zm00001d016358_P003;Zm00001d016358_P002;Zm00001d016358_P007;Zm00001d016358_P004	8	7	3	1	3	4	4	4	5	3	4	2	4	1	1	1	1	2	1	3	0	2	0	0	0	0	0	0	1	0	1	20.3	7	2.7	47.045	414	0	19.286	6	10.6	10.6	10.9	12.8	9.2	11.6	7
521	Zm00001d054065_P001;Zm00001d029418_P002;Zm00001d014969_P001;Zm00001d029418_P001;Zm00001d054065_P002;Zm00001d029418_P004;Zm00001d029418_P005;Zm00001d014969_P002;Zm00001d029418_P003	Zm00001d054065_P001;Zm00001d029418_P002;Zm00001d014969_P001;Zm00001d029418_P001;Zm00001d054065_P002;Zm00001d029418_P004;Zm00001d029418_P005;Zm00001d014969_P002;Zm00001d029418_P003	Zm00001d054065_P001;Zm00001d029418_P002;Zm00001d014969_P001;Zm00001d029418_P001;Zm00001d054065_P002;Zm00001d029418_P004;Zm00001d029418_P005;Zm00001d014969_P002;Zm00001d029418_P003	9	2	2	2	1	0	0	2	1	2	2	1	1	1	0	0	2	1	2	2	1	1	1	0	0	2	1	2	2	1	1	21.3	21.3	21.3	10.679	94	0	12.904	8.5	0	0	21.3	12.8	21.3	21.3	8.5
1256	Zm00001d040766_P001	Zm00001d040766_P001	Zm00001d040766_P001	1	8	8	8	4	3	3	4	3	4	5	1	3	4	3	3	4	3	4	5	1	3	4	3	3	4	3	4	5	1	3	23.4	23.4	23.4	40.122	367	0	112.24	12	9.8	11.2	11.7	8.2	13.6	16.9	2.5
200	Zm00001d006667_P001;Zm00001d006667_P005;Zm00001d021908_P002;Zm00001d021908_P001;Zm00001d006667_P002;Zm00001d006667_P004;Zm00001d006667_P003	Zm00001d006667_P001;Zm00001d006667_P005;Zm00001d021908_P002;Zm00001d021908_P001	Zm00001d006667_P001;Zm00001d006667_P005;Zm00001d021908_P002;Zm00001d021908_P001	7	3	3	3	2	3	2	2	2	2	2	1	2	2	3	2	2	2	2	2	1	2	2	3	2	2	2	2	2	1	2	9.7	9.7	9.7	34.208	331	0	26.317	7.3	9.7	7.3	7.3	7.3	7.3	7.3	3.6
1145	Zm00001d037606_P001;Zm00001d037606_P006;Zm00001d009850_P002;Zm00001d037606_P004;Zm00001d009850_P005;Zm00001d009850_P001;Zm00001d009850_P004;Zm00001d037606_P002;Zm00001d037606_P008;Zm00001d037606_P011;Zm00001d037606_P003;Zm00001d037606_P012;Zm00001d037606_P005;Zm00001d037606_P010;Zm00001d009850_P013;Zm00001d009850_P011;Zm00001d009850_P003;Zm00001d009850_P012;Zm00001d009850_P015;Zm00001d009850_P007…	Zm00001d037606_P001;Zm00001d037606_P006;Zm00001d009850_P002;Zm00001d037606_P004;Zm00001d009850_P005;Zm00001d009850_P001;Zm00001d009850_P004;Zm00001d037606_P002;Zm00001d037606_P008;Zm00001d037606_P011;Zm00001d037606_P003;Zm00001d037606_P012;Zm00001d037606_P005;Zm00001d037606_P010;Zm00001d009850_P013;Zm00001d009850_P011;Zm00001d009850_P003;Zm00001d009850_P012;Zm00001d009850_P015;Zm00001d009850_P007…	Zm00001d037606_P001;Zm00001d037606_P006;Zm00001d009850_P002;Zm00001d037606_P004;Zm00001d009850_P005;Zm00001d009850_P001;Zm00001d009850_P004;Zm00001d037606_P002;Zm00001d037606_P008;Zm00001d037606_P011;Zm00001d037606_P003;Zm00001d037606_P012;Zm00001d037606_P	39	5	5	5	2	2	1	3	4	2	3	2	2	2	2	1	3	4	2	3	2	2	2	2	1	3	4	2	3	2	2	11.7	11.7	11.7	58.131	528	0	97.722	4.5	4.7	2.8	6.4	8.9	4.4	8.1	4.5
1330	Zm00001d043988_P001	Zm00001d043988_P001	Zm00001d043988_P001	1	1	1	1	1	1	0	1	1	1	1	1	1	1	1	0	1	1	1	1	1	1	1	1	0	1	1	1	1	1	1	4.4	4.4	4.4	30.293	295	0	29.272	4.4	4.4	0	4.4	4.4	4.4	4.4	4.4
664	Zm00001d019473_P001;Zm00001d041568_P001;Zm00001d030691_P001;Zm00001d041568_P002	Zm00001d019473_P001;Zm00001d041568_P001;Zm00001d030691_P001;Zm00001d041568_P002	Zm00001d019473_P001;Zm00001d041568_P001;Zm00001d030691_P001;Zm00001d041568_P002	4	4	4	4	0	1	1	3	4	3	4	2	2	0	1	1	3	4	3	4	2	2	0	1	1	3	4	3	4	2	2	14.2	14.2	14.2	28.102	260	0	26.75	0	4.6	4.6	11.5	14.2	11.5	14.2	8.8
945	Zm00001d030694_P002;Zm00001d030694_P005;Zm00001d030694_P006;Zm00001d030694_P004;Zm00001d030694_P003;Zm00001d030694_P001;Zm00001d041556_P001;Zm00001d041556_P003;Zm00001d041556_P004;Zm00001d041556_P002	Zm00001d030694_P002;Zm00001d030694_P005;Zm00001d030694_P006;Zm00001d030694_P004;Zm00001d030694_P003;Zm00001d030694_P001	Zm00001d030694_P002;Zm00001d030694_P005;Zm00001d030694_P006;Zm00001d030694_P004;Zm00001d030694_P003;Zm00001d030694_P001	10	8	8	8	1	6	4	3	4	3	4	2	1	1	6	4	3	4	3	4	2	1	1	6	4	3	4	3	4	2	1	7.9	7.9	7.9	116.51	1074	0	119.64	0.7	6.1	4.6	3.8	4	2.9	3.5	2
449	Zm00001d013076_P001	Zm00001d013076_P001	Zm00001d013076_P001	1	7	1	0	3	4	4	4	5	6	4	3	3	0	0	0	0	0	0	1	0	1	0	0	0	0	0	0	0	0	0	17.8	4	0	44.339	404	0.0017606	10.331	8.7	10.6	10.6	11.6	13.6	13.9	12.6	7.7
919	Zm00001d029457_P001;Zm00001d029459_P001;REV__Zm00001d005127_P026;REV__Zm00001d027307_P017;REV__Zm00001d048535_P003;REV__Zm00001d048535_P027;REV__Zm00001d048535_P040;REV__Zm00001d048535_P057;REV__Zm00001d027307_P041;REV__Zm00001d048535_P001;REV__Zm00001d048535_P007;REV__Zm00001d048535_P026;REV__Zm00001d048535_P011;REV__Zm00001d027307_P033;REV__Zm00001d048535_P037;REV__Zm00001d027307_P036;REV__Zm00…	Zm00001d029457_P001;Zm00001d029459_P001	Zm00001d029457_P001;Zm00001d029459_P001	93	8	8	8	4	4	6	4	4	3	4	5	3	4	4	6	4	4	3	4	5	3	4	4	6	4	4	3	4	5	3	16.3	16.3	16.3	63.328	569	0	101.26	9.1	9.1	11.8	10.9	9.5	9	9.1	10.7
1506	Zm00001d051306_P003;Zm00001d051306_P002;Zm00001d051306_P001	Zm00001d051306_P003;Zm00001d051306_P002;Zm00001d051306_P001	Zm00001d051306_P003;Zm00001d051306_P002;Zm00001d051306_P001	3	12	12	4	3	6	2	4	4	5	5	3	3	3	6	2	4	4	5	5	3	3	0	0	0	0	1	2	1	1	0	19.4	19.4	7.6	65.318	581	0	80.636	3.8	9.1	3.6	5.9	6.5	8.3	9	4.3
1286	Zm00001d042025_P001	Zm00001d042025_P001	Zm00001d042025_P001	1	1	1	1	0	0	1	1	1	0	0	0	1	0	0	1	1	1	0	0	0	1	0	0	1	1	1	0	0	0	1	10.2	10.2	10.2	10.14	98	0.0017559	10.299	0	0	10.2	10.2	10.2	0	0	0
335	Zm00001d037992_P001;Zm00001d010500_P001;Zm00001d037992_P002	Zm00001d037992_P001;Zm00001d010500_P001	Zm00001d037992_P001;Zm00001d010500_P001	3	6	6	6	1	3	1	2	0	1	1	3	2	1	3	1	2	0	1	1	3	2	1	3	1	2	0	1	1	3	2	14	14	14	43.231	394	0	44.845	2.3	6.9	2.5	4.1	0	2	3	6.9
364	Zm00001d011225_P003;Zm00001d011225_P002;Zm00001d011225_P001;Zm00001d044254_P007;Zm00001d044254_P005;Zm00001d044254_P003;Zm00001d044254_P006;Zm00001d044254_P004;Zm00001d044254_P002;Zm00001d044254_P001	Zm00001d011225_P003;Zm00001d011225_P002;Zm00001d011225_P001	Zm00001d011225_P003;Zm00001d011225_P002;Zm00001d011225_P001	10	5	5	5	4	2	3	4	2	4	5	2	3	4	2	3	4	2	4	5	2	3	4	2	3	4	2	4	5	2	3	29.5	29.5	29.5	19.309	176	0	241.73	25.6	16.5	21	25.6	16.5	25	29.5	16.5
115	Zm00001d003857_P001;Zm00001d003857_P002;Zm00001d003857_P003	Zm00001d003857_P001;Zm00001d003857_P002	Zm00001d003857_P001;Zm00001d003857_P002	3	11	11	8	4	3	2	5	5	6	6	3	4	4	3	2	5	5	6	6	3	4	3	1	1	3	3	4	4	2	4	23.2	23.2	16.1	60.4	534	0	154.14	8.2	6.9	5.4	12.2	13.3	15.4	13.9	9.4
328	Zm00001d010159_P003;Zm00001d010159_P002;Zm00001d010159_P001	Zm00001d010159_P003;Zm00001d010159_P002;Zm00001d010159_P001	Zm00001d010159_P003;Zm00001d010159_P002;Zm00001d010159_P001	3	8	4	4	5	4	6	6	4	4	6	3	6	2	1	3	3	1	1	2	1	3	2	1	3	3	1	1	2	1	3	24.5	11.7	11.7	41.64	376	0	25.026	14.1	11.4	17.6	19.1	11.4	13	18.4	8.5
80	Zm00001d002601_P001;Zm00001d002601_P002	Zm00001d002601_P001;Zm00001d002601_P002	Zm00001d002601_P001;Zm00001d002601_P002	2	2	2	2	1	1	1	1	0	2	1	0	1	1	1	1	1	0	2	1	0	1	1	1	1	1	0	2	1	0	1	10.2	10.2	10.2	19.885	196	0	13.512	5.1	5.1	5.1	5.1	0	10.2	5.1	0
1195	Zm00001d038851_P002;Zm00001d038851_P001;Zm00001d011130_P006;Zm00001d011130_P005;Zm00001d011130_P004	Zm00001d038851_P002;Zm00001d038851_P001	Zm00001d038851_P002;Zm00001d038851_P001	5	5	5	2	3	2	3	1	4	4	1	1	1	3	2	3	1	4	4	1	1	1	2	1	2	0	2	2	0	1	0	17.9	17.9	6.6	36.358	318	0	323.31	10.4	6.9	10.4	3.8	14.2	14.2	3.8	3.5
1238	Zm00001d040173_P001	Zm00001d040173_P001	Zm00001d040173_P001	1	6	6	6	1	4	2	2	3	4	1	2	2	1	4	2	2	3	4	1	2	2	1	4	2	2	3	4	1	2	2	20.4	20.4	20.4	32.927	309	0	50.921	3.9	14.9	6.5	7.8	9.4	12.9	2.6	5.2
926	Zm00001d029628_P001	Zm00001d029628_P001	Zm00001d029628_P001	1	3	3	3	0	0	0	0	0	0	3	1	2	0	0	0	0	0	0	3	1	2	0	0	0	0	0	0	3	1	2	23.3	23.3	23.3	13.938	129	0	72.773	0	0	0	0	0	0	23.3	9.3
231	Zm00001d007705_P001;Zm00001d007700_P001	Zm00001d007705_P001;Zm00001d007700_P001	Zm00001d007705_P001;Zm00001d007700_P001	2	4	4	4	3	3	1	3	1	2	4	2	2	3	3	1	3	1	2	4	2	2	3	3	1	3	1	2	4	2	2	18	18	18	27.089	261	0	53.808	14.2	14.9	4.6	14.9	4.6	8.4	18	11.1
148	Zm00001d019219_P003;Zm00001d019219_P002;Zm00001d019219_P001;Zm00001d005200_P002;Zm00001d005200_P001	Zm00001d019219_P003;Zm00001d019219_P002;Zm00001d019219_P001;Zm00001d005200_P002;Zm00001d005200_P001	Zm00001d019219_P003;Zm00001d019219_P002;Zm00001d019219_P001;Zm00001d005200_P002;Zm00001d005200_P001	5	2	2	1	2	1	1	2	2	2	2	0	2	2	1	1	2	2	2	2	0	2	1	0	0	1	1	1	1	0	1	18.6	18.6	6.4	14.994	140	0	46.498	18.6	12.1	12.1	18.6	18.6	18.6	18.6	0
1577	Zm00001d054107_P003;Zm00001d054107_P002;Zm00001d054107_P001;Zm00001d054107_P006;Zm00001d054107_P005;Zm00001d054107_P004	Zm00001d054107_P003;Zm00001d054107_P002;Zm00001d054107_P001;Zm00001d054107_P006;Zm00001d054107_P005	Zm00001d054107_P003;Zm00001d054107_P002;Zm00001d054107_P001;Zm00001d054107_P006;Zm00001d054107_P005	6	7	7	7	3	3	2	4	3	6	2	2	4	3	3	2	4	3	6	2	2	4	3	3	2	4	3	6	2	2	4	19.9	19.9	19.9	40.614	367	0	54.236	9.5	9.5	6.3	11.2	8.7	16.3	6	6.3
1291	Zm00001d042184_P001	Zm00001d042184_P001	Zm00001d042184_P001	1	8	3	3	4	4	3	5	4	3	5	6	4	1	1	1	1	1	1	2	2	2	1	1	1	1	1	1	2	2	2	18.5	6.2	6.2	52.656	480	0	37.746	8.1	10	6.5	13.5	10	8.5	11.7	13.3
1007	Zm00001d032789_P001;Zm00001d032789_P002;Zm00001d032789_P003	Zm00001d032789_P001;Zm00001d032789_P002;Zm00001d032789_P003	Zm00001d032789_P001;Zm00001d032789_P002;Zm00001d032789_P003	3	16	3	3	9	10	11	10	12	10	12	7	11	2	2	2	2	2	2	2	1	3	2	2	2	2	2	2	2	1	3	30.7	5	5	60.934	576	0	52.398	17.4	20.8	22.9	20.8	26.4	21.5	24.3	14.9
772	Zm00001d024245_P001	Zm00001d024245_P001	Zm00001d024245_P001	1	5	5	3	1	3	3	3	4	4	3	4	1	1	3	3	3	4	4	3	4	1	0	1	1	3	3	2	1	2	0	17.5	17.5	11.2	36.415	331	0	33.586	3	9.4	9.4	11.2	14.2	12.7	9.4	12.7
1444	Zm00001d048957_P001;Zm00001d048957_P002;Zm00001d048957_P003	Zm00001d048957_P001;Zm00001d048957_P002;Zm00001d048957_P003	Zm00001d048957_P001;Zm00001d048957_P002;Zm00001d048957_P003	3	1	1	1	1	1	1	1	1	1	1	1	1	1	1	1	1	1	1	1	1	1	1	1	1	1	1	1	1	1	1	19.4	19.4	19.4	6.5029	67	0	21.043	19.4	19.4	19.4	19.4	19.4	19.4	19.4	19.4
1467	Zm00001d049683_P001	Zm00001d049683_P001	Zm00001d049683_P001	1	5	5	5	1	2	3	4	2	3	4	3	3	1	2	3	4	2	3	4	3	3	1	2	3	4	2	3	4	3	3	8	8	8	64.766	598	0	31.848	1.5	2.8	4.8	6.4	2.8	5	6.4	5.2
721	Zm00001d021901_P001	Zm00001d021901_P001	Zm00001d021901_P001	1	2	2	2	0	0	0	0	1	1	1	0	1	0	0	0	0	1	1	1	0	1	0	0	0	0	1	1	1	0	1	9.7	9.7	9.7	23.999	227	0	12.957	0	0	0	0	4.8	4.8	4.8	0
215	Zm00001d007084_P001;Zm00001d042930_P001;Zm00001d012423_P001;Zm00001d047788_P001;Zm00001d044247_P001;Zm00001d005789_P001;Zm00001d047788_P007;Zm00001d047788_P006;Zm00001d047788_P002	Zm00001d007084_P001;Zm00001d042930_P001;Zm00001d012423_P001;Zm00001d047788_P001;Zm00001d044247_P001;Zm00001d005789_P001;Zm00001d047788_P007;Zm00001d047788_P006;Zm00001d047788_P002	Zm00001d007084_P001;Zm00001d042930_P001;Zm00001d012423_P001;Zm00001d047788_P001;Zm00001d044247_P001;Zm00001d005789_P001;Zm00001d047788_P007;Zm00001d047788_P006;Zm00001d047788_P002	9	7	1	1	5	4	5	7	6	6	5	5	6	1	1	1	1	1	1	1	1	1	1	1	1	1	1	1	1	1	1	40.1	8.6	8.6	16.356	152	0	30.325	31.6	24.3	28.9	40.1	36.2	36.2	30.3	31.6
13	GRMZM5G816772_P01	GRMZM5G816772_P01	GRMZM5G816772_P01	1	2	2	2	1	1	1	1	2	1	1	1	1	1	1	1	1	2	1	1	1	1	1	1	1	1	2	1	1	1	1	10.5	10.5	10.5	17.733	153	0	31.999	5.9	5.9	5.9	5.9	10.5	5.9	5.9	5.9
1465	Zm00001d049668_P001;Zm00001d049666_P001;Zm00001d035094_P003	Zm00001d049668_P001;Zm00001d049666_P001;Zm00001d035094_P003	Zm00001d049668_P001;Zm00001d049666_P001;Zm00001d035094_P003	3	4	4	1	2	2	2	2	2	3	3	1	2	2	2	2	2	2	3	3	1	2	1	1	1	1	1	1	1	1	1	23.5	23.5	6.6	21.141	183	0	25.531	12	12	12	12	12	18.6	16.9	6.6
1226	Zm00001d039656_P002;Zm00001d039656_P004;Zm00001d039656_P003;Zm00001d039656_P001;Zm00001d039656_P005	Zm00001d039656_P002;Zm00001d039656_P004;Zm00001d039656_P003;Zm00001d039656_P001	Zm00001d039656_P002;Zm00001d039656_P004;Zm00001d039656_P003;Zm00001d039656_P001	5	4	4	4	1	2	2	2	2	2	2	1	2	1	2	2	2	2	2	2	1	2	1	2	2	2	2	2	2	1	2	14.1	14.1	14.1	29.205	270	0	24.149	4.1	7.8	7.8	7.8	7.8	7.8	7.8	3.7
185	Zm00001d006221_P001;Zm00001d006221_P002	Zm00001d006221_P001;Zm00001d006221_P002	Zm00001d006221_P001;Zm00001d006221_P002	2	4	4	1	0	0	1	1	0	0	2	2	2	0	0	1	1	0	0	2	2	2	0	0	0	0	0	0	1	0	1	17.1	17.1	4	31.6	298	0	29.018	0	0	5	4	0	0	9.1	9.1
1284	Zm00001d042019_P002;Zm00001d042019_P001	Zm00001d042019_P002;Zm00001d042019_P001	Zm00001d042019_P002;Zm00001d042019_P001	2	2	2	2	2	0	1	1	1	1	1	2	1	2	0	1	1	1	1	1	2	1	2	0	1	1	1	1	1	2	1	5.1	5.1	5.1	38.12	355	0	13.157	5.1	0	2.8	2.8	2.8	2.8	2.3	5.1
1168	Zm00001d038136_P001;Zm00001d038136_P002;Zm00001d038136_P003;Zm00001d010343_P004;Zm00001d010348_P001;Zm00001d038136_P004;Zm00001d010343_P003;Zm00001d010345_P001;Zm00001d010343_P005;Zm00001d010343_P007	Zm00001d038136_P001;Zm00001d038136_P002;Zm00001d038136_P003;Zm00001d010343_P004	Zm00001d038136_P001;Zm00001d038136_P002;Zm00001d038136_P003;Zm00001d010343_P004	10	3	3	2	2	2	2	1	2	2	2	2	1	2	2	2	1	2	2	2	2	1	2	2	2	1	1	2	2	2	1	11.6	11.6	8.6	24.779	232	0	26.302	8.6	8.6	8.6	4.3	7.3	8.6	8.6	8.6
489	Zm00001d014030_P001	Zm00001d014030_P001	Zm00001d014030_P001	1	5	2	2	2	5	4	4	3	4	5	3	5	0	2	1	1	0	1	2	1	2	0	2	1	1	0	1	2	1	2	15.1	5.8	5.8	33.257	312	0.00098522	12.248	6.4	15.1	12.2	12.2	9.3	12.2	15.1	9.6
810	Zm00001d025660_P001;Zm00001d025660_P002;Zm00001d003347_P001	Zm00001d025660_P001;Zm00001d025660_P002	Zm00001d025660_P001;Zm00001d025660_P002	3	4	4	2	2	2	3	2	2	3	2	0	2	2	2	3	2	2	3	2	0	2	1	1	2	1	1	1	1	0	1	24.8	24.8	12.9	23.061	210	0	33.229	11	11	18.6	11	11	17.1	11	0
1081	Zm00001d035139_P002;Zm00001d043338_P001;Zm00001d029818_P006;Zm00001d029818_P004;REV__Zm00001d029818_P004;Zm00001d003713_P001;Zm00001d003713_P003;Zm00001d003713_P004;REV__Zm00001d029818_P003;Zm00001d029818_P003;REV__Zm00001d029818_P001;Zm00001d029818_P001;Zm00001d003713_P005;REV__Zm00001d029818_P006;Zm00001d034800_P001;Zm00001d035139_P003;Zm00001d035139_P005;Zm00001d035139_P001;Zm00001d035139_P004…	Zm00001d035139_P002;Zm00001d043338_P001;Zm00001d029818_P006;Zm00001d029818_P004;REV__Zm00001d029818_P004;Zm00001d003713_P001;Zm00001d003713_P003;Zm00001d003713_P004;REV__Zm00001d029818_P003;Zm00001d029818_P003;REV__Zm00001d029818_P001;Zm00001d029818_P001;Zm00001d003713_P005;REV__Zm00001d029818_P006;Zm00001d034800_P001;Zm00001d035139_P003;Zm00001d035139_P005;Zm00001d035139_P001;Zm00001d035139_P004…	Zm00001d035139_P002;Zm00001d043338_P001;Zm00001d029818_P006;Zm00001d029818_P004;Zm00001d029818_P004;Zm00001d003713_P001;Zm00001d003713_P003;Zm00001d003713_P004;Zm00001d029818_P003;Zm00001d029818_P003;Zm00001d029818_P001;Zm00001d029818_P001;Zm00001d003713_P	26	2	2	2	0	1	0	1	1	0	0	0	1	0	1	0	1	1	0	0	0	1	0	1	0	1	1	0	0	0	1	3.5	3.5	3.5	78.928	720	0	13.474	0	1.2	0	1.2	2.2	0	0	0
742	Zm00001d022469_P001	Zm00001d022469_P001	Zm00001d022469_P001	1	7	7	6	2	4	3	5	4	5	6	5	3	2	4	3	5	4	5	6	5	3	2	3	3	4	3	4	5	5	3	6.5	6.5	5.5	117.06	1066	0	105.99	2.3	4.6	2.4	4.7	3.3	4.7	5.7	4.5
1009	Zm00001d032947_P001;Zm00001d032946_P001	Zm00001d032947_P001	Zm00001d032947_P001	2	3	3	3	3	2	1	3	2	0	2	0	2	3	2	1	3	2	0	2	0	2	3	2	1	3	2	0	2	0	2	9.1	9.1	9.1	31.278	286	0	19.89	9.1	5.6	3.1	9.1	5.6	0	6.6	0
627	Zm00001d018454_P012;Zm00001d018454_P008;Zm00001d018454_P009;Zm00001d018454_P010;Zm00001d018454_P003;Zm00001d018454_P001;Zm00001d018454_P011;Zm00001d018454_P004;Zm00001d018454_P013;Zm00001d018454_P014;Zm00001d018454_P005;Zm00001d018454_P006;Zm00001d018454_P002	Zm00001d018454_P012;Zm00001d018454_P008;Zm00001d018454_P009;Zm00001d018454_P010;Zm00001d018454_P003;Zm00001d018454_P001;Zm00001d018454_P011;Zm00001d018454_P004;Zm00001d018454_P013;Zm00001d018454_P014;Zm00001d018454_P005	Zm00001d018454_P012;Zm00001d018454_P008;Zm00001d018454_P009;Zm00001d018454_P010;Zm00001d018454_P003;Zm00001d018454_P001;Zm00001d018454_P011;Zm00001d018454_P004;Zm00001d018454_P013;Zm00001d018454_P014;Zm00001d018454_P005	13	6	6	6	3	3	3	2	3	3	2	1	3	3	3	3	2	3	3	2	1	3	3	3	3	2	3	3	2	1	3	19.5	19.5	19.5	38.484	359	0	47.045	9.5	8.9	10	7	11.4	11.7	7	4.2
741	Zm00001d022463_P001;Zm00001d047500_P001;Zm00001d007154_P001	Zm00001d022463_P001	Zm00001d022463_P001	3	4	4	4	3	3	3	3	3	3	3	1	2	3	3	3	3	3	3	3	1	2	3	3	3	3	3	3	3	1	2	34.6	34.6	34.6	14.502	130	0	26.652	27.7	27.7	27.7	27.7	27.7	27.7	24.6	10
225	Zm00001d007363_P001	Zm00001d007363_P001	Zm00001d007363_P001	1	1	1	1	1	0	1	1	1	1	1	1	1	1	0	1	1	1	1	1	1	1	1	0	1	1	1	1	1	1	1	3.6	3.6	3.6	26.465	247	0.0092105	6.4155	3.6	0	3.6	3.6	3.6	3.6	3.6	3.6
814	Zm00001d050100_P001;Zm00001d032070_P001;Zm00001d025913_P001;Zm00001d048491_P001	Zm00001d050100_P001;Zm00001d032070_P001;Zm00001d025913_P001;Zm00001d048491_P001	Zm00001d050100_P001;Zm00001d032070_P001;Zm00001d025913_P001;Zm00001d048491_P001	4	7	1	1	5	4	5	7	6	6	5	5	6	1	1	1	1	1	1	1	1	1	1	1	1	1	1	1	1	1	1	39.3	7.3	7.3	16.174	150	0	149.71	30.7	23.3	28	39.3	35.3	35.3	29.3	30.7
1402	Zm00001d047218_P001;Zm00001d047218_P002;Zm00001d029393_P001;Zm00001d047218_P003;Zm00001d047218_P004;Zm00001d051055_P002;Zm00001d051055_P001;Zm00001d051055_P003	Zm00001d047218_P001;Zm00001d047218_P002;Zm00001d029393_P001;Zm00001d047218_P003;Zm00001d047218_P004	Zm00001d047218_P001;Zm00001d047218_P002;Zm00001d029393_P001;Zm00001d047218_P003;Zm00001d047218_P004	8	5	5	5	1	3	3	2	4	2	3	2	3	1	3	3	2	4	2	3	2	3	1	3	3	2	4	2	3	2	3	34.3	34.3	34.3	18.471	166	0	34.585	4.8	15.7	15.7	10.2	28.9	12.7	17.5	10.2
803	Zm00001d025305_P001;Zm00001d025305_P002;Zm00001d025305_P003	Zm00001d025305_P001;Zm00001d025305_P002	Zm00001d025305_P001;Zm00001d025305_P002	3	6	3	3	3	4	2	4	4	3	2	2	1	2	2	1	2	2	1	0	1	1	2	2	1	2	2	1	0	1	1	13.2	6	6	60.245	532	0	35.529	6.2	10	5.5	10	11.7	8.6	3.9	6.2
982	Zm00001d031929_P002;Zm00001d031929_P008;Zm00001d031929_P005;Zm00001d031929_P006;Zm00001d049929_P002;Zm00001d031929_P001;Zm00001d049929_P006;Zm00001d049929_P004;Zm00001d049929_P003;Zm00001d049929_P005;Zm00001d031929_P016;Zm00001d031929_P011;Zm00001d031929_P004;Zm00001d049929_P001;Zm00001d031929_P007;Zm00001d031929_P003;Zm00001d031929_P010;Zm00001d049929_P007;Zm00001d031929_P013;Zm00001d049929_P008…	Zm00001d031929_P002;Zm00001d031929_P008;Zm00001d031929_P005;Zm00001d031929_P006;Zm00001d049929_P002;Zm00001d031929_P001;Zm00001d049929_P006;Zm00001d049929_P004;Zm00001d049929_P003;Zm00001d049929_P005;Zm00001d031929_P016;Zm00001d031929_P011;Zm00001d031929_P004;Zm00001d049929_P001;Zm00001d031929_P007;Zm00001d031929_P003;Zm00001d031929_P010	Zm00001d031929_P002;Zm00001d031929_P008;Zm00001d031929_P005;Zm00001d031929_P006;Zm00001d049929_P002;Zm00001d031929_P001;Zm00001d049929_P006;Zm00001d049929_P004;Zm00001d049929_P003;Zm00001d049929_P005;Zm00001d031929_P016;Zm00001d031929_P011;Zm00001d031929_P	25	4	4	4	1	1	1	1	3	1	1	1	1	1	1	1	1	3	1	1	1	1	1	1	1	1	3	1	1	1	1	7.2	7.2	7.2	65.797	612	0	49.945	2.3	2.3	2.3	2.3	4.7	2.3	2.3	2.5
505	Zm00001d014609_P003;Zm00001d014609_P002;Zm00001d014609_P001	Zm00001d014609_P003;Zm00001d014609_P002;Zm00001d014609_P001	Zm00001d014609_P003;Zm00001d014609_P002;Zm00001d014609_P001	3	1	1	1	0	1	0	0	1	1	1	0	1	0	1	0	0	1	1	1	0	1	0	1	0	0	1	1	1	0	1	2.7	2.7	2.7	49.425	450	0.0015588	7.3527	0	2.7	0	0	2.7	2.7	2.7	0
1434	Zm00001d048346_P001;Zm00001d048346_P003;Zm00001d039444_P001	Zm00001d048346_P001	Zm00001d048346_P001	3	4	4	1	4	3	3	3	3	3	3	2	3	4	3	3	3	3	3	3	2	3	1	1	1	1	1	1	1	1	1	11	11	3.2	33.648	310	0	39.981	11	9	9	9	9	9	9	5.5
989	Zm00001d032231_P002;Zm00001d032231_P001;Zm00001d036226_P001;Zm00001d031688_P002;Zm00001d031688_P001;Zm00001d038649_P001;Zm00001d038649_P002;Zm00001d034593_P001	Zm00001d032231_P002;Zm00001d032231_P001	Zm00001d032231_P002;Zm00001d032231_P001	8	14	2	2	9	9	7	10	9	11	10	11	11	0	1	0	1	1	1	1	1	1	0	1	0	1	1	1	1	1	1	66	11.7	11.7	28.947	256	0	284.09	41	44.5	31.6	48.4	43.8	51.6	44.1	52.3
69	Zm00001d002325_P002;Zm00001d009586_P001;Zm00001d026295_P005;Zm00001d026295_P002;Zm00001d002325_P001	Zm00001d002325_P002	Zm00001d002325_P002	5	26	26	20	6	6	5	10	7	9	11	10	8	6	6	5	10	7	9	11	10	8	5	4	4	7	6	6	9	6	6	14.4	14.4	11.3	208.73	1843	0	171.58	3	2.9	2.6	5	3.5	4.7	6.1	4.7
892	Zm00001d028709_P001;Zm00001d028709_P003;Zm00001d028709_P011;Zm00001d028709_P002;Zm00001d028709_P014;Zm00001d028709_P013;Zm00001d028709_P012;Zm00001d028709_P009;Zm00001d028709_P004;Zm00001d028709_P008;Zm00001d028709_P007;Zm00001d028709_P006;Zm00001d028709_P005	Zm00001d028709_P001;Zm00001d028709_P003;Zm00001d028709_P011;Zm00001d028709_P002	Zm00001d028709_P001;Zm00001d028709_P003;Zm00001d028709_P011;Zm00001d028709_P002	13	7	2	2	6	5	4	6	5	6	6	6	5	2	2	1	2	1	2	2	2	2	2	2	1	2	1	2	2	2	2	37.6	9.6	9.6	27.371	250	0	31.769	29.6	21.6	18	29.6	26	29.6	29.6	29.6
1056	Zm00001d034531_P003;Zm00001d034531_P006;Zm00001d034531_P005;Zm00001d034531_P002;Zm00001d034531_P001;Zm00001d034531_P004;Zm00001d034531_P008;Zm00001d034531_P007	Zm00001d034531_P003;Zm00001d034531_P006;Zm00001d034531_P005;Zm00001d034531_P002;Zm00001d034531_P001	Zm00001d034531_P003;Zm00001d034531_P006;Zm00001d034531_P005;Zm00001d034531_P002;Zm00001d034531_P001	8	9	9	9	4	2	3	2	4	2	2	1	5	4	2	3	2	4	2	2	1	5	4	2	3	2	4	2	2	1	5	25.2	25.2	25.2	43.677	405	0	71.738	10.9	4.9	7.9	5.7	11.4	5.9	6.4	3
1079	Zm00001d035095_P001;Zm00001d049665_P001	Zm00001d035095_P001;Zm00001d049665_P001	Zm00001d035095_P001;Zm00001d049665_P001	2	3	3	3	1	1	1	1	1	1	2	0	3	1	1	1	1	1	1	2	0	3	1	1	1	1	1	1	2	0	3	23	23	23	16.556	148	0	21.311	7.4	7.4	7.4	7.4	7.4	7.4	15.5	0
780	Zm00001d024518_P001	Zm00001d024518_P001	Zm00001d024518_P001	1	3	3	2	3	2	1	2	2	3	3	1	2	3	2	1	2	2	3	3	1	2	2	2	1	2	2	2	2	1	1	33	33	21.7	11.849	106	0	26.522	33	21.7	10.4	21.7	21.7	33	33	10.4
206	Zm00001d006896_P001	Zm00001d006896_P001	Zm00001d006896_P001	1	4	4	4	3	3	2	1	2	3	3	1	1	3	3	2	1	2	3	3	1	1	3	3	2	1	2	3	3	1	1	17.4	17.4	17.4	26.371	242	0	41.578	12.4	12.4	8.7	5.8	9.5	14.5	14.5	5.8
147	Zm00001d005023_P001;Zm00001d044664_P001;Zm00001d023293_P001	Zm00001d005023_P001;Zm00001d044664_P001;Zm00001d023293_P001	Zm00001d005023_P001;Zm00001d044664_P001;Zm00001d023293_P001	3	4	4	4	1	1	0	1	2	1	3	2	3	1	1	0	1	2	1	3	2	3	1	1	0	1	2	1	3	2	3	22.3	22.3	22.3	16.75	148	0	24.994	4.7	4.7	0	4.7	11.5	6.8	17.6	11.5
638	Zm00001d018737_P001	Zm00001d018737_P001	Zm00001d018737_P001	1	3	3	3	3	2	3	1	2	3	2	1	1	3	2	3	1	2	3	2	1	1	3	2	3	1	2	3	2	1	1	20.7	20.7	20.7	17.805	169	0	110.33	20.7	12.4	20.7	4.1	12.4	20.7	12.4	8.3
1136	Zm00001d045784_P002;Zm00001d045784_P001;Zm00001d037381_P001	Zm00001d045784_P002;Zm00001d045784_P001;Zm00001d037381_P001	Zm00001d045784_P002;Zm00001d045784_P001;Zm00001d037381_P001	3	1	1	1	1	1	1	1	0	1	1	0	1	1	1	1	1	0	1	1	0	1	1	1	1	1	0	1	1	0	1	12.5	12.5	12.5	8.7585	80	0.001497	7.0241	12.5	12.5	12.5	12.5	0	12.5	12.5	0
265	Zm00001d040235_P004;Zm00001d008379_P003;Zm00001d040235_P003;Zm00001d008379_P004;Zm00001d040235_P006;Zm00001d008379_P002;Zm00001d040235_P005;Zm00001d008379_P001;Zm00001d040235_P001;Zm00001d008379_P005	Zm00001d040235_P004;Zm00001d008379_P003;Zm00001d040235_P003;Zm00001d008379_P004;Zm00001d040235_P006;Zm00001d008379_P002;Zm00001d040235_P005;Zm00001d008379_P001	Zm00001d040235_P004;Zm00001d008379_P003;Zm00001d040235_P003;Zm00001d008379_P004;Zm00001d040235_P006;Zm00001d008379_P002;Zm00001d040235_P005;Zm00001d008379_P001	10	4	4	4	0	2	1	1	2	2	1	0	1	0	2	1	1	2	2	1	0	1	0	2	1	1	2	2	1	0	1	12.5	12.5	12.5	33.528	320	0	25.434	0	6.9	3.4	3.4	6.2	5.6	4.1	0
1369	Zm00001d045448_P001;Zm00001d045448_P003;Zm00001d045448_P002	Zm00001d045448_P001;Zm00001d045448_P003;Zm00001d045448_P002	Zm00001d045448_P001;Zm00001d045448_P003;Zm00001d045448_P002	3	2	2	2	2	2	2	2	2	1	1	2	1	2	2	2	2	2	1	1	2	1	2	2	2	2	2	1	1	2	1	13.9	13.9	13.9	18.274	165	0	15.24	13.9	13.9	13.9	13.9	13.9	6.7	6.7	13.9
137	Zm00001d053055_P001;Zm00001d004758_P001	Zm00001d053055_P001;Zm00001d004758_P001	Zm00001d053055_P001;Zm00001d004758_P001	2	3	3	3	0	1	1	3	1	3	1	0	1	0	1	1	3	1	3	1	0	1	0	1	1	3	1	3	1	0	1	15.2	15.2	15.2	17.558	171	0	18.855	0	5.8	4.7	15.2	5.8	15.2	4.7	0
98	Zm00001d003127_P016;Zm00001d003127_P008;Zm00001d037489_P005;Zm00001d003127_P017;Zm00001d003127_P012;Zm00001d003127_P002;Zm00001d037489_P001;Zm00001d037489_P003;Zm00001d003127_P001;Zm00001d003127_P018;Zm00001d037489_P002;Zm00001d037489_P004;Zm00001d003127_P014;Zm00001d003127_P011;Zm00001d003127_P003;Zm00001d003127_P004;Zm00001d003127_P015;Zm00001d025784_P003;Zm00001d025784_P004;Zm00001d025784_P006…	Zm00001d003127_P016;Zm00001d003127_P008;Zm00001d037489_P005;Zm00001d003127_P017;Zm00001d003127_P012;Zm00001d003127_P002;Zm00001d037489_P001;Zm00001d037489_P003;Zm00001d003127_P001;Zm00001d003127_P018;Zm00001d037489_P002;Zm00001d037489_P004;Zm00001d003127_P014;Zm00001d003127_P011;Zm00001d003127_P003;Zm00001d003127_P004;Zm00001d003127_P015;Zm00001d025784_P003;Zm00001d025784_P004;Zm00001d025784_P006…	Zm00001d003127_P016;Zm00001d003127_P008;Zm00001d037489_P005;Zm00001d003127_P017;Zm00001d003127_P012;Zm00001d003127_P002;Zm00001d037489_P001;Zm00001d037489_P003;Zm00001d003127_P001;Zm00001d003127_P018;Zm00001d037489_P002;Zm00001d037489_P004;Zm00001d003127_P	39	5	5	5	1	2	1	3	1	3	3	0	1	1	2	1	3	1	3	3	0	1	1	2	1	3	1	3	3	0	1	31.6	31.6	31.6	16.94	152	0	33.983	8.6	15.1	8.6	19.7	8.6	19.7	20.4	0
1425	Zm00001d048091_P012;Zm00001d048091_P011;Zm00001d048091_P010;Zm00001d048091_P007;Zm00001d048091_P003;Zm00001d048091_P002;Zm00001d048091_P006;Zm00001d048091_P001;Zm00001d048091_P004;Zm00001d048091_P005;Zm00001d048091_P015;Zm00001d048091_P008;Zm00001d048091_P013	Zm00001d048091_P012;Zm00001d048091_P011;Zm00001d048091_P010;Zm00001d048091_P007;Zm00001d048091_P003;Zm00001d048091_P002;Zm00001d048091_P006;Zm00001d048091_P001;Zm00001d048091_P004;Zm00001d048091_P005;Zm00001d048091_P015	Zm00001d048091_P012;Zm00001d048091_P011;Zm00001d048091_P010;Zm00001d048091_P007;Zm00001d048091_P003;Zm00001d048091_P002;Zm00001d048091_P006;Zm00001d048091_P001;Zm00001d048091_P004;Zm00001d048091_P005;Zm00001d048091_P015	13	7	7	3	1	1	4	1	2	1	4	2	2	1	1	4	1	2	1	4	2	2	0	0	2	0	0	0	2	0	2	26.3	26.3	15.2	31.774	289	0	61.298	3.1	3.1	15.9	3.1	5.9	3.1	15.2	5.5
785	Zm00001d024751_P001;Zm00001d024745_P001;Zm00001d024752_P001;Zm00001d024750_P001;Zm00001d010925_P001;Zm00001d024753_P001;Zm00001d024749_P001	Zm00001d024751_P001;Zm00001d024745_P001;Zm00001d024752_P001;Zm00001d024750_P001;Zm00001d010925_P001;Zm00001d024753_P001	Zm00001d024751_P001;Zm00001d024745_P001;Zm00001d024752_P001;Zm00001d024750_P001;Zm00001d010925_P001;Zm00001d024753_P001	7	4	4	4	3	2	3	0	1	1	2	2	2	3	2	3	0	1	1	2	2	2	3	2	3	0	1	1	2	2	2	13	13	13	36.808	338	0	26.564	10.1	6.5	10.1	0	3	3.6	6.5	5.9
402	Zm00001d042308_P003;Zm00001d042308_P002;Zm00001d042308_P001;Zm00001d037620_P002;Zm00001d037620_P001;Zm00001d011992_P002;Zm00001d011992_P001	Zm00001d042308_P003;Zm00001d042308_P002;Zm00001d042308_P001;Zm00001d037620_P002;Zm00001d037620_P001;Zm00001d011992_P002;Zm00001d011992_P001	Zm00001d042308_P003;Zm00001d042308_P002;Zm00001d042308_P001;Zm00001d037620_P002;Zm00001d037620_P001;Zm00001d011992_P002;Zm00001d011992_P001	7	2	2	2	1	0	1	2	1	1	2	1	1	1	0	1	2	1	1	2	1	1	1	0	1	2	1	1	2	1	1	11.1	11.1	11.1	23.937	208	0	16.009	5.3	0	5.3	11.1	5.8	5.8	11.1	5.8
1270	Zm00001d041553_P001	Zm00001d041553_P001	Zm00001d041553_P001	1	1	1	1	1	0	1	1	1	0	1	1	1	1	0	1	1	1	0	1	1	1	1	0	1	1	1	0	1	1	1	6.5	6.5	6.5	18.681	184	0.0015221	7.1519	6.5	0	6.5	6.5	6.5	0	6.5	6.5
1189	Zm00001d038755_P001	Zm00001d038755_P001	Zm00001d038755_P001	1	4	4	4	2	2	2	3	2	1	2	1	2	2	2	2	3	2	1	2	1	2	2	2	2	3	2	1	2	1	2	19	19	19	25.657	242	0	34.489	10.7	10.7	10.7	14	10.7	5	10.7	5
416	Zm00001d012518_P015;Zm00001d012518_P013;Zm00001d012518_P012;Zm00001d012518_P011;Zm00001d012518_P010;Zm00001d012518_P009;Zm00001d012518_P008;Zm00001d012518_P004;Zm00001d012518_P001;Zm00001d012518_P005;Zm00001d012518_P002;Zm00001d012518_P003;Zm00001d012518_P006;Zm00001d012518_P014;Zm00001d012518_P007;Zm00001d029025_P001	Zm00001d012518_P015;Zm00001d012518_P013;Zm00001d012518_P012;Zm00001d012518_P011;Zm00001d012518_P010;Zm00001d012518_P009;Zm00001d012518_P008;Zm00001d012518_P004;Zm00001d012518_P001;Zm00001d012518_P005;Zm00001d012518_P002;Zm00001d012518_P003;Zm00001d012518_P006;Zm00001d012518_P014;Zm00001d012518_P007	Zm00001d012518_P015;Zm00001d012518_P013;Zm00001d012518_P012;Zm00001d012518_P011;Zm00001d012518_P010;Zm00001d012518_P009;Zm00001d012518_P008;Zm00001d012518_P004;Zm00001d012518_P001;Zm00001d012518_P005;Zm00001d012518_P002;Zm00001d012518_P003;Zm00001d012518_P	16	13	4	4	6	8	4	5	2	5	7	4	6	0	3	1	1	0	0	1	2	2	0	3	1	1	0	0	1	2	2	24	8.1	8.1	60.629	559	0	30.763	10.7	15.2	7.5	9.1	3.9	8.9	13.2	7.2
349	Zm00001d011034_P003;Zm00001d011034_P001;Zm00001d011034_P004;Zm00001d011034_P002;Zm00001d035595_P004;Zm00001d035595_P002;Zm00001d035595_P001;Zm00001d035595_P003;Zm00001d011035_P001	Zm00001d011034_P003;Zm00001d011034_P001;Zm00001d011034_P004;Zm00001d011034_P002;Zm00001d035595_P004;Zm00001d035595_P002;Zm00001d035595_P001;Zm00001d035595_P003	Zm00001d011034_P003;Zm00001d011034_P001;Zm00001d011034_P004;Zm00001d011034_P002;Zm00001d035595_P004;Zm00001d035595_P002;Zm00001d035595_P001;Zm00001d035595_P003	9	4	4	4	2	1	1	3	1	2	2	2	1	2	1	1	3	1	2	2	2	1	2	1	1	3	1	2	2	2	1	23.8	23.8	23.8	23.355	214	0	73.54	16.4	8.4	8.4	20.1	7.9	16.4	12.1	12.1
322	Zm00001d009990_P003;Zm00001d009990_P002;Zm00001d009990_P001;Zm00001d038235_P001	Zm00001d009990_P003;Zm00001d009990_P002;Zm00001d009990_P001	Zm00001d009990_P003;Zm00001d009990_P002;Zm00001d009990_P001	4	5	1	1	4	5	4	5	5	4	4	3	5	1	1	1	1	1	1	1	0	1	1	1	1	1	1	1	1	0	1	28.8	4.7	4.7	25.226	233	0.004878	6.6478	24	28.8	21.9	28.8	28.8	24	24	17.2
393	Zm00001d041679_P006;Zm00001d041679_P005;Zm00001d011792_P009;Zm00001d011792_P008;Zm00001d041679_P004;Zm00001d041679_P007;Zm00001d011792_P006;Zm00001d011792_P004;Zm00001d011792_P007;Zm00001d041679_P003;Zm00001d041679_P002;Zm00001d041679_P001;Zm00001d011792_P005;Zm00001d011792_P003	Zm00001d041679_P006;Zm00001d041679_P005;Zm00001d011792_P009;Zm00001d011792_P008;Zm00001d041679_P004;Zm00001d041679_P007;Zm00001d011792_P006;Zm00001d011792_P004;Zm00001d011792_P007;Zm00001d041679_P003;Zm00001d041679_P002;Zm00001d041679_P001;Zm00001d011792_P005;Zm00001d011792_P003	Zm00001d041679_P006;Zm00001d041679_P005;Zm00001d011792_P009;Zm00001d011792_P008;Zm00001d041679_P004;Zm00001d041679_P007;Zm00001d011792_P006;Zm00001d011792_P004;Zm00001d011792_P007;Zm00001d041679_P003;Zm00001d041679_P002;Zm00001d041679_P001;Zm00001d011792_P	14	1	1	1	1	0	1	0	1	1	0	0	1	1	0	1	0	1	1	0	0	1	1	0	1	0	1	1	0	0	1	5.3	5.3	5.3	19.037	171	0.0096339	6.2985	5.3	0	5.3	0	5.3	5.3	0	0
1058	Zm00001d034602_P001;Zm00001d034602_P003;Zm00001d034602_P002;Zm00001d034602_P005;Zm00001d034602_P004;Zm00001d034602_P006;Zm00001d012999_P001	Zm00001d034602_P001;Zm00001d034602_P003;Zm00001d034602_P002;Zm00001d034602_P005;Zm00001d034602_P004;Zm00001d034602_P006	Zm00001d034602_P001;Zm00001d034602_P003;Zm00001d034602_P002;Zm00001d034602_P005;Zm00001d034602_P004;Zm00001d034602_P006	7	6	6	6	3	0	1	3	3	1	1	1	3	3	0	1	3	3	1	1	1	3	3	0	1	3	3	1	1	1	3	12.6	12.6	12.6	66.428	593	0	46.497	6.6	0	1.3	5.9	4.9	1.3	1.9	1.9
753	Zm00001d023379_P001;Zm00001d023379_P002;Zm00001d052494_P002	Zm00001d023379_P001;Zm00001d023379_P002;Zm00001d052494_P002	Zm00001d023379_P001;Zm00001d023379_P002;Zm00001d052494_P002	3	9	9	4	1	3	2	2	3	2	7	2	2	1	3	2	2	3	2	7	2	2	0	1	1	1	2	1	3	0	2	22	22	8.7	57.337	527	0	323.31	2.1	5.9	4.4	4.4	7.2	4.9	18.2	4
1317	Zm00001d043382_P001;Zm00001d043382_P004;Zm00001d043382_P002;Zm00001d043382_P003;Zm00001d043382_P005	Zm00001d043382_P001;Zm00001d043382_P004;Zm00001d043382_P002;Zm00001d043382_P003	Zm00001d043382_P001;Zm00001d043382_P004;Zm00001d043382_P002;Zm00001d043382_P003	5	5	5	5	0	0	0	0	0	2	2	2	2	0	0	0	0	0	2	2	2	2	0	0	0	0	0	2	2	2	2	12.9	12.9	12.9	50.182	459	0	33.006	0	0	0	0	0	4.6	5.2	5.2
52	Zm00001d001943_P001	Zm00001d001943_P001	Zm00001d001943_P001	1	3	3	3	1	1	2	3	2	2	2	1	2	1	1	2	3	2	2	2	1	2	1	1	2	3	2	2	2	1	2	6.8	6.8	6.8	62.797	571	0	43.473	1.9	1.9	4.4	6.8	4.4	4.4	4.4	2.5
639	Zm00001d018738_P001	Zm00001d018738_P001	Zm00001d018738_P001	1	2	2	2	1	1	1	0	1	1	1	1	2	1	1	1	0	1	1	1	1	2	1	1	1	0	1	1	1	1	2	20.9	20.9	20.9	17.224	163	0	40.809	5.5	5.5	5.5	0	5.5	5.5	5.5	5.5
561	Zm00001d053616_P002;Zm00001d053616_P001;Zm00001d016439_P003;Zm00001d016439_P001;Zm00001d053616_P003;Zm00001d016439_P002;Zm00001d053616_P004	Zm00001d053616_P002;Zm00001d053616_P001;Zm00001d016439_P003;Zm00001d016439_P001;Zm00001d053616_P003;Zm00001d016439_P002;Zm00001d053616_P004	Zm00001d053616_P002;Zm00001d053616_P001;Zm00001d016439_P003;Zm00001d016439_P001;Zm00001d053616_P003;Zm00001d016439_P002;Zm00001d053616_P004	7	4	4	4	2	2	3	1	1	1	1	1	3	2	2	3	1	1	1	1	1	3	2	2	3	1	1	1	1	1	3	11.1	11.1	11.1	47.172	422	0	66.829	4.3	6.4	8.5	2.1	2.1	2.1	2.1	2.1
170	Zm00001d005974_P001;Zm00001d020857_P001	Zm00001d005974_P001;Zm00001d020857_P001	Zm00001d005974_P001;Zm00001d020857_P001	2	2	2	2	2	2	2	2	2	2	2	2	2	2	2	2	2	2	2	2	2	2	2	2	2	2	2	2	2	2	2	4.6	4.6	4.6	54.856	498	0	18.404	4.6	4.6	4.6	4.6	4.6	4.6	4.6	4.6
1109	Zm00001d036328_P001;Zm00001d036328_P003;Zm00001d036328_P002	Zm00001d036328_P001;Zm00001d036328_P003;Zm00001d036328_P002	Zm00001d036328_P001;Zm00001d036328_P003;Zm00001d036328_P002	3	7	7	3	2	3	5	2	3	3	2	3	1	2	3	5	2	3	3	2	3	1	0	1	2	0	1	0	0	1	0	5.9	5.9	2.5	114.81	1016	0	43.853	1.8	2.6	4	2	2.5	2.7	1.7	2.5
659	Zm00001d019283_P008;Zm00001d019283_P007;Zm00001d019283_P004;Zm00001d019283_P005;Zm00001d019283_P002;Zm00001d019283_P006;Zm00001d019283_P001	Zm00001d019283_P008;Zm00001d019283_P007;Zm00001d019283_P004;Zm00001d019283_P005;Zm00001d019283_P002;Zm00001d019283_P006;Zm00001d019283_P001	Zm00001d019283_P008;Zm00001d019283_P007;Zm00001d019283_P004;Zm00001d019283_P005;Zm00001d019283_P002;Zm00001d019283_P006;Zm00001d019283_P001	7	6	6	1	1	1	1	2	3	3	5	2	2	1	1	1	2	3	3	5	2	2	0	0	0	1	1	1	0	0	0	15.6	15.6	2.1	44.405	390	0	50.596	2.3	4.6	2.3	4.4	6.9	6.9	13.6	4.6
419	Zm00001d012561_P001;Zm00001d012561_P003;Zm00001d012561_P002	Zm00001d012561_P001;Zm00001d012561_P003	Zm00001d012561_P001;Zm00001d012561_P003	3	4	4	3	1	2	1	2	3	3	3	3	2	1	2	1	2	3	3	3	3	2	1	2	1	2	2	2	2	2	2	35.1	35.1	28.4	14.882	134	0	96.556	6	16.4	6	16.4	23.1	23.1	23.1	24.6
1363	Zm00001d045194_P001;Zm00001d036319_P001	Zm00001d045194_P001;Zm00001d036319_P001	Zm00001d045194_P001;Zm00001d036319_P001	2	4	4	4	2	1	1	1	2	2	3	1	2	2	1	1	1	2	2	3	1	2	2	1	1	1	2	2	3	1	2	17.2	17.2	17.2	27.009	250	0	26.071	8.4	6.4	4	4.4	6.8	6.8	13.2	6.4
1322	Zm00001d043632_P003;Zm00001d043632_P001;Zm00001d043632_P004;Zm00001d043632_P002;Zm00001d043625_P003	Zm00001d043632_P003;Zm00001d043632_P001;Zm00001d043632_P004	Zm00001d043632_P003;Zm00001d043632_P001;Zm00001d043632_P004	5	10	10	3	3	4	4	5	6	8	1	2	4	3	4	4	5	6	8	1	2	4	1	2	1	0	1	2	0	1	0	32	32	7.4	40.462	378	0	241.44	9.8	10.6	12.4	19.6	21.7	28.8	3.7	7.4
939	Zm00001d030346_P001	Zm00001d030346_P001	Zm00001d030346_P001	1	4	4	4	0	0	1	2	2	2	4	1	3	0	0	1	2	2	2	4	1	3	0	0	1	2	2	2	4	1	3	25.5	25.5	25.5	22.619	208	0	323.31	0	0	8.2	17.3	17.3	17.3	25.5	8.2
587	Zm00001d017117_P002;Zm00001d017117_P001;Zm00001d003257_P001;Zm00001d003257_P002	Zm00001d017117_P002;Zm00001d017117_P001;Zm00001d003257_P001;Zm00001d003257_P002	Zm00001d017117_P002;Zm00001d017117_P001;Zm00001d003257_P001;Zm00001d003257_P002	4	3	3	3	1	1	1	2	1	1	1	2	1	1	1	1	2	1	1	1	2	1	1	1	1	2	1	1	1	2	1	8	8	8	41.165	361	0	109.73	3.9	3.9	3.9	6.1	3.9	3.9	3.9	5.8
1326	Zm00001d043845_P031;Zm00001d043845_P022;Zm00001d043845_P032;Zm00001d043845_P018;Zm00001d043845_P025;Zm00001d043845_P026;Zm00001d043845_P066;Zm00001d043845_P060;Zm00001d043845_P063;Zm00001d043845_P065;Zm00001d043845_P017;Zm00001d043845_P020;Zm00001d043845_P037;Zm00001d043845_P033;Zm00001d043845_P003;Zm00001d043845_P069;Zm00001d043845_P058;Zm00001d043845_P067;Zm00001d043845_P039;Zm00001d043845_P012…	Zm00001d043845_P031;Zm00001d043845_P022;Zm00001d043845_P032;Zm00001d043845_P018;Zm00001d043845_P025;Zm00001d043845_P026;Zm00001d043845_P066;Zm00001d043845_P060;Zm00001d043845_P063;Zm00001d043845_P065;Zm00001d043845_P017;Zm00001d043845_P020;Zm00001d043845_P037;Zm00001d043845_P033;Zm00001d043845_P003;Zm00001d043845_P069;Zm00001d043845_P058;Zm00001d043845_P067;Zm00001d043845_P039;Zm00001d043845_P012…	Zm00001d043845_P031;Zm00001d043845_P022;Zm00001d043845_P032;Zm00001d043845_P018;Zm00001d043845_P025;Zm00001d043845_P026;Zm00001d043845_P066;Zm00001d043845_P060;Zm00001d043845_P063;Zm00001d043845_P065;Zm00001d043845_P017;Zm00001d043845_P020;Zm00001d043845_P	130	6	6	6	3	2	4	3	3	1	5	4	5	3	2	4	3	3	1	5	4	5	3	2	4	3	3	1	5	4	5	3.3	3.3	3.3	241.06	2202	0	129.68	1.5	1	2.3	1.8	1.5	0.5	2.5	2.3
1098	Zm00001d035934_P002;Zm00001d035934_P001	Zm00001d035934_P002	Zm00001d035934_P002	2	4	4	4	3	4	3	3	2	2	2	2	2	3	4	3	3	2	2	2	2	2	3	4	3	3	2	2	2	2	2	7.8	7.8	7.8	63.703	593	0	34.119	5.9	7.8	5.9	5.9	4.4	4.4	4.4	4.4
1100	Zm00001d035948_P006;Zm00001d035948_P005;Zm00001d035948_P004;Zm00001d035948_P001	Zm00001d035948_P006;Zm00001d035948_P005;Zm00001d035948_P004;Zm00001d035948_P001	Zm00001d035948_P006;Zm00001d035948_P005;Zm00001d035948_P004;Zm00001d035948_P001	4	2	2	2	1	1	1	1	1	2	2	0	1	1	1	1	1	1	2	2	0	1	1	1	1	1	1	2	2	0	1	28.2	28.2	28.2	8.5617	78	0	13.787	16.7	16.7	16.7	16.7	16.7	28.2	28.2	0
1299	Zm00001d042540_P004;Zm00001d042540_P007;Zm00001d042540_P008;Zm00001d042540_P003;Zm00001d042540_P010;Zm00001d042540_P014;Zm00001d042540_P013;Zm00001d042540_P006;Zm00001d042540_P005;Zm00001d042540_P009;Zm00001d042540_P001;Zm00001d042540_P015;Zm00001d042540_P002	Zm00001d042540_P004;Zm00001d042540_P007;Zm00001d042540_P008;Zm00001d042540_P003;Zm00001d042540_P010;Zm00001d042540_P014;Zm00001d042540_P013;Zm00001d042540_P006	Zm00001d042540_P004;Zm00001d042540_P007;Zm00001d042540_P008;Zm00001d042540_P003;Zm00001d042540_P010;Zm00001d042540_P014;Zm00001d042540_P013;Zm00001d042540_P006	13	9	5	5	8	8	5	3	6	3	5	2	2	5	5	3	1	4	2	3	1	1	5	5	3	1	4	2	3	1	1	12.2	7.1	7.1	89.248	790	0	54.102	10.6	10.6	6.6	4.2	9	4.2	7.3	3.2
802	Zm00001d025286_P001;Zm00001d003879_P007;Zm00001d003879_P006	Zm00001d025286_P001;Zm00001d003879_P007;Zm00001d003879_P006	Zm00001d025286_P001;Zm00001d003879_P007;Zm00001d003879_P006	3	4	4	2	2	3	2	3	3	3	4	0	1	2	3	2	3	3	3	4	0	1	1	1	0	1	1	2	2	0	0	16.8	16.8	9.9	29.844	273	0	102.5	10.3	13.2	7	13.2	13.2	12.8	16.8	0
1383	Zm00001d045893_P001	Zm00001d045893_P001	Zm00001d045893_P001	1	2	2	2	0	1	1	0	0	0	2	0	2	0	1	1	0	0	0	2	0	2	0	1	1	0	0	0	2	0	2	2.3	2.3	2.3	103.9	895	0	13.526	0	1.3	1.3	0	0	0	2.3	0
196	Zm00001d021554_P001;Zm00001d006439_P002;Zm00001d006439_P001	Zm00001d021554_P001;Zm00001d006439_P002;Zm00001d006439_P001	Zm00001d021554_P001;Zm00001d006439_P002;Zm00001d006439_P001	3	1	1	1	1	1	1	1	1	1	1	0	1	1	1	1	1	1	1	1	0	1	1	1	1	1	1	1	1	0	1	4.9	4.9	4.9	21.398	203	0	21.925	4.9	4.9	4.9	4.9	4.9	4.9	4.9	0
199	Zm00001d006651_P001;Zm00001d006651_P005;Zm00001d021891_P001;Zm00001d021891_P005;Zm00001d021891_P006;Zm00001d006651_P002;Zm00001d021891_P002;Zm00001d021891_P003;Zm00001d021891_P004;Zm00001d033850_P017;Zm00001d033850_P007;Zm00001d006651_P003;Zm00001d006651_P006;Zm00001d013159_P004;Zm00001d013159_P001;Zm00001d021891_P007;Zm00001d006651_P007;Zm00001d006651_P004;Zm00001d033850_P024;Zm00001d013367_P003…	Zm00001d006651_P001;Zm00001d006651_P005;Zm00001d021891_P001;Zm00001d021891_P005;Zm00001d021891_P006;Zm00001d006651_P002;Zm00001d021891_P002;Zm00001d021891_P003;Zm00001d021891_P004;Zm00001d033850_P017;Zm00001d033850_P007;Zm00001d006651_P003	Zm00001d006651_P001;Zm00001d006651_P005;Zm00001d021891_P001;Zm00001d021891_P005;Zm00001d021891_P006;Zm00001d006651_P002;Zm00001d021891_P002;Zm00001d021891_P003;Zm00001d021891_P004;Zm00001d033850_P017;Zm00001d033850_P007;Zm00001d006651_P003	27	6	6	2	2	3	4	4	3	5	1	2	1	2	3	4	4	3	5	1	2	1	1	1	1	1	2	1	0	0	0	14.9	14.9	6	49.624	450	0	52.682	6.4	8.7	10.2	10.2	8	13.3	2	4.2
760	Zm00001d023741_P004;Zm00001d023741_P008;Zm00001d023741_P015;Zm00001d023741_P018;Zm00001d023741_P001;Zm00001d023741_P002;Zm00001d023741_P003;Zm00001d023741_P006;Zm00001d023741_P021;Zm00001d023741_P005	Zm00001d023741_P004;Zm00001d023741_P008;Zm00001d023741_P015;Zm00001d023741_P018;Zm00001d023741_P001;Zm00001d023741_P002;Zm00001d023741_P003	Zm00001d023741_P004;Zm00001d023741_P008;Zm00001d023741_P015;Zm00001d023741_P018;Zm00001d023741_P001;Zm00001d023741_P002;Zm00001d023741_P003	10	14	14	0	3	4	4	5	5	6	3	2	4	3	4	4	5	5	6	3	2	4	0	0	0	0	0	0	0	0	0	15.2	15.2	0	109.85	1002	0	90.871	3.9	3.7	4.7	4.4	4.9	6.1	3.5	2
1576	Zm00001d054089_P001;Zm00001d054089_P002	Zm00001d054089_P001;Zm00001d054089_P002	Zm00001d054089_P001;Zm00001d054089_P002	2	7	4	4	3	6	6	3	3	4	3	4	5	1	3	3	0	0	2	1	1	2	1	3	3	0	0	2	1	1	2	13.1	7.1	7.1	64.364	605	0	28.234	6.3	11.4	11.4	6	6	7.9	6.4	7.8
210	Zm00001d007031_P001;Zm00001d007031_P002;Zm00001d038456_P001;Zm00001d019958_P001	Zm00001d007031_P001;Zm00001d007031_P002;Zm00001d038456_P001	Zm00001d007031_P001;Zm00001d007031_P002;Zm00001d038456_P001	4	3	1	1	3	3	3	3	3	3	2	2	3	1	1	1	1	1	1	1	1	1	1	1	1	1	1	1	1	1	1	37.8	16.3	16.3	10.507	98	0	13.986	37.8	37.8	37.8	37.8	37.8	37.8	28.6	28.6
443	Zm00001d013034_P001;Zm00001d034550_P001	Zm00001d013034_P001;Zm00001d034550_P001	Zm00001d013034_P001;Zm00001d034550_P001	2	4	4	1	1	0	0	4	4	0	1	0	2	1	0	0	4	4	0	1	0	2	0	0	0	1	1	0	1	0	1	16.8	16.8	4.7	29.817	274	0	28.003	2.9	0	0	16.8	16.8	0	4.7	0
1550	Zm00001d053196_P003;Zm00001d053196_P001;Zm00001d053196_P004;Zm00001d053196_P002;Zm00001d002585_P002;Zm00001d002585_P007;Zm00001d002585_P003;Zm00001d002585_P009;Zm00001d002585_P005;Zm00001d002585_P001;Zm00001d002585_P006;Zm00001d002585_P004	Zm00001d053196_P003;Zm00001d053196_P001;Zm00001d053196_P004;Zm00001d053196_P002;Zm00001d002585_P002;Zm00001d002585_P007;Zm00001d002585_P003;Zm00001d002585_P009;Zm00001d002585_P005;Zm00001d002585_P001;Zm00001d002585_P006;Zm00001d002585_P004	Zm00001d053196_P003;Zm00001d053196_P001;Zm00001d053196_P004;Zm00001d053196_P002;Zm00001d002585_P002;Zm00001d002585_P007;Zm00001d002585_P003;Zm00001d002585_P009;Zm00001d002585_P005;Zm00001d002585_P001;Zm00001d002585_P006;Zm00001d002585_P004	12	2	2	2	1	0	0	0	1	1	0	1	1	1	0	0	0	1	1	0	1	1	1	0	0	0	1	1	0	1	1	6.1	6.1	6.1	47.687	413	0	12.446	3.1	0	0	0	2.9	3.1	0	3.1
156	Zm00001d005315_P001	Zm00001d005315_P001	Zm00001d005315_P001	1	4	4	3	0	1	0	1	1	0	4	0	1	0	1	0	1	1	0	4	0	1	0	1	0	1	1	0	3	0	1	13	13	9.7	33.574	331	0	29.889	0	2.1	0	2.1	2.1	0	13	0
477	Zm00001d013737_P001;Zm00001d021844_P010;Zm00001d021844_P009;Zm00001d021844_P008;Zm00001d021844_P007;Zm00001d021844_P004;Zm00001d021844_P002;Zm00001d013737_P002;Zm00001d021844_P006;Zm00001d021844_P005;Zm00001d026118_P022;Zm00001d026118_P019;Zm00001d026118_P020;Zm00001d026118_P021;Zm00001d021844_P001;Zm00001d021844_P003	Zm00001d013737_P001	Zm00001d013737_P001	16	3	3	3	2	3	2	1	1	1	2	2	1	2	3	2	1	1	1	2	2	1	2	3	2	1	1	1	2	2	1	6.2	6.2	6.2	44.386	416	0	26.955	4.1	6.2	4.6	2.4	2.4	2.2	4.6	4.6
987	Zm00001d032187_P001	Zm00001d032187_P001	Zm00001d032187_P001	1	4	3	1	0	1	2	1	3	3	3	1	2	0	0	1	0	2	2	2	1	2	0	0	1	0	1	1	1	0	1	9.6	6.9	3	41.113	394	0	18.876	0	2.8	5.8	2.8	7.9	7.6	7.6	2
100	Zm00001d003220_P003;Zm00001d003220_P002;Zm00001d003220_P001;Zm00001d003220_P005;Zm00001d003220_P004;Zm00001d011866_P001;Zm00001d028488_P001;Zm00001d016096_P001;Zm00001d025740_P005;Zm00001d025740_P002;Zm00001d025740_P003;Zm00001d025740_P001	Zm00001d003220_P003;Zm00001d003220_P002;Zm00001d003220_P001;Zm00001d003220_P005;Zm00001d003220_P004	Zm00001d003220_P003;Zm00001d003220_P002;Zm00001d003220_P001;Zm00001d003220_P005;Zm00001d003220_P004	12	5	5	5	1	3	2	2	3	3	2	2	2	1	3	2	2	3	3	2	2	2	1	3	2	2	3	3	2	2	2	17	17	17	40.527	348	0	77.662	3.2	6.9	6.3	3.7	9.5	10.6	6.9	6.3
1177	Zm00001d038535_P003;Zm00001d038535_P004;Zm00001d038535_P001;Zm00001d038535_P006;Zm00001d014749_P001;Zm00001d008245_P001	Zm00001d038535_P003;Zm00001d038535_P004;Zm00001d038535_P001;Zm00001d038535_P006;Zm00001d014749_P001;Zm00001d008245_P001	Zm00001d038535_P003;Zm00001d038535_P004;Zm00001d038535_P001;Zm00001d038535_P006;Zm00001d014749_P001;Zm00001d008245_P001	6	2	2	2	1	1	1	1	1	1	2	1	1	1	1	1	1	1	1	2	1	1	1	1	1	1	1	1	2	1	1	19.2	19.2	19.2	11.637	104	0	48.603	7.7	7.7	7.7	7.7	7.7	7.7	19.2	7.7
620	Zm00001d052078_P003;Zm00001d018309_P003;Zm00001d018309_P010;Zm00001d052078_P002;Zm00001d018309_P009;Zm00001d018309_P014;Zm00001d018309_P016;Zm00001d052078_P006;Zm00001d052078_P008;Zm00001d018309_P011;Zm00001d052078_P005;Zm00001d052078_P007;Zm00001d052078_P001;Zm00001d018309_P006;Zm00001d018309_P002;Zm00001d052078_P004;Zm00001d018309_P001;Zm00001d018309_P015;Zm00001d018309_P004;Zm00001d018309_P013…	Zm00001d052078_P003;Zm00001d018309_P003;Zm00001d018309_P010;Zm00001d052078_P002;Zm00001d018309_P009;Zm00001d018309_P014;Zm00001d018309_P016;Zm00001d052078_P006;Zm00001d052078_P008;Zm00001d018309_P011;Zm00001d052078_P005;Zm00001d052078_P007;Zm00001d052078_P001;Zm00001d018309_P006;Zm00001d018309_P002;Zm00001d052078_P004;Zm00001d018309_P001;Zm00001d018309_P015;Zm00001d018309_P004;Zm00001d018309_P013…	Zm00001d052078_P003;Zm00001d018309_P003;Zm00001d018309_P010;Zm00001d052078_P002;Zm00001d018309_P009;Zm00001d018309_P014;Zm00001d018309_P016;Zm00001d052078_P006;Zm00001d052078_P008;Zm00001d018309_P011;Zm00001d052078_P005;Zm00001d052078_P007;Zm00001d052078_P	24	5	5	5	1	2	1	2	2	2	2	1	2	1	2	1	2	2	2	2	1	2	1	2	1	2	2	2	2	1	2	11.6	11.6	11.6	51.278	457	0	36.365	2.2	3.7	1.5	5.5	5	3.7	5	2.2
1096	Zm00001d035915_P001;Zm00001d019262_P002;Zm00001d019262_P001;Zm00001d019262_P003;Zm00001d019262_P004	Zm00001d035915_P001;Zm00001d019262_P002;Zm00001d019262_P001	Zm00001d035915_P001;Zm00001d019262_P002;Zm00001d019262_P001	5	4	4	4	2	3	2	2	3	2	2	2	1	2	3	2	2	3	2	2	2	1	2	3	2	2	3	2	2	2	1	9.1	9.1	9.1	46.157	429	0	24.978	4.4	7.2	5.1	5.1	7.2	4.7	4.4	4.9
329	Zm00001d010171_P001;Zm00001d010171_P002	Zm00001d010171_P001;Zm00001d010171_P002	Zm00001d010171_P001;Zm00001d010171_P002	2	1	1	1	1	0	0	0	0	0	0	0	1	1	0	0	0	0	0	0	0	1	1	0	0	0	0	0	0	0	1	12.6	12.6	12.6	12.922	111	0.0048645	6.6343	12.6	0	0	0	0	0	0	0
731	Zm00001d022277_P001	Zm00001d022277_P001	Zm00001d022277_P001	1	2	2	2	0	1	1	0	1	1	2	0	2	0	1	1	0	1	1	2	0	2	0	1	1	0	1	1	2	0	2	4.6	4.6	4.6	72.178	667	0	62.209	0	2.2	2.2	0	2.2	2.2	4.6	0
336	Zm00001d010504_P001;Zm00001d047727_P004;Zm00001d047727_P003;Zm00001d047727_P002;Zm00001d047727_P001	Zm00001d010504_P001	Zm00001d010504_P001	5	3	2	2	0	1	3	3	1	2	2	2	1	0	1	2	2	0	1	2	1	1	0	1	2	2	0	1	2	1	1	15.4	11.8	11.8	23.775	221	0	18.812	0	6.3	15.4	15.4	3.6	10	11.8	9
331	Zm00001d010251_P004;Zm00001d010251_P001;Zm00001d010251_P006;Zm00001d038200_P009;Zm00001d010251_P002;Zm00001d038200_P003;Zm00001d010251_P003;Zm00001d038200_P002;Zm00001d038200_P006;Zm00001d038200_P010;Zm00001d010255_P001;Zm00001d010251_P005;Zm00001d010251_P007;Zm00001d038200_P001;Zm00001d038200_P005;Zm00001d005498_P002;Zm00001d005498_P003;Zm00001d005498_P001;Zm00001d005498_P004;Zm00001d010251_P011…	Zm00001d010251_P004;Zm00001d010251_P001;Zm00001d010251_P006;Zm00001d038200_P009;Zm00001d010251_P002;Zm00001d038200_P003;Zm00001d010251_P003;Zm00001d038200_P002;Zm00001d038200_P006;Zm00001d038200_P010;Zm00001d010255_P001;Zm00001d010251_P005;Zm00001d010251_P007;Zm00001d038200_P001;Zm00001d038200_P005	Zm00001d010251_P004;Zm00001d010251_P001;Zm00001d010251_P006;Zm00001d038200_P009;Zm00001d010251_P002;Zm00001d038200_P003;Zm00001d010251_P003;Zm00001d038200_P002;Zm00001d038200_P006;Zm00001d038200_P010;Zm00001d010255_P001;Zm00001d010251_P005;Zm00001d010251_P	34	9	9	9	1	2	2	4	3	4	4	1	1	1	2	2	4	3	4	4	1	1	1	2	2	4	3	4	4	1	1	24.4	24.4	24.4	48.399	430	0	65.442	2.8	4.2	5.6	11.4	10	10.2	8.8	2.1
311	Zm00001d009740_P001;Zm00001d009740_P002;Zm00001d009740_P003;Zm00001d009740_P004;Zm00001d041529_P001	Zm00001d009740_P001;Zm00001d009740_P002;Zm00001d009740_P003;Zm00001d009740_P004	Zm00001d009740_P001;Zm00001d009740_P002;Zm00001d009740_P003;Zm00001d009740_P004	5	3	3	3	3	3	3	2	2	3	3	2	3	3	3	3	2	2	3	3	2	3	3	3	3	2	2	3	3	2	3	10.7	10.7	10.7	28.738	270	0	148.18	10.7	10.7	10.7	10	10.7	10.7	10.7	10.7
66	Zm00001d002258_P001	Zm00001d002258_P001	Zm00001d002258_P001	1	3	3	3	0	1	2	2	2	3	1	1	1	0	1	2	2	2	3	1	1	1	0	1	2	2	2	3	1	1	1	7.3	7.3	7.3	44.034	409	0	19.198	0	2.7	4.4	5.6	5.6	7.3	2.7	1.7
194	Zm00001d021551_P004;Zm00001d021551_P001;Zm00001d006433_P005;Zm00001d006433_P001;Zm00001d021551_P003;Zm00001d021551_P002;Zm00001d006433_P006;Zm00001d006433_P002;Zm00001d006433_P013;Zm00001d006905_P001;Zm00001d006433_P007;Zm00001d006433_P004;Zm00001d006433_P003;Zm00001d028012_P001	Zm00001d021551_P004;Zm00001d021551_P001;Zm00001d006433_P005;Zm00001d006433_P001;Zm00001d021551_P003;Zm00001d021551_P002;Zm00001d006433_P006;Zm00001d006433_P002;Zm00001d006433_P013;Zm00001d006905_P001	Zm00001d021551_P004;Zm00001d021551_P001;Zm00001d006433_P005;Zm00001d006433_P001;Zm00001d021551_P003;Zm00001d021551_P002;Zm00001d006433_P006;Zm00001d006433_P002;Zm00001d006433_P013;Zm00001d006905_P001	14	4	4	4	1	2	1	2	3	1	2	3	1	1	2	1	2	3	1	2	3	1	1	2	1	2	3	1	2	3	1	17.8	17.8	17.8	22.929	208	0	25.456	5.3	9.1	5.3	9.1	13.9	5.3	10.1	13.9
1254	Zm00001d040721_P002;Zm00001d040721_P001	Zm00001d040721_P002;Zm00001d040721_P001	Zm00001d040721_P002;Zm00001d040721_P001	2	8	8	2	5	0	3	3	3	3	1	3	2	5	0	3	3	3	3	1	3	2	1	0	0	1	1	0	1	2	1	23.1	23.1	7.6	52.695	503	0	150.6	16.1	0	6	7.6	10.7	9.7	3.6	9.7
97	Zm00001d003083_P001;Zm00001d003083_P002	Zm00001d003083_P001;Zm00001d003083_P002	Zm00001d003083_P001;Zm00001d003083_P002	2	1	1	1	1	0	1	0	1	1	1	1	1	1	0	1	0	1	1	1	1	1	1	0	1	0	1	1	1	1	1	2.7	2.7	2.7	54.563	489	0	50.614	2.7	0	2.7	0	2.7	2.7	2.7	2.7
295	Zm00001d009271_P001;Zm00001d009271_P003;Zm00001d009271_P004;Zm00001d009271_P002;Zm00001d021507_P002;Zm00001d021507_P001;Zm00001d006377_P001	Zm00001d009271_P001;Zm00001d009271_P003;Zm00001d009271_P004;Zm00001d009271_P002	Zm00001d009271_P001;Zm00001d009271_P003;Zm00001d009271_P004;Zm00001d009271_P002	7	3	3	3	0	0	1	1	2	2	3	0	2	0	0	1	1	2	2	3	0	2	0	0	1	1	2	2	3	0	2	6.4	6.4	6.4	62.663	561	0	20.868	0	0	2.1	2.1	4.6	3.9	6.4	0
368	Zm00001d011330_P001;Zm00001d009727_P008;Zm00001d009727_P010;Zm00001d009727_P009;Zm00001d009727_P002;Zm00001d009727_P001;Zm00001d009727_P006;Zm00001d044459_P002	Zm00001d011330_P001;Zm00001d009727_P008;Zm00001d009727_P010;Zm00001d009727_P009;Zm00001d009727_P002;Zm00001d009727_P001;Zm00001d009727_P006	Zm00001d011330_P001;Zm00001d009727_P008;Zm00001d009727_P010;Zm00001d009727_P009;Zm00001d009727_P002;Zm00001d009727_P001;Zm00001d009727_P006	8	4	4	3	2	2	1	2	3	3	4	1	3	2	2	1	2	3	3	4	1	3	2	2	1	2	2	2	3	1	2	32.7	32.7	21.2	17.89	165	0	29.113	13.3	13.3	7.3	13.3	24.8	24.8	32.7	7.9
756	Zm00001d023583_P004;Zm00001d023583_P002;Zm00001d023583_P001;Zm00001d023583_P003;Zm00001d023583_P005	Zm00001d023583_P004;Zm00001d023583_P002;Zm00001d023583_P001;Zm00001d023583_P003;Zm00001d023583_P005	Zm00001d023583_P004;Zm00001d023583_P002;Zm00001d023583_P001;Zm00001d023583_P003;Zm00001d023583_P005	5	1	1	1	0	0	1	1	1	1	1	0	1	0	0	1	1	1	1	1	0	1	0	0	1	1	1	1	1	0	1	2.4	2.4	2.4	52.927	461	0.0016849	8.6842	0	0	2.4	2.4	2.4	2.4	2.4	0
272	Zm00001d008619_P003;Zm00001d008619_P002;Zm00001d008619_P001	Zm00001d008619_P003;Zm00001d008619_P002;Zm00001d008619_P001	Zm00001d008619_P003;Zm00001d008619_P002;Zm00001d008619_P001	3	4	1	1	3	4	4	4	4	4	4	3	4	1	1	1	1	1	1	1	0	1	1	1	1	1	1	1	1	0	1	32.1	7.1	7.1	17.773	168	0.0015736	7.4529	23.8	32.1	32.1	32.1	32.1	32.1	32.1	25
324	Zm00001d010016_P002;Zm00001d010016_P001;Zm00001d046317_P001;Zm00001d010016_P003;Zm00001d037448_P007;Zm00001d040878_P001;Zm00001d037448_P015;Zm00001d016200_P004;Zm00001d053547_P002;Zm00001d053547_P001;Zm00001d030198_P001;Zm00001d000066_P001;Zm00001d052991_P001;Zm00001d037448_P008	Zm00001d010016_P002;Zm00001d010016_P001;Zm00001d046317_P001;Zm00001d010016_P003;Zm00001d037448_P007;Zm00001d040878_P001	Zm00001d010016_P002;Zm00001d010016_P001;Zm00001d046317_P001;Zm00001d010016_P003;Zm00001d037448_P007;Zm00001d040878_P001	14	3	3	1	2	2	2	2	3	3	1	0	2	2	2	2	2	3	3	1	0	2	1	1	1	1	1	1	1	0	1	17.7	17.7	7.7	20.735	181	0	41.697	12.2	12.2	12.2	13.3	17.7	17.7	7.7	0
435	Zm00001d012881_P001	Zm00001d012881_P001	Zm00001d012881_P001	1	3	3	3	2	2	2	2	3	3	2	1	1	2	2	2	2	3	3	2	1	1	2	2	2	2	3	3	2	1	1	8.1	8.1	8.1	73.941	689	0	154.27	4.6	4.6	4.6	4.6	8.1	8.1	4.6	2.6
1012	Zm00001d033108_P010;Zm00001d033108_P009;Zm00001d033108_P008;Zm00001d033108_P006;Zm00001d033108_P003;Zm00001d033108_P001;Zm00001d033108_P005;Zm00001d033108_P004;Zm00001d033108_P007	Zm00001d033108_P010;Zm00001d033108_P009;Zm00001d033108_P008;Zm00001d033108_P006;Zm00001d033108_P003;Zm00001d033108_P001;Zm00001d033108_P005;Zm00001d033108_P004;Zm00001d033108_P007	Zm00001d033108_P010;Zm00001d033108_P009;Zm00001d033108_P008;Zm00001d033108_P006;Zm00001d033108_P003;Zm00001d033108_P001;Zm00001d033108_P005;Zm00001d033108_P004;Zm00001d033108_P007	9	5	5	3	0	1	0	2	1	2	4	2	1	0	1	0	2	1	2	4	2	1	0	1	0	2	1	1	2	2	0	7.6	7.6	4.3	68.602	605	0	29.512	0	1.5	0	3.1	1.5	3.3	6.1	2.6
588	Zm00001d017119_P002;Zm00001d017119_P003;Zm00001d017119_P001;Zm00001d017119_P004;Zm00001d003252_P004;Zm00001d003252_P007	Zm00001d017119_P002;Zm00001d017119_P003;Zm00001d017119_P001	Zm00001d017119_P002;Zm00001d017119_P003;Zm00001d017119_P001	6	5	5	3	2	2	4	3	2	3	1	2	1	2	2	4	3	2	3	1	2	1	2	2	3	1	2	2	1	2	1	9.5	9.5	5.8	52.275	463	0	31.587	4.1	3.9	7.8	5.8	3.9	5.8	2.2	3.7
228	Zm00001d007446_P002;Zm00001d007446_P006;Zm00001d007446_P003;Zm00001d007446_P004;Zm00001d007446_P005;Zm00001d007446_P008;Zm00001d007446_P007;Zm00001d033357_P001;Zm00001d017434_P001;Zm00001d007968_P001;Zm00001d018856_P001;Zm00001d039042_P001;Zm00001d021885_P001;Zm00001d048554_P001;Zm00001d007446_P001	Zm00001d007446_P002;Zm00001d007446_P006;Zm00001d007446_P003;Zm00001d007446_P004;Zm00001d007446_P005	Zm00001d007446_P002;Zm00001d007446_P006;Zm00001d007446_P003;Zm00001d007446_P004;Zm00001d007446_P005	15	13	2	2	8	9	9	9	10	12	10	8	7	2	2	2	2	2	2	1	1	1	2	2	2	2	2	2	1	1	1	53	13.2	13.2	29.314	266	0	70.155	36.1	42.9	36.1	36.1	43.2	53	39.1	31.2
882	Zm00001d028606_P001;Zm00001d028606_P003;Zm00001d028606_P002;Zm00001d012754_P001;Zm00001d028606_P006;Zm00001d006081_P001;Zm00001d047812_P001	Zm00001d028606_P001;Zm00001d028606_P003;Zm00001d028606_P002;Zm00001d012754_P001	Zm00001d028606_P001;Zm00001d028606_P003;Zm00001d028606_P002;Zm00001d012754_P001	7	3	3	3	1	1	1	3	2	1	2	1	2	1	1	1	3	2	1	2	1	2	1	1	1	3	2	1	2	1	2	6.2	6.2	6.2	51.469	454	0	23.526	1.3	1.3	1.3	6.2	4.2	1.3	4.2	1.3
1477	Zm00001d049982_P006;Zm00001d049982_P004;Zm00001d049982_P005;Zm00001d049982_P003;Zm00001d049982_P002;Zm00001d049982_P009;Zm00001d049982_P007;Zm00001d049982_P001	Zm00001d049982_P006;Zm00001d049982_P004;Zm00001d049982_P005;Zm00001d049982_P003;Zm00001d049982_P002;Zm00001d049982_P009	Zm00001d049982_P006;Zm00001d049982_P004;Zm00001d049982_P005;Zm00001d049982_P003;Zm00001d049982_P002;Zm00001d049982_P009	8	7	7	7	3	4	2	3	3	3	3	1	4	3	4	2	3	3	3	3	1	4	3	4	2	3	3	3	3	1	4	29.1	29.1	29.1	32.397	289	0	105.56	11.8	17	9.3	11.8	11.8	10.7	14.5	3.5
674	Zm00001d019895_P001	Zm00001d019895_P001	Zm00001d019895_P001	1	3	3	3	2	2	3	3	2	3	1	2	2	2	2	3	3	2	3	1	2	2	2	2	3	3	2	3	1	2	2	17.5	17.5	17.5	16.783	154	0	57.895	12.3	12.3	17.5	17.5	12.3	17.5	7.1	10.4
594	Zm00001d017274_P001;Zm00001d017274_P006;Zm00001d017274_P003;Zm00001d017274_P002;Zm00001d051161_P001;Zm00001d017274_P004;Zm00001d051163_P003;Zm00001d003016_P003;Zm00001d051163_P002;Zm00001d051163_P001	Zm00001d017274_P001;Zm00001d017274_P006;Zm00001d017274_P003;Zm00001d017274_P002;Zm00001d051161_P001	Zm00001d017274_P001;Zm00001d017274_P006;Zm00001d017274_P003;Zm00001d017274_P002;Zm00001d051161_P001	10	8	8	2	3	2	2	4	2	1	6	2	4	3	2	2	4	2	1	6	2	4	1	1	1	1	1	0	2	1	1	13.8	13.8	3.6	75.463	703	0	169.89	5	3.4	3.4	7.3	3.4	1.6	10.7	3.4
1311	Zm00001d043144_P001	Zm00001d043144_P001	Zm00001d043144_P001	1	6	4	4	3	2	1	3	6	6	4	3	4	2	1	1	2	4	4	3	2	2	2	1	1	2	4	4	3	2	2	27.3	18.6	18.6	20.463	183	0	29.013	16.9	9.8	4.9	15.8	27.3	27.3	23	14.8
1442	Zm00001d048707_P001;Zm00001d048707_P003;Zm00001d048707_P002	Zm00001d048707_P001;Zm00001d048707_P003;Zm00001d048707_P002	Zm00001d048707_P001;Zm00001d048707_P003;Zm00001d048707_P002	3	6	6	6	1	1	1	4	2	4	6	0	4	1	1	1	4	2	4	6	0	4	1	1	1	4	2	4	6	0	4	16.8	16.8	16.8	49.456	459	0	63.956	3.9	3.9	3.9	11.1	6.5	11.1	16.8	0
512	Zm00001d014848_P001	Zm00001d014848_P001	Zm00001d014848_P001	1	7	7	4	2	2	2	3	2	3	4	2	3	2	2	2	3	2	3	4	2	3	1	1	1	1	1	2	2	2	2	14	14	7.7	56.756	492	0	44.385	4.3	4.3	4.3	5.7	4.3	5.5	8.5	4.9
1207	Zm00001d044665_P001;Zm00001d039157_P008;Zm00001d039157_P001;Zm00001d044665_P002;Zm00001d039157_P005;Zm00001d039157_P007;Zm00001d039157_P003;Zm00001d039157_P006;Zm00001d039157_P004;Zm00001d039157_P002	Zm00001d044665_P001;Zm00001d039157_P008;Zm00001d039157_P001;Zm00001d044665_P002;Zm00001d039157_P005;Zm00001d039157_P007	Zm00001d044665_P001;Zm00001d039157_P008;Zm00001d039157_P001;Zm00001d044665_P002;Zm00001d039157_P005;Zm00001d039157_P007	10	5	5	5	3	4	3	3	3	3	4	3	1	3	4	3	3	3	3	4	3	1	3	4	3	3	3	3	4	3	1	15.6	15.6	15.6	42.62	377	0	49.681	10.6	12.7	8.5	10.6	8.2	8.2	12.5	9.3
1378	Zm00001d045665_P005;Zm00001d045665_P004;Zm00001d045665_P002;Zm00001d045665_P001;Zm00001d045665_P003;Zm00001d020419_P004;Zm00001d020419_P005;Zm00001d020419_P002;Zm00001d020419_P001;Zm00001d020419_P003	Zm00001d045665_P005;Zm00001d045665_P004;Zm00001d045665_P002;Zm00001d045665_P001;Zm00001d045665_P003	Zm00001d045665_P005;Zm00001d045665_P004;Zm00001d045665_P002;Zm00001d045665_P001;Zm00001d045665_P003	10	5	5	4	2	1	4	4	2	3	2	2	3	2	1	4	4	2	3	2	2	3	1	0	3	3	1	2	1	1	2	15.6	15.6	13.6	41.859	398	0	60.171	5.3	2	12.8	12.8	5.3	9.8	5	5.3
1206	Zm00001d039146_P001	Zm00001d039146_P001	Zm00001d039146_P001	1	3	3	3	2	1	2	2	0	1	2	0	1	2	1	2	2	0	1	2	0	1	2	1	2	2	0	1	2	0	1	7.9	7.9	7.9	48.142	453	0	35.089	4.9	3.1	6.2	6.2	0	3.1	6.2	0
737	Zm00001d022420_P001;Zm00001d022516_P001	Zm00001d022420_P001;Zm00001d022516_P001	Zm00001d022420_P001;Zm00001d022516_P001	2	4	2	2	2	3	2	3	4	2	2	3	2	1	1	1	2	2	1	1	1	1	1	1	1	2	2	1	1	1	1	19	8.8	8.8	22.944	205	0	13.509	10.7	14.6	10.7	15.1	19	10.7	10.7	14.6
733	Zm00001d022324_P001	Zm00001d022324_P001	Zm00001d022324_P001	1	6	6	6	3	3	2	4	3	3	3	2	3	3	3	2	4	3	3	3	2	3	3	3	2	4	3	3	3	2	3	21.2	21.2	21.2	29.644	273	0	41.137	11.7	11.7	7.3	13.9	11	11.4	10.3	5.5
890	Zm00001d028692_P005;Zm00001d028692_P006;Zm00001d028692_P003;Zm00001d028692_P004	Zm00001d028692_P005;Zm00001d028692_P006;Zm00001d028692_P003	Zm00001d028692_P005;Zm00001d028692_P006;Zm00001d028692_P003	4	5	5	3	2	3	3	4	4	4	2	1	1	2	3	3	4	4	4	2	1	1	0	1	1	3	2	2	0	0	0	16.6	16.6	9.6	33.86	302	0	41.221	7	10.6	10.6	13.9	14.2	14.2	7	2.6
384	Zm00001d011650_P001	Zm00001d011650_P001	Zm00001d011650_P001	1	4	4	4	1	2	0	1	2	3	1	2	1	1	2	0	1	2	3	1	2	1	1	2	0	1	2	3	1	2	1	15.4	15.4	15.4	25.59	240	0	23.891	4.2	8.3	0	4.2	8.3	11.2	4.2	8.3
14	GRMZM5G839924_P01	GRMZM5G839924_P01	GRMZM5G839924_P01	1	1	1	1	1	1	1	1	1	1	1	1	1	1	1	1	1	1	1	1	1	1	1	1	1	1	1	1	1	1	1	5.3	5.3	5.3	22.594	190	0.0022075	6.9398	5.3	5.3	5.3	5.3	5.3	5.3	5.3	5.3
1498	Zm00001d050917_P003;Zm00001d050917_P002;Zm00001d017036_P006;Zm00001d017036_P003;Zm00001d017036_P005;Zm00001d017036_P004;Zm00001d017036_P001;Zm00001d017036_P002	Zm00001d050917_P003;Zm00001d050917_P002;Zm00001d017036_P006;Zm00001d017036_P003;Zm00001d017036_P005;Zm00001d017036_P004;Zm00001d017036_P001;Zm00001d017036_P002	Zm00001d050917_P003;Zm00001d050917_P002;Zm00001d017036_P006;Zm00001d017036_P003;Zm00001d017036_P005;Zm00001d017036_P004;Zm00001d017036_P001;Zm00001d017036_P002	8	3	3	3	0	0	0	0	1	0	2	1	1	0	0	0	0	1	0	2	1	1	0	0	0	0	1	0	2	1	1	5.3	5.3	5.3	58.945	552	0	18.494	0	0	0	0	1.6	0	3.6	1.6
397	Zm00001d011930_P001	Zm00001d011930_P001	Zm00001d011930_P001	1	2	2	2	2	2	1	1	1	1	0	2	1	2	2	1	1	1	1	0	2	1	2	2	1	1	1	1	0	2	1	7.5	7.5	7.5	28.829	280	0	13.554	7.5	7.5	3.2	4.3	4.3	4.3	0	7.5
1172	Zm00001d038327_P001	Zm00001d038327_P001	Zm00001d038327_P001	1	2	2	2	0	0	1	0	0	0	1	0	1	0	0	1	0	0	0	1	0	1	0	0	1	0	0	0	1	0	1	15.5	15.5	15.5	13.915	129	0.00095694	11.973	0	0	7	0	0	0	8.5	0
1113	Zm00001d036570_P001	Zm00001d036570_P001	Zm00001d036570_P001	1	2	1	1	0	1	1	1	2	2	2	1	2	0	1	1	1	1	1	1	1	1	0	1	1	1	1	1	1	1	1	14.6	9.5	9.5	15.606	137	0	12.415	0	9.5	9.5	9.5	14.6	14.6	14.6	9.5
599	Zm00001d051336_P003;Zm00001d017456_P015;Zm00001d017456_P012;Zm00001d017456_P010;Zm00001d017456_P004;Zm00001d051336_P004;Zm00001d017456_P009;Zm00001d017456_P001;Zm00001d017456_P002;Zm00001d051336_P001;Zm00001d017456_P003	Zm00001d051336_P003;Zm00001d017456_P015;Zm00001d017456_P012;Zm00001d017456_P010;Zm00001d017456_P004;Zm00001d051336_P004;Zm00001d017456_P009;Zm00001d017456_P001;Zm00001d017456_P002;Zm00001d051336_P001;Zm00001d017456_P003	Zm00001d051336_P003;Zm00001d017456_P015;Zm00001d017456_P012;Zm00001d017456_P010;Zm00001d017456_P004;Zm00001d051336_P004;Zm00001d017456_P009;Zm00001d017456_P001;Zm00001d017456_P002;Zm00001d051336_P001;Zm00001d017456_P003	11	3	2	2	1	2	1	1	2	2	2	2	1	1	2	1	1	2	1	1	2	1	1	2	1	1	2	1	1	2	1	13.3	7.9	7.9	22.488	203	0	12.579	3.9	7.9	3.9	3.9	7.9	9.4	9.4	7.9
417	Zm00001d012539_P001;Zm00001d043119_P001	Zm00001d012539_P001;Zm00001d043119_P001	Zm00001d012539_P001;Zm00001d043119_P001	2	3	3	3	2	2	2	3	3	2	3	1	2	2	2	2	3	3	2	3	1	2	2	2	2	3	3	2	3	1	2	10.8	10.8	10.8	35.004	343	0	20.847	6.1	7.6	7.6	10.8	10.8	6.1	10.8	3.2
630	Zm00001d018487_P002;Zm00001d018487_P001	Zm00001d018487_P002;Zm00001d018487_P001	Zm00001d018487_P002;Zm00001d018487_P001	2	3	3	3	1	3	2	1	1	1	1	1	1	1	3	2	1	1	1	1	1	1	1	3	2	1	1	1	1	1	1	13.2	13.2	13.2	36.674	349	0	37.105	3.4	13.2	6.6	3.4	3.4	3.4	3.4	3.4
65	Zm00001d026343_P001;Zm00001d002253_P001	Zm00001d026343_P001;Zm00001d002253_P001	Zm00001d026343_P001;Zm00001d002253_P001	2	2	1	1	1	1	1	1	2	2	2	1	2	1	1	1	1	1	1	1	1	1	1	1	1	1	1	1	1	1	1	14.6	9.5	9.5	15.636	137	0.0017153	9.3115	9.5	9.5	9.5	9.5	14.6	14.6	14.6	9.5
1536	Zm00001d052585_P001;Zm00001d052558_P001	Zm00001d052585_P001;Zm00001d052558_P001	Zm00001d052585_P001;Zm00001d052558_P001	2	2	2	2	1	0	1	1	0	0	1	1	1	1	0	1	1	0	0	1	1	1	1	0	1	1	0	0	1	1	1	12.2	12.2	12.2	19.099	172	0	12.437	5.8	0	5.8	5.8	0	0	6.4	5.8
1320	Zm00001d043609_P005;Zm00001d043609_P002;Zm00001d043609_P004;Zm00001d043609_P003;Zm00001d043609_P001	Zm00001d043609_P005;Zm00001d043609_P002;Zm00001d043609_P004;Zm00001d043609_P003;Zm00001d043609_P001	Zm00001d043609_P005;Zm00001d043609_P002;Zm00001d043609_P004;Zm00001d043609_P003;Zm00001d043609_P001	5	2	2	2	0	0	0	1	0	0	1	0	1	0	0	0	1	0	0	1	0	1	0	0	0	1	0	0	1	0	1	6.8	6.8	6.8	34.615	309	0	12.774	0	0	0	2.9	0	0	3.9	0
294	Zm00001d009212_P003;Zm00001d009212_P004;Zm00001d009212_P007;Zm00001d009212_P010;Zm00001d009212_P002;Zm00001d009212_P012	Zm00001d009212_P003;Zm00001d009212_P004;Zm00001d009212_P007;Zm00001d009212_P010;Zm00001d009212_P002;Zm00001d009212_P012	Zm00001d009212_P003;Zm00001d009212_P004;Zm00001d009212_P007;Zm00001d009212_P010;Zm00001d009212_P002;Zm00001d009212_P012	6	2	1	1	1	0	2	0	1	1	1	0	1	1	0	1	0	1	1	1	0	1	1	0	1	0	1	1	1	0	1	3.9	2.1	2.1	59.712	562	0.0015823	7.4755	2.1	0	3.9	0	2.1	2.1	2.1	0
1216	Zm00001d039331_P002;Zm00001d039331_P001	Zm00001d039331_P002;Zm00001d039331_P001	Zm00001d039331_P002;Zm00001d039331_P001	2	2	2	2	0	0	0	0	0	0	2	1	1	0	0	0	0	0	0	2	1	1	0	0	0	0	0	0	2	1	1	2.3	2.3	2.3	80.128	733	0.00089928	11.303	0	0	0	0	0	0	2.3	1.2
1274	Zm00001d041716_P006;Zm00001d041716_P002;Zm00001d041716_P009;Zm00001d041716_P008;Zm00001d041716_P005;Zm00001d041716_P007;Zm00001d041716_P003;Zm00001d041716_P004	Zm00001d041716_P006;Zm00001d041716_P002	Zm00001d041716_P006;Zm00001d041716_P002	8	6	6	6	2	3	2	2	4	3	4	2	2	2	3	2	2	4	3	4	2	2	2	3	2	2	4	3	4	2	2	18.9	18.9	18.9	34.801	307	0	49.761	5.9	8.5	5.9	5.9	12.7	8.5	13.7	5.9
852	Zm00001d027728_P001	Zm00001d027728_P001	Zm00001d027728_P001	1	2	2	2	1	2	2	1	2	2	1	0	1	1	2	2	1	2	2	1	0	1	1	2	2	1	2	2	1	0	1	3.4	3.4	3.4	55.793	504	0	12.585	1.6	3.4	3.4	1.8	3.4	3.4	1.8	0
842	Zm00001d027539_P001;Zm00001d027539_P002	Zm00001d027539_P001	Zm00001d027539_P001	2	4	4	3	2	1	0	3	4	3	3	1	3	2	1	0	3	4	3	3	1	3	2	1	0	2	3	2	2	1	2	20	20	16.1	34.117	305	0	73.42	9.2	4.3	0	13.1	20	13.1	13.1	4.3
327	Zm00001d010128_P001;Zm00001d010128_P002;Zm00001d010128_P003	Zm00001d010128_P001;Zm00001d010128_P002;Zm00001d010128_P003	Zm00001d010128_P001;Zm00001d010128_P002;Zm00001d010128_P003	3	4	4	4	3	2	2	3	2	2	3	0	2	3	2	2	3	2	2	3	0	2	3	2	2	3	2	2	3	0	2	50.4	50.4	50.4	11.7	113	0	28.018	23	21.2	21.2	50.4	39.8	39.8	23	0
458	Zm00001d053239_P001;Zm00001d016491_P001;Zm00001d013282_P001;Zm00001d013282_P002	Zm00001d053239_P001;Zm00001d016491_P001;Zm00001d013282_P001;Zm00001d013282_P002	Zm00001d053239_P001;Zm00001d016491_P001;Zm00001d013282_P001;Zm00001d013282_P002	4	2	2	2	1	0	0	1	1	2	0	1	1	1	0	0	1	1	2	0	1	1	1	0	0	1	1	2	0	1	1	29.1	29.1	29.1	9.5421	86	0	17.322	19.8	0	0	19.8	19.8	29.1	0	19.8
745	Zm00001d022505_P010;Zm00001d022505_P007;Zm00001d022505_P006;Zm00001d022505_P005;Zm00001d022505_P003;Zm00001d022505_P008;Zm00001d022505_P001;Zm00001d022505_P004;Zm00001d022505_P002;Zm00001d047479_P011;Zm00001d029170_P007;Zm00001d047479_P004;Zm00001d022505_P009	Zm00001d022505_P010;Zm00001d022505_P007;Zm00001d022505_P006;Zm00001d022505_P005;Zm00001d022505_P003;Zm00001d022505_P008;Zm00001d022505_P001;Zm00001d022505_P004;Zm00001d022505_P002;Zm00001d047479_P011;Zm00001d029170_P007	Zm00001d022505_P010;Zm00001d022505_P007;Zm00001d022505_P006;Zm00001d022505_P005;Zm00001d022505_P003;Zm00001d022505_P008;Zm00001d022505_P001;Zm00001d022505_P004;Zm00001d022505_P002;Zm00001d047479_P011;Zm00001d029170_P007	13	5	2	2	3	1	4	3	1	3	3	2	3	1	1	2	2	1	1	2	1	2	1	1	2	2	1	1	2	1	2	34.4	13.9	13.9	15.104	151	0	131.83	20.5	6.6	29.1	22.5	6.6	21.9	22.5	15.2
1094	Zm00001d035899_P001	Zm00001d035899_P001	Zm00001d035899_P001	1	1	1	1	0	0	0	0	0	0	0	0	1	0	0	0	0	0	0	0	0	1	0	0	0	0	0	0	0	0	1	2.9	2.9	2.9	51.744	486	0.0016821	8.6342	0	0	0	0	0	0	0	0
1268	Zm00001d041290_P003;Zm00001d041290_P001;Zm00001d041290_P002	Zm00001d041290_P003;Zm00001d041290_P001;Zm00001d041290_P002	Zm00001d041290_P003;Zm00001d041290_P001;Zm00001d041290_P002	3	4	4	3	3	2	1	2	3	2	2	0	2	3	2	1	2	3	2	2	0	2	2	2	1	2	3	2	2	0	2	7.5	7.5	5.3	42.239	416	0	29.692	7.2	5	2.9	5	5.3	5	5	0
1328	Zm00001d043912_P003;Zm00001d043912_P001;Zm00001d043912_P002	Zm00001d043912_P003;Zm00001d043912_P001;Zm00001d043912_P002	Zm00001d043912_P003;Zm00001d043912_P001;Zm00001d043912_P002	3	2	2	2	2	2	2	1	1	2	1	1	1	2	2	2	1	1	2	1	1	1	2	2	2	1	1	2	1	1	1	15.4	15.4	15.4	15.002	136	0	40.416	15.4	15.4	15.4	5.1	5.1	15.4	10.3	5.1
538	Zm00001d015459_P002;Zm00001d015459_P001;Zm00001d015459_P003;Zm00001d015459_P004	Zm00001d015459_P002;Zm00001d015459_P001;Zm00001d015459_P003;Zm00001d015459_P004	Zm00001d015459_P002;Zm00001d015459_P001;Zm00001d015459_P003;Zm00001d015459_P004	4	2	2	2	0	0	0	1	1	1	2	0	2	0	0	0	1	1	1	2	0	2	0	0	0	1	1	1	2	0	2	4.3	4.3	4.3	59.824	555	0	17.082	0	0	0	2.2	2.2	2.2	4.3	0
1475	Zm00001d049959_P005;Zm00001d049959_P004;Zm00001d049959_P003;Zm00001d049959_P002;Zm00001d049959_P001;Zm00001d031967_P004;Zm00001d031967_P003;Zm00001d031967_P002;Zm00001d031967_P001;Zm00001d031967_P005;Zm00001d049959_P006	Zm00001d049959_P005;Zm00001d049959_P004;Zm00001d049959_P003;Zm00001d049959_P002;Zm00001d049959_P001;Zm00001d031967_P004;Zm00001d031967_P003;Zm00001d031967_P002;Zm00001d031967_P001;Zm00001d031967_P005;Zm00001d049959_P006	Zm00001d049959_P005;Zm00001d049959_P004;Zm00001d049959_P003;Zm00001d049959_P002;Zm00001d049959_P001;Zm00001d031967_P004;Zm00001d031967_P003;Zm00001d031967_P002;Zm00001d031967_P001;Zm00001d031967_P005;Zm00001d049959_P006	11	4	4	4	1	3	1	2	2	2	2	1	2	1	3	1	2	2	2	2	1	2	1	3	1	2	2	2	2	1	2	18.4	18.4	18.4	33.319	304	0	29.815	4.3	11.2	4.3	7.2	7.2	7.2	8.2	7.2
135	Zm00001d004689_P001	Zm00001d004689_P001	Zm00001d004689_P001	1	2	2	2	1	1	1	2	1	1	1	0	1	1	1	1	2	1	1	1	0	1	1	1	1	2	1	1	1	0	1	7.2	7.2	7.2	40.252	363	0	16.546	3.9	3.9	3.9	7.2	3.9	3.9	3.9	0
395	Zm00001d011854_P002;Zm00001d011854_P051;Zm00001d011854_P036;Zm00001d011854_P031;Zm00001d011854_P004;Zm00001d011854_P015;Zm00001d011854_P008;Zm00001d011854_P010;Zm00001d011854_P011;Zm00001d011854_P018;Zm00001d011854_P083;Zm00001d011854_P080;Zm00001d011854_P065;Zm00001d011854_P063;Zm00001d011854_P087;Zm00001d011854_P077;Zm00001d011854_P043;Zm00001d011854_P064;Zm00001d042084_P074;Zm00001d042084_P060…	Zm00001d011854_P002;Zm00001d011854_P051;Zm00001d011854_P036;Zm00001d011854_P031;Zm00001d011854_P004;Zm00001d011854_P015;Zm00001d011854_P008;Zm00001d011854_P010;Zm00001d011854_P011;Zm00001d011854_P018;Zm00001d011854_P083;Zm00001d011854_P080;Zm00001d011854_P065;Zm00001d011854_P063;Zm00001d011854_P087;Zm00001d011854_P077;Zm00001d011854_P043;Zm00001d011854_P064;Zm00001d042084_P074;Zm00001d042084_P060…	Zm00001d011854_P002;Zm00001d011854_P051;Zm00001d011854_P036;Zm00001d011854_P031;Zm00001d011854_P004;Zm00001d011854_P015;Zm00001d011854_P008;Zm00001d011854_P010;Zm00001d011854_P011;Zm00001d011854_P018;Zm00001d011854_P083;Zm00001d011854_P080;Zm00001d011854_P	99	7	7	6	3	3	4	4	3	6	3	4	3	3	3	4	4	3	6	3	4	3	2	2	3	3	2	5	2	3	2	8	8	6.7	107.91	982	0	68.318	3.2	3.5	3.9	4.5	3.3	7	3.6	4.2
499	Zm00001d014258_P010;Zm00001d014258_P004;Zm00001d014258_P005;Zm00001d014258_P002;Zm00001d014258_P006;Zm00001d014258_P008;Zm00001d014258_P007;Zm00001d006875_P001	Zm00001d014258_P010;Zm00001d014258_P004;Zm00001d014258_P005;Zm00001d014258_P002;Zm00001d014258_P006;Zm00001d014258_P008;Zm00001d014258_P007	Zm00001d014258_P010;Zm00001d014258_P004;Zm00001d014258_P005;Zm00001d014258_P002;Zm00001d014258_P006;Zm00001d014258_P008;Zm00001d014258_P007	8	4	4	1	2	2	2	2	2	2	2	2	3	2	2	2	2	2	2	2	2	3	1	1	1	1	1	0	0	1	1	8.9	8.9	2.5	52.854	482	0	80.938	5	5	5	5	5	4.4	4.6	5
981	Zm00001d031908_P001	Zm00001d031908_P001	Zm00001d031908_P001	1	2	2	2	1	1	1	2	1	1	1	1	1	1	1	1	2	1	1	1	1	1	1	1	1	2	1	1	1	1	1	18	18	18	20.895	206	0	323.31	11.7	11.7	11.7	18	11.7	11.7	11.7	11.7
57	Zm00001d002035_P001	Zm00001d002035_P001	Zm00001d002035_P001	1	2	2	2	1	1	0	0	0	0	1	1	1	1	1	0	0	0	0	1	1	1	1	1	0	0	0	0	1	1	1	5.2	5.2	5.2	32.291	291	0.00091743	11.532	2.4	2.4	0	0	0	0	2.7	2.4
1169	Zm00001d038218_P002;Zm00001d038218_P001;Zm00001d010236_P001	Zm00001d038218_P002;Zm00001d038218_P001;Zm00001d010236_P001	Zm00001d038218_P002;Zm00001d038218_P001;Zm00001d010236_P001	3	2	2	2	1	1	1	1	2	1	1	1	1	1	1	1	1	2	1	1	1	1	1	1	1	1	2	1	1	1	1	32.1	32.1	32.1	8.9939	84	0	31.812	14.3	14.3	14.3	14.3	32.1	14.3	14.3	14.3
1046	Zm00001d034388_P002;Zm00001d034388_P017;Zm00001d034388_P003;Zm00001d034388_P010;Zm00001d034388_P034;Zm00001d034388_P005;Zm00001d034388_P012;Zm00001d034388_P015;Zm00001d034388_P038;Zm00001d034388_P025;Zm00001d034388_P046;Zm00001d034388_P042;Zm00001d034388_P006;Zm00001d034388_P030;Zm00001d034388_P047;Zm00001d034388_P021;Zm00001d013098_P003;Zm00001d013098_P004;Zm00001d013098_P002;Zm00001d013098_P012…	Zm00001d034388_P002;Zm00001d034388_P017;Zm00001d034388_P003;Zm00001d034388_P010;Zm00001d034388_P034;Zm00001d034388_P005;Zm00001d034388_P012;Zm00001d034388_P015;Zm00001d034388_P038;Zm00001d034388_P025;Zm00001d034388_P046;Zm00001d034388_P042;Zm00001d034388_P006;Zm00001d034388_P030;Zm00001d034388_P047;Zm00001d034388_P021	Zm00001d034388_P002;Zm00001d034388_P017;Zm00001d034388_P003;Zm00001d034388_P010;Zm00001d034388_P034;Zm00001d034388_P005;Zm00001d034388_P012;Zm00001d034388_P015;Zm00001d034388_P038;Zm00001d034388_P025;Zm00001d034388_P046;Zm00001d034388_P042;Zm00001d034388_P	59	13	13	3	2	2	4	8	9	6	5	4	2	2	2	4	8	9	6	5	4	2	1	1	1	2	2	1	2	1	1	8.8	8.8	1.9	146.4	1357	0	84.495	1.3	1.3	2.7	5.8	6.2	5	3.4	2.6
1420	Zm00001d047787_P001;Zm00001d047787_P002	Zm00001d047787_P001	Zm00001d047787_P001	2	4	1	1	2	3	2	2	2	3	4	3	2	1	1	1	1	1	1	1	1	1	1	1	1	1	1	1	1	1	1	21.4	6.9	6.9	16.514	159	0.0015898	7.4797	12.6	17	12.6	12.6	12.6	17	21.4	17
1520	Zm00001d051754_P002;Zm00001d051754_P001;Zm00001d051754_P003;Zm00001d051754_P008;Zm00001d051754_P007;Zm00001d051754_P005;Zm00001d051754_P010;Zm00001d051754_P004	Zm00001d051754_P002;Zm00001d051754_P001;Zm00001d051754_P003;Zm00001d051754_P008;Zm00001d051754_P007;Zm00001d051754_P005	Zm00001d051754_P002;Zm00001d051754_P001;Zm00001d051754_P003;Zm00001d051754_P008;Zm00001d051754_P007;Zm00001d051754_P005	8	6	4	4	1	2	1	2	1	2	2	3	3	1	1	1	1	1	2	2	2	2	1	1	1	1	1	2	2	2	2	12.7	10	10	58.626	550	0	28.218	2	3.3	2	3.3	2	5.3	3.8	6.2
1276	Zm00001d041760_P001	Zm00001d041760_P001	Zm00001d041760_P001	1	7	7	4	3	3	4	3	2	4	4	3	1	3	3	4	3	2	4	4	3	1	3	2	4	1	1	2	4	2	1	28.9	28.9	16.5	22.432	194	0	93.163	11.3	11.9	16.5	16	11.9	14.9	16.5	16
414	Zm00001d012420_P005;Zm00001d012420_P004;Zm00001d012420_P003;Zm00001d012420_P001;Zm00001d012420_P006;Zm00001d042922_P001;Zm00001d012420_P002;Zm00001d007706_P001	Zm00001d012420_P005;Zm00001d012420_P004;Zm00001d012420_P003;Zm00001d012420_P001;Zm00001d012420_P006	Zm00001d012420_P005;Zm00001d012420_P004;Zm00001d012420_P003;Zm00001d012420_P001;Zm00001d012420_P006	8	16	6	1	11	10	8	12	12	11	10	9	8	4	2	2	4	4	5	3	2	2	1	0	0	1	1	1	1	0	0	28.8	7.7	2.1	67.981	621	0	61.064	20.3	18.8	14.8	23.2	22.2	19	19.6	17.1
1339	Zm00001d044246_P002;Zm00001d044246_P004;Zm00001d044246_P003	Zm00001d044246_P002;Zm00001d044246_P004	Zm00001d044246_P002;Zm00001d044246_P004	3	4	1	1	2	3	2	2	2	3	4	3	2	1	1	1	1	1	1	1	1	1	1	1	1	1	1	1	1	1	1	21.4	6.9	6.9	16.444	159	0.0015528	7.3244	12.6	17	12.6	12.6	12.6	17	21.4	17
1312	Zm00001d043175_P003;Zm00001d043175_P002;Zm00001d043175_P001	Zm00001d043175_P003;Zm00001d043175_P002;Zm00001d043175_P001	Zm00001d043175_P003;Zm00001d043175_P002;Zm00001d043175_P001	3	4	3	3	2	1	1	1	3	2	4	2	2	2	1	1	1	2	1	3	1	2	2	1	1	1	2	1	3	1	2	35.6	28.9	28.9	14.854	135	0	43.689	18.5	11.9	11.9	11.9	28.9	18.5	35.6	18.5
247	Zm00001d040503_P009;Zm00001d008218_P001;Zm00001d040503_P004;Zm00001d040503_P003;Zm00001d008218_P005;Zm00001d008218_P003;Zm00001d008218_P006;Zm00001d040503_P007;Zm00001d040503_P005;Zm00001d008218_P002;Zm00001d040503_P002;Zm00001d008218_P007;Zm00001d040503_P012;Zm00001d040503_P010;Zm00001d008218_P008;Zm00001d008218_P012;Zm00001d008218_P010;Zm00001d040503_P001;Zm00001d004807_P001;Zm00001d040503_P006…	Zm00001d040503_P009;Zm00001d008218_P001;Zm00001d040503_P004;Zm00001d040503_P003;Zm00001d008218_P005;Zm00001d008218_P003;Zm00001d008218_P006;Zm00001d040503_P007;Zm00001d040503_P005;Zm00001d008218_P002;Zm00001d040503_P002;Zm00001d008218_P007;Zm00001d040503_P012;Zm00001d040503_P010;Zm00001d008218_P008;Zm00001d008218_P012;Zm00001d008218_P010;Zm00001d040503_P001	Zm00001d040503_P009;Zm00001d008218_P001;Zm00001d040503_P004;Zm00001d040503_P003;Zm00001d008218_P005;Zm00001d008218_P003;Zm00001d008218_P006;Zm00001d040503_P007;Zm00001d040503_P005;Zm00001d008218_P002;Zm00001d040503_P002;Zm00001d008218_P007;Zm00001d040503_P	22	5	5	5	3	1	1	2	2	1	1	1	3	3	1	1	2	2	1	1	1	3	3	1	1	2	2	1	1	1	3	5.2	5.2	5.2	105	950	0	30.29	2.8	1.2	1.2	2	2	0.8	1.2	1.2
374	Zm00001d011412_P001	Zm00001d011412_P001	Zm00001d011412_P001	1	1	1	1	1	1	0	1	1	1	1	1	1	1	1	0	1	1	1	1	1	1	1	1	0	1	1	1	1	1	1	20.3	20.3	20.3	8.544	79	0	27.827	20.3	20.3	0	20.3	20.3	20.3	20.3	20.3
781	Zm00001d024540_P001;Zm00001d049533_P001	Zm00001d024540_P001	Zm00001d024540_P001	2	3	3	3	1	0	2	2	1	2	2	2	1	1	0	2	2	1	2	2	2	1	1	0	2	2	1	2	2	2	1	9.4	9.4	9.4	43.277	394	0	22.815	3.8	0	6.1	7.1	3.3	7.1	7.1	7.1
1048	Zm00001d034420_P012;Zm00001d034420_P008;Zm00001d034420_P006;Zm00001d034420_P013;Zm00001d034420_P005;Zm00001d034420_P009;Zm00001d034420_P007;Zm00001d034420_P002;Zm00001d034420_P010;Zm00001d034420_P004;Zm00001d034420_P011;Zm00001d034420_P003	Zm00001d034420_P012;Zm00001d034420_P008;Zm00001d034420_P006;Zm00001d034420_P013;Zm00001d034420_P005;Zm00001d034420_P009;Zm00001d034420_P007;Zm00001d034420_P002;Zm00001d034420_P010;Zm00001d034420_P004	Zm00001d034420_P012;Zm00001d034420_P008;Zm00001d034420_P006;Zm00001d034420_P013;Zm00001d034420_P005;Zm00001d034420_P009;Zm00001d034420_P007;Zm00001d034420_P002;Zm00001d034420_P010;Zm00001d034420_P004	12	3	3	3	1	1	1	2	1	1	2	1	2	1	1	1	2	1	1	2	1	2	1	1	1	2	1	1	2	1	2	11.1	11.1	11.1	31.195	296	0	19.22	4.1	4.1	4.1	7.1	4.1	4.1	8.1	4.1
1554	Zm00001d053232_P007;Zm00001d053232_P005;Zm00001d053232_P004;Zm00001d053232_P002;Zm00001d032010_P007;Zm00001d032010_P001;Zm00001d032010_P005;Zm00001d053232_P003;Zm00001d053232_P009;Zm00001d032010_P006;Zm00001d053232_P001;Zm00001d053232_P006;Zm00001d053232_P008;Zm00001d020227_P046;Zm00001d032010_P003;Zm00001d020227_P047;Zm00001d053232_P011	Zm00001d053232_P007;Zm00001d053232_P005;Zm00001d053232_P004;Zm00001d053232_P002;Zm00001d032010_P007;Zm00001d032010_P001;Zm00001d032010_P005;Zm00001d053232_P003;Zm00001d053232_P009;Zm00001d032010_P006;Zm00001d053232_P001;Zm00001d053232_P006	Zm00001d053232_P007;Zm00001d053232_P005;Zm00001d053232_P004;Zm00001d053232_P002;Zm00001d032010_P007;Zm00001d032010_P001;Zm00001d032010_P005;Zm00001d053232_P003;Zm00001d053232_P009;Zm00001d032010_P006;Zm00001d053232_P001;Zm00001d053232_P006	17	4	4	4	1	3	2	1	1	1	2	0	1	1	3	2	1	1	1	2	0	1	1	3	2	1	1	1	2	0	1	9.9	9.9	9.9	53.597	473	0	27.758	2.7	8.2	4.9	1.7	2.7	2.7	3.8	0
663	Zm00001d019457_P001	Zm00001d019457_P001	Zm00001d019457_P001	1	4	4	3	1	1	3	3	3	1	1	1	2	1	1	3	3	3	1	1	1	2	1	1	2	2	2	1	1	1	2	20.4	20.4	15.8	20.672	196	0	31.061	7.1	7.1	16.8	16.8	15.3	7.1	5.1	7.1
1568	Zm00001d053813_P015;Zm00001d053813_P024;Zm00001d053813_P007;Zm00001d053813_P003;Zm00001d053813_P019;Zm00001d053813_P010;Zm00001d053813_P020;Zm00001d053813_P022;Zm00001d053813_P027;Zm00001d053813_P025;Zm00001d053813_P008;Zm00001d053813_P023;Zm00001d053813_P013;Zm00001d053813_P011;Zm00001d053813_P005;Zm00001d053813_P033;Zm00001d053813_P016;Zm00001d053813_P038;Zm00001d053813_P002;Zm00001d053813_P001…	Zm00001d053813_P015;Zm00001d053813_P024;Zm00001d053813_P007;Zm00001d053813_P003;Zm00001d053813_P019;Zm00001d053813_P010;Zm00001d053813_P020;Zm00001d053813_P022;Zm00001d053813_P027;Zm00001d053813_P025;Zm00001d053813_P008;Zm00001d053813_P023;Zm00001d053813_P013;Zm00001d053813_P011;Zm00001d053813_P005;Zm00001d053813_P033;Zm00001d053813_P016;Zm00001d053813_P038;Zm00001d053813_P002;Zm00001d053813_P001…	Zm00001d053813_P015;Zm00001d053813_P024;Zm00001d053813_P007;Zm00001d053813_P003;Zm00001d053813_P019;Zm00001d053813_P010;Zm00001d053813_P020;Zm00001d053813_P022;Zm00001d053813_P027;Zm00001d053813_P025;Zm00001d053813_P008;Zm00001d053813_P023;Zm00001d053813_P	28	3	3	3	2	3	3	2	2	2	1	1	2	2	3	3	2	2	2	1	1	2	2	3	3	2	2	2	1	1	2	2.9	2.9	2.9	124.53	1130	0	22.609	1.9	2.9	2.9	1.9	1.9	1.9	1	1
445	Zm00001d034517_P001;Zm00001d013047_P005;Zm00001d013047_P004;Zm00001d013047_P002;Zm00001d032989_P009;Zm00001d032989_P013;Zm00001d027826_P004;Zm00001d048336_P008;Zm00001d032989_P005;Zm00001d027826_P002;Zm00001d048336_P004;Zm00001d027826_P001;Zm00001d032989_P002;Zm00001d048336_P002;Zm00001d048336_P003	Zm00001d034517_P001;Zm00001d013047_P005;Zm00001d013047_P004;Zm00001d013047_P002;Zm00001d032989_P009;Zm00001d032989_P013;Zm00001d027826_P004;Zm00001d048336_P008;Zm00001d032989_P005;Zm00001d027826_P002;Zm00001d048336_P004;Zm00001d027826_P001;Zm00001d032989_P002;Zm00001d048336_P002;Zm00001d048336_P003	Zm00001d034517_P001;Zm00001d013047_P005;Zm00001d013047_P004;Zm00001d013047_P002;Zm00001d032989_P009;Zm00001d032989_P013;Zm00001d027826_P004;Zm00001d048336_P008;Zm00001d032989_P005;Zm00001d027826_P002;Zm00001d048336_P004;Zm00001d027826_P001;Zm00001d032989_P	15	2	2	2	0	0	0	0	1	1	2	1	1	0	0	0	0	1	1	2	1	1	0	0	0	0	1	1	2	1	1	8.5	8.5	8.5	35.205	307	0	59.14	0	0	0	0	4.2	4.2	8.5	4.2
872	Zm00001d028436_P002;Zm00001d028436_P004;Zm00001d028436_P001;Zm00001d047910_P004;Zm00001d047910_P005;Zm00001d047910_P001;Zm00001d028436_P003;Zm00001d047910_P003;Zm00001d047910_P002	Zm00001d028436_P002;Zm00001d028436_P004;Zm00001d028436_P001;Zm00001d047910_P004;Zm00001d047910_P005;Zm00001d047910_P001;Zm00001d028436_P003	Zm00001d028436_P002;Zm00001d028436_P004;Zm00001d028436_P001;Zm00001d047910_P004;Zm00001d047910_P005;Zm00001d047910_P001;Zm00001d028436_P003	9	4	4	4	1	0	1	1	1	0	1	1	3	1	0	1	1	1	0	1	1	3	1	0	1	1	1	0	1	1	3	7.2	7.2	7.2	88.765	782	0	38.555	1.8	0	1.8	1.8	1.8	0	1.4	2.2
88	Zm00001d002889_P008;Zm00001d002889_P015;Zm00001d002889_P016;Zm00001d002889_P014;Zm00001d002889_P013;Zm00001d002889_P012;Zm00001d002889_P006;Zm00001d002889_P004;Zm00001d002889_P002	Zm00001d002889_P008;Zm00001d002889_P015;Zm00001d002889_P016;Zm00001d002889_P014;Zm00001d002889_P013;Zm00001d002889_P012;Zm00001d002889_P006;Zm00001d002889_P004;Zm00001d002889_P002	Zm00001d002889_P008;Zm00001d002889_P015;Zm00001d002889_P016;Zm00001d002889_P014;Zm00001d002889_P013;Zm00001d002889_P012;Zm00001d002889_P006;Zm00001d002889_P004;Zm00001d002889_P002	9	2	2	2	1	1	1	1	1	0	1	1	2	1	1	1	1	1	0	1	1	2	1	1	1	1	1	0	1	1	2	16.9	16.9	16.9	9.0381	83	0	30.986	10.8	10.8	10.8	10.8	10.8	0	16.9	10.8
1381	Zm00001d045708_P001;Zm00001d045713_P001;Zm00001d045709_P001;Zm00001d045711_P001;Zm00001d045712_P001;Zm00001d004371_P001	Zm00001d045708_P001;Zm00001d045713_P001;Zm00001d045709_P001;Zm00001d045711_P001	Zm00001d045708_P001;Zm00001d045713_P001;Zm00001d045709_P001;Zm00001d045711_P001	6	3	3	3	2	1	1	2	3	1	2	1	2	2	1	1	2	3	1	2	1	2	2	1	1	2	3	1	2	1	2	13.1	13.1	13.1	35.263	329	0	25.773	7.6	3	3	7.6	13.1	3	7.6	3
1543	Zm00001d052855_P001;Zm00001d052855_P002;Zm00001d052855_P006;Zm00001d052855_P004;Zm00001d052855_P005;Zm00001d052855_P003	Zm00001d052855_P001;Zm00001d052855_P002;Zm00001d052855_P006;Zm00001d052855_P004;Zm00001d052855_P005	Zm00001d052855_P001;Zm00001d052855_P002;Zm00001d052855_P006;Zm00001d052855_P004;Zm00001d052855_P005	6	22	2	2	15	17	18	19	17	16	17	14	14	1	0	1	2	0	1	1	0	1	1	0	1	2	0	1	1	0	1	30	3.6	3.6	80.361	699	0	78.232	21.5	23.9	26.6	27.8	24.2	23.5	24	18.3
844	Zm00001d027541_P001	Zm00001d027541_P001	Zm00001d027541_P001	1	5	4	2	1	0	2	3	2	3	3	1	3	1	0	1	2	2	3	2	1	3	1	0	1	1	1	2	1	1	1	25.7	22.6	12.8	25.786	226	0	94.395	7.5	0	10.6	15.9	12.8	18.1	15.9	7.5
177	Zm00001d021051_P005;Zm00001d021051_P004;Zm00001d006085_P008;Zm00001d021051_P003;Zm00001d021051_P001;Zm00001d006085_P001;Zm00001d006085_P005;Zm00001d006085_P003;Zm00001d021051_P002;Zm00001d006085_P002	Zm00001d021051_P005;Zm00001d021051_P004;Zm00001d006085_P008;Zm00001d021051_P003;Zm00001d021051_P001;Zm00001d006085_P001;Zm00001d006085_P005;Zm00001d006085_P003;Zm00001d021051_P002;Zm00001d006085_P002	Zm00001d021051_P005;Zm00001d021051_P004;Zm00001d006085_P008;Zm00001d021051_P003;Zm00001d021051_P001;Zm00001d006085_P001;Zm00001d006085_P005;Zm00001d006085_P003;Zm00001d021051_P002;Zm00001d006085_P002	10	1	1	1	1	1	1	1	0	1	1	0	1	1	1	1	1	0	1	1	0	1	1	1	1	1	0	1	1	0	1	11.9	11.9	11.9	14.877	135	0	13.757	11.9	11.9	11.9	11.9	0	11.9	11.9	0
546	Zm00001d015917_P001;Zm00001d036151_P001;Zm00001d025132_P001	Zm00001d015917_P001;Zm00001d036151_P001;Zm00001d025132_P001	Zm00001d015917_P001;Zm00001d036151_P001;Zm00001d025132_P001	3	1	1	1	0	0	0	1	1	0	1	0	1	0	0	0	1	1	0	1	0	1	0	0	0	1	1	0	1	0	1	7.7	7.7	7.7	16.187	142	0.0016064	7.6196	0	0	0	7.7	7.7	0	7.7	0
992	Zm00001d050339_P004;Zm00001d032257_P003;Zm00001d050339_P001;Zm00001d032257_P001	Zm00001d050339_P004;Zm00001d032257_P003;Zm00001d050339_P001;Zm00001d032257_P001	Zm00001d050339_P004;Zm00001d032257_P003;Zm00001d050339_P001;Zm00001d032257_P001	4	1	1	1	0	1	1	1	1	0	1	0	1	0	1	1	1	1	0	1	0	1	0	1	1	1	1	0	1	0	1	6.3	6.3	6.3	21.033	190	0.0015886	7.4782	0	6.3	6.3	6.3	6.3	0	6.3	0
1029	Zm00001d033746_P003;Zm00001d033746_P001;Zm00001d033746_P004;Zm00001d033746_P005;Zm00001d036664_P001;Zm00001d036666_P001;Zm00001d033746_P006	Zm00001d033746_P003;Zm00001d033746_P001;Zm00001d033746_P004;Zm00001d033746_P005;Zm00001d036664_P001;Zm00001d036666_P001	Zm00001d033746_P003;Zm00001d033746_P001;Zm00001d033746_P004;Zm00001d033746_P005;Zm00001d036664_P001;Zm00001d036666_P001	7	12	2	2	5	5	5	8	4	4	8	2	6	0	0	0	0	0	1	2	0	1	0	0	0	0	0	1	2	0	1	23	3.5	3.5	70.461	648	0	12.494	8.5	9.6	9.6	15	7.9	9.1	15.9	4.9
81	Zm00001d002690_P007;Zm00001d002690_P004;Zm00001d002690_P002;Zm00001d002690_P003;Zm00001d002690_P005;Zm00001d002690_P001	Zm00001d002690_P007;Zm00001d002690_P004;Zm00001d002690_P002;Zm00001d002690_P003;Zm00001d002690_P005;Zm00001d002690_P001	Zm00001d002690_P007;Zm00001d002690_P004;Zm00001d002690_P002;Zm00001d002690_P003;Zm00001d002690_P005;Zm00001d002690_P001	6	3	2	2	2	2	2	2	2	3	2	2	3	1	1	1	1	1	2	1	1	2	1	1	1	1	1	2	1	1	2	29.4	15.7	15.7	10.957	102	0	44.9	26.5	26.5	26.5	26.5	26.5	29.4	26.5	26.5
592	Zm00001d017258_P007;Zm00001d017258_P001;Zm00001d017258_P003;Zm00001d017258_P008;Zm00001d017258_P010;Zm00001d017258_P004;Zm00001d017258_P009;Zm00001d017258_P011;Zm00001d017258_P002;Zm00001d051129_P004;Zm00001d017258_P005;Zm00001d051129_P009;Zm00001d017258_P006;Zm00001d051129_P001;Zm00001d037006_P021;Zm00001d037006_P020;Zm00001d037006_P001;Zm00001d037006_P019;Zm00001d037006_P017;Zm00001d037006_P015…	Zm00001d017258_P007;Zm00001d017258_P001;Zm00001d017258_P003;Zm00001d017258_P008;Zm00001d017258_P010;Zm00001d017258_P004;Zm00001d017258_P009;Zm00001d017258_P011;Zm00001d017258_P002;Zm00001d051129_P004;Zm00001d017258_P005;Zm00001d051129_P009;Zm00001d017258_P006;Zm00001d051129_P001	Zm00001d017258_P007;Zm00001d017258_P001;Zm00001d017258_P003;Zm00001d017258_P008;Zm00001d017258_P010;Zm00001d017258_P004;Zm00001d017258_P009;Zm00001d017258_P011;Zm00001d017258_P002;Zm00001d051129_P004;Zm00001d017258_P005;Zm00001d051129_P009;Zm00001d017258_P	36	10	2	2	7	7	7	9	6	6	6	6	6	1	1	1	2	2	1	2	1	2	1	1	1	2	2	1	2	1	2	24.4	5	5	45.201	422	0	13.681	17.5	18	17.8	22.3	13.3	16.1	15.4	15.4
1185	Zm00001d038650_P001	Zm00001d038650_P001	Zm00001d038650_P001	1	2	1	1	1	1	1	1	1	1	1	1	2	1	1	1	1	1	1	1	1	1	1	1	1	1	1	1	1	1	1	4.3	3	3	48.74	460	0.00092593	11.686	3	3	3	3	3	3	3	3
1433	Zm00001d048291_P001	Zm00001d048291_P001	Zm00001d048291_P001	1	1	1	1	0	0	0	0	0	0	1	0	1	0	0	0	0	0	0	1	0	1	0	0	0	0	0	0	1	0	1	3.2	3.2	3.2	43.956	410	0.0016611	8.2118	0	0	0	0	0	0	3.2	0
972	Zm00001d031659_P001;Zm00001d006107_P002;Zm00001d021070_P001;Zm00001d006107_P001;Zm00001d021070_P002	Zm00001d031659_P001;Zm00001d006107_P002;Zm00001d021070_P001;Zm00001d006107_P001;Zm00001d021070_P002	Zm00001d031659_P001;Zm00001d006107_P002;Zm00001d021070_P001;Zm00001d006107_P001;Zm00001d021070_P002	5	3	3	3	0	0	0	0	0	0	2	0	1	0	0	0	0	0	0	2	0	1	0	0	0	0	0	0	2	0	1	8.3	8.3	8.3	42.334	397	0	17.613	0	0	0	0	0	0	5.5	0
1222	Zm00001d039535_P001;Zm00001d039535_P002;Zm00001d039535_P003	Zm00001d039535_P001	Zm00001d039535_P001	3	5	5	5	1	1	1	2	1	1	4	1	2	1	1	1	2	1	1	4	1	2	1	1	1	2	1	1	4	1	2	13.2	13.2	13.2	46.133	417	0	32.995	2.6	2.6	2.6	4.8	2.6	2.6	11	2.6
310	Zm00001d009700_P001	Zm00001d009700_P001	Zm00001d009700_P001	1	1	1	1	1	1	1	1	1	1	1	1	1	1	1	1	1	1	1	1	1	1	1	1	1	1	1	1	1	1	1	6.6	6.6	6.6	17.984	166	0	37.054	6.6	6.6	6.6	6.6	6.6	6.6	6.6	6.6
809	Zm00001d025619_P001;Zm00001d016979_P001	Zm00001d025619_P001;Zm00001d016979_P001	Zm00001d025619_P001;Zm00001d016979_P001	2	4	4	4	4	3	2	2	2	1	2	2	2	4	3	2	2	2	1	2	2	2	4	3	2	2	2	1	2	2	2	15.5	15.5	15.5	30.721	284	0	73.304	15.5	11.6	6.3	6.3	6.3	3.2	6.3	6.3
1347	Zm00001d044459_P008;Zm00001d044459_P007;Zm00001d044459_P003;Zm00001d044459_P005;Zm00001d044459_P001	Zm00001d044459_P008;Zm00001d044459_P007;Zm00001d044459_P003;Zm00001d044459_P005;Zm00001d044459_P001	Zm00001d044459_P008;Zm00001d044459_P007;Zm00001d044459_P003;Zm00001d044459_P005;Zm00001d044459_P001	5	2	1	1	0	1	0	1	2	2	2	0	2	0	1	0	1	1	1	1	0	1	0	1	0	1	1	1	1	0	1	29.8	11.5	11.5	11.686	104	0.0015637	7.3841	0	11.5	0	11.5	29.8	29.8	29.8	0
615	Zm00001d052289_P001;Zm00001d017985_P003;Zm00001d017985_P002;Zm00001d017985_P001;Zm00001d017985_P004;Zm00001d017985_P005;Zm00001d031027_P001;Zm00001d036776_P001	Zm00001d052289_P001;Zm00001d017985_P003;Zm00001d017985_P002;Zm00001d017985_P001;Zm00001d017985_P004;Zm00001d017985_P005	Zm00001d052289_P001;Zm00001d017985_P003;Zm00001d017985_P002;Zm00001d017985_P001;Zm00001d017985_P004;Zm00001d017985_P005	8	5	5	5	3	2	2	1	0	2	2	2	2	3	2	2	1	0	2	2	2	2	3	2	2	1	0	2	2	2	2	14.4	14.4	14.4	42.75	390	0	60.991	8.2	6.4	4.9	2.3	0	5.9	4.1	6.4
423	Zm00001d013475_P001;Zm00001d012667_P031;Zm00001d012667_P002;Zm00001d012667_P029;Zm00001d012667_P009	Zm00001d013475_P001;Zm00001d012667_P031;Zm00001d012667_P002;Zm00001d012667_P029;Zm00001d012667_P009	Zm00001d013475_P001;Zm00001d012667_P031;Zm00001d012667_P002;Zm00001d012667_P029;Zm00001d012667_P009	5	1	1	1	0	1	0	0	0	0	0	0	1	0	1	0	0	0	0	0	0	1	0	1	0	0	0	0	0	0	1	7	7	7	22.256	201	0.0092409	6.4252	0	7	0	0	0	0	0	0
854	Zm00001d027756_P002;Zm00001d027756_P001	Zm00001d027756_P002;Zm00001d027756_P001	Zm00001d027756_P002;Zm00001d027756_P001	2	3	3	3	1	1	0	1	1	1	2	1	1	1	1	0	1	1	1	2	1	1	1	1	0	1	1	1	2	1	1	15.7	15.7	15.7	23.466	198	0	125.27	4.5	4.5	0	4.5	4.5	4.5	11.1	4.5
1080	Zm00001d049649_P002;Zm00001d035136_P002;Zm00001d049649_P006;Zm00001d049649_P005;Zm00001d035136_P001;Zm00001d049649_P001;Zm00001d045148_P001;Zm00001d049649_P003	Zm00001d049649_P002;Zm00001d035136_P002;Zm00001d049649_P006;Zm00001d049649_P005;Zm00001d035136_P001;Zm00001d049649_P001;Zm00001d045148_P001;Zm00001d049649_P003	Zm00001d049649_P002;Zm00001d035136_P002;Zm00001d049649_P006;Zm00001d049649_P005;Zm00001d035136_P001;Zm00001d049649_P001;Zm00001d045148_P001;Zm00001d049649_P003	8	2	2	2	0	0	0	1	0	1	2	0	2	0	0	0	1	0	1	2	0	2	0	0	0	1	0	1	2	0	2	7.9	7.9	7.9	26.655	242	0	13.191	0	0	0	4.1	0	4.1	7.9	0
1367	Zm00001d045352_P006;Zm00001d045352_P003;Zm00001d045352_P002;Zm00001d045352_P007;Zm00001d045352_P004;Zm00001d045352_P005;Zm00001d045352_P001;Zm00001d036177_P004;Zm00001d036177_P003;Zm00001d036177_P001;Zm00001d036177_P002	Zm00001d045352_P006;Zm00001d045352_P003;Zm00001d045352_P002;Zm00001d045352_P007;Zm00001d045352_P004;Zm00001d045352_P005;Zm00001d045352_P001;Zm00001d036177_P004;Zm00001d036177_P003;Zm00001d036177_P001	Zm00001d045352_P006;Zm00001d045352_P003;Zm00001d045352_P002;Zm00001d045352_P007;Zm00001d045352_P004;Zm00001d045352_P005;Zm00001d045352_P001;Zm00001d036177_P004;Zm00001d036177_P003;Zm00001d036177_P001	11	4	3	3	1	1	2	2	3	2	3	2	2	1	1	2	2	2	2	3	2	2	1	1	2	2	2	2	3	2	2	14.5	11	11	39.277	345	0	104.38	3.5	3.5	7	7	10.4	7	11	7
871	Zm00001d028426_P001	Zm00001d028426_P001	Zm00001d028426_P001	1	3	3	3	1	2	3	2	2	3	3	1	1	1	2	3	2	2	3	3	1	1	1	2	3	2	2	3	3	1	1	27.8	27.8	27.8	13.824	126	0	28.732	10.3	18.3	27.8	18.3	18.3	27.8	27.8	7.9
1078	Zm00001d035094_P002;Zm00001d035094_P001	Zm00001d035094_P002;Zm00001d035094_P001	Zm00001d035094_P002;Zm00001d035094_P001	2	4	1	1	2	2	2	1	2	2	3	0	2	1	1	1	0	1	0	1	0	1	1	1	1	0	1	0	1	0	1	30.7	8.6	8.6	16.089	140	0.0014925	6.9977	15.7	15.7	15.7	7.1	15.7	15.7	22.1	0
370	Zm00001d044480_P008;Zm00001d011353_P011;Zm00001d034532_P001;Zm00001d034532_P002;Zm00001d011353_P001;Zm00001d011353_P008;Zm00001d011353_P003;Zm00001d044480_P007;Zm00001d044480_P006;Zm00001d044480_P005;Zm00001d044480_P004;Zm00001d044480_P003;Zm00001d044480_P002;Zm00001d011353_P002;Zm00001d011353_P010;Zm00001d011353_P009;Zm00001d011353_P007;Zm00001d011353_P006;Zm00001d011353_P004;Zm00001d011353_P005…	Zm00001d044480_P008;Zm00001d011353_P011;Zm00001d034532_P001;Zm00001d034532_P002;Zm00001d011353_P001;Zm00001d011353_P008;Zm00001d011353_P003;Zm00001d044480_P007;Zm00001d044480_P006;Zm00001d044480_P005;Zm00001d044480_P004;Zm00001d044480_P003;Zm00001d044480_P002;Zm00001d011353_P002;Zm00001d011353_P010;Zm00001d011353_P009;Zm00001d011353_P007;Zm00001d011353_P006;Zm00001d011353_P004;Zm00001d011353_P005…	Zm00001d044480_P008;Zm00001d011353_P011;Zm00001d034532_P001;Zm00001d034532_P002;Zm00001d011353_P001;Zm00001d011353_P008;Zm00001d011353_P003;Zm00001d044480_P007;Zm00001d044480_P006;Zm00001d044480_P005;Zm00001d044480_P004;Zm00001d044480_P003;Zm00001d044480_P	23	2	2	2	0	0	0	0	1	1	0	1	1	0	0	0	0	1	1	0	1	1	0	0	0	0	1	1	0	1	1	9.6	9.6	9.6	21.811	197	0.00094518	11.809	0	0	0	0	5.1	5.1	0	4.6
1413	Zm00001d047608_P005;Zm00001d047608_P006;Zm00001d047608_P003;Zm00001d047608_P002;Zm00001d047608_P001;Zm00001d028918_P001	Zm00001d047608_P005;Zm00001d047608_P006;Zm00001d047608_P003;Zm00001d047608_P002;Zm00001d047608_P001;Zm00001d028918_P001	Zm00001d047608_P005;Zm00001d047608_P006;Zm00001d047608_P003;Zm00001d047608_P002;Zm00001d047608_P001;Zm00001d028918_P001	6	2	2	2	1	1	2	1	1	1	1	1	1	1	1	2	1	1	1	1	1	1	1	1	2	1	1	1	1	1	1	16.8	16.8	16.8	19.414	173	0	17.348	8.1	8.1	16.8	8.1	8.1	8.1	8.1	8.1
535	Zm00001d015378_P001;Zm00001d053800_P002;Zm00001d048974_P001;Zm00001d053800_P001	Zm00001d015378_P001;Zm00001d053800_P002;Zm00001d048974_P001;Zm00001d053800_P001	Zm00001d015378_P001;Zm00001d053800_P002;Zm00001d048974_P001;Zm00001d053800_P001	4	1	1	1	1	0	0	1	1	1	1	1	1	1	0	0	1	1	1	1	1	1	1	0	0	1	1	1	1	1	1	9.4	9.4	9.4	17.325	159	0	19.283	9.4	0	0	9.4	9.4	9.4	9.4	9.4
677	Zm00001d020004_P005;Zm00001d020004_P003;Zm00001d020004_P002;Zm00001d020004_P008;Zm00001d020004_P001;Zm00001d005542_P003;Zm00001d005542_P002;Zm00001d005542_P001	Zm00001d020004_P005;Zm00001d020004_P003;Zm00001d020004_P002;Zm00001d020004_P008;Zm00001d020004_P001;Zm00001d005542_P003;Zm00001d005542_P002;Zm00001d005542_P001	Zm00001d020004_P005;Zm00001d020004_P003;Zm00001d020004_P002;Zm00001d020004_P008;Zm00001d020004_P001;Zm00001d005542_P003;Zm00001d005542_P002;Zm00001d005542_P001	8	2	2	1	2	1	1	2	2	2	1	1	1	2	1	1	2	2	2	1	1	1	1	1	1	1	1	1	1	1	1	7.8	7.8	4.3	42.6	397	0	41.048	7.8	4.3	4.3	7.8	7.8	7.8	4.3	4.3
1415	Zm00001d047638_P001	Zm00001d047638_P001	Zm00001d047638_P001	1	7	7	7	1	3	2	3	2	3	6	1	2	1	3	2	3	2	3	6	1	2	1	3	2	3	2	3	6	1	2	21.1	21.1	21.1	35.724	337	0	58.642	3.3	8.6	6.2	8.6	6.2	9.5	18.7	3.3
838	Zm00001d027389_P001	Zm00001d027389_P001	Zm00001d027389_P001	1	2	2	2	2	2	2	2	0	0	1	0	1	2	2	2	2	0	0	1	0	1	2	2	2	2	0	0	1	0	1	24.4	24.4	24.4	9.8172	86	0	14.751	24.4	24.4	24.4	24.4	0	0	14	0
1150	Zm00001d037700_P002;Zm00001d037700_P004;Zm00001d037700_P012;Zm00001d037700_P013;Zm00001d037700_P006;Zm00001d037700_P014;Zm00001d037700_P005;Zm00001d037700_P009;Zm00001d037700_P003;Zm00001d037700_P017;Zm00001d037700_P011;Zm00001d037700_P001;Zm00001d037700_P015;Zm00001d037700_P010;Zm00001d037700_P008;Zm00001d037700_P007;Zm00001d037700_P016	Zm00001d037700_P002;Zm00001d037700_P004;Zm00001d037700_P012;Zm00001d037700_P013;Zm00001d037700_P006;Zm00001d037700_P014;Zm00001d037700_P005;Zm00001d037700_P009;Zm00001d037700_P003;Zm00001d037700_P017;Zm00001d037700_P011;Zm00001d037700_P001	Zm00001d037700_P002;Zm00001d037700_P004;Zm00001d037700_P012;Zm00001d037700_P013;Zm00001d037700_P006;Zm00001d037700_P014;Zm00001d037700_P005;Zm00001d037700_P009;Zm00001d037700_P003;Zm00001d037700_P017;Zm00001d037700_P011;Zm00001d037700_P001	17	7	7	2	2	2	1	2	4	2	3	0	1	2	2	1	2	4	2	3	0	1	0	0	0	1	1	0	2	0	1	8.6	8.6	2.1	93.038	841	0	43.165	3	2.5	1.8	2.7	5.5	2.9	3.9	0
391	Zm00001d011778_P001	Zm00001d011778_P001	Zm00001d011778_P001	1	1	1	1	0	0	0	0	0	0	1	0	1	0	0	0	0	0	0	1	0	1	0	0	0	0	0	0	1	0	1	6.3	6.3	6.3	25.414	254	0.0017256	9.497	0	0	0	0	0	0	6.3	0
87	Zm00001d002853_P002;Zm00001d002853_P001	Zm00001d002853_P002;Zm00001d002853_P001	Zm00001d002853_P002;Zm00001d002853_P001	2	4	4	4	2	3	3	3	4	3	4	3	2	2	3	3	3	4	3	4	3	2	2	3	3	3	4	3	4	3	2	5.4	5.4	5.4	82.59	766	0	35.335	3.1	4.2	4.2	4.2	5.4	4.2	5.4	4.2
138	Zm00001d004768_P002;Zm00001d004768_P001	Zm00001d004768_P002;Zm00001d004768_P001	Zm00001d004768_P002;Zm00001d004768_P001	2	1	1	1	0	0	0	0	0	0	1	0	1	0	0	0	0	0	0	1	0	1	0	0	0	0	0	0	1	0	1	6.6	6.6	6.6	22.453	213	0.0017575	10.315	0	0	0	0	0	0	6.6	0
800	Zm00001d025239_P001	Zm00001d025239_P001	Zm00001d025239_P001	1	2	2	2	0	1	1	1	2	2	1	0	1	0	1	1	1	2	2	1	0	1	0	1	1	1	2	2	1	0	1	25.3	25.3	25.3	10.076	95	0	25.542	0	16.8	16.8	8.4	25.3	25.3	16.8	0
463	Zm00001d033790_P003;Zm00001d033790_P002;Zm00001d033790_P001;Zm00001d013410_P004;Zm00001d013410_P002;Zm00001d013410_P001;Zm00001d034761_P001;Zm00001d034761_P002;Zm00001d033790_P004;Zm00001d013410_P003	Zm00001d033790_P003;Zm00001d033790_P002;Zm00001d033790_P001;Zm00001d013410_P004;Zm00001d013410_P002;Zm00001d013410_P001;Zm00001d034761_P001;Zm00001d034761_P002;Zm00001d033790_P004;Zm00001d013410_P003	Zm00001d033790_P003;Zm00001d033790_P002;Zm00001d033790_P001;Zm00001d013410_P004;Zm00001d013410_P002;Zm00001d013410_P001;Zm00001d034761_P001;Zm00001d034761_P002;Zm00001d033790_P004;Zm00001d013410_P003	10	10	2	2	8	8	8	7	9	7	9	8	9	0	0	0	0	1	0	1	0	1	0	0	0	0	1	0	1	0	1	30.5	5.6	5.6	41.796	377	0	16.906	24.9	24.9	24.9	22.3	27.1	22.3	28.4	24.9
734	Zm00001d022341_P001;Zm00001d022341_P002;Zm00001d007048_P001;Zm00001d010339_P001;Zm00001d009326_P005;Zm00001d022341_P003;Zm00001d007048_P002	Zm00001d022341_P001;Zm00001d022341_P002;Zm00001d007048_P001	Zm00001d022341_P001;Zm00001d022341_P002;Zm00001d007048_P001	7	4	4	4	0	1	0	1	1	1	1	0	1	0	1	0	1	1	1	1	0	1	0	1	0	1	1	1	1	0	1	8.9	8.9	8.9	55.267	504	0	22.57	0	1.4	0	2.4	3.2	2.4	2	0
243	Zm00001d008173_P001	Zm00001d008173_P001	Zm00001d008173_P001	1	3	3	3	2	1	2	1	1	1	2	0	2	2	1	2	1	1	1	2	0	2	2	1	2	1	1	1	2	0	2	13.2	13.2	13.2	38.334	348	0	91.353	6.3	3.7	6.3	3.7	3.7	3.7	6.3	0
914	Zm00001d029238_P001	Zm00001d029238_P001	Zm00001d029238_P001	1	2	2	2	1	0	0	0	0	0	1	0	1	1	0	0	0	0	0	1	0	1	1	0	0	0	0	0	1	0	1	13.3	13.3	13.3	14.652	135	0	12.919	4.4	0	0	0	0	0	8.9	0
159	Zm00001d005377_P001;Zm00001d005392_P004;Zm00001d005378_P005;Zm00001d005383_P005;Zm00001d005383_P002;Zm00001d005392_P003;Zm00001d005383_P001;Zm00001d005392_P002;Zm00001d005392_P001;Zm00001d005383_P004;Zm00001d005383_P003	Zm00001d005377_P001;Zm00001d005392_P004;Zm00001d005378_P005;Zm00001d005383_P005;Zm00001d005383_P002;Zm00001d005392_P003;Zm00001d005383_P001;Zm00001d005392_P002;Zm00001d005392_P001;Zm00001d005383_P004;Zm00001d005383_P003	Zm00001d005377_P001;Zm00001d005392_P004;Zm00001d005378_P005;Zm00001d005383_P005;Zm00001d005383_P002;Zm00001d005392_P003;Zm00001d005383_P001;Zm00001d005392_P002;Zm00001d005392_P001;Zm00001d005383_P004;Zm00001d005383_P003	11	1	1	1	0	0	0	0	0	0	1	0	1	0	0	0	0	0	0	1	0	1	0	0	0	0	0	0	1	0	1	4.7	4.7	4.7	35.464	318	0.001705	8.9115	0	0	0	0	0	0	4.7	0
1561	Zm00001d053649_P001;Zm00001d053649_P003;Zm00001d053649_P002	Zm00001d053649_P001;Zm00001d053649_P003;Zm00001d053649_P002	Zm00001d053649_P001;Zm00001d053649_P003;Zm00001d053649_P002	3	4	4	1	1	2	2	2	3	3	2	3	1	1	2	2	2	3	3	2	3	1	0	1	1	0	1	1	0	1	0	10.2	10.2	2.7	41.562	371	0	25.598	2.4	5.1	5.1	4.6	8.1	7.3	5.4	8.1
774	Zm00001d024274_P002;Zm00001d024274_P003;Zm00001d024274_P004;Zm00001d024274_P001;Zm00001d024274_P005;Zm00001d024274_P007	Zm00001d024274_P002;Zm00001d024274_P003;Zm00001d024274_P004;Zm00001d024274_P001;Zm00001d024274_P005;Zm00001d024274_P007	Zm00001d024274_P002;Zm00001d024274_P003;Zm00001d024274_P004;Zm00001d024274_P001;Zm00001d024274_P005;Zm00001d024274_P007	6	4	4	4	0	1	2	2	2	3	2	2	1	0	1	2	2	2	3	2	2	1	0	1	2	2	2	3	2	2	1	8.4	8.4	8.4	44.242	393	0	23.7	0	2	4.3	4.3	4.3	6.1	4.3	4.3
1045	Zm00001d034382_P001	Zm00001d034382_P001	Zm00001d034382_P001	1	3	3	3	2	1	1	1	2	1	1	1	1	2	1	1	1	2	1	1	1	1	2	1	1	1	2	1	1	1	1	4.7	4.7	4.7	58.136	529	0	17.753	3.6	2.3	2.3	1.3	3.4	2.3	2.3	2.3
347	Zm00001d010901_P003;Zm00001d010901_P002;Zm00001d010901_P001	Zm00001d010901_P003;Zm00001d010901_P002;Zm00001d010901_P001	Zm00001d010901_P003;Zm00001d010901_P002;Zm00001d010901_P001	3	2	2	1	1	1	2	1	1	1	2	1	1	1	1	2	1	1	1	2	1	1	1	1	1	1	1	1	1	1	1	9.5	9.5	4.5	21.99	199	0	13.015	4.5	4.5	9.5	4.5	4.5	4.5	9.5	4.5
1468	Zm00001d049716_P001;Zm00001d035032_P004;Zm00001d035032_P003;Zm00001d035032_P002;Zm00001d035032_P001;Zm00001d036209_P001	Zm00001d049716_P001;Zm00001d035032_P004;Zm00001d035032_P003;Zm00001d035032_P002;Zm00001d035032_P001	Zm00001d049716_P001;Zm00001d035032_P004;Zm00001d035032_P003;Zm00001d035032_P002;Zm00001d035032_P001	6	7	7	7	2	3	3	4	6	4	1	1	2	2	3	3	4	6	4	1	1	2	2	3	3	4	6	4	1	1	2	17.5	17.5	17.5	44.2	417	0	79.264	4.1	7.7	7.7	9.1	15.6	9.1	3.6	2.2
1354	Zm00001d044754_P002;Zm00001d044754_P001;Zm00001d044754_P008;Zm00001d044754_P003;Zm00001d044754_P004;Zm00001d044754_P005;Zm00001d037278_P002;Zm00001d037278_P003;Zm00001d037278_P001	Zm00001d044754_P002;Zm00001d044754_P001;Zm00001d044754_P008;Zm00001d044754_P003;Zm00001d044754_P004	Zm00001d044754_P002;Zm00001d044754_P001;Zm00001d044754_P008;Zm00001d044754_P003;Zm00001d044754_P004	9	4	4	4	1	2	2	1	1	1	2	1	3	1	2	2	1	1	1	2	1	3	1	2	2	1	1	1	2	1	3	8.9	8.9	8.9	61.018	564	0	64.119	1.8	5.7	3.9	3.9	1.8	1.8	6	3.9
767	Zm00001d024048_P001;Zm00001d024048_P005;Zm00001d024048_P002;Zm00001d024048_P004;Zm00001d024048_P006	Zm00001d024048_P001;Zm00001d024048_P005;Zm00001d024048_P002;Zm00001d024048_P004;Zm00001d024048_P006	Zm00001d024048_P001;Zm00001d024048_P005;Zm00001d024048_P002;Zm00001d024048_P004;Zm00001d024048_P006	5	5	5	5	2	1	2	2	3	1	2	1	2	2	1	2	2	3	1	2	1	2	2	1	2	2	3	1	2	1	2	12.6	12.6	12.6	45.702	414	0	79.016	5.6	3.6	5.6	5.6	7.7	3.6	6.5	3.6
996	Zm00001d032370_P001;Zm00001d032370_P002;Zm00001d049305_P005;Zm00001d049305_P002	Zm00001d032370_P001;Zm00001d032370_P002;Zm00001d049305_P005;Zm00001d049305_P002	Zm00001d032370_P001;Zm00001d032370_P002;Zm00001d049305_P005;Zm00001d049305_P002	4	2	2	2	1	2	1	1	1	2	1	1	1	1	2	1	1	1	2	1	1	1	1	2	1	1	1	2	1	1	1	11.7	11.7	11.7	22.044	205	0	34.446	6.3	11.7	6.3	6.3	6.3	11.7	6.3	6.3
1499	Zm00001d050920_P002;Zm00001d050921_P002	Zm00001d050920_P002;Zm00001d050921_P002	Zm00001d050920_P002;Zm00001d050921_P002	2	7	2	1	4	4	5	5	4	6	5	2	5	1	1	1	2	0	1	1	0	1	0	0	0	1	0	0	0	0	0	27.4	7.8	3.7	24.242	219	0.00092166	11.644	17.8	18.7	23.3	18.3	19.2	23.7	23.3	10
432	Zm00001d034856_P002;Zm00001d012846_P003;Zm00001d012846_P001;Zm00001d034856_P006;Zm00001d034856_P003;Zm00001d012846_P004;Zm00001d012846_P005;Zm00001d034856_P005;Zm00001d012846_P002	Zm00001d034856_P002;Zm00001d012846_P003;Zm00001d012846_P001;Zm00001d034856_P006;Zm00001d034856_P003;Zm00001d012846_P004;Zm00001d012846_P005;Zm00001d034856_P005	Zm00001d034856_P002;Zm00001d012846_P003;Zm00001d012846_P001;Zm00001d034856_P006;Zm00001d034856_P003;Zm00001d012846_P004;Zm00001d012846_P005;Zm00001d034856_P005	9	4	4	4	2	2	2	1	2	2	1	0	2	2	2	2	1	2	2	1	0	2	2	2	2	1	2	2	1	0	2	11.7	11.7	11.7	38.397	358	0	28.606	7	7	6.4	4.5	7	7	2.8	0
1227	Zm00001d039664_P006;Zm00001d039663_P003;Zm00001d039664_P004;Zm00001d039664_P003;Zm00001d039663_P001;Zm00001d039664_P005;Zm00001d039663_P002;Zm00001d039663_P005;Zm00001d039664_P002;Zm00001d039664_P001;Zm00001d039664_P007;Zm00001d046401_P001;Zm00001d053625_P001	Zm00001d039664_P006;Zm00001d039663_P003;Zm00001d039664_P004;Zm00001d039664_P003;Zm00001d039663_P001;Zm00001d039664_P005;Zm00001d039663_P002;Zm00001d039663_P005;Zm00001d039664_P002;Zm00001d039664_P001	Zm00001d039664_P006;Zm00001d039663_P003;Zm00001d039664_P004;Zm00001d039664_P003;Zm00001d039663_P001;Zm00001d039664_P005;Zm00001d039663_P002;Zm00001d039663_P005;Zm00001d039664_P002;Zm00001d039664_P001	13	4	4	2	2	2	1	1	2	2	3	1	3	2	2	1	1	2	2	3	1	3	1	1	0	0	1	0	2	0	2	31.2	31.2	14.6	15.699	144	0	32.669	19.4	19.4	11.8	11.8	19.4	16.7	26.4	11.8
102	Zm00001d003271_P001	Zm00001d003271_P001	Zm00001d003271_P001	1	3	3	2	1	2	1	2	2	2	2	2	2	1	2	1	2	2	2	2	2	2	1	1	1	1	1	1	1	1	2	15.1	15.1	9.7	20.505	185	0	21.258	5.4	10.8	5.4	10.8	10.8	10.8	10.8	10.8
123	Zm00001d004123_P002;Zm00001d004123_P003;Zm00001d004123_P001	Zm00001d004123_P002;Zm00001d004123_P003;Zm00001d004123_P001	Zm00001d004123_P002;Zm00001d004123_P003;Zm00001d004123_P001	3	1	1	1	0	0	0	1	0	0	1	1	1	0	0	0	1	0	0	1	1	1	0	0	0	1	0	0	1	1	1	11.6	11.6	11.6	17.677	155	0	19.616	0	0	0	11.6	0	0	11.6	11.6
856	Zm00001d027896_P001;Zm00001d048271_P001	Zm00001d027896_P001;Zm00001d048271_P001	Zm00001d027896_P001;Zm00001d048271_P001	2	8	8	8	2	3	4	6	5	1	3	3	1	2	3	4	6	5	1	3	3	1	2	3	4	6	5	1	3	3	1	37.4	37.4	37.4	27.417	246	0	49.405	6.1	11.4	14.6	24.8	20.3	4.1	15.4	10.6
318	Zm00001d009868_P015;Zm00001d037905_P015;Zm00001d037905_P001;Zm00001d037905_P005;Zm00001d037905_P007;Zm00001d009868_P002;Zm00001d009868_P003;Zm00001d009868_P004;Zm00001d037905_P002;Zm00001d037905_P003;Zm00001d037905_P004;Zm00001d037905_P006;Zm00001d037905_P012;Zm00001d009868_P007;Zm00001d037905_P016;Zm00001d009868_P001;Zm00001d037905_P018;Zm00001d046449_P003;Zm00001d046449_P004;Zm00001d046449_P005…	Zm00001d009868_P015;Zm00001d037905_P015;Zm00001d037905_P001;Zm00001d037905_P005;Zm00001d037905_P007;Zm00001d009868_P002;Zm00001d009868_P003;Zm00001d009868_P004;Zm00001d037905_P002;Zm00001d037905_P003;Zm00001d037905_P004;Zm00001d037905_P006;Zm00001d037905_P012;Zm00001d009868_P007;Zm00001d037905_P016;Zm00001d009868_P001;Zm00001d037905_P018;Zm00001d046449_P003;Zm00001d046449_P004;Zm00001d046449_P005…	Zm00001d009868_P015;Zm00001d037905_P015;Zm00001d037905_P001;Zm00001d037905_P005;Zm00001d037905_P007;Zm00001d009868_P002;Zm00001d009868_P003;Zm00001d009868_P004;Zm00001d037905_P002;Zm00001d037905_P003;Zm00001d037905_P004;Zm00001d037905_P006;Zm00001d037905_P	73	10	1	0	6	7	7	9	8	8	6	7	7	1	1	1	1	1	1	1	1	1	0	0	0	0	0	0	0	0	0	27.9	1.8	0	49.657	451	0.0017544	10.201	15.5	17.3	18.2	21.5	20	20	15.3	18.2
467	Zm00001d033591_P002;Zm00001d033591_P001;Zm00001d013507_P001;Zm00001d005580_P001;Zm00001d005580_P002;Zm00001d020199_P001;Zm00001d045909_P001	Zm00001d033591_P002;Zm00001d033591_P001;Zm00001d013507_P001	Zm00001d033591_P002;Zm00001d033591_P001;Zm00001d013507_P001	7	5	5	5	2	4	3	2	2	4	3	2	2	2	4	3	2	2	4	3	2	2	2	4	3	2	2	4	3	2	2	7.8	7.8	7.8	69.574	651	0	32.944	3.2	6.5	4.5	3.2	3.2	6.5	4.6	3.2
184	Zm00001d006213_P001;Zm00001d021300_P001;Zm00001d012837_P001;Zm00001d035619_P001;Zm00001d033979_P003;Zm00001d013300_P004;Zm00001d040187_P001;Zm00001d023901_P001;Zm00001d033822_P001;Zm00001d013392_P001	Zm00001d006213_P001;Zm00001d021300_P001;Zm00001d012837_P001;Zm00001d035619_P001	Zm00001d006213_P001;Zm00001d021300_P001;Zm00001d012837_P001;Zm00001d035619_P001	10	4	1	1	2	3	2	2	2	3	4	3	2	1	1	1	1	1	1	1	1	1	1	1	1	1	1	1	1	1	1	20.4	5.7	5.7	16.265	157	0.0074576	6.4961	11.5	15.9	11.5	11.5	11.5	15.9	20.4	15.9
1397	Zm00001d046905_P001	Zm00001d046905_P001	Zm00001d046905_P001	1	3	3	2	2	3	2	2	2	3	2	2	2	2	3	2	2	2	3	2	2	2	1	2	1	1	1	2	1	1	1	4	4	2.9	91.911	824	0	23.759	2.7	4	2.7	2.7	2.7	4	2.7	2.7
480	Zm00001d013809_P002;Zm00001d033061_P001;Zm00001d033061_P002;Zm00001d033063_P001;Zm00001d013811_P001	Zm00001d013809_P002;Zm00001d033061_P001;Zm00001d033061_P002;Zm00001d033063_P001;Zm00001d013811_P001	Zm00001d013809_P002;Zm00001d033061_P001;Zm00001d033061_P002;Zm00001d033063_P001;Zm00001d013811_P001	5	2	2	2	1	1	2	1	1	2	1	2	1	1	1	2	1	1	2	1	2	1	1	1	2	1	1	2	1	2	1	3.8	3.8	3.8	53.425	497	0	24.385	1.6	1.6	3.8	1.6	1.6	3.8	2.2	3.8
468	Zm00001d013526_P002;Zm00001d013526_P005;Zm00001d013526_P003	Zm00001d013526_P002;Zm00001d013526_P005;Zm00001d013526_P003	Zm00001d013526_P002;Zm00001d013526_P005;Zm00001d013526_P003	3	5	5	2	2	0	1	2	2	2	1	2	1	2	0	1	2	2	2	1	2	1	1	0	1	1	1	1	1	2	1	16	16	7.9	36.669	343	0	33.241	9	0	3.5	6.1	6.1	5.8	3.5	7.9
47	Zm00001d001881_P001;Zm00001d001881_P004;Zm00001d001881_P003;Zm00001d001881_P002;Zm00001d001881_P005	Zm00001d001881_P001;Zm00001d001881_P004;Zm00001d001881_P003	Zm00001d001881_P001;Zm00001d001881_P004;Zm00001d001881_P003	5	4	4	4	1	1	1	2	2	2	3	1	3	1	1	1	2	2	2	3	1	3	1	1	1	2	2	2	3	1	3	12.1	12.1	12.1	41.209	387	0	26.781	2.8	2.8	2.8	5.4	5.4	5.4	9.3	2.8
239	Zm00001d018633_P001;Zm00001d007936_P001;Zm00001d018632_P001	Zm00001d018633_P001;Zm00001d007936_P001;Zm00001d018632_P001	Zm00001d018633_P001;Zm00001d007936_P001;Zm00001d018632_P001	3	3	3	3	1	1	0	1	2	1	2	0	2	1	1	0	1	2	1	2	0	2	1	1	0	1	2	1	2	0	2	6.9	6.9	6.9	33.625	317	0	25.55	4.1	4.1	0	2.2	6.3	2.2	4.7	0
598	Zm00001d017401_P002;Zm00001d017401_P001;Zm00001d017401_P003;REV__Zm00001d013360_P004;REV__Zm00001d013360_P001;REV__Zm00001d013360_P003;REV__Zm00001d013360_P002	Zm00001d017401_P002;Zm00001d017401_P001;Zm00001d017401_P003	Zm00001d017401_P002;Zm00001d017401_P001;Zm00001d017401_P003	7	11	3	3	3	7	3	4	3	3	6	2	5	0	1	1	0	0	0	2	0	2	0	1	1	0	0	0	2	0	2	16.5	6.1	6.1	75.073	667	0	20.887	3.3	9.7	4.8	5.1	4.2	3.7	9.3	2.5
1505	Zm00001d051272_P001;Zm00001d017387_P002;Zm00001d017387_P001	Zm00001d051272_P001	Zm00001d051272_P001	3	4	4	4	4	4	3	3	2	2	1	2	1	4	4	3	3	2	2	1	2	1	4	4	3	3	2	2	1	2	1	14.4	14.4	14.4	33.787	312	0	27.692	14.4	14.4	10.9	11.2	7.7	7.7	3.5	7.7
545	Zm00001d050616_P004;Zm00001d015886_P004;Zm00001d050616_P003;Zm00001d050616_P001;Zm00001d015886_P003;Zm00001d015886_P001;Zm00001d050616_P002;Zm00001d015886_P002	Zm00001d050616_P004;Zm00001d015886_P004;Zm00001d050616_P003;Zm00001d050616_P001;Zm00001d015886_P003;Zm00001d015886_P001;Zm00001d050616_P002;Zm00001d015886_P002	Zm00001d050616_P004;Zm00001d015886_P004;Zm00001d050616_P003;Zm00001d050616_P001;Zm00001d015886_P003;Zm00001d015886_P001;Zm00001d050616_P002;Zm00001d015886_P002	8	2	2	2	1	1	2	1	1	1	2	1	1	1	1	2	1	1	1	2	1	1	1	1	2	1	1	1	2	1	1	4.4	4.4	4.4	45.344	405	0.00097182	12.147	2.2	2.2	4.4	2.2	2.2	2.2	4.4	2.2
306	Zm00001d009579_P001;Zm00001d039020_P001	Zm00001d009579_P001;Zm00001d039020_P001	Zm00001d009579_P001;Zm00001d039020_P001	2	1	1	1	1	1	1	1	0	0	1	1	1	1	1	1	1	0	0	1	1	1	1	1	1	1	0	0	1	1	1	6.2	6.2	6.2	21.473	178	0.0080321	6.4594	6.2	6.2	6.2	6.2	0	0	6.2	6.2
162	Zm00001d005485_P001;Zm00001d034795_P002;Zm00001d034795_P001	Zm00001d005485_P001;Zm00001d034795_P002;Zm00001d034795_P001	Zm00001d005485_P001;Zm00001d034795_P002;Zm00001d034795_P001	3	5	5	5	1	1	3	3	1	2	2	0	2	1	1	3	3	1	2	2	0	2	1	1	3	3	1	2	2	0	2	18.7	18.7	18.7	32.079	289	0	167.76	3.1	3.1	11.4	12.5	4.2	8.3	7.3	0
166	Zm00001d005675_P003;Zm00001d005675_P007;Zm00001d005675_P004;Zm00001d005675_P006	Zm00001d005675_P003;Zm00001d005675_P007;Zm00001d005675_P004;Zm00001d005675_P006	Zm00001d005675_P003;Zm00001d005675_P007;Zm00001d005675_P004;Zm00001d005675_P006	4	3	3	3	2	1	2	2	3	2	2	2	1	2	1	2	2	3	2	2	2	1	2	1	2	2	3	2	2	2	1	42.3	42.3	42.3	8.6185	78	0	20.265	26.9	12.8	28.2	26.9	42.3	26.9	26.9	26.9
242	Zm00001d018758_P004;Zm00001d018758_P003;Zm00001d018758_P002;Zm00001d007966_P002;Zm00001d007966_P001;Zm00001d018758_P001;Zm00001d018758_P005;Zm00001d029250_P001;Zm00001d014927_P001;Zm00001d038502_P001;Zm00001d008855_P001	Zm00001d018758_P004;Zm00001d018758_P003;Zm00001d018758_P002;Zm00001d007966_P002;Zm00001d007966_P001;Zm00001d018758_P001;Zm00001d018758_P005	Zm00001d018758_P004;Zm00001d018758_P003;Zm00001d018758_P002;Zm00001d007966_P002;Zm00001d007966_P001;Zm00001d018758_P001;Zm00001d018758_P005	11	6	6	6	1	1	1	3	3	3	2	1	1	1	1	1	3	3	3	2	1	1	1	1	1	3	3	3	2	1	1	16.9	16.9	16.9	46.367	421	0	37.185	2.4	2.4	2.4	7.8	8.8	7.1	5.5	2.4
997	Zm00001d032386_P004;Zm00001d032386_P006;Zm00001d032386_P002;Zm00001d032386_P001;Zm00001d032386_P007;Zm00001d032386_P003	Zm00001d032386_P004;Zm00001d032386_P006;Zm00001d032386_P002;Zm00001d032386_P001;Zm00001d032386_P007;Zm00001d032386_P003	Zm00001d032386_P004;Zm00001d032386_P006;Zm00001d032386_P002;Zm00001d032386_P001;Zm00001d032386_P007;Zm00001d032386_P003	6	1	1	1	1	0	1	1	1	1	1	1	1	1	0	1	1	1	1	1	1	1	1	0	1	1	1	1	1	1	1	10.1	10.1	10.1	9.3264	89	0	13.584	10.1	0	10.1	10.1	10.1	10.1	10.1	10.1
140	Zm00001d004804_P002;Zm00001d050716_P004;Zm00001d050716_P010;Zm00001d050716_P003;Zm00001d050716_P009;Zm00001d053017_P001;Zm00001d004804_P001;Zm00001d050716_P008;Zm00001d050716_P001;Zm00001d016768_P001;Zm00001d051666_P001;Zm00001d050716_P002	Zm00001d004804_P002;Zm00001d050716_P004;Zm00001d050716_P010;Zm00001d050716_P003;Zm00001d050716_P009;Zm00001d053017_P001;Zm00001d004804_P001;Zm00001d050716_P008;Zm00001d050716_P001;Zm00001d016768_P001;Zm00001d051666_P001;Zm00001d050716_P002	Zm00001d004804_P002;Zm00001d050716_P004;Zm00001d050716_P010;Zm00001d050716_P003;Zm00001d050716_P009;Zm00001d053017_P001;Zm00001d004804_P001;Zm00001d050716_P008;Zm00001d050716_P001;Zm00001d016768_P001;Zm00001d051666_P001;Zm00001d050716_P002	12	1	1	1	0	1	1	1	1	1	1	1	1	0	1	1	1	1	1	1	1	1	0	1	1	1	1	1	1	1	1	4.1	4.1	4.1	31.349	270	0	19.002	0	4.1	4.1	4.1	4.1	4.1	4.1	4.1
245	Zm00001d008210_P006;Zm00001d008210_P005;Zm00001d008210_P004;Zm00001d008210_P002;Zm00001d008210_P001;Zm00001d008210_P003	Zm00001d008210_P006;Zm00001d008210_P005;Zm00001d008210_P004;Zm00001d008210_P002;Zm00001d008210_P001	Zm00001d008210_P006;Zm00001d008210_P005;Zm00001d008210_P004;Zm00001d008210_P002;Zm00001d008210_P001	6	5	3	3	2	3	2	3	2	3	2	2	2	1	2	2	1	1	1	1	1	1	1	2	2	1	1	1	1	1	1	38.4	22.7	22.7	19.37	185	0	157.87	19.5	25.9	16.2	26.5	19.5	26.5	19.5	19.5
1552	Zm00001d053217_P001;Zm00001d022629_P001;Zm00001d006235_P001;Zm00001d022629_P002;Zm00001d006235_P002;Zm00001d053217_P002	Zm00001d053217_P001;Zm00001d022629_P001;Zm00001d006235_P001;Zm00001d022629_P002;Zm00001d006235_P002	Zm00001d053217_P001;Zm00001d022629_P001;Zm00001d006235_P001;Zm00001d022629_P002;Zm00001d006235_P002	6	4	4	4	1	1	1	1	1	1	3	2	3	1	1	1	1	1	1	3	2	3	1	1	1	1	1	1	3	2	3	17.7	17.7	17.7	27.197	249	0	25.241	3.2	3.2	3.2	3.2	3.2	3.2	13.3	8.8
1432	Zm00001d048286_P001	Zm00001d048286_P001	Zm00001d048286_P001	1	1	1	1	0	0	0	0	0	0	1	0	1	0	0	0	0	0	0	1	0	1	0	0	0	0	0	0	1	0	1	12.2	12.2	12.2	8.7524	74	0.0096774	6.3291	0	0	0	0	0	0	12.2	0
1300	Zm00001d042541_P003;Zm00001d042541_P002;Zm00001d042541_P006;Zm00001d042541_P004;Zm00001d042541_P005;Zm00001d042541_P007;Zm00001d042541_P001	Zm00001d042541_P003;Zm00001d042541_P002;Zm00001d042541_P006;Zm00001d042541_P004;Zm00001d042541_P005	Zm00001d042541_P003;Zm00001d042541_P002;Zm00001d042541_P006;Zm00001d042541_P004;Zm00001d042541_P005	7	13	13	9	9	10	8	2	2	1	2	1	1	9	10	8	2	2	1	2	1	1	6	7	6	0	0	0	0	0	0	15.2	15.2	10.7	98.163	873	0	94.455	10.3	12	9.5	2.4	2.9	0.9	2.4	1.5
214	Zm00001d007075_P007;Zm00001d007075_P037;Zm00001d022378_P008;Zm00001d007075_P010;Zm00001d022378_P076;Zm00001d022378_P074;Zm00001d007075_P042;Zm00001d022378_P040;Zm00001d007075_P034;Zm00001d007075_P078;Zm00001d022378_P115;Zm00001d007075_P065;Zm00001d022378_P122;Zm00001d007075_P023;Zm00001d022378_P120;Zm00001d022378_P121;Zm00001d022378_P061;Zm00001d007075_P071;Zm00001d007075_P072;Zm00001d007075_P027…	Zm00001d007075_P007;Zm00001d007075_P037;Zm00001d022378_P008;Zm00001d007075_P010;Zm00001d022378_P076;Zm00001d022378_P074;Zm00001d007075_P042;Zm00001d022378_P040;Zm00001d007075_P034;Zm00001d007075_P078;Zm00001d022378_P115;Zm00001d007075_P065;Zm00001d022378_P122;Zm00001d007075_P023;Zm00001d022378_P120;Zm00001d022378_P121;Zm00001d022378_P061;Zm00001d007075_P071;Zm00001d007075_P072;Zm00001d007075_P027…	Zm00001d007075_P007;Zm00001d007075_P037;Zm00001d022378_P008;Zm00001d007075_P010;Zm00001d022378_P076;Zm00001d022378_P074;Zm00001d007075_P042;Zm00001d022378_P040;Zm00001d007075_P034;Zm00001d007075_P078;Zm00001d022378_P115;Zm00001d007075_P065;Zm00001d022378_P	143	2	2	2	2	2	2	2	2	1	1	2	2	2	2	2	2	2	1	1	2	2	2	2	2	2	2	1	1	2	2	1.8	1.8	1.8	130.67	1199	0	13.697	1.8	1.8	1.8	1.8	1.8	0.9	0.8	1.8
1059	Zm00001d034630_P001;Zm00001d017093_P001;Zm00001d044280_P001;Zm00001d018463_P001;Zm00001d006253_P001;Zm00001d006252_P001	Zm00001d034630_P001	Zm00001d034630_P001	6	3	3	3	0	0	1	0	0	0	1	0	2	0	0	1	0	0	0	1	0	2	0	0	1	0	0	0	1	0	2	5.6	5.6	5.6	67.769	611	0	22.454	0	0	1.5	0	0	0	2.5	0
278	Zm00001d008727_P005;Zm00001d008727_P007;Zm00001d008727_P019;Zm00001d008727_P017;Zm00001d008727_P016;Zm00001d008727_P015;Zm00001d008727_P009;Zm00001d008727_P008;Zm00001d008727_P006;Zm00001d008727_P004;Zm00001d008727_P002;Zm00001d008727_P001;Zm00001d008727_P011;Zm00001d008727_P003	Zm00001d008727_P005;Zm00001d008727_P007;Zm00001d008727_P019;Zm00001d008727_P017;Zm00001d008727_P016;Zm00001d008727_P015;Zm00001d008727_P009;Zm00001d008727_P008;Zm00001d008727_P006;Zm00001d008727_P004;Zm00001d008727_P002;Zm00001d008727_P001;Zm00001d008727_P011;Zm00001d008727_P003	Zm00001d008727_P005;Zm00001d008727_P007;Zm00001d008727_P019;Zm00001d008727_P017;Zm00001d008727_P016;Zm00001d008727_P015;Zm00001d008727_P009;Zm00001d008727_P008;Zm00001d008727_P006;Zm00001d008727_P004;Zm00001d008727_P002;Zm00001d008727_P001;Zm00001d008727_P	14	3	2	2	1	0	2	1	1	2	0	1	1	1	0	1	1	1	1	0	1	1	1	0	1	1	1	1	0	1	1	5.7	3.9	3.9	64.003	564	0	13.637	1.8	0	3.5	1.8	1.8	3.5	0	2.1
244	Zm00001d008189_P008;Zm00001d008189_P006;Zm00001d008189_P005;Zm00001d008189_P003;Zm00001d008189_P002;Zm00001d008189_P007;Zm00001d008189_P001;Zm00001d008189_P004;Zm00001d024767_P001;Zm00001d024767_P004;Zm00001d024767_P005;Zm00001d024767_P003;Zm00001d024767_P002	Zm00001d008189_P008;Zm00001d008189_P006;Zm00001d008189_P005;Zm00001d008189_P003;Zm00001d008189_P002;Zm00001d008189_P007;Zm00001d008189_P001;Zm00001d008189_P004;Zm00001d024767_P001;Zm00001d024767_P004;Zm00001d024767_P005;Zm00001d024767_P003;Zm00001d024767_P002	Zm00001d008189_P008;Zm00001d008189_P006;Zm00001d008189_P005;Zm00001d008189_P003;Zm00001d008189_P002;Zm00001d008189_P007;Zm00001d008189_P001;Zm00001d008189_P004;Zm00001d024767_P001;Zm00001d024767_P004;Zm00001d024767_P005;Zm00001d024767_P003;Zm00001d024767_P	13	2	2	2	1	1	1	2	1	2	1	0	1	1	1	1	2	1	2	1	0	1	1	1	1	2	1	2	1	0	1	5	5	5	55.042	504	0	30.184	3.8	3.8	3.8	5	3.8	5	3.8	0
597	Zm00001d051211_P004;Zm00001d051211_P029;Zm00001d051211_P008;Zm00001d051211_P009;Zm00001d017338_P006;Zm00001d017336_P007;Zm00001d051211_P006;Zm00001d051211_P002;Zm00001d051211_P011;Zm00001d017338_P001;Zm00001d051211_P014;Zm00001d051211_P015;Zm00001d051211_P016;Zm00001d051211_P017;Zm00001d051211_P019;Zm00001d051211_P027;Zm00001d051211_P028;Zm00001d051211_P007;Zm00001d017336_P001;Zm00001d051211_P020…	Zm00001d051211_P004;Zm00001d051211_P029;Zm00001d051211_P008;Zm00001d051211_P009;Zm00001d017338_P006;Zm00001d017336_P007;Zm00001d051211_P006;Zm00001d051211_P002;Zm00001d051211_P011;Zm00001d017338_P001;Zm00001d051211_P014;Zm00001d051211_P015;Zm00001d051211_P016;Zm00001d051211_P017;Zm00001d051211_P019;Zm00001d051211_P027;Zm00001d051211_P028;Zm00001d051211_P007;Zm00001d017336_P001;Zm00001d051211_P020…	Zm00001d051211_P004;Zm00001d051211_P029;Zm00001d051211_P008;Zm00001d051211_P009;Zm00001d017338_P006;Zm00001d017336_P007;Zm00001d051211_P006;Zm00001d051211_P002;Zm00001d051211_P011;Zm00001d017338_P001;Zm00001d051211_P014;Zm00001d051211_P015;Zm00001d051211_P	34	2	2	2	1	1	1	0	0	0	1	1	2	1	1	1	0	0	0	1	1	2	1	1	1	0	0	0	1	1	2	9.1	9.1	9.1	51.733	470	0	21.878	3.6	3.6	5.5	0	0	0	5.5	3.6
1281	Zm00001d041963_P001	Zm00001d041963_P001	Zm00001d041963_P001	1	3	3	1	1	1	1	1	1	1	3	1	2	1	1	1	1	1	1	3	1	2	0	0	0	0	0	0	1	0	1	24.4	24.4	11.9	14.861	135	0	143.87	5.9	5.9	5.9	5.9	5.9	5.9	24.4	5.9
221	Zm00001d007215_P002;Zm00001d022573_P001;Zm00001d007215_P003;Zm00001d007215_P001;Zm00001d028801_P004;Zm00001d028801_P005;Zm00001d022573_P002;Zm00001d028801_P001;Zm00001d028801_P003;Zm00001d028801_P002	Zm00001d007215_P002;Zm00001d022573_P001;Zm00001d007215_P003;Zm00001d007215_P001;Zm00001d028801_P004;Zm00001d028801_P005;Zm00001d022573_P002;Zm00001d028801_P001	Zm00001d007215_P002;Zm00001d022573_P001;Zm00001d007215_P003;Zm00001d007215_P001;Zm00001d028801_P004;Zm00001d028801_P005;Zm00001d022573_P002;Zm00001d028801_P001	10	3	3	3	0	1	2	0	2	0	2	1	1	0	1	2	0	2	0	2	1	1	0	1	2	0	2	0	2	1	1	7.6	7.6	7.6	40.959	367	0	19.043	0	1.9	4.4	0	4.4	0	5.2	2.5
940	Zm00001d030363_P001	Zm00001d030363_P001	Zm00001d030363_P001	1	1	1	1	0	0	0	0	1	1	1	1	1	0	0	0	0	1	1	1	1	1	0	0	0	0	1	1	1	1	1	8.4	8.4	8.4	17.445	166	0	32.341	0	0	0	0	8.4	8.4	8.4	8.4
566	Zm00001d016551_P002;Zm00001d016551_P001	Zm00001d016551_P002;Zm00001d016551_P001	Zm00001d016551_P002;Zm00001d016551_P001	2	1	1	1	0	0	1	1	1	1	1	0	1	0	0	1	1	1	1	1	0	1	0	0	1	1	1	1	1	0	1	3.7	3.7	3.7	33.836	321	0.0015773	7.4703	0	0	3.7	3.7	3.7	3.7	3.7	0
619	Zm00001d018197_P001	Zm00001d018197_P001	Zm00001d018197_P001	1	3	3	3	0	1	1	1	0	1	3	0	3	0	1	1	1	0	1	3	0	3	0	1	1	1	0	1	3	0	3	11.8	11.8	11.8	31.751	288	0	21.179	0	3.8	3.8	3.8	0	3.8	11.8	0
1534	Zm00001d052457_P001;Zm00001d023258_P001;Zm00001d023258_P002;Zm00001d030893_P011;Zm00001d030893_P013;Zm00001d030893_P008;Zm00001d030893_P009;Zm00001d030893_P017;Zm00001d042164_P003;Zm00001d030893_P021;Zm00001d030893_P025;Zm00001d030893_P005;Zm00001d030893_P015;Zm00001d030893_P004;Zm00001d052856_P001;Zm00001d011896_P002;Zm00001d033334_P001;Zm00001d042164_P002;Zm00001d011896_P001;Zm00001d030893_P003…	Zm00001d052457_P001;Zm00001d023258_P001;Zm00001d023258_P002	Zm00001d052457_P001;Zm00001d023258_P001;Zm00001d023258_P002	41	4	4	4	1	2	1	3	2	2	2	2	1	1	2	1	3	2	2	2	2	1	1	2	1	3	2	2	2	2	1	4.4	4.4	4.4	107.93	991	0	26.974	0.8	1.9	0.8	3.7	1.9	1.5	1.9	1.9
873	Zm00001d028450_P001	Zm00001d028450_P001	Zm00001d028450_P001	1	1	1	1	1	1	1	1	1	1	1	1	1	1	1	1	1	1	1	1	1	1	1	1	1	1	1	1	1	1	1	5.5	5.5	5.5	20.319	182	0.0068399	6.5475	5.5	5.5	5.5	5.5	5.5	5.5	5.5	5.5
1341	Zm00001d044287_P001;Zm00001d015300_P003;Zm00001d015300_P004;Zm00001d015300_P001;Zm00001d045069_P001;Zm00001d015300_P002;Zm00001d053865_P005;Zm00001d053865_P004;Zm00001d053865_P003;Zm00001d053865_P002;Zm00001d053864_P003;Zm00001d053864_P002;Zm00001d053864_P001;Zm00001d053865_P007	Zm00001d044287_P001;Zm00001d015300_P003;Zm00001d015300_P004;Zm00001d015300_P001;Zm00001d045069_P001;Zm00001d015300_P002	Zm00001d044287_P001;Zm00001d015300_P003;Zm00001d015300_P004;Zm00001d015300_P001;Zm00001d045069_P001;Zm00001d015300_P002	14	3	3	3	0	0	0	1	0	1	1	0	1	0	0	0	1	0	1	1	0	1	0	0	0	1	0	1	1	0	1	16.4	16.4	16.4	24.114	207	0	25.232	0	0	0	8.2	0	3.9	4.3	0
365	Zm00001d011236_P001;Zm00001d020580_P001	Zm00001d011236_P001;Zm00001d020580_P001	Zm00001d011236_P001;Zm00001d020580_P001	2	7	1	1	5	4	5	7	6	6	5	5	6	1	1	1	1	1	1	1	1	1	1	1	1	1	1	1	1	1	1	39.3	7.3	7.3	16.19	150	0	198.35	30.7	23.3	28	39.3	35.3	35.3	29.3	30.7
189	Zm00001d006296_P008;Zm00001d006296_P003;Zm00001d006296_P004;Zm00001d006296_P010;Zm00001d006296_P030;Zm00001d006296_P025;Zm00001d006296_P020;Zm00001d006296_P022;Zm00001d006296_P012;Zm00001d006296_P009;Zm00001d006296_P014;Zm00001d006296_P018;Zm00001d006296_P029;Zm00001d006296_P032;Zm00001d006296_P016;Zm00001d006296_P033;Zm00001d024493_P001;Zm00001d024493_P008;Zm00001d006296_P005;Zm00001d024493_P002…	Zm00001d006296_P008;Zm00001d006296_P003;Zm00001d006296_P004;Zm00001d006296_P010;Zm00001d006296_P030;Zm00001d006296_P025;Zm00001d006296_P020;Zm00001d006296_P022;Zm00001d006296_P012;Zm00001d006296_P009;Zm00001d006296_P014;Zm00001d006296_P018;Zm00001d006296_P029;Zm00001d006296_P032;Zm00001d006296_P016;Zm00001d006296_P033;Zm00001d024493_P001;Zm00001d024493_P008;Zm00001d006296_P005;Zm00001d024493_P002	Zm00001d006296_P008;Zm00001d006296_P003;Zm00001d006296_P004;Zm00001d006296_P010;Zm00001d006296_P030;Zm00001d006296_P025;Zm00001d006296_P020;Zm00001d006296_P022;Zm00001d006296_P012;Zm00001d006296_P009;Zm00001d006296_P014;Zm00001d006296_P018;Zm00001d006296_P	32	5	5	5	0	2	4	5	2	3	1	1	1	0	2	4	5	2	3	1	1	1	0	2	4	5	2	3	1	1	1	3.8	3.8	3.8	165.64	1469	0	33.185	0	1.3	3.1	3.8	1.5	2	0.7	0.5
1129	Zm00001d037239_P001	Zm00001d037239_P001	Zm00001d037239_P001	1	4	4	4	0	0	0	0	1	0	1	0	3	0	0	0	0	1	0	1	0	3	0	0	0	0	1	0	1	0	3	14.9	14.9	14.9	40.754	377	0	43.485	0	0	0	0	3.2	0	4	0
1313	Zm00001d043195_P001;Zm00001d010673_P001	Zm00001d043195_P001;Zm00001d010673_P001	Zm00001d043195_P001;Zm00001d010673_P001	2	2	2	2	1	1	2	1	1	1	2	1	1	1	1	2	1	1	1	2	1	1	1	1	2	1	1	1	2	1	1	4.5	4.5	4.5	45.93	421	0	12.468	2.6	1.9	4.5	2.6	2.6	1.9	4.5	2.6
1127	Zm00001d037211_P001	Zm00001d037211_P001	Zm00001d037211_P001	1	7	6	6	4	3	2	0	2	0	3	2	1	4	3	2	0	2	0	3	1	1	4	3	2	0	2	0	3	1	1	21.8	19.7	19.7	38.25	340	0	38.515	14.1	10	7.9	0	7.1	0	8.8	5
1327	Zm00001d043905_P005;Zm00001d043905_P004;Zm00001d043905_P002;Zm00001d043905_P001;Zm00001d043905_P003;Zm00001d043905_P007	Zm00001d043905_P005;Zm00001d043905_P004;Zm00001d043905_P002;Zm00001d043905_P001;Zm00001d043905_P003;Zm00001d043905_P007	Zm00001d043905_P005;Zm00001d043905_P004;Zm00001d043905_P002;Zm00001d043905_P001;Zm00001d043905_P003;Zm00001d043905_P007	6	3	1	1	0	1	2	2	2	2	1	0	2	0	0	1	1	1	1	0	0	1	0	0	1	1	1	1	0	0	1	17	7.2	7.2	17.204	153	0.008016	6.4546	0	4.6	12.4	11.8	11.8	11.8	5.2	0
350	Zm00001d011050_P001;Zm00001d035610_P001	Zm00001d011050_P001;Zm00001d035610_P001	Zm00001d011050_P001;Zm00001d035610_P001	2	2	2	2	1	0	0	1	0	0	2	0	2	1	0	0	1	0	0	2	0	2	1	0	0	1	0	0	2	0	2	18.7	18.7	18.7	10.614	107	0	13.541	9.3	0	0	9.3	0	0	18.7	0
74	Zm00001d002451_P001	Zm00001d002451_P001	Zm00001d002451_P001	1	1	1	1	1	1	0	1	1	1	1	1	1	1	1	0	1	1	1	1	1	1	1	1	0	1	1	1	1	1	1	18.3	18.3	18.3	12.145	120	0	35.337	18.3	18.3	0	18.3	18.3	18.3	18.3	18.3
418	Zm00001d012546_P003;Zm00001d012546_P001;Zm00001d012546_P002	Zm00001d012546_P003;Zm00001d012546_P001;Zm00001d012546_P002	Zm00001d012546_P003;Zm00001d012546_P001;Zm00001d012546_P002	3	6	6	0	2	3	3	3	4	3	2	2	3	2	3	3	3	4	3	2	2	3	0	0	0	0	0	0	0	0	0	28.1	28.1	0	27.277	249	0	156.63	10.8	16.9	12.4	16.9	19.3	16.9	10	12.9
105	Zm00001d003457_P001	Zm00001d003457_P001	Zm00001d003457_P001	1	1	1	1	1	1	1	1	1	1	1	0	1	1	1	1	1	1	1	1	0	1	1	1	1	1	1	1	1	0	1	9.8	9.8	9.8	21.612	204	0	34.487	9.8	9.8	9.8	9.8	9.8	9.8	9.8	0
713	Zm00001d021626_P003;Zm00001d021626_P004;Zm00001d021626_P002;Zm00001d021626_P005	Zm00001d021626_P003;Zm00001d021626_P004;Zm00001d021626_P002	Zm00001d021626_P003;Zm00001d021626_P004;Zm00001d021626_P002	4	3	3	3	2	1	3	2	2	2	1	0	1	2	1	3	2	2	2	1	0	1	2	1	3	2	2	2	1	0	1	25	25	25	13.698	132	0	21.025	13.6	5.3	25	19.7	19.7	19.7	8.3	0
113	Zm00001d003712_P001	Zm00001d003712_P001	Zm00001d003712_P001	1	4	4	4	0	0	0	3	3	4	1	0	1	0	0	0	3	3	4	1	0	1	0	0	0	3	3	4	1	0	1	18.6	18.6	18.6	27.776	269	0	94.145	0	0	0	15.2	15.2	18.6	5.2	0
786	Zm00001d024755_P008;Zm00001d024755_P005;Zm00001d024755_P006;Zm00001d024755_P003;Zm00001d024755_P002;Zm00001d024755_P001;Zm00001d024755_P004;Zm00001d024755_P009;Zm00001d010919_P001	Zm00001d024755_P008;Zm00001d024755_P005;Zm00001d024755_P006;Zm00001d024755_P003;Zm00001d024755_P002;Zm00001d024755_P001;Zm00001d024755_P004;Zm00001d024755_P009;Zm00001d010919_P001	Zm00001d024755_P008;Zm00001d024755_P005;Zm00001d024755_P006;Zm00001d024755_P003;Zm00001d024755_P002;Zm00001d024755_P001;Zm00001d024755_P004;Zm00001d024755_P009;Zm00001d010919_P001	9	2	2	2	1	1	1	1	0	0	0	2	1	1	1	1	1	0	0	0	2	1	1	1	1	1	0	0	0	2	1	7.8	7.8	7.8	34.671	319	0	14.959	3.1	3.1	3.1	3.1	0	0	0	7.8
644	Zm00001d018873_P002;Zm00001d018873_P003;Zm00001d018873_P001;Zm00001d007900_P001;Zm00001d007900_P004;Zm00001d007900_P003;Zm00001d007900_P002	Zm00001d018873_P002;Zm00001d018873_P003;Zm00001d018873_P001;Zm00001d007900_P001;Zm00001d007900_P004;Zm00001d007900_P003;Zm00001d007900_P002	Zm00001d018873_P002;Zm00001d018873_P003;Zm00001d018873_P001;Zm00001d007900_P001;Zm00001d007900_P004;Zm00001d007900_P003;Zm00001d007900_P002	7	2	2	2	1	1	1	1	1	1	2	1	1	1	1	1	1	1	1	2	1	1	1	1	1	1	1	1	2	1	1	8.8	8.8	8.8	29.301	262	0	12.499	4.2	4.2	4.2	4.2	4.2	4.2	8.8	4.2
1526	Zm00001d052060_P001;Zm00001d052060_P005;Zm00001d052060_P002;Zm00001d018342_P003;Zm00001d018342_P002	Zm00001d052060_P001;Zm00001d052060_P005;Zm00001d052060_P002;Zm00001d018342_P003;Zm00001d018342_P002	Zm00001d052060_P001;Zm00001d052060_P005;Zm00001d052060_P002;Zm00001d018342_P003;Zm00001d018342_P002	5	4	4	4	0	1	1	1	2	1	0	1	2	0	1	1	1	2	1	0	1	2	0	1	1	1	2	1	0	1	2	7	7	7	87.073	788	0	23.541	0	1.3	2.7	1.3	2.7	1.3	0	1.3
864	Zm00001d048100_P007;Zm00001d028201_P003;Zm00001d034139_P001;Zm00001d048100_P008;Zm00001d048100_P001;Zm00001d034139_P002;Zm00001d028201_P001;Zm00001d028201_P004;Zm00001d048100_P005;Zm00001d048100_P002;Zm00001d048100_P004;Zm00001d028201_P006;Zm00001d048100_P003;Zm00001d028201_P005;Zm00001d028201_P002;Zm00001d048100_P006	Zm00001d048100_P007;Zm00001d028201_P003;Zm00001d034139_P001;Zm00001d048100_P008;Zm00001d048100_P001;Zm00001d034139_P002;Zm00001d028201_P001;Zm00001d028201_P004;Zm00001d048100_P005;Zm00001d048100_P002;Zm00001d048100_P004;Zm00001d028201_P006;Zm00001d048100_P003;Zm00001d028201_P005;Zm00001d028201_P002;Zm00001d048100_P006	Zm00001d048100_P007;Zm00001d028201_P003;Zm00001d034139_P001;Zm00001d048100_P008;Zm00001d048100_P001;Zm00001d034139_P002;Zm00001d028201_P001;Zm00001d028201_P004;Zm00001d048100_P005;Zm00001d048100_P002;Zm00001d048100_P004;Zm00001d028201_P006;Zm00001d048100_P	16	2	2	2	1	1	1	1	1	1	2	1	1	1	1	1	1	1	1	2	1	1	1	1	1	1	1	1	2	1	1	5.6	5.6	5.6	37.12	337	0	12.633	2.7	2.7	2.7	2.7	2.7	2.7	5.6	2.7
1134	Zm00001d037326_P002;Zm00001d037326_P001	Zm00001d037326_P002;Zm00001d037326_P001	Zm00001d037326_P002;Zm00001d037326_P001	2	2	1	1	2	2	2	2	2	2	2	2	2	1	1	1	1	1	1	1	1	1	1	1	1	1	1	1	1	1	1	5.2	3.2	3.2	42.133	402	0	12.282	5.2	5.2	5.2	5.2	5.2	5.2	5.2	5.2
1025	Zm00001d033623_P006;Zm00001d033623_P002;Zm00001d033623_P003;Zm00001d033623_P008;Zm00001d033623_P013;Zm00001d033623_P016;Zm00001d033623_P015;Zm00001d033623_P010;Zm00001d033623_P012;Zm00001d033623_P014;Zm00001d033623_P007;Zm00001d033623_P009;Zm00001d033623_P005;Zm00001d033623_P004;Zm00001d033623_P001;Zm00001d013493_P004	Zm00001d033623_P006;Zm00001d033623_P002;Zm00001d033623_P003;Zm00001d033623_P008;Zm00001d033623_P013;Zm00001d033623_P016;Zm00001d033623_P015;Zm00001d033623_P010;Zm00001d033623_P012;Zm00001d033623_P014;Zm00001d033623_P007;Zm00001d033623_P009;Zm00001d033623_P005	Zm00001d033623_P006;Zm00001d033623_P002;Zm00001d033623_P003;Zm00001d033623_P008;Zm00001d033623_P013;Zm00001d033623_P016;Zm00001d033623_P015;Zm00001d033623_P010;Zm00001d033623_P012;Zm00001d033623_P014;Zm00001d033623_P007;Zm00001d033623_P009;Zm00001d033623_P	16	9	6	6	4	4	6	4	5	4	8	4	3	2	2	4	2	2	2	5	1	1	2	2	4	2	2	2	5	1	1	10.8	6.9	6.9	89.702	799	0	40.009	4.8	4.8	7.1	4.8	6.1	4.5	9.9	4.9
573	Zm00001d016704_P001	Zm00001d016704_P001	Zm00001d016704_P001	1	1	1	1	1	1	1	0	0	0	0	1	1	1	1	1	0	0	0	0	1	1	1	1	1	0	0	0	0	1	1	3	3	3	33.476	300	0.0015625	7.3707	3	3	3	0	0	0	0	3
183	Zm00001d006203_P001;Zm00001d006199_P001	Zm00001d006203_P001;Zm00001d006199_P001	Zm00001d006203_P001;Zm00001d006199_P001	2	1	1	1	1	1	1	1	0	1	1	1	1	1	1	1	1	0	1	1	1	1	1	1	1	1	0	1	1	1	1	2.4	2.4	2.4	55.284	505	0.00090827	11.398	2.4	2.4	2.4	2.4	0	2.4	2.4	2.4
678	Zm00001d020057_P006;Zm00001d020057_P003;Zm00001d020057_P004;Zm00001d020057_P005;Zm00001d020057_P001;Zm00001d012702_P001;Zm00001d012702_P010;Zm00001d012702_P008;Zm00001d012702_P005;Zm00001d012702_P003;Zm00001d012702_P009;Zm00001d012702_P006;Zm00001d012702_P002	Zm00001d020057_P006;Zm00001d020057_P003;Zm00001d020057_P004	Zm00001d020057_P006;Zm00001d020057_P003;Zm00001d020057_P004	13	12	10	10	2	4	4	3	4	5	3	1	2	1	3	3	3	3	4	3	1	2	1	3	3	3	3	4	3	1	2	17	15.2	15.2	89.394	781	0	79.438	1.9	5.8	5.8	4.4	4.4	6.9	4.4	1
907	Zm00001d029036_P002;Zm00001d029036_P001	Zm00001d029036_P002;Zm00001d029036_P001	Zm00001d029036_P002;Zm00001d029036_P001	2	1	1	1	1	1	1	1	0	1	1	1	1	1	1	1	1	0	1	1	1	1	1	1	1	1	0	1	1	1	1	4.3	4.3	4.3	28.756	258	0.002214	6.9482	4.3	4.3	4.3	4.3	0	4.3	4.3	4.3
1188	Zm00001d038718_P001;Zm00001d038718_P002	Zm00001d038718_P001	Zm00001d038718_P001	2	3	3	3	2	1	2	1	1	2	1	1	1	2	1	2	1	1	2	1	1	1	2	1	2	1	1	2	1	1	1	16.2	16.2	16.2	20.646	191	0	47.766	9.9	5.2	11.5	5.2	5.2	9.9	5.2	5.2
536	Zm00001d015383_P004;Zm00001d015383_P002;Zm00001d015383_P001;Zm00001d015383_P003;Zm00001d015383_P006;Zm00001d015383_P005;Zm00001d053798_P007;Zm00001d053798_P006;Zm00001d053798_P001;Zm00001d053798_P004;Zm00001d019945_P001;Zm00001d037609_P003;Zm00001d053798_P003;Zm00001d037609_P001;Zm00001d037609_P004	Zm00001d015383_P004;Zm00001d015383_P002;Zm00001d015383_P001;Zm00001d015383_P003;Zm00001d015383_P006;Zm00001d015383_P005;Zm00001d053798_P007;Zm00001d053798_P006;Zm00001d053798_P001	Zm00001d015383_P004;Zm00001d015383_P002;Zm00001d015383_P001;Zm00001d015383_P003;Zm00001d015383_P006;Zm00001d015383_P005;Zm00001d053798_P007;Zm00001d053798_P006;Zm00001d053798_P001	15	5	3	3	2	2	3	3	2	4	2	1	2	1	1	2	2	1	2	1	0	1	1	1	2	2	1	2	1	0	1	17.7	11.6	11.6	36.846	345	0	20.441	6.4	6.4	11	9	6.4	13	4.6	2
319	Zm00001d009936_P001	Zm00001d009936_P001	Zm00001d009936_P001	1	1	1	1	1	0	1	1	1	1	0	0	1	1	0	1	1	1	1	0	0	1	1	0	1	1	1	1	0	0	1	2.4	2.4	2.4	35.301	334	0.0049751	6.7338	2.4	0	2.4	2.4	2.4	2.4	0	0
763	Zm00001d023830_P001	Zm00001d023830_P001	Zm00001d023830_P001	1	1	1	1	1	1	1	1	1	1	1	1	1	1	1	1	1	1	1	1	1	1	1	1	1	1	1	1	1	1	1	9.9	9.9	9.9	18.099	171	0	15.207	9.9	9.9	9.9	9.9	9.9	9.9	9.9	9.9
1449	Zm00001d049133_P001;Zm00001d049133_P003;Zm00001d049133_P002	Zm00001d049133_P001;Zm00001d049133_P003;Zm00001d049133_P002	Zm00001d049133_P001;Zm00001d049133_P003;Zm00001d049133_P002	3	2	2	2	0	1	1	2	1	2	0	1	1	0	1	1	2	1	2	0	1	1	0	1	1	2	1	2	0	1	1	13.4	13.4	13.4	16.147	142	0	21.083	0	7.7	7.7	13.4	7.7	13.4	0	7.7
743	Zm00001d022469_P002	Zm00001d022469_P002	Zm00001d022469_P002	1	2	1	1	0	1	0	2	2	2	2	0	1	0	0	0	1	1	1	1	0	1	0	0	0	1	1	1	1	0	1	20	12	12	13.712	125	0	138.85	0	8	0	20	20	20	20	0
660	Zm00001d019287_P001	Zm00001d019287_P001	Zm00001d019287_P001	1	1	1	1	1	1	1	1	1	1	1	0	1	1	1	1	1	1	1	1	0	1	1	1	1	1	1	1	1	0	1	3.3	3.3	3.3	35.448	329	0.0017406	9.6522	3.3	3.3	3.3	3.3	3.3	3.3	3.3	0
1102	Zm00001d036024_P004;Zm00001d036024_P005;Zm00001d036024_P002;Zm00001d036024_P003	Zm00001d036024_P004;Zm00001d036024_P005;Zm00001d036024_P002;Zm00001d036024_P003	Zm00001d036024_P004;Zm00001d036024_P005;Zm00001d036024_P002;Zm00001d036024_P003	4	2	1	1	1	1	1	2	2	2	1	1	1	1	1	1	1	1	1	0	1	1	1	1	1	1	1	1	0	1	1	7.9	3.5	3.5	27.489	254	0.0016978	8.8509	3.5	3.5	3.5	7.9	7.9	7.9	4.3	3.5
1221	Zm00001d039520_P001	Zm00001d039520_P001	Zm00001d039520_P001	1	3	3	3	2	1	0	0	0	0	2	0	1	2	1	0	0	0	0	2	0	1	2	1	0	0	0	0	2	0	1	4.7	4.7	4.7	57.156	533	0	21.326	3	1.9	0	0	0	0	3.6	0
776	Zm00001d024319_P001;Zm00001d039483_P003;Zm00001d039483_P001;Zm00001d039483_P002	Zm00001d024319_P001;Zm00001d039483_P003;Zm00001d039483_P001;Zm00001d039483_P002	Zm00001d024319_P001;Zm00001d039483_P003;Zm00001d039483_P001;Zm00001d039483_P002	4	2	2	2	0	0	0	0	1	1	1	0	1	0	0	0	0	1	1	1	0	1	0	0	0	0	1	1	1	0	1	5.6	5.6	5.6	30.781	267	0.0009434	11.787	0	0	0	0	2.2	3.4	3.4	0
1271	Zm00001d041593_P001;Zm00001d048627_P004;Zm00001d048627_P003;Zm00001d048627_P002;Zm00001d048627_P001	Zm00001d041593_P001	Zm00001d041593_P001	5	3	3	3	0	1	1	0	0	0	2	0	1	0	1	1	0	0	0	2	0	1	0	1	1	0	0	0	2	0	1	7.1	7.1	7.1	46.635	422	0	19.349	0	2.4	2.6	0	0	0	4.7	0
697	Zm00001d020898_P010;Zm00001d020898_P003;Zm00001d020898_P007;Zm00001d020898_P001;Zm00001d020898_P009;Zm00001d020898_P002;Zm00001d020898_P005	Zm00001d020898_P010;Zm00001d020898_P003;Zm00001d020898_P007;Zm00001d020898_P001;Zm00001d020898_P009;Zm00001d020898_P002;Zm00001d020898_P005	Zm00001d020898_P010;Zm00001d020898_P003;Zm00001d020898_P007;Zm00001d020898_P001;Zm00001d020898_P009;Zm00001d020898_P002;Zm00001d020898_P005	7	21	2	2	14	14	15	17	16	14	16	11	14	1	0	1	1	1	1	1	0	1	1	0	1	1	1	1	1	0	1	28.3	3	3	80.273	699	0	63.931	21.7	19.2	21.9	24.6	22.5	22.3	22.7	13.9
675	Zm00001d019999_P001	Zm00001d019999_P001	Zm00001d019999_P001	1	2	1	0	0	1	1	0	0	1	1	0	2	0	0	0	0	0	0	1	0	1	0	0	0	0	0	0	0	0	0	5.8	3.6	0	35.412	308	0	26.312	0	2.3	2.3	0	0	2.3	3.6	0
469	Zm00001d013568_P001	Zm00001d013568_P001	Zm00001d013568_P001	1	3	3	3	2	3	3	3	3	2	1	3	1	2	3	3	3	3	2	1	3	1	2	3	3	3	3	2	1	3	1	23.3	23.3	23.3	15.552	159	0	42.856	15.1	23.3	23.3	23.3	23.3	15.1	10.1	23.3
176	Zm00001d049790_P008;Zm00001d049790_P002;Zm00001d021018_P002;Zm00001d006064_P002;Zm00001d021018_P007;Zm00001d006064_P001;Zm00001d049790_P006;Zm00001d049790_P005;Zm00001d049790_P004;Zm00001d049790_P003;Zm00001d049790_P001;Zm00001d031560_P003;Zm00001d031560_P004;Zm00001d031560_P002;Zm00001d049790_P007;Zm00001d021020_P001;Zm00001d021018_P006;Zm00001d021018_P005;Zm00001d021018_P004;Zm00001d021018_P001…	Zm00001d049790_P008;Zm00001d049790_P002;Zm00001d021018_P002;Zm00001d006064_P002;Zm00001d021018_P007;Zm00001d006064_P001;Zm00001d049790_P006;Zm00001d049790_P005;Zm00001d049790_P004;Zm00001d049790_P003;Zm00001d049790_P001;Zm00001d031560_P003;Zm00001d031560_P004;Zm00001d031560_P002;Zm00001d049790_P007;Zm00001d021020_P001;Zm00001d021018_P006;Zm00001d021018_P005;Zm00001d021018_P004;Zm00001d021018_P001…	Zm00001d049790_P008;Zm00001d049790_P002;Zm00001d021018_P002;Zm00001d006064_P002;Zm00001d021018_P007;Zm00001d006064_P001;Zm00001d049790_P006;Zm00001d049790_P005;Zm00001d049790_P004;Zm00001d049790_P003;Zm00001d049790_P001;Zm00001d031560_P003;Zm00001d031560_P	21	1	1	1	0	0	0	1	1	1	1	1	1	0	0	0	1	1	1	1	1	1	0	0	0	1	1	1	1	1	1	8.3	8.3	8.3	15.716	133	0.0015049	7.0943	0	0	0	8.3	8.3	8.3	8.3	8.3
650	Zm00001d018979_P001;Zm00001d018979_P003;Zm00001d018979_P002	Zm00001d018979_P001;Zm00001d018979_P003;Zm00001d018979_P002	Zm00001d018979_P001;Zm00001d018979_P003;Zm00001d018979_P002	3	3	2	2	2	3	2	2	2	2	3	2	2	1	2	1	1	1	1	2	1	1	1	2	1	1	1	1	2	1	1	18.3	8.5	8.5	17.269	153	0	14.577	17.6	18.3	17.6	18.3	18.3	18.3	18.3	18.3
1517	Zm00001d051600_P004;Zm00001d051600_P025;Zm00001d051600_P001;Zm00001d051600_P002;Zm00001d051600_P003;Zm00001d051600_P019;Zm00001d051600_P012;Zm00001d051600_P014;Zm00001d051600_P017;Zm00001d051600_P010;Zm00001d051600_P022;Zm00001d051600_P029;Zm00001d051600_P015;Zm00001d051600_P018;Zm00001d051600_P023;Zm00001d051600_P027;Zm00001d051600_P007;Zm00001d051600_P030;Zm00001d051600_P005;Zm00001d051600_P031	Zm00001d051600_P004;Zm00001d051600_P025;Zm00001d051600_P001;Zm00001d051600_P002;Zm00001d051600_P003;Zm00001d051600_P019;Zm00001d051600_P012;Zm00001d051600_P014;Zm00001d051600_P017;Zm00001d051600_P010;Zm00001d051600_P022;Zm00001d051600_P029;Zm00001d051600_P015;Zm00001d051600_P018;Zm00001d051600_P023;Zm00001d051600_P027;Zm00001d051600_P007;Zm00001d051600_P030;Zm00001d051600_P005;Zm00001d051600_P031	Zm00001d051600_P004;Zm00001d051600_P025;Zm00001d051600_P001;Zm00001d051600_P002;Zm00001d051600_P003;Zm00001d051600_P019;Zm00001d051600_P012;Zm00001d051600_P014;Zm00001d051600_P017;Zm00001d051600_P010;Zm00001d051600_P022;Zm00001d051600_P029;Zm00001d051600_P	20	4	4	4	2	0	1	2	2	3	1	3	1	2	0	1	2	2	3	1	3	1	2	0	1	2	2	3	1	3	1	3.6	3.6	3.6	134.16	1167	0	25.909	2	0	1.2	2	1.6	2.9	0.9	2.4
1331	Zm00001d044035_P001	Zm00001d044035_P001	Zm00001d044035_P001	1	3	2	2	0	0	1	3	0	0	1	1	1	0	0	0	2	0	0	1	1	1	0	0	0	2	0	0	1	1	1	5.5	4.3	4.3	63.002	579	0	55.246	0	0	1.2	5.5	0	0	2.2	2.2
1028	Zm00001d033734_P003;Zm00001d033734_P002;Zm00001d013441_P003;Zm00001d039411_P010;Zm00001d039411_P009;Zm00001d039411_P018;Zm00001d039411_P016;Zm00001d039411_P013;Zm00001d039411_P012;Zm00001d039411_P007;Zm00001d039411_P005;Zm00001d039411_P003;Zm00001d039411_P001	Zm00001d033734_P003;Zm00001d033734_P002;Zm00001d013441_P003	Zm00001d033734_P003;Zm00001d033734_P002;Zm00001d013441_P003	13	6	6	6	2	3	1	2	3	2	1	1	3	2	3	1	2	3	2	1	1	3	2	3	1	2	3	2	1	1	3	6.1	6.1	6.1	119.91	1080	0	42.256	1.5	2.5	1	1.8	2.5	1.8	1.2	0.7
1266	Zm00001d041192_P003;Zm00001d041192_P006;Zm00001d041192_P001;Zm00001d041192_P007;Zm00001d041192_P002;Zm00001d041192_P005;Zm00001d041192_P004	Zm00001d041192_P003;Zm00001d041192_P006;Zm00001d041192_P001;Zm00001d041192_P007;Zm00001d041192_P002;Zm00001d041192_P005;Zm00001d041192_P004	Zm00001d041192_P003;Zm00001d041192_P006;Zm00001d041192_P001;Zm00001d041192_P007;Zm00001d041192_P002;Zm00001d041192_P005;Zm00001d041192_P004	7	2	2	2	0	1	0	1	1	1	0	0	1	0	1	0	1	1	1	0	0	1	0	1	0	1	1	1	0	0	1	4.4	4.4	4.4	53.371	501	0	12.953	0	2.2	0	2.2	2.2	2.2	0	0
299	Zm00001d009445_P003;Zm00001d009445_P001;Zm00001d009445_P002;Zm00001d038885_P003;Zm00001d038885_P001	Zm00001d009445_P003;Zm00001d009445_P001	Zm00001d009445_P003;Zm00001d009445_P001	5	3	3	3	2	1	1	1	1	2	1	1	1	2	1	1	1	1	2	1	1	1	2	1	1	1	1	2	1	1	1	30.6	30.6	30.6	12.511	111	0	223.48	22.5	9	9	9	8.1	17.1	9	9
492	Zm00001d048382_P001;Zm00001d027618_P001;Zm00001d014082_P001;Zm00001d014082_P002;Zm00001d032760_P001	Zm00001d048382_P001;Zm00001d027618_P001;Zm00001d014082_P001;Zm00001d014082_P002;Zm00001d032760_P001	Zm00001d048382_P001;Zm00001d027618_P001;Zm00001d014082_P001;Zm00001d014082_P002;Zm00001d032760_P001	5	2	2	2	1	1	1	1	1	1	2	1	1	1	1	1	1	1	1	2	1	1	1	1	1	1	1	1	2	1	1	9.8	9.8	9.8	18.607	164	0	22.749	4.9	4.9	4.9	4.9	4.9	4.9	9.8	4.9
496	Zm00001d014100_P001	Zm00001d014100_P001	Zm00001d014100_P001	1	1	1	1	0	0	0	0	0	0	1	0	1	0	0	0	0	0	0	1	0	1	0	0	0	0	0	0	1	0	1	9.3	9.3	9.3	21.36	259	0	35.609	0	0	0	0	0	0	9.3	0
1558	Zm00001d053576_P002;Zm00001d053576_P001	Zm00001d053576_P002;Zm00001d053576_P001	Zm00001d053576_P002;Zm00001d053576_P001	2	6	1	1	3	3	3	4	4	2	3	1	3	0	0	0	0	0	0	1	0	1	0	0	0	0	0	0	1	0	1	15.7	2.7	2.7	46.951	414	1	-2	6	6	6	10.9	8.2	4.6	7	2.4
1070	Zm00001d034855_P003;Zm00001d034855_P001	Zm00001d034855_P003;Zm00001d034855_P001	Zm00001d034855_P003;Zm00001d034855_P001	2	2	2	2	1	1	2	2	2	1	1	1	1	1	1	2	2	2	1	1	1	1	1	1	2	2	2	1	1	1	1	12	12	12	17.315	158	0	26.695	7.6	7.6	12	12	12	7.6	7.6	7.6
843	Zm00001d027540_P001;Zm00001d027541_P002;Zm00001d027540_P002	Zm00001d027540_P001	Zm00001d027540_P001	3	5	5	1	2	1	3	5	3	3	3	1	1	2	1	3	5	3	3	3	1	1	1	0	1	1	0	1	1	0	0	22.2	22.2	3.6	25.776	225	0	100.26	11.1	7.6	14.2	22.2	15.6	15.1	14.2	7.6
1537	Zm00001d052653_P005;Zm00001d052653_P002;Zm00001d052653_P004;Zm00001d052653_P003	Zm00001d052653_P005;Zm00001d052653_P002;Zm00001d052653_P004;Zm00001d052653_P003	Zm00001d052653_P005;Zm00001d052653_P002;Zm00001d052653_P004;Zm00001d052653_P003	4	1	1	1	0	0	0	0	0	0	1	0	1	0	0	0	0	0	0	1	0	1	0	0	0	0	0	0	1	0	1	1.4	1.4	1.4	82.418	721	0.0021882	6.8891	0	0	0	0	0	0	1.4	0
1040	Zm00001d034320_P001;Zm00001d034320_P003;Zm00001d034320_P002	Zm00001d034320_P001;Zm00001d034320_P003;Zm00001d034320_P002	Zm00001d034320_P001;Zm00001d034320_P003;Zm00001d034320_P002	3	2	2	1	0	2	0	1	0	1	1	1	1	0	2	0	1	0	1	1	1	1	0	1	0	1	0	1	0	1	0	6.1	6.1	3.5	48.685	462	0	18.616	0	6.1	0	3.5	0	3.5	2.6	3.5
70	Zm00001d002326_P003;Zm00001d002326_P004;Zm00001d049380_P011;Zm00001d002326_P001;Zm00001d002326_P007;Zm00001d002326_P012;Zm00001d049380_P009;Zm00001d002326_P002;Zm00001d002326_P010;Zm00001d049380_P010;Zm00001d002326_P005;Zm00001d002326_P011;Zm00001d002326_P006;Zm00001d049380_P003;Zm00001d026293_P002;Zm00001d049380_P002;Zm00001d026293_P004;Zm00001d026293_P003;Zm00001d049380_P004;Zm00001d049380_P001…	Zm00001d002326_P003;Zm00001d002326_P004;Zm00001d049380_P011;Zm00001d002326_P001;Zm00001d002326_P007;Zm00001d002326_P012;Zm00001d049380_P009;Zm00001d002326_P002;Zm00001d002326_P010;Zm00001d049380_P010;Zm00001d002326_P005;Zm00001d002326_P011;Zm00001d002326_P006;Zm00001d049380_P003;Zm00001d026293_P002;Zm00001d049380_P002;Zm00001d026293_P004;Zm00001d026293_P003;Zm00001d049380_P004;Zm00001d049380_P001…	Zm00001d002326_P003;Zm00001d002326_P004;Zm00001d049380_P011;Zm00001d002326_P001;Zm00001d002326_P007;Zm00001d002326_P012;Zm00001d049380_P009;Zm00001d002326_P002;Zm00001d002326_P010;Zm00001d049380_P010;Zm00001d002326_P005;Zm00001d002326_P011;Zm00001d002326_P	23	2	2	2	1	1	1	1	0	2	1	0	1	1	1	1	1	0	2	1	0	1	1	1	1	1	0	2	1	0	1	4.6	4.6	4.6	56.667	518	0	16.343	1.5	1.5	1.5	1.5	0	4.6	1.5	0
256	Zm00001d008268_P002;Zm00001d008268_P001	Zm00001d008268_P002;Zm00001d008268_P001	Zm00001d008268_P002;Zm00001d008268_P001	2	1	1	1	0	0	0	0	1	1	1	1	1	0	0	0	0	1	1	1	1	1	0	0	0	0	1	1	1	1	1	6.5	6.5	6.5	26.696	245	0	18.545	0	0	0	0	6.5	6.5	6.5	6.5
1365	Zm00001d045295_P002;Zm00001d045295_P001;Zm00001d044016_P001;Zm00001d043851_P001	Zm00001d045295_P002;Zm00001d045295_P001;Zm00001d044016_P001;Zm00001d043851_P001	Zm00001d045295_P002;Zm00001d045295_P001;Zm00001d044016_P001;Zm00001d043851_P001	4	2	2	2	0	0	0	1	0	1	1	0	1	0	0	0	1	0	1	1	0	1	0	0	0	1	0	1	1	0	1	3.5	3.5	3.5	50.321	451	0.00091491	11.493	0	0	0	1.8	0	1.8	1.8	0
141	Zm00001d049333_P002;Zm00001d004837_P002;Zm00001d004837_P001	Zm00001d049333_P002;Zm00001d004837_P002;Zm00001d004837_P001	Zm00001d049333_P002;Zm00001d004837_P002;Zm00001d004837_P001	3	1	1	1	0	0	0	0	0	0	1	0	1	0	0	0	0	0	0	1	0	1	0	0	0	0	0	0	1	0	1	4.2	4.2	4.2	29.579	262	0.0068166	6.5283	0	0	0	0	0	0	4.2	0
1531	Zm00001d052316_P002;Zm00001d052316_P001;Zm00001d023223_P003;Zm00001d023223_P001;Zm00001d023223_P002	Zm00001d052316_P002;Zm00001d052316_P001;Zm00001d023223_P003;Zm00001d023223_P001	Zm00001d052316_P002;Zm00001d052316_P001;Zm00001d023223_P003;Zm00001d023223_P001	5	4	4	4	0	2	1	3	4	3	2	1	1	0	2	1	3	4	3	2	1	1	0	2	1	3	4	3	2	1	1	22.3	22.3	22.3	24.54	224	0	40.481	0	10.3	7.1	19.2	22.3	15.6	8.5	3.1
559	Zm00001d016402_P012;Zm00001d016402_P030;Zm00001d016402_P075;Zm00001d016402_P070;Zm00001d016402_P067;Zm00001d016402_P017;Zm00001d016402_P029;Zm00001d016402_P042;Zm00001d016402_P007;Zm00001d016402_P036;Zm00001d016402_P003;Zm00001d016402_P009;Zm00001d016402_P005;Zm00001d016402_P010;Zm00001d016402_P011;Zm00001d016402_P013;Zm00001d016402_P014;Zm00001d016402_P015;Zm00001d016402_P006;Zm00001d016402_P031…	Zm00001d016402_P012;Zm00001d016402_P030;Zm00001d016402_P075;Zm00001d016402_P070;Zm00001d016402_P067;Zm00001d016402_P017;Zm00001d016402_P029;Zm00001d016402_P042;Zm00001d016402_P007;Zm00001d016402_P036;Zm00001d016402_P003;Zm00001d016402_P009;Zm00001d016402_P005;Zm00001d016402_P010;Zm00001d016402_P011;Zm00001d016402_P013;Zm00001d016402_P014;Zm00001d016402_P015;Zm00001d016402_P006;Zm00001d016402_P031…	Zm00001d016402_P012;Zm00001d016402_P030;Zm00001d016402_P075;Zm00001d016402_P070;Zm00001d016402_P067;Zm00001d016402_P017;Zm00001d016402_P029;Zm00001d016402_P042;Zm00001d016402_P007;Zm00001d016402_P036;Zm00001d016402_P003;Zm00001d016402_P009;Zm00001d016402_P	65	4	4	1	1	2	2	1	1	4	2	1	1	1	2	2	1	1	4	2	1	1	1	1	1	1	0	1	1	0	1	4.7	4.7	1.2	105.37	932	0	27.6	1.2	2	2	1.2	1.4	4.7	2.5	0.9
355	Zm00001d011099_P003;Zm00001d011099_P008;Zm00001d011099_P002;Zm00001d011099_P001;Zm00001d011099_P018;Zm00001d011099_P017;Zm00001d011099_P016;Zm00001d011099_P005;Zm00001d011099_P004;Zm00001d011099_P007;Zm00001d011099_P006;Zm00001d011099_P013;Zm00001d011099_P011;Zm00001d011099_P014;Zm00001d011099_P015;Zm00001d011099_P012	Zm00001d011099_P003;Zm00001d011099_P008;Zm00001d011099_P002;Zm00001d011099_P001;Zm00001d011099_P018;Zm00001d011099_P017;Zm00001d011099_P016;Zm00001d011099_P005;Zm00001d011099_P004;Zm00001d011099_P007;Zm00001d011099_P006;Zm00001d011099_P013;Zm00001d011099_P011;Zm00001d011099_P014;Zm00001d011099_P015;Zm00001d011099_P012	Zm00001d011099_P003;Zm00001d011099_P008;Zm00001d011099_P002;Zm00001d011099_P001;Zm00001d011099_P018;Zm00001d011099_P017;Zm00001d011099_P016;Zm00001d011099_P005;Zm00001d011099_P004;Zm00001d011099_P007;Zm00001d011099_P006;Zm00001d011099_P013;Zm00001d011099_P	16	2	2	2	0	0	0	2	1	2	1	0	1	0	0	0	2	1	2	1	0	1	0	0	0	2	1	2	1	0	1	2.4	2.4	2.4	118.98	1079	0	16.192	0	0	0	2.4	1	2.4	1	0
259	Zm00001d008287_P001	Zm00001d008287_P001	Zm00001d008287_P001	1	2	2	2	1	0	0	1	1	1	1	0	1	1	0	0	1	1	1	1	0	1	1	0	0	1	1	1	1	0	1	5.1	5.1	5.1	31.492	296	0	30.493	5.1	0	0	4.7	5.1	4.7	4.7	0
1513	Zm00001d051498_P001;Zm00001d051498_P002	Zm00001d051498_P001;Zm00001d051498_P002	Zm00001d051498_P001;Zm00001d051498_P002	2	2	2	2	0	0	2	2	1	2	1	1	1	0	0	2	2	1	2	1	1	1	0	0	2	2	1	2	1	1	1	6.8	6.8	6.8	42.695	384	0	23.582	0	0	6.8	6.8	2.6	6.8	2.6	4.2
145	Zm00001d005003_P001;Zm00001d005003_P003;Zm00001d005003_P002	Zm00001d005003_P001;Zm00001d005003_P003;Zm00001d005003_P002	Zm00001d005003_P001;Zm00001d005003_P003;Zm00001d005003_P002	3	2	1	1	0	0	1	1	2	2	1	2	2	0	0	1	1	1	1	1	1	1	0	0	1	1	1	1	1	1	1	10	5.6	5.6	18.107	160	0.0016639	8.2303	0	0	5.6	5.6	10	10	5.6	10
305	Zm00001d009572_P001;Zm00001d039016_P001;Zm00001d005612_P001	Zm00001d009572_P001;Zm00001d039016_P001;Zm00001d005612_P001	Zm00001d009572_P001;Zm00001d039016_P001;Zm00001d005612_P001	3	3	1	1	2	2	1	1	1	2	1	0	3	1	1	0	0	0	0	1	0	1	1	1	0	0	0	0	1	0	1	14.8	6	6	23.979	216	0.004902	6.6685	11.1	11.1	5.1	5.1	5.1	8.8	6	0
485	Zm00001d013914_P001;Zm00001d013914_P002;Zm00001d032531_P002;Zm00001d032531_P004;Zm00001d032531_P003;Zm00001d017380_P001;Zm00001d032531_P001	Zm00001d013914_P001;Zm00001d013914_P002	Zm00001d013914_P001;Zm00001d013914_P002	7	3	3	3	0	0	1	1	2	2	1	1	1	0	0	1	1	2	2	1	1	1	0	0	1	1	2	2	1	1	1	17.7	17.7	17.7	24.567	232	0	27.956	0	0	4.3	8.2	13.4	13.4	8.2	4.3
897	Zm00001d028782_P005;Zm00001d028782_P007;Zm00001d028782_P002;Zm00001d028782_P003;Zm00001d047713_P004;Zm00001d047713_P001;Zm00001d047713_P007;Zm00001d028782_P006;Zm00001d028782_P004	Zm00001d028782_P005;Zm00001d028782_P007;Zm00001d028782_P002;Zm00001d028782_P003;Zm00001d047713_P004;Zm00001d047713_P001;Zm00001d047713_P007;Zm00001d028782_P006	Zm00001d028782_P005;Zm00001d028782_P007;Zm00001d028782_P002;Zm00001d028782_P003;Zm00001d047713_P004;Zm00001d047713_P001;Zm00001d047713_P007;Zm00001d028782_P006	9	3	3	1	1	2	1	0	1	1	1	1	2	1	2	1	0	1	1	1	1	2	1	1	1	0	1	1	1	1	1	10	10	3.6	35.435	309	0	17.883	3.6	7.4	3.6	0	3.6	3.6	3.6	3.6
1013	Zm00001d033159_P003;Zm00001d033159_P002;Zm00001d033159_P001;Zm00001d033159_P006;Zm00001d033159_P005;Zm00001d033159_P004	Zm00001d033159_P003;Zm00001d033159_P002;Zm00001d033159_P001;Zm00001d033159_P006;Zm00001d033159_P005;Zm00001d033159_P004	Zm00001d033159_P003;Zm00001d033159_P002;Zm00001d033159_P001;Zm00001d033159_P006;Zm00001d033159_P005;Zm00001d033159_P004	6	3	3	3	1	1	2	2	3	2	1	1	2	1	1	2	2	3	2	1	1	2	1	1	2	2	3	2	1	1	2	9.2	9.2	9.2	49.69	447	0	80.258	2.9	2.9	5.8	5.8	9.2	5.8	2.9	2.9
1021	Zm00001d033552_P015;Zm00001d033552_P012;Zm00001d033552_P017;Zm00001d033552_P014;Zm00001d033552_P009;Zm00001d033552_P006;Zm00001d033552_P003;Zm00001d033552_P007;Zm00001d033552_P016;Zm00001d033552_P008	Zm00001d033552_P015;Zm00001d033552_P012;Zm00001d033552_P017;Zm00001d033552_P014;Zm00001d033552_P009;Zm00001d033552_P006;Zm00001d033552_P003;Zm00001d033552_P007;Zm00001d033552_P016;Zm00001d033552_P008	Zm00001d033552_P015;Zm00001d033552_P012;Zm00001d033552_P017;Zm00001d033552_P014;Zm00001d033552_P009;Zm00001d033552_P006;Zm00001d033552_P003;Zm00001d033552_P007;Zm00001d033552_P016;Zm00001d033552_P008	10	9	1	0	8	9	8	8	7	7	8	8	5	1	1	1	1	1	1	0	1	1	0	0	0	0	0	0	0	0	0	11.9	1.3	0	77.597	696	0.0015564	7.3365	11.8	11.9	11.8	11.8	10.1	10.2	10.6	10.3
344	Zm00001d010855_P001	Zm00001d010855_P001	Zm00001d010855_P001	1	1	1	1	1	0	0	1	0	0	0	1	1	1	0	0	1	0	0	0	1	1	1	0	0	1	0	0	0	1	1	4.3	4.3	4.3	27.346	254	0	26.487	4.3	0	0	4.3	0	0	0	4.3
1260	Zm00001d041105_P005;Zm00001d041105_P003;Zm00001d041105_P004;Zm00001d041105_P013;Zm00001d041105_P001;Zm00001d041105_P028;Zm00001d041105_P016;Zm00001d041105_P011;Zm00001d041105_P033;Zm00001d041105_P027;Zm00001d041105_P022;Zm00001d023795_P005;Zm00001d023795_P006;Zm00001d041105_P039;Zm00001d041105_P041;Zm00001d023795_P035;Zm00001d041105_P007;Zm00001d023795_P016;Zm00001d041105_P042;Zm00001d041105_P002…	Zm00001d041105_P005;Zm00001d041105_P003;Zm00001d041105_P004;Zm00001d041105_P013;Zm00001d041105_P001;Zm00001d041105_P028;Zm00001d041105_P016;Zm00001d041105_P011;Zm00001d041105_P033;Zm00001d041105_P027;Zm00001d041105_P022;Zm00001d023795_P005;Zm00001d023795_P006;Zm00001d041105_P039;Zm00001d041105_P041;Zm00001d023795_P035;Zm00001d041105_P007;Zm00001d023795_P016;Zm00001d041105_P042;Zm00001d041105_P002…	Zm00001d041105_P005;Zm00001d041105_P003;Zm00001d041105_P004;Zm00001d041105_P013;Zm00001d041105_P001;Zm00001d041105_P028;Zm00001d041105_P016;Zm00001d041105_P011;Zm00001d041105_P033;Zm00001d041105_P027;Zm00001d041105_P022;Zm00001d023795_P005;Zm00001d023795_P	81	4	4	4	2	2	2	4	1	2	0	0	2	2	2	2	4	1	2	0	0	2	2	2	2	4	1	2	0	0	2	1.3	1.3	1.3	397.41	3599	0	36.545	0.7	0.7	0.7	1.3	0.5	0.8	0	0
947	Zm00001d030934_P003;Zm00001d030934_P002;Zm00001d030934_P001;Zm00001d030934_P004	Zm00001d030934_P003;Zm00001d030934_P002;Zm00001d030934_P001;Zm00001d030934_P004	Zm00001d030934_P003;Zm00001d030934_P002;Zm00001d030934_P001;Zm00001d030934_P004	4	2	2	2	1	0	1	1	2	1	1	0	1	1	0	1	1	2	1	1	0	1	1	0	1	1	2	1	1	0	1	19	19	19	17.228	158	0	16.323	5.7	0	5.7	5.7	19	5.7	5.7	0
454	Zm00001d013185_P001;Zm00001d034186_P001	Zm00001d013185_P001;Zm00001d034186_P001	Zm00001d013185_P001;Zm00001d034186_P001	2	1	1	1	0	0	0	0	0	0	1	0	1	0	0	0	0	0	0	1	0	1	0	0	0	0	0	0	1	0	1	2.5	2.5	2.5	56.583	511	0.0017036	8.8875	0	0	0	0	0	0	2.5	0
701	Zm00001d021147_P004;Zm00001d021147_P003;Zm00001d021147_P001;Zm00001d021147_P002	Zm00001d021147_P004;Zm00001d021147_P003;Zm00001d021147_P001;Zm00001d021147_P002	Zm00001d021147_P004;Zm00001d021147_P003;Zm00001d021147_P001;Zm00001d021147_P002	4	2	2	2	1	0	0	0	0	0	0	0	1	1	0	0	0	0	0	0	0	1	1	0	0	0	0	0	0	0	1	9.5	9.5	9.5	28.867	263	0.00090171	11.318	5.7	0	0	0	0	0	0	0
151	Zm00001d005251_P001;Zm00001d010698_P001;Zm00001d010698_P002;Zm00001d037542_P001	Zm00001d005251_P001	Zm00001d005251_P001	4	3	2	2	2	2	1	1	2	2	2	1	1	1	1	1	0	1	1	1	1	1	1	1	1	0	1	1	1	1	1	21.2	17	17	22.397	212	0	32.86	9	9	4.7	4.2	9	9	9	12.3
433	Zm00001d012857_P005;Zm00001d012857_P007;Zm00001d012857_P006;Zm00001d012857_P004;Zm00001d012857_P003;Zm00001d012857_P002;Zm00001d012857_P001	Zm00001d012857_P005;Zm00001d012857_P007;Zm00001d012857_P006;Zm00001d012857_P004;Zm00001d012857_P003;Zm00001d012857_P002;Zm00001d012857_P001	Zm00001d012857_P005;Zm00001d012857_P007;Zm00001d012857_P006;Zm00001d012857_P004;Zm00001d012857_P003;Zm00001d012857_P002;Zm00001d012857_P001	7	1	1	1	1	1	1	1	1	1	1	1	1	1	1	1	1	1	1	1	1	1	1	1	1	1	1	1	1	1	1	10.6	10.6	10.6	12.552	113	0.0015974	7.5406	10.6	10.6	10.6	10.6	10.6	10.6	10.6	10.6
1358	Zm00001d045025_P007;Zm00001d045025_P006;Zm00001d045025_P005	Zm00001d045025_P007;Zm00001d045025_P006;Zm00001d045025_P005	Zm00001d045025_P007;Zm00001d045025_P006;Zm00001d045025_P005	3	1	1	1	0	0	0	0	0	0	1	0	1	0	0	0	0	0	0	1	0	1	0	0	0	0	0	0	1	0	1	4.9	4.9	4.9	25.754	246	0.0028674	6.7728	0	0	0	0	0	0	4.9	0
1349	Zm00001d044548_P001	Zm00001d044548_P001	Zm00001d044548_P001	1	1	1	1	0	0	0	0	0	0	1	0	1	0	0	0	0	0	0	1	0	1	0	0	0	0	0	0	1	0	1	4.9	4.9	4.9	32.99	307	0	24.806	0	0	0	0	0	0	4.9	0
1224	Zm00001d039594_P001	Zm00001d039594_P001	Zm00001d039594_P001	1	6	6	6	5	3	5	3	4	2	0	4	3	5	3	5	3	4	2	0	4	3	5	3	5	3	4	2	0	4	3	10.2	10.2	10.2	68.385	639	0	51.747	8.8	5.3	8.8	5.3	7	3.8	0	6.9
1510	Zm00001d051403_P001	Zm00001d051403_P001	Zm00001d051403_P001	1	4	2	2	1	2	1	2	3	2	2	1	3	0	0	0	1	1	1	1	0	2	0	0	0	1	1	1	1	0	2	15.1	6.8	6.8	30.998	292	0	22.403	4.8	8.2	4.8	10.6	14	10.6	11.6	4.8
1210	Zm00001d039182_P003;Zm00001d039182_P002;Zm00001d039182_P001	Zm00001d039182_P003;Zm00001d039182_P002;Zm00001d039182_P001	Zm00001d039182_P003;Zm00001d039182_P002;Zm00001d039182_P001	3	1	1	1	1	1	1	1	1	1	0	1	1	1	1	1	1	1	1	0	1	1	1	1	1	1	1	1	0	1	1	3.9	3.9	3.9	34.581	307	0	91.213	3.9	3.9	3.9	3.9	3.9	3.9	0	3.9
394	Zm00001d011850_P001;Zm00001d011850_P002	Zm00001d011850_P001;Zm00001d011850_P002	Zm00001d011850_P001;Zm00001d011850_P002	2	2	2	2	2	1	2	2	0	1	0	0	1	2	1	2	2	0	1	0	0	1	2	1	2	2	0	1	0	0	1	8.1	8.1	8.1	32.937	297	0	64.218	8.1	4	8.1	8.1	0	4	0	0
699	Zm00001d021122_P001	Zm00001d021122_P001	Zm00001d021122_P001	1	1	1	1	1	1	1	1	1	1	1	1	1	1	1	1	1	1	1	1	1	1	1	1	1	1	1	1	1	1	1	6.5	6.5	6.5	20.559	185	0	13.353	6.5	6.5	6.5	6.5	6.5	6.5	6.5	6.5
106	Zm00001d003495_P010;Zm00001d003495_P007;Zm00001d003495_P006;Zm00001d003495_P009;Zm00001d003495_P008	Zm00001d003495_P010;Zm00001d003495_P007;Zm00001d003495_P006;Zm00001d003495_P009;Zm00001d003495_P008	Zm00001d003495_P010;Zm00001d003495_P007;Zm00001d003495_P006;Zm00001d003495_P009;Zm00001d003495_P008	5	1	1	1	0	0	0	0	0	0	1	0	1	0	0	0	0	0	0	1	0	1	0	0	0	0	0	0	1	0	1	6.6	6.6	6.6	18.813	181	0.0017452	9.7269	0	0	0	0	0	0	6.6	0
1471	Zm00001d049858_P001;Zm00001d031651_P002;Zm00001d031651_P001	Zm00001d049858_P001;Zm00001d031651_P002;Zm00001d031651_P001	Zm00001d049858_P001;Zm00001d031651_P002;Zm00001d031651_P001	3	2	2	2	1	2	1	2	2	2	1	1	1	1	2	1	2	2	2	1	1	1	1	2	1	2	2	2	1	1	1	22.2	22.2	22.2	8.2346	72	0	14.807	11.1	22.2	11.1	22.2	22.2	22.2	11.1	11.1
887	Zm00001d028655_P002;Zm00001d028655_P001	Zm00001d028655_P002;Zm00001d028655_P001	Zm00001d028655_P002;Zm00001d028655_P001	2	1	1	1	1	1	1	0	0	0	1	1	1	1	1	1	0	0	0	1	1	1	1	1	1	0	0	0	1	1	1	6.3	6.3	6.3	26.553	253	0.0016949	8.8238	6.3	6.3	6.3	0	0	0	6.3	6.3
908	Zm00001d029048_P001	Zm00001d029048_P001	Zm00001d029048_P001	1	2	2	1	1	1	0	1	1	1	2	1	1	1	1	0	1	1	1	2	1	1	0	0	0	0	0	0	1	0	0	9.6	9.6	5.9	30.696	272	0	37.981	3.7	3.7	0	3.7	3.7	3.7	9.6	3.7
526	Zm00001d015138_P004;Zm00001d015138_P002;Zm00001d015138_P001	Zm00001d015138_P004;Zm00001d015138_P002;Zm00001d015138_P001	Zm00001d015138_P004;Zm00001d015138_P002;Zm00001d015138_P001	3	2	2	2	0	1	1	0	0	0	0	1	2	0	1	1	0	0	0	0	1	2	0	1	1	0	0	0	0	1	2	0.7	0.7	0.7	460.87	4197	0	20.004	0	0.3	0.3	0	0	0	0	0.3
1398	Zm00001d046949_P001	Zm00001d046949_P001	Zm00001d046949_P001	1	2	2	2	1	1	1	1	1	1	1	0	2	1	1	1	1	1	1	1	0	2	1	1	1	1	1	1	1	0	2	9.3	9.3	9.3	30.524	270	0	103.17	4.8	4.8	4.8	4.8	4.8	4.8	4.4	0
736	Zm00001d022418_P002;Zm00001d052366_P001;Zm00001d022418_P001	Zm00001d022418_P002;Zm00001d052366_P001;Zm00001d022418_P001	Zm00001d022418_P002;Zm00001d052366_P001;Zm00001d022418_P001	3	1	1	1	1	1	1	1	1	1	1	0	1	1	1	1	1	1	1	1	0	1	1	1	1	1	1	1	1	0	1	14.7	14.7	14.7	11.181	102	0.0017483	9.9364	14.7	14.7	14.7	14.7	14.7	14.7	14.7	0
1148	Zm00001d037684_P001	Zm00001d037684_P001	Zm00001d037684_P001	1	1	1	1	1	1	1	1	0	0	0	1	1	1	1	1	1	0	0	0	1	1	1	1	1	1	0	0	0	1	1	12.8	12.8	12.8	9.0296	86	0.0022255	6.9616	12.8	12.8	12.8	12.8	0	0	0	12.8
572	Zm00001d016691_P001	Zm00001d016691_P001	Zm00001d016691_P001	1	2	2	2	1	1	1	1	1	1	2	1	1	1	1	1	1	1	1	2	1	1	1	1	1	1	1	1	2	1	1	20.5	20.5	20.5	11.347	112	0	18.896	8	8	8	8	8	8	20.5	8
1273	Zm00001d041693_P015;Zm00001d041693_P009;Zm00001d041693_P006;Zm00001d041693_P013;Zm00001d041693_P008;Zm00001d041693_P004;Zm00001d041693_P001;Zm00001d041693_P014;Zm00001d041693_P012;Zm00001d041693_P007;Zm00001d041693_P005;Zm00001d041693_P018;Zm00001d041693_P017;Zm00001d023867_P016;Zm00001d023867_P004;Zm00001d023867_P011;Zm00001d023867_P007;Zm00001d023867_P006;Zm00001d023867_P003;Zm00001d023867_P002…	Zm00001d041693_P015;Zm00001d041693_P009;Zm00001d041693_P006;Zm00001d041693_P013;Zm00001d041693_P008;Zm00001d041693_P004;Zm00001d041693_P001;Zm00001d041693_P014;Zm00001d041693_P012;Zm00001d041693_P007;Zm00001d041693_P005;Zm00001d041693_P018;Zm00001d041693_P017;Zm00001d023867_P016;Zm00001d023867_P004;Zm00001d023867_P011;Zm00001d023867_P007;Zm00001d023867_P006;Zm00001d023867_P003;Zm00001d023867_P002…	Zm00001d041693_P015;Zm00001d041693_P009;Zm00001d041693_P006;Zm00001d041693_P013;Zm00001d041693_P008;Zm00001d041693_P004;Zm00001d041693_P001;Zm00001d041693_P014;Zm00001d041693_P012;Zm00001d041693_P007;Zm00001d041693_P005;Zm00001d041693_P018;Zm00001d041693_P	39	2	2	2	1	0	1	2	0	0	0	2	1	1	0	1	2	0	0	0	2	1	1	0	1	2	0	0	0	2	1	3.9	3.9	3.9	76.412	692	0	16.668	2.5	0	2.5	3.9	0	0	0	3.9
269	Zm00001d008591_P002;Zm00001d008591_P001	Zm00001d008591_P002;Zm00001d008591_P001	Zm00001d008591_P002;Zm00001d008591_P001	2	2	2	2	1	1	1	1	0	1	0	2	1	1	1	1	1	0	1	0	2	1	1	1	1	1	0	1	0	2	1	5.4	5.4	5.4	48.67	459	0	15.99	2.6	2.6	2.6	2.6	0	2.8	0	5.4
503	Zm00001d014519_P001	Zm00001d014519_P001	Zm00001d014519_P001	1	1	1	1	0	0	0	0	0	0	0	0	1	0	0	0	0	0	0	0	0	1	0	0	0	0	0	0	0	0	1	19.4	19.4	19.4	6.7178	62	0.0028612	6.7671	0	0	0	0	0	0	0	0
369	Zm00001d044475_P001;Zm00001d011349_P001	Zm00001d044475_P001;Zm00001d011349_P001	Zm00001d044475_P001;Zm00001d011349_P001	2	1	1	1	1	1	1	1	1	1	1	1	1	1	1	1	1	1	1	1	1	1	1	1	1	1	1	1	1	1	1	2.3	2.3	2.3	45.948	428	0.0049716	6.7253	2.3	2.3	2.3	2.3	2.3	2.3	2.3	2.3
1417	Zm00001d047713_P008;Zm00001d047713_P002;Zm00001d047713_P003	Zm00001d047713_P008;Zm00001d047713_P002;Zm00001d047713_P003	Zm00001d047713_P008;Zm00001d047713_P002;Zm00001d047713_P003	3	3	1	1	1	2	1	1	0	1	1	1	2	1	1	1	1	0	1	1	1	1	1	1	1	1	0	1	1	1	1	10.4	3.7	3.7	34.151	298	0.0068074	6.5189	3.7	7.7	3.7	3.7	0	3.7	3.7	3.7
320	Zm00001d009948_P001;Zm00001d009948_P002;Zm00001d009948_P004;Zm00001d009948_P020;Zm00001d009948_P015;Zm00001d009948_P013;Zm00001d009948_P014;Zm00001d009948_P021;Zm00001d009948_P011;Zm00001d009950_P005;Zm00001d009948_P009;Zm00001d009948_P019;Zm00001d009948_P008;Zm00001d009948_P012;Zm00001d009950_P003;Zm00001d009948_P018;Zm00001d009948_P017;Zm00001d009948_P005;Zm00001d009948_P003;Zm00001d009948_P010…	Zm00001d009948_P001;Zm00001d009948_P002;Zm00001d009948_P004;Zm00001d009948_P020;Zm00001d009948_P015;Zm00001d009948_P013;Zm00001d009948_P014;Zm00001d009948_P021;Zm00001d009948_P011;Zm00001d009950_P005;Zm00001d009948_P009;Zm00001d009948_P019;Zm00001d009948_P008	Zm00001d009948_P001;Zm00001d009948_P002;Zm00001d009948_P004;Zm00001d009948_P020;Zm00001d009948_P015;Zm00001d009948_P013;Zm00001d009948_P014;Zm00001d009948_P021;Zm00001d009948_P011;Zm00001d009950_P005;Zm00001d009948_P009;Zm00001d009948_P019;Zm00001d009948_P	26	7	2	2	2	2	2	2	3	2	1	0	1	0	0	1	1	0	0	0	0	1	0	0	1	1	0	0	0	0	1	8.8	2.3	2.3	92.305	833	0.00094787	11.83	3	2.5	2.9	2.9	4.6	2.9	1.8	0
1314	Zm00001d043224_P001	Zm00001d043224_P001	Zm00001d043224_P001	1	3	1	1	1	1	0	2	1	1	1	0	1	0	0	0	1	1	0	0	0	1	0	0	0	1	1	0	0	0	1	26.3	14.4	14.4	12.532	118	0	14.688	5.9	5.9	0	20.3	14.4	5.9	5.9	0
642	Zm00001d018857_P001;Zm00001d050792_P001;Zm00001d007909_P001;Zm00001d047883_P001;Zm00001d018855_P001;Zm00001d005909_P001;Zm00001d022327_P001;Zm00001d022320_P001;Zm00001d018854_P001;Zm00001d022317_P001;Zm00001d018853_P001;Zm00001d007908_P001;Zm00001d022372_P001;Zm00001d022326_P001;Zm00001d013099_P001;Zm00001d039799_P001;Zm00001d018848_P001;Zm00001d028440_P001;Zm00001d032036_P001;Zm00001d022101_P001…	Zm00001d018857_P001	Zm00001d018857_P001	22	4	4	3	0	1	1	2	2	2	2	0	2	0	1	1	2	2	2	2	0	2	0	1	1	1	1	1	1	0	1	13.7	13.7	11.9	35.427	328	0	25.804	0	2.4	2.4	4.3	4.3	4.3	6.4	0
472	Zm00001d013641_P001	Zm00001d013641_P001	Zm00001d013641_P001	1	1	1	1	0	0	0	1	0	1	0	0	1	0	0	0	1	0	1	0	0	1	0	0	0	1	0	1	0	0	1	4	4	4	34.686	325	0.0016353	7.9056	0	0	0	4	0	4	0	0
1502	Zm00001d051157_P001	Zm00001d051157_P001	Zm00001d051157_P001	1	6	1	1	4	3	4	5	4	3	3	2	5	0	0	0	0	0	0	0	0	1	0	0	0	0	0	0	0	0	1	24.9	8.2	8.2	37.003	342	0.0016764	8.523	13.7	11.1	13.7	16.7	13.7	11.1	11.1	8.2
452	Zm00001d034361_P008;Zm00001d013116_P005;Zm00001d034361_P002;Zm00001d034361_P006;Zm00001d034361_P005;Zm00001d013116_P003;Zm00001d034361_P004;Zm00001d034361_P007;Zm00001d013116_P007;Zm00001d013116_P004;Zm00001d034361_P001;Zm00001d013116_P001;Zm00001d013116_P002	Zm00001d034361_P008;Zm00001d013116_P005;Zm00001d034361_P002;Zm00001d034361_P006;Zm00001d034361_P005;Zm00001d013116_P003;Zm00001d034361_P004;Zm00001d034361_P007;Zm00001d013116_P007;Zm00001d013116_P004;Zm00001d034361_P001;Zm00001d013116_P001;Zm00001d013116_P002	Zm00001d034361_P008;Zm00001d013116_P005;Zm00001d034361_P002;Zm00001d034361_P006;Zm00001d034361_P005;Zm00001d013116_P003;Zm00001d034361_P004;Zm00001d034361_P007;Zm00001d013116_P007;Zm00001d013116_P004;Zm00001d034361_P001;Zm00001d013116_P001;Zm00001d013116_P	13	1	1	1	1	1	1	1	1	1	0	0	1	1	1	1	1	1	1	0	0	1	1	1	1	1	1	1	0	0	1	6.2	6.2	6.2	22.388	192	0	12.979	6.2	6.2	6.2	6.2	6.2	6.2	0	0
654	Zm00001d019045_P001	Zm00001d019045_P001	Zm00001d019045_P001	1	4	1	1	2	3	2	2	2	3	3	3	2	1	1	1	1	1	1	0	1	1	1	1	1	1	1	1	0	1	1	21.8	7.1	7.1	16.195	156	0.0015552	7.3281	12.8	17.3	12.8	12.8	12.8	17.3	14.7	17.3
110	Zm00001d003668_P001	Zm00001d003668_P001	Zm00001d003668_P001	1	3	3	3	0	0	0	1	2	1	2	0	1	0	0	0	1	2	1	2	0	1	0	0	0	1	2	1	2	0	1	4.3	4.3	4.3	80.162	771	0	19.718	0	0	0	1.4	2.6	1.4	3.1	0
1149	Zm00001d037689_P001	Zm00001d037689_P001	Zm00001d037689_P001	1	2	2	2	0	1	1	0	0	0	1	0	1	0	1	1	0	0	0	1	0	1	0	1	1	0	0	0	1	0	1	4.8	4.8	4.8	49.326	459	0	13.752	0	2.4	2.4	0	0	0	2.4	0
525	Zm00001d015101_P002;Zm00001d015101_P001	Zm00001d015101_P002;Zm00001d015101_P001	Zm00001d015101_P002;Zm00001d015101_P001	2	2	2	2	1	0	1	2	1	1	0	0	2	1	0	1	2	1	1	0	0	2	1	0	1	2	1	1	0	0	2	13.5	13.5	13.5	22.812	200	0	21.112	6	0	6	13.5	6	6	0	0
1565	Zm00001d053738_P004;Zm00001d053738_P003;Zm00001d053738_P001;Zm00001d053738_P002	Zm00001d053738_P004;Zm00001d053738_P003;Zm00001d053738_P001;Zm00001d053738_P002	Zm00001d053738_P004;Zm00001d053738_P003;Zm00001d053738_P001;Zm00001d053738_P002	4	3	2	2	2	2	2	3	2	3	1	2	2	1	1	1	2	1	2	0	1	1	1	1	1	2	1	2	0	1	1	10.4	8.1	8.1	37.222	345	0	44.029	7.8	7.8	7.8	10.4	7.8	10.4	2.3	7.8
1287	Zm00001d042061_P001	Zm00001d042061_P001	Zm00001d042061_P001	1	1	1	1	0	0	0	1	1	1	0	0	1	0	0	0	1	1	1	0	0	1	0	0	0	1	1	1	0	0	1	6.4	6.4	6.4	21.881	202	0.0080808	6.4782	0	0	0	6.4	6.4	6.4	0	0
777	Zm00001d024393_P004;Zm00001d024393_P003;Zm00001d024393_P001	Zm00001d024393_P004;Zm00001d024393_P003;Zm00001d024393_P001	Zm00001d024393_P004;Zm00001d024393_P003;Zm00001d024393_P001	3	1	1	1	1	1	0	0	0	0	1	0	1	1	1	0	0	0	0	1	0	1	1	1	0	0	0	0	1	0	1	3	3	3	37.247	337	0.0016461	8.0387	3	3	0	0	0	0	3	0
313	Zm00001d009749_P021;Zm00001d009749_P022;Zm00001d009749_P019;Zm00001d009749_P017;Zm00001d009749_P004;Zm00001d009749_P009;Zm00001d009749_P014;Zm00001d009749_P013;Zm00001d009749_P008;Zm00001d009749_P002;Zm00001d009749_P003;Zm00001d009749_P006;Zm00001d009749_P005;Zm00001d009749_P001	Zm00001d009749_P021;Zm00001d009749_P022;Zm00001d009749_P019;Zm00001d009749_P017;Zm00001d009749_P004;Zm00001d009749_P009;Zm00001d009749_P014;Zm00001d009749_P013;Zm00001d009749_P008;Zm00001d009749_P002;Zm00001d009749_P003;Zm00001d009749_P006;Zm00001d009749_P005;Zm00001d009749_P001	Zm00001d009749_P021;Zm00001d009749_P022;Zm00001d009749_P019;Zm00001d009749_P017;Zm00001d009749_P004;Zm00001d009749_P009;Zm00001d009749_P014;Zm00001d009749_P013;Zm00001d009749_P008;Zm00001d009749_P002;Zm00001d009749_P003;Zm00001d009749_P006;Zm00001d009749_P	14	1	1	1	1	1	1	0	0	0	0	0	1	1	1	1	0	0	0	0	0	1	1	1	1	0	0	0	0	0	1	4.2	4.2	4.2	29.483	260	0.0074728	6.5053	4.2	4.2	4.2	0	0	0	0	0
632	Zm00001d018535_P003	Zm00001d018535_P003	Zm00001d018535_P003	1	3	3	3	1	1	0	1	0	0	1	0	1	1	1	0	1	0	0	1	0	1	1	1	0	1	0	0	1	0	1	7	7	7	53.341	470	0	22.946	2.3	3.2	0	1.5	0	0	2.3	0
1171	Zm00001d038318_P011;Zm00001d038318_P008;Zm00001d038318_P007;Zm00001d038318_P005;Zm00001d038318_P001;Zm00001d038318_P002	Zm00001d038318_P011;Zm00001d038318_P008;Zm00001d038318_P007;Zm00001d038318_P005;Zm00001d038318_P001;Zm00001d038318_P002	Zm00001d038318_P011;Zm00001d038318_P008;Zm00001d038318_P007;Zm00001d038318_P005;Zm00001d038318_P001;Zm00001d038318_P002	6	1	1	1	1	1	1	1	1	1	1	1	1	1	1	1	1	1	1	1	1	1	1	1	1	1	1	1	1	1	1	2.3	2.3	2.3	49.805	444	0.0014881	6.9675	2.3	2.3	2.3	2.3	2.3	2.3	2.3	2.3
712	Zm00001d021623_P004;Zm00001d021623_P001;Zm00001d006479_P006;Zm00001d006479_P005;Zm00001d006479_P002;Zm00001d021623_P002;Zm00001d021623_P005;Zm00001d021623_P003;Zm00001d006479_P001;Zm00001d006479_P003	Zm00001d021623_P004;Zm00001d021623_P001;Zm00001d006479_P006;Zm00001d006479_P005;Zm00001d006479_P002	Zm00001d021623_P004;Zm00001d021623_P001;Zm00001d006479_P006;Zm00001d006479_P005;Zm00001d006479_P002	10	3	3	3	0	0	1	0	1	1	3	0	1	0	0	1	0	1	1	3	0	1	0	0	1	0	1	1	3	0	1	6.2	6.2	6.2	59.365	531	0	31.154	0	0	1.5	0	1.5	1.5	6.2	0
582	Zm00001d050874_P001;Zm00001d016935_P001	Zm00001d050874_P001;Zm00001d016935_P001	Zm00001d050874_P001;Zm00001d016935_P001	2	1	1	1	0	1	1	1	1	1	1	0	1	0	1	1	1	1	1	1	0	1	0	1	1	1	1	1	1	0	1	5.2	5.2	5.2	28.441	251	0.0016556	8.1886	0	5.2	5.2	5.2	5.2	5.2	5.2	0
258	Zm00001d008284_P007;Zm00001d008284_P008;Zm00001d008284_P001;Zm00001d008284_P002;Zm00001d040334_P004;Zm00001d008284_P009;Zm00001d040334_P002;Zm00001d040334_P003;Zm00001d040334_P001;Zm00001d008284_P006;Zm00001d008284_P004;Zm00001d013752_P001;Zm00001d052648_P001;Zm00001d035432_P001;Zm00001d040334_P005;Zm00001d008284_P010	Zm00001d008284_P007;Zm00001d008284_P008;Zm00001d008284_P001;Zm00001d008284_P002;Zm00001d040334_P004;Zm00001d008284_P009;Zm00001d040334_P002;Zm00001d040334_P003;Zm00001d040334_P001;Zm00001d008284_P006;Zm00001d008284_P004;Zm00001d013752_P001;Zm00001d052648_P001;Zm00001d035432_P001;Zm00001d040334_P005;Zm00001d008284_P010	Zm00001d008284_P007;Zm00001d008284_P008;Zm00001d008284_P001;Zm00001d008284_P002;Zm00001d040334_P004;Zm00001d008284_P009;Zm00001d040334_P002;Zm00001d040334_P003;Zm00001d040334_P001;Zm00001d008284_P006;Zm00001d008284_P004;Zm00001d013752_P001;Zm00001d052648_P	16	2	2	2	1	0	0	1	1	0	0	1	1	1	0	0	1	1	0	0	1	1	1	0	0	1	1	0	0	1	1	13.9	13.9	13.9	20.495	180	0.00097561	12.167	6.7	0	0	6.7	6.7	0	0	6.7
550	Zm00001d016041_P004;Zm00001d016041_P001	Zm00001d016041_P004;Zm00001d016041_P001	Zm00001d016041_P004;Zm00001d016041_P001	2	2	2	2	1	1	1	1	2	2	1	1	1	1	1	1	1	2	2	1	1	1	1	1	1	1	2	2	1	1	1	13.1	13.1	13.1	24.238	221	0	112.87	9.5	9.5	9.5	9.5	13.1	13.1	9.5	9.5
1308	Zm00001d042968_P003;Zm00001d042968_P001;Zm00001d042968_P002	Zm00001d042968_P003;Zm00001d042968_P001;Zm00001d042968_P002	Zm00001d042968_P003;Zm00001d042968_P001;Zm00001d042968_P002	3	1	1	1	1	1	1	1	1	1	1	1	1	1	1	1	1	1	1	1	1	1	1	1	1	1	1	1	1	1	1	15.2	15.2	15.2	12.332	112	0	49.207	15.2	15.2	15.2	15.2	15.2	15.2	15.2	15.2
40	Zm00001d015279_P007;Zm00001d015279_P006;Zm00001d015279_P005;Zm00001d000302_P001;Zm00001d000302_P002;Zm00001d015279_P003;Zm00001d015279_P001;Zm00001d015279_P004;Zm00001d001988_P005;Zm00001d001988_P004;Zm00001d001988_P001;Zm00001d015279_P002;Zm00001d001988_P002	Zm00001d015279_P007;Zm00001d015279_P006;Zm00001d015279_P005;Zm00001d000302_P001;Zm00001d000302_P002;Zm00001d015279_P003;Zm00001d015279_P001;Zm00001d015279_P004;Zm00001d001988_P005;Zm00001d001988_P004;Zm00001d001988_P001;Zm00001d015279_P002;Zm00001d001988_P002	Zm00001d015279_P007;Zm00001d015279_P006;Zm00001d015279_P005;Zm00001d000302_P001;Zm00001d000302_P002;Zm00001d015279_P003;Zm00001d015279_P001;Zm00001d015279_P004;Zm00001d001988_P005;Zm00001d001988_P004;Zm00001d001988_P001;Zm00001d015279_P002;Zm00001d001988_P	13	2	2	2	0	2	0	1	1	2	0	0	1	0	2	0	1	1	2	0	0	1	0	2	0	1	1	2	0	0	1	9.8	9.8	9.8	27.75	255	0	34.696	0	9.8	0	3.9	3.9	9.8	0	0
916	Zm00001d029410_P001	Zm00001d029410_P001	Zm00001d029410_P001	1	2	2	2	1	2	1	1	1	1	1	1	1	1	2	1	1	1	1	1	1	1	1	2	1	1	1	1	1	1	1	2.6	2.6	2.6	49.913	458	0	24.992	2.4	2.6	2.4	2.4	2.4	2.4	2.4	2.4
1231	Zm00001d039821_P001	Zm00001d039821_P001	Zm00001d039821_P001	1	7	1	1	4	3	4	7	6	6	5	5	6	0	0	0	1	1	1	1	1	1	0	0	0	1	1	1	1	1	1	39.6	7.4	7.4	16.033	149	0	46.988	23.5	16.1	20.8	39.6	35.6	35.6	29.5	30.9
139	Zm00001d004785_P001;Zm00001d053028_P007;Zm00001d053028_P004	Zm00001d004785_P001;Zm00001d053028_P007;Zm00001d053028_P004	Zm00001d004785_P001;Zm00001d053028_P007;Zm00001d053028_P004	3	2	2	2	1	1	1	1	2	1	0	1	1	1	1	1	1	2	1	0	1	1	1	1	1	1	2	1	0	1	1	2.3	2.3	2.3	86.336	770	0	13.298	1.2	1.2	1.2	1.2	2.3	1.2	0	1.2
1248	Zm00001d040446_P001	Zm00001d040446_P001	Zm00001d040446_P001	1	2	2	2	1	1	0	2	2	2	2	1	2	1	1	0	2	2	2	2	1	2	1	1	0	2	2	2	2	1	2	6.3	6.3	6.3	54.991	509	0	38.73	2.9	2.9	0	6.3	6.3	6.3	6.3	2.9
1332	Zm00001d044054_P002;Zm00001d044054_P001;Zm00001d044054_P003;Zm00001d011474_P002;Zm00001d039091_P003;Zm00001d039090_P003	Zm00001d044054_P002;Zm00001d044054_P001	Zm00001d044054_P002;Zm00001d044054_P001	6	4	1	1	3	4	3	4	3	3	3	3	3	1	1	1	1	1	1	1	1	1	1	1	1	1	1	1	1	1	1	19.5	6.3	6.3	25.113	221	0.00093458	11.749	14.9	19.5	15.8	19.5	15.8	14.9	14.5	14.5
509	Zm00001d014761_P003;Zm00001d014761_P007;Zm00001d014761_P006;Zm00001d014761_P008;Zm00001d014761_P005;Zm00001d014761_P002;Zm00001d014761_P004;Zm00001d014761_P001	Zm00001d014761_P003;Zm00001d014761_P007;Zm00001d014761_P006;Zm00001d014761_P008;Zm00001d014761_P005;Zm00001d014761_P002;Zm00001d014761_P004;Zm00001d014761_P001	Zm00001d014761_P003;Zm00001d014761_P007;Zm00001d014761_P006;Zm00001d014761_P008;Zm00001d014761_P005;Zm00001d014761_P002;Zm00001d014761_P004;Zm00001d014761_P001	8	1	1	1	1	1	1	1	0	1	0	1	1	1	1	1	1	0	1	0	1	1	1	1	1	1	0	1	0	1	1	2.9	2.9	2.9	41.653	376	0.0080972	6.4813	2.9	2.9	2.9	2.9	0	2.9	0	2.9
924	Zm00001d029620_P001	Zm00001d029620_P001	Zm00001d029620_P001	1	1	1	1	1	1	1	0	1	1	1	0	1	1	1	1	0	1	1	1	0	1	1	1	1	0	1	1	1	0	1	5.7	5.7	5.7	21.328	192	0.0022206	6.9576	5.7	5.7	5.7	0	5.7	5.7	5.7	0
396	Zm00001d011891_P001;Zm00001d011891_P003;Zm00001d011891_P002	Zm00001d011891_P001;Zm00001d011891_P003;Zm00001d011891_P002	Zm00001d011891_P001;Zm00001d011891_P003;Zm00001d011891_P002	3	2	2	2	1	1	2	1	2	2	2	1	1	1	1	2	1	2	2	2	1	1	1	1	2	1	2	2	2	1	1	10.7	10.7	10.7	31.886	290	0	19.943	5.9	5.9	10.7	5.9	10.7	10.7	10.7	5.9
1128	Zm00001d037214_P005;Zm00001d037214_P010;Zm00001d037214_P008;Zm00001d037214_P006;Zm00001d037214_P004;Zm00001d037214_P003;Zm00001d037214_P002;Zm00001d044845_P002;Zm00001d044845_P010;Zm00001d044845_P009;Zm00001d044845_P007;Zm00001d044845_P004;Zm00001d044845_P001	Zm00001d037214_P005;Zm00001d037214_P010;Zm00001d037214_P008;Zm00001d037214_P006;Zm00001d037214_P004;Zm00001d037214_P003;Zm00001d037214_P002;Zm00001d044845_P002;Zm00001d044845_P010;Zm00001d044845_P009;Zm00001d044845_P007;Zm00001d044845_P004;Zm00001d044845_P001	Zm00001d037214_P005;Zm00001d037214_P010;Zm00001d037214_P008;Zm00001d037214_P006;Zm00001d037214_P004;Zm00001d037214_P003;Zm00001d037214_P002;Zm00001d044845_P002;Zm00001d044845_P010;Zm00001d044845_P009;Zm00001d044845_P007;Zm00001d044845_P004;Zm00001d044845_P	13	1	1	1	1	1	0	0	1	0	0	1	1	1	1	0	0	1	0	0	1	1	1	1	0	0	1	0	0	1	1	0.6	0.6	0.6	192.81	1802	0.0048544	6.6293	0.6	0.6	0	0	0.6	0	0	0.6
920	Zm00001d029495_P001	Zm00001d029495_P001	Zm00001d029495_P001	1	1	1	1	0	0	1	1	1	0	0	0	1	0	0	1	1	1	0	0	0	1	0	0	1	1	1	0	0	0	1	9.9	9.9	9.9	10.683	101	0	17.621	0	0	9.9	9.9	9.9	0	0	0
1497	Zm00001d050822_P010;Zm00001d050822_P012;Zm00001d050822_P014;Zm00001d050822_P006;Zm00001d050822_P011;Zm00001d050822_P004;Zm00001d050822_P002;Zm00001d050822_P003;Zm00001d050822_P009;Zm00001d050822_P001;Zm00001d050822_P008	Zm00001d050822_P010;Zm00001d050822_P012;Zm00001d050822_P014;Zm00001d050822_P006;Zm00001d050822_P011;Zm00001d050822_P004;Zm00001d050822_P002;Zm00001d050822_P003;Zm00001d050822_P009;Zm00001d050822_P001;Zm00001d050822_P008	Zm00001d050822_P010;Zm00001d050822_P012;Zm00001d050822_P014;Zm00001d050822_P006;Zm00001d050822_P011;Zm00001d050822_P004;Zm00001d050822_P002;Zm00001d050822_P003;Zm00001d050822_P009;Zm00001d050822_P001;Zm00001d050822_P008	11	1	1	1	1	1	1	1	1	1	0	1	1	1	1	1	1	1	1	0	1	1	1	1	1	1	1	1	0	1	1	5.5	5.5	5.5	34.726	330	0	45.222	5.5	5.5	5.5	5.5	5.5	5.5	0	5.5
501	Zm00001d030126_P011;Zm00001d030126_P010;Zm00001d030126_P009;Zm00001d030126_P008;Zm00001d030126_P006;Zm00001d030126_P005;Zm00001d030126_P004;Zm00001d030126_P003;Zm00001d030126_P013;Zm00001d014436_P013;Zm00001d014436_P012;Zm00001d014436_P014;Zm00001d014436_P010;Zm00001d014436_P009;Zm00001d014436_P005;Zm00001d014436_P003;Zm00001d014436_P002;Zm00001d014436_P008;Zm00001d030126_P012;Zm00001d014436_P004…	Zm00001d030126_P011;Zm00001d030126_P010;Zm00001d030126_P009;Zm00001d030126_P008;Zm00001d030126_P006;Zm00001d030126_P005;Zm00001d030126_P004;Zm00001d030126_P003;Zm00001d030126_P013;Zm00001d014436_P013;Zm00001d014436_P012;Zm00001d014436_P014;Zm00001d014436_P010;Zm00001d014436_P009;Zm00001d014436_P005;Zm00001d014436_P003;Zm00001d014436_P002;Zm00001d014436_P008;Zm00001d030126_P012;Zm00001d014436_P004…	Zm00001d030126_P011;Zm00001d030126_P010;Zm00001d030126_P009;Zm00001d030126_P008;Zm00001d030126_P006;Zm00001d030126_P005;Zm00001d030126_P004;Zm00001d030126_P003;Zm00001d030126_P013;Zm00001d014436_P013;Zm00001d014436_P012;Zm00001d014436_P014;Zm00001d014436_P	26	1	1	1	0	1	0	0	1	0	1	1	1	0	1	0	0	1	0	1	1	1	0	1	0	0	1	0	1	1	1	3.7	3.7	3.7	28.287	245	0.0015004	7.0641	0	3.7	0	0	3.7	0	3.7	3.7
1283	Zm00001d041989_P001	Zm00001d041989_P001	Zm00001d041989_P001	1	2	2	2	1	1	1	1	0	2	0	0	1	1	1	1	1	0	2	0	0	1	1	1	1	1	0	2	0	0	1	3.3	3.3	3.3	67.697	612	0	32.983	1.8	1.8	1.8	1.8	0	3.3	0	0
1540	Zm00001d052718_P001	Zm00001d052718_P001	Zm00001d052718_P001	1	1	1	1	0	1	0	0	0	0	1	0	1	0	1	0	0	0	0	1	0	1	0	1	0	0	0	0	1	0	1	17.4	17.4	17.4	8.0625	69	0.006854	6.5565	0	17.4	0	0	0	0	17.4	0
913	Zm00001d047477_P002;Zm00001d047477_P001;Zm00001d029173_P001;Zm00001d029173_P002;Zm00001d029173_P004;Zm00001d047477_P003;Zm00001d049830_P004;Zm00001d029173_P003	Zm00001d047477_P002;Zm00001d047477_P001;Zm00001d029173_P001;Zm00001d029173_P002;Zm00001d029173_P004;Zm00001d047477_P003;Zm00001d049830_P004;Zm00001d029173_P003	Zm00001d047477_P002;Zm00001d047477_P001;Zm00001d029173_P001;Zm00001d029173_P002;Zm00001d029173_P004;Zm00001d047477_P003;Zm00001d049830_P004;Zm00001d029173_P003	8	3	1	1	2	2	3	3	3	3	3	3	3	1	1	1	1	1	1	1	1	1	1	1	1	1	1	1	1	1	1	23.4	8	8	22.044	201	0	125.66	16.4	16.4	23.4	23.4	23.4	23.4	23.4	23.4
1236	Zm00001d040010_P007;Zm00001d040010_P008;Zm00001d040010_P002;Zm00001d040010_P005;Zm00001d040010_P001;Zm00001d040010_P003;Zm00001d040010_P006;Zm00001d040010_P004;Zm00001d008531_P005;Zm00001d008531_P008;Zm00001d008531_P006;Zm00001d008531_P007;Zm00001d008531_P001	Zm00001d040010_P007;Zm00001d040010_P008;Zm00001d040010_P002;Zm00001d040010_P005;Zm00001d040010_P001;Zm00001d040010_P003;Zm00001d040010_P006;Zm00001d040010_P004;Zm00001d008531_P005;Zm00001d008531_P008;Zm00001d008531_P006;Zm00001d008531_P007;Zm00001d008531_P001	Zm00001d040010_P007;Zm00001d040010_P008;Zm00001d040010_P002;Zm00001d040010_P005;Zm00001d040010_P001;Zm00001d040010_P003;Zm00001d040010_P006;Zm00001d040010_P004;Zm00001d008531_P005;Zm00001d008531_P008;Zm00001d008531_P006;Zm00001d008531_P007;Zm00001d008531_P	13	2	2	2	0	0	0	2	2	1	1	1	0	0	0	0	2	2	1	1	1	0	0	0	0	2	2	1	1	1	0	5.8	5.8	5.8	37.395	344	0	13.957	0	0	0	5.8	5.8	2	2	2
641	Zm00001d018826_P001;Zm00001d007884_P001	Zm00001d018826_P001;Zm00001d007884_P001	Zm00001d018826_P001;Zm00001d007884_P001	2	2	2	2	1	0	1	0	1	1	1	1	0	1	0	1	0	1	1	1	1	0	1	0	1	0	1	1	1	1	0	17.9	17.9	17.9	16.395	151	0	32.424	13.2	0	4.6	0	13.2	4.6	13.2	13.2
317	Zm00001d037603_P003;Zm00001d037603_P001;Zm00001d037603_P002;Zm00001d009848_P001;Zm00001d037603_P007;Zm00001d037603_P006;Zm00001d037603_P004;Zm00001d037603_P008;Zm00001d037603_P009;Zm00001d037603_P005;Zm00001d009848_P002;Zm00001d000157_P001;Zm00001d031086_P001;Zm00001d018819_P001;Zm00001d007876_P001;Zm00001d013689_P001;Zm00001d033222_P001;Zm00001d041319_P001	Zm00001d037603_P003;Zm00001d037603_P001;Zm00001d037603_P002;Zm00001d009848_P001;Zm00001d037603_P007;Zm00001d037603_P006;Zm00001d037603_P004;Zm00001d037603_P008;Zm00001d037603_P009;Zm00001d037603_P005;Zm00001d009848_P002	Zm00001d037603_P003;Zm00001d037603_P001;Zm00001d037603_P002;Zm00001d009848_P001;Zm00001d037603_P007;Zm00001d037603_P006;Zm00001d037603_P004;Zm00001d037603_P008;Zm00001d037603_P009;Zm00001d037603_P005;Zm00001d009848_P002	18	4	4	2	2	2	2	2	2	2	3	2	1	2	2	2	2	2	2	3	2	1	1	1	1	1	1	1	1	1	1	18.2	18.2	10.2	21.143	187	0	26.022	7.5	7.5	7.5	7.5	7.5	7.5	12.3	7.5
71	Zm00001d026286_P001;Zm00001d002339_P001;Zm00001d003118_P001;Zm00001d026286_P002;Zm00001d002339_P002	Zm00001d026286_P001;Zm00001d002339_P001;Zm00001d003118_P001	Zm00001d026286_P001;Zm00001d002339_P001;Zm00001d003118_P001	5	3	3	3	1	1	0	2	1	1	2	1	1	1	1	0	2	1	1	2	1	1	1	1	0	2	1	1	2	1	1	13.8	13.8	13.8	17.69	159	0	24.816	6.9	6.9	0	13.2	6.9	6.9	13.8	6.9
1487	Zm00001d050303_P001	Zm00001d050303_P001	Zm00001d050303_P001	1	2	1	1	1	1	1	1	1	2	1	2	2	1	1	1	1	1	1	1	1	1	1	1	1	1	1	1	1	1	1	2.5	1.5	1.5	87.332	790	0.0016653	8.2529	1.5	1.5	1.5	1.5	1.5	2.5	1.5	2.5
360	Zm00001d011162_P001;Zm00001d011162_P002	Zm00001d011162_P001;Zm00001d011162_P002	Zm00001d011162_P001;Zm00001d011162_P002	2	5	4	4	1	2	1	2	3	4	3	2	0	1	2	1	2	3	3	2	2	0	1	2	1	2	3	3	2	2	0	27.9	21.8	21.8	19.738	179	0	26.012	4.5	8.9	4.5	8.4	12.8	19	19.6	8.4
297	Zm00001d009417_P003;Zm00001d009417_P005;Zm00001d009417_P004;Zm00001d009417_P002;Zm00001d009417_P001;Zm00001d009417_P006	Zm00001d009417_P003;Zm00001d009417_P005;Zm00001d009417_P004;Zm00001d009417_P002;Zm00001d009417_P001;Zm00001d009417_P006	Zm00001d009417_P003;Zm00001d009417_P005;Zm00001d009417_P004;Zm00001d009417_P002;Zm00001d009417_P001;Zm00001d009417_P006	6	3	3	2	0	2	2	3	3	3	2	2	0	0	2	2	3	3	3	2	2	0	0	1	1	2	2	2	1	1	0	24.1	24.1	15.2	12.386	112	0	18.745	0	17.9	17.9	24.1	24.1	24.1	15.2	15.2
740	Zm00001d022458_P001	Zm00001d022458_P001	Zm00001d022458_P001	1	3	3	3	0	1	1	2	2	0	1	1	1	0	1	1	2	2	0	1	1	1	0	1	1	2	2	0	1	1	1	15.2	15.2	15.2	28.42	270	0	63.408	0	2.6	4.4	7	12.6	0	2.6	2.6
49	Zm00001d001913_P005;Zm00001d001913_P003;Zm00001d001913_P002;Zm00001d010618_P004;Zm00001d010618_P002;Zm00001d001913_P004;Zm00001d001913_P001;Zm00001d010618_P001;Zm00001d010618_P003;Zm00001d053897_P002;Zm00001d037052_P003;Zm00001d043070_P001;Zm00001d012513_P001;Zm00001d053897_P001;Zm00001d037052_P002	Zm00001d001913_P005;Zm00001d001913_P003;Zm00001d001913_P002;Zm00001d010618_P004;Zm00001d010618_P002;Zm00001d001913_P004;Zm00001d001913_P001;Zm00001d010618_P001;Zm00001d010618_P003;Zm00001d053897_P002;Zm00001d037052_P003;Zm00001d043070_P001;Zm00001d012513_P001;Zm00001d053897_P001;Zm00001d037052_P002	Zm00001d001913_P005;Zm00001d001913_P003;Zm00001d001913_P002;Zm00001d010618_P004;Zm00001d010618_P002;Zm00001d001913_P004;Zm00001d001913_P001;Zm00001d010618_P001;Zm00001d010618_P003;Zm00001d053897_P002;Zm00001d037052_P003;Zm00001d043070_P001;Zm00001d012513_P	15	2	2	1	1	1	1	2	1	1	0	1	0	1	1	1	2	1	1	0	1	0	1	1	1	1	1	1	0	1	0	14.3	14.3	5	13.41	119	0	13.45	5	5	5	14.3	5	5	0	5
117	Zm00001d025273_P004;Zm00001d025273_P001;Zm00001d003894_P008;Zm00001d003894_P004;Zm00001d025273_P015;Zm00001d025273_P017;Zm00001d025273_P003;Zm00001d025273_P009;Zm00001d025273_P010;Zm00001d025273_P011;Zm00001d025273_P012;Zm00001d025273_P008;Zm00001d025273_P019;Zm00001d003894_P006;Zm00001d025273_P006;Zm00001d003894_P007;Zm00001d025273_P023;Zm00001d025273_P024;Zm00001d025273_P020;Zm00001d025273_P021…	Zm00001d025273_P004;Zm00001d025273_P001;Zm00001d003894_P008;Zm00001d003894_P004;Zm00001d025273_P015;Zm00001d025273_P017;Zm00001d025273_P003;Zm00001d025273_P009;Zm00001d025273_P010;Zm00001d025273_P011;Zm00001d025273_P012;Zm00001d025273_P008;Zm00001d025273_P019;Zm00001d003894_P006;Zm00001d025273_P006;Zm00001d003894_P007;Zm00001d025273_P023;Zm00001d025273_P024;Zm00001d025273_P020;Zm00001d025273_P021…	Zm00001d025273_P004;Zm00001d025273_P001;Zm00001d003894_P008;Zm00001d003894_P004;Zm00001d025273_P015;Zm00001d025273_P017;Zm00001d025273_P003;Zm00001d025273_P009;Zm00001d025273_P010;Zm00001d025273_P011;Zm00001d025273_P012;Zm00001d025273_P008;Zm00001d025273_P	46	7	7	6	3	3	2	2	1	2	2	3	0	3	3	2	2	1	2	2	3	0	3	3	2	2	1	2	1	3	0	10.1	10.1	8.7	83.305	749	0	45.603	3.7	3.3	2.3	2.3	1.2	2.3	2.5	5.1
531	Zm00001d015259_P002;Zm00001d015259_P005;Zm00001d015259_P001;Zm00001d053881_P005;Zm00001d053881_P001;Zm00001d015259_P010;Zm00001d015259_P009;Zm00001d015259_P008;Zm00001d053881_P003;Zm00001d053881_P002;Zm00001d053881_P004;Zm00001d015259_P006	Zm00001d015259_P002;Zm00001d015259_P005;Zm00001d015259_P001;Zm00001d053881_P005;Zm00001d053881_P001;Zm00001d015259_P010;Zm00001d015259_P009;Zm00001d015259_P008;Zm00001d053881_P003	Zm00001d015259_P002;Zm00001d015259_P005;Zm00001d015259_P001;Zm00001d053881_P005;Zm00001d053881_P001;Zm00001d015259_P010;Zm00001d015259_P009;Zm00001d015259_P008;Zm00001d053881_P003	12	5	5	5	2	2	2	2	2	2	3	1	1	2	2	2	2	2	2	3	1	1	2	2	2	2	2	2	3	1	1	5.9	5.9	5.9	95.117	874	0	63.325	2.3	2.3	2.3	2.3	2.1	2.3	3.8	1.1
851	Zm00001d027727_P001	Zm00001d027727_P001	Zm00001d027727_P001	1	5	5	5	3	2	1	1	0	3	2	2	0	3	2	1	1	0	3	2	2	0	3	2	1	1	0	3	2	2	0	12.5	12.5	12.5	44.868	425	0	59.348	7.5	5.9	4	1.9	0	9.2	5.9	5.6
1430	Zm00001d048256_P002;Zm00001d048253_P001;Zm00001d027919_P002;Zm00001d006871_P002;Zm00001d006871_P001;Zm00001d027919_P001;Zm00001d027527_P002;Zm00001d027527_P001;Zm00001d027527_P003;Zm00001d048256_P003;Zm00001d048253_P003;Zm00001d048256_P004;Zm00001d048253_P004	Zm00001d048256_P002;Zm00001d048253_P001;Zm00001d027919_P002;Zm00001d006871_P002;Zm00001d006871_P001;Zm00001d027919_P001;Zm00001d027527_P002;Zm00001d027527_P001;Zm00001d027527_P003	Zm00001d048256_P002;Zm00001d048253_P001;Zm00001d027919_P002;Zm00001d006871_P002;Zm00001d006871_P001;Zm00001d027919_P001;Zm00001d027527_P002;Zm00001d027527_P001;Zm00001d027527_P003	13	4	1	1	4	3	3	3	3	3	3	2	3	1	1	1	1	1	1	1	1	1	1	1	1	1	1	1	1	1	1	11	3.2	3.2	33.489	308	0.0015444	7.2686	11	9.1	9.1	9.1	9.1	9.1	9.1	5.5
1230	Zm00001d039777_P001	Zm00001d039777_P001	Zm00001d039777_P001	1	4	1	1	0	1	1	0	0	1	1	1	2	0	0	1	0	0	0	0	1	0	0	0	1	0	0	0	0	1	0	28.6	10.6	10.6	18.514	161	0.0017007	8.8601	0	7.5	10.6	0	0	5	5.6	10.6
808	Zm00001d025617_P007;Zm00001d025617_P006;Zm00001d025617_P004;Zm00001d025617_P003;Zm00001d025617_P001;Zm00001d025617_P005;Zm00001d025617_P008;Zm00001d025617_P009;Zm00001d025617_P010	Zm00001d025617_P007;Zm00001d025617_P006;Zm00001d025617_P004;Zm00001d025617_P003;Zm00001d025617_P001;Zm00001d025617_P005;Zm00001d025617_P008;Zm00001d025617_P009;Zm00001d025617_P010	Zm00001d025617_P007;Zm00001d025617_P006;Zm00001d025617_P004;Zm00001d025617_P003;Zm00001d025617_P001;Zm00001d025617_P005;Zm00001d025617_P008;Zm00001d025617_P009;Zm00001d025617_P010	9	15	1	1	11	10	12	12	12	13	14	13	14	1	1	1	1	1	0	1	1	0	1	1	1	1	1	0	1	1	0	61.3	6.1	6.1	29.629	261	0	31.021	51.3	44.1	54	54	50.6	47.9	57.5	50.2
124	Zm00001d004125_P054;Zm00001d004125_P062;Zm00001d004125_P022;Zm00001d004125_P031;Zm00001d004125_P057;Zm00001d004125_P059;Zm00001d004125_P060;Zm00001d004125_P061;Zm00001d004125_P088;Zm00001d004125_P032;Zm00001d004125_P067;Zm00001d004125_P070;Zm00001d004125_P071;Zm00001d004125_P072;Zm00001d004125_P087;Zm00001d004125_P001;Zm00001d004125_P007;Zm00001d004125_P005;Zm00001d004125_P073;Zm00001d004125_P075…	Zm00001d004125_P054;Zm00001d004125_P062;Zm00001d004125_P022;Zm00001d004125_P031;Zm00001d004125_P057;Zm00001d004125_P059;Zm00001d004125_P060;Zm00001d004125_P061;Zm00001d004125_P088;Zm00001d004125_P032;Zm00001d004125_P067;Zm00001d004125_P070;Zm00001d004125_P071;Zm00001d004125_P072;Zm00001d004125_P087;Zm00001d004125_P001;Zm00001d004125_P007;Zm00001d004125_P005;Zm00001d004125_P073;Zm00001d004125_P075…	Zm00001d004125_P054;Zm00001d004125_P062;Zm00001d004125_P022;Zm00001d004125_P031;Zm00001d004125_P057;Zm00001d004125_P059;Zm00001d004125_P060;Zm00001d004125_P061;Zm00001d004125_P088;Zm00001d004125_P032;Zm00001d004125_P067;Zm00001d004125_P070;Zm00001d004125_P	215	3	3	3	3	1	0	0	0	1	0	2	1	3	1	0	0	0	1	0	2	1	3	1	0	0	0	1	0	2	1	1.4	1.4	1.4	214.39	1931	0	18.949	1.4	0.5	0	0	0	0.5	0	1
1416	Zm00001d047667_P001;Zm00001d047667_P002;Zm00001d047667_P003;Zm00001d047667_P004;Zm00001d047667_P005	Zm00001d047667_P001;Zm00001d047667_P002;Zm00001d047667_P003;Zm00001d047667_P004	Zm00001d047667_P001;Zm00001d047667_P002;Zm00001d047667_P003;Zm00001d047667_P004	5	4	4	4	0	1	0	0	1	1	1	1	1	0	1	0	0	1	1	1	1	1	0	1	0	0	1	1	1	1	1	5	5	5	97.452	880	0	26.338	0	1.2	0	0	1	1.2	1.5	1
640	Zm00001d018809_P001	Zm00001d018809_P001	Zm00001d018809_P001	1	1	1	1	1	1	1	1	1	0	0	1	0	1	1	1	1	1	0	0	1	0	1	1	1	1	1	0	0	1	0	3.2	3.2	3.2	25.118	222	0.0022091	6.943	3.2	3.2	3.2	3.2	3.2	0	0	3.2
690	Zm00001d020552_P001;Zm00001d013648_P001	Zm00001d020552_P001	Zm00001d020552_P001	2	3	3	3	1	0	2	2	2	0	1	2	0	1	0	2	2	2	0	1	2	0	1	0	2	2	2	0	1	2	0	8.8	8.8	8.8	30.165	273	0	19.996	2.9	0	6.2	5.9	5.9	0	3.3	6.2
513	Zm00001d014858_P001;Zm00001d014858_P003	Zm00001d014858_P001;Zm00001d014858_P003	Zm00001d014858_P001;Zm00001d014858_P003	2	2	2	2	1	1	1	2	2	2	1	2	0	1	1	1	2	2	2	1	2	0	1	1	1	2	2	2	1	2	0	12.1	12.1	12.1	17.146	157	0	15.145	4.5	4.5	4.5	12.1	12.1	12.1	4.5	12.1
1545	Zm00001d052985_P001;Zm00001d052985_P002	Zm00001d052985_P001;Zm00001d052985_P002	Zm00001d052985_P001;Zm00001d052985_P002	2	1	1	1	1	1	1	1	1	1	1	1	0	1	1	1	1	1	1	1	1	0	1	1	1	1	1	1	1	1	0	8.5	8.5	8.5	8.7755	82	0.001642	8.0034	8.5	8.5	8.5	8.5	8.5	8.5	8.5	8.5
301	Zm00001d038923_P001;Zm00001d009480_P001	Zm00001d038923_P001;Zm00001d009480_P001	Zm00001d038923_P001;Zm00001d009480_P001	2	5	5	5	2	3	2	3	1	1	1	3	1	2	3	2	3	1	1	1	3	1	2	3	2	3	1	1	1	3	1	15.9	15.9	15.9	36.236	334	0	107.35	6.3	10.5	6.6	9.9	4.2	4.2	4.2	9.9
1147	Zm00001d037680_P001	Zm00001d037680_P001	Zm00001d037680_P001	1	2	2	2	2	1	2	1	0	1	1	1	0	2	1	2	1	0	1	1	1	0	2	1	2	1	0	1	1	1	0	7.5	7.5	7.5	32.09	293	0	15.3	7.5	4.8	7.5	2.7	0	2.7	4.8	4.8
1421	Zm00001d047893_P002;Zm00001d047893_P003;Zm00001d047893_P001;Zm00001d028471_P006;Zm00001d047893_P004;Zm00001d028471_P003;Zm00001d028471_P004;Zm00001d028471_P002;Zm00001d028471_P001;Zm00001d028471_P005	Zm00001d047893_P002;Zm00001d047893_P003;Zm00001d047893_P001	Zm00001d047893_P002;Zm00001d047893_P003;Zm00001d047893_P001	10	4	4	4	1	3	2	1	0	1	2	2	1	1	3	2	1	0	1	2	2	1	1	3	2	1	0	1	2	2	1	12.3	12.3	12.3	40.173	366	0	31.635	2.5	8.7	4.4	2.5	0	4.4	6.8	6.3
372	Zm00001d045965_P002;Zm00001d045965_P003;Zm00001d011368_P001;Zm00001d011367_P001;Zm00001d045965_P001;Zm00001d014163_P001;Zm00001d006877_P001;Zm00001d033618_P001;Zm00001d019818_P001;Zm00001d004323_P001;Zm00001d053924_P001	Zm00001d045965_P002;Zm00001d045965_P003;Zm00001d011368_P001;Zm00001d011367_P001;Zm00001d045965_P001;Zm00001d014163_P001;Zm00001d006877_P001;Zm00001d033618_P001	Zm00001d045965_P002;Zm00001d045965_P003;Zm00001d011368_P001;Zm00001d011367_P001;Zm00001d045965_P001;Zm00001d014163_P001;Zm00001d006877_P001;Zm00001d033618_P001	11	5	5	5	0	2	1	1	1	2	1	1	0	0	2	1	1	1	2	1	1	0	0	2	1	1	1	2	1	1	0	15.2	15.2	15.2	31.338	283	0	28.779	0	5.7	3.2	3.2	3.2	6.4	3.2	2.5
446	Zm00001d034505_P004;Zm00001d013055_P003;Zm00001d034505_P003;Zm00001d034505_P005;Zm00001d013055_P001;Zm00001d019091_P001;Zm00001d019091_P002;Zm00001d013055_P002;Zm00001d007767_P002;Zm00001d007767_P001;Zm00001d034505_P001;Zm00001d034505_P007;Zm00001d013055_P004;Zm00001d034505_P002;Zm00001d034505_P006;Zm00001d013055_P005;Zm00001d048443_P006;Zm00001d048443_P005;Zm00001d048443_P004;Zm00001d048443_P003…	Zm00001d034505_P004;Zm00001d013055_P003;Zm00001d034505_P003;Zm00001d034505_P005;Zm00001d013055_P001;Zm00001d019091_P001;Zm00001d019091_P002;Zm00001d013055_P002;Zm00001d007767_P002;Zm00001d007767_P001;Zm00001d034505_P001;Zm00001d034505_P007;Zm00001d013055_P004;Zm00001d034505_P002	Zm00001d034505_P004;Zm00001d013055_P003;Zm00001d034505_P003;Zm00001d034505_P005;Zm00001d013055_P001;Zm00001d019091_P001;Zm00001d019091_P002;Zm00001d013055_P002;Zm00001d007767_P002;Zm00001d007767_P001;Zm00001d034505_P001;Zm00001d034505_P007;Zm00001d013055_P	21	5	5	5	0	1	1	3	3	1	2	2	0	0	1	1	3	3	1	2	2	0	0	1	1	3	3	1	2	2	0	29.5	29.5	29.5	15.839	139	0	30.753	0	5	5	16.5	15.1	5	14.4	10.1
431	Zm00001d012844_P002;Zm00001d012844_P003;Zm00001d018523_P005;Zm00001d018523_P017;Zm00001d018523_P015;Zm00001d018523_P007;Zm00001d018523_P003;Zm00001d018523_P012;Zm00001d018523_P014;Zm00001d018523_P010;Zm00001d018523_P018;Zm00001d018523_P019;Zm00001d012844_P001;Zm00001d018523_P006;Zm00001d012844_P004;Zm00001d018523_P008;Zm00001d018523_P004;Zm00001d018523_P011;Zm00001d012844_P005;Zm00001d012082_P001…	Zm00001d012844_P002;Zm00001d012844_P003;Zm00001d018523_P005;Zm00001d018523_P017;Zm00001d018523_P015;Zm00001d018523_P007;Zm00001d018523_P003;Zm00001d018523_P012;Zm00001d018523_P014;Zm00001d018523_P010;Zm00001d018523_P018;Zm00001d018523_P019;Zm00001d012844_P001;Zm00001d018523_P006;Zm00001d012844_P004;Zm00001d018523_P008;Zm00001d018523_P004;Zm00001d018523_P011	Zm00001d012844_P002;Zm00001d012844_P003;Zm00001d018523_P005;Zm00001d018523_P017;Zm00001d018523_P015;Zm00001d018523_P007;Zm00001d018523_P003;Zm00001d018523_P012;Zm00001d018523_P014;Zm00001d018523_P010;Zm00001d018523_P018;Zm00001d018523_P019;Zm00001d012844_P	24	4	4	4	2	1	2	2	2	1	3	1	1	2	1	2	2	2	1	3	1	1	2	1	2	2	2	1	3	1	1	7.4	7.4	7.4	50.543	443	0	23.436	3.8	2	3.6	3.6	3.6	2	5.6	2
168	Zm00001d005812_P003;Zm00001d005812_P001;Zm00001d005812_P002	Zm00001d005812_P003;Zm00001d005812_P001;Zm00001d005812_P002	Zm00001d005812_P003;Zm00001d005812_P001;Zm00001d005812_P002	3	3	3	3	0	1	1	0	0	0	2	1	0	0	1	1	0	0	0	2	1	0	0	1	1	0	0	0	2	1	0	11.8	11.8	11.8	25.574	245	0	18.638	0	2.9	2.9	0	0	0	9	2.9
1541	Zm00001d052767_P002	Zm00001d052767_P002	Zm00001d052767_P002	1	2	2	2	1	2	2	2	2	1	2	2	1	1	2	2	2	2	1	2	2	1	1	2	2	2	2	1	2	2	1	4.1	4.1	4.1	43.718	415	0	12.356	2.2	4.1	4.1	4.1	4.1	2.2	4.1	4.1
1422	Zm00001d048020_P001;Zm00001d048020_P002	Zm00001d048020_P001;Zm00001d048020_P002	Zm00001d048020_P001;Zm00001d048020_P002	2	4	4	4	3	2	2	1	1	1	1	1	1	3	2	2	1	1	1	1	1	1	3	2	2	1	1	1	1	1	1	28.5	28.5	28.5	18.278	165	0	127.71	23	9.7	9.7	4.8	4.8	4.8	4.8	4.8
990	Zm00001d032239_P001	Zm00001d032239_P001	Zm00001d032239_P001	1	5	5	5	1	2	2	3	2	3	1	1	2	1	2	2	3	2	3	1	1	2	1	2	2	3	2	3	1	1	2	29.5	29.5	29.5	19.824	193	0	64.929	4.7	9.8	9.8	22.3	9.8	18.7	6.2	5.2
213	Zm00001d022354_P001;Zm00001d007059_P002;Zm00001d007059_P001	Zm00001d022354_P001;Zm00001d007059_P002;Zm00001d007059_P001	Zm00001d022354_P001;Zm00001d007059_P002;Zm00001d007059_P001	3	1	1	1	0	0	0	1	0	0	0	1	1	0	0	0	1	0	0	0	1	1	0	0	0	1	0	0	0	1	1	11.9	11.9	11.9	7.6759	67	0.0021739	6.8563	0	0	0	11.9	0	0	0	11.9
1556	Zm00001d053296_P001;Zm00001d053295_P001;Zm00001d053295_P004;Zm00001d053295_P005;Zm00001d053295_P002;Zm00001d053295_P003;Zm00001d053295_P006	Zm00001d053296_P001;Zm00001d053295_P001;Zm00001d053295_P004;Zm00001d053295_P005;Zm00001d053295_P002;Zm00001d053295_P003;Zm00001d053295_P006	Zm00001d053296_P001;Zm00001d053295_P001;Zm00001d053295_P004;Zm00001d053295_P005;Zm00001d053295_P002;Zm00001d053295_P003;Zm00001d053295_P006	7	2	2	2	1	1	1	0	0	0	1	1	1	1	1	1	0	0	0	1	1	1	1	1	1	0	0	0	1	1	1	15.5	15.5	15.5	16.771	148	0	18.524	5.4	5.4	5.4	0	0	0	10.1	5.4
178	Zm00001d031640_P001;Zm00001d021061_P001;Zm00001d006100_P001	Zm00001d031640_P001;Zm00001d021061_P001;Zm00001d006100_P001	Zm00001d031640_P001;Zm00001d021061_P001;Zm00001d006100_P001	3	3	3	3	1	1	0	2	2	2	2	2	0	1	1	0	2	2	2	2	2	0	1	1	0	2	2	2	2	2	0	8.9	8.9	8.9	29.188	257	0	35.095	3.5	2.3	0	5.4	5.4	5.4	5.8	5.4
764	Zm00001d023906_P002;Zm00001d023906_P001;Zm00001d023905_P001;Zm00001d023903_P001	Zm00001d023906_P002;Zm00001d023906_P001;Zm00001d023905_P001;Zm00001d023903_P001	Zm00001d023906_P002;Zm00001d023906_P001;Zm00001d023905_P001;Zm00001d023903_P001	4	12	12	12	0	1	0	5	5	6	3	3	1	0	1	0	5	5	6	3	3	1	0	1	0	5	5	6	3	3	1	15.4	15.4	15.4	72.457	644	0	72.81	0	1.2	0	6.5	7.1	8.1	4.3	3.9
951	Zm00001d031024_P003;Zm00001d031024_P001;Zm00001d031024_P002;Zm00001d004429_P001	Zm00001d031024_P003;Zm00001d031024_P001;Zm00001d031024_P002	Zm00001d031024_P003;Zm00001d031024_P001;Zm00001d031024_P002	4	3	3	3	1	0	0	1	2	2	1	1	0	1	0	0	1	2	2	1	1	0	1	0	0	1	2	2	1	1	0	8.8	8.8	8.8	43.22	407	0	18.567	2.5	0	0	2.5	4.7	6.6	2.2	2.5
576	Zm00001d016722_P004;Zm00001d016722_P003;Zm00001d050696_P005;Zm00001d050696_P004;Zm00001d050696_P003;Zm00001d050696_P002	Zm00001d016722_P004;Zm00001d016722_P003	Zm00001d016722_P004;Zm00001d016722_P003	6	3	3	3	2	1	1	1	2	2	0	1	0	2	1	1	1	2	2	0	1	0	2	1	1	1	2	2	0	1	0	27.5	27.5	27.5	8.2382	69	0	18.181	26.1	13	13	13	26.1	27.5	0	13
792	Zm00001d024952_P001;Zm00001d024952_P003;Zm00001d024952_P004;Zm00001d024952_P005;Zm00001d024952_P012;Zm00001d024952_P002;Zm00001d004564_P004;Zm00001d024952_P007;Zm00001d024952_P006;Zm00001d024952_P009;Zm00001d024952_P011;Zm00001d004564_P003;Zm00001d004564_P006;Zm00001d004564_P002;Zm00001d004564_P018;Zm00001d004564_P010;Zm00001d004564_P021;Zm00001d024952_P008;Zm00001d024952_P010;Zm00001d024952_P013…	Zm00001d024952_P001;Zm00001d024952_P003;Zm00001d024952_P004;Zm00001d024952_P005;Zm00001d024952_P012;Zm00001d024952_P002;Zm00001d004564_P004;Zm00001d024952_P007;Zm00001d024952_P006;Zm00001d024952_P009;Zm00001d024952_P011;Zm00001d004564_P003;Zm00001d004564_P006;Zm00001d004564_P002;Zm00001d004564_P018;Zm00001d004564_P010;Zm00001d004564_P021;Zm00001d024952_P008;Zm00001d024952_P010;Zm00001d024952_P013…	Zm00001d024952_P001;Zm00001d024952_P003;Zm00001d024952_P004;Zm00001d024952_P005;Zm00001d024952_P012;Zm00001d024952_P002;Zm00001d004564_P004;Zm00001d024952_P007;Zm00001d024952_P006;Zm00001d024952_P009;Zm00001d024952_P011;Zm00001d004564_P003;Zm00001d004564_P	59	8	6	6	3	3	4	3	4	5	4	2	2	1	2	2	1	2	3	2	1	1	1	2	2	1	2	3	2	1	1	9.2	7	7	97.4	892	0	41.583	3	3.4	5	3.6	4.6	5.5	4.5	2.1
1234	Zm00001d039908_P001;Zm00001d041360_P001;Zm00001d004528_P001;Zm00001d040875_P001;Zm00001d032087_P001;Zm00001d005753_P001;Zm00001d008594_P001;Zm00001d049904_P001	Zm00001d039908_P001;Zm00001d041360_P001;Zm00001d004528_P001;Zm00001d040875_P001;Zm00001d032087_P001;Zm00001d005753_P001;Zm00001d008594_P001;Zm00001d049904_P001	Zm00001d039908_P001;Zm00001d041360_P001;Zm00001d004528_P001;Zm00001d040875_P001;Zm00001d032087_P001;Zm00001d005753_P001;Zm00001d008594_P001;Zm00001d049904_P001	8	3	3	3	1	1	1	2	2	2	2	2	0	1	1	1	2	2	2	2	2	0	1	1	1	2	2	2	2	2	0	21	21	21	17.499	157	0	164.15	5.1	5.1	5.7	5.7	5.7	21	21	5.7
389	Zm00001d043606_P001;Zm00001d011741_P002;Zm00001d011741_P001;Zm00001d011741_P003	Zm00001d043606_P001;Zm00001d011741_P002;Zm00001d011741_P001;Zm00001d011741_P003	Zm00001d043606_P001;Zm00001d011741_P002;Zm00001d011741_P001;Zm00001d011741_P003	4	2	2	2	0	0	0	1	1	2	0	2	0	0	0	0	1	1	2	0	2	0	0	0	0	1	1	2	0	2	0	12.4	12.4	12.4	15.657	137	0.00096899	12.115	0	0	0	5.8	5.8	12.4	0	12.4
1068	Zm00001d034807_P003;Zm00001d034807_P006;Zm00001d034807_P005;Zm00001d034807_P002;Zm00001d034807_P004;Zm00001d034807_P007	Zm00001d034807_P003;Zm00001d034807_P006;Zm00001d034807_P005;Zm00001d034807_P002;Zm00001d034807_P004	Zm00001d034807_P003;Zm00001d034807_P006;Zm00001d034807_P005;Zm00001d034807_P002;Zm00001d034807_P004	6	5	5	5	3	4	3	0	1	4	0	2	0	3	4	3	0	1	4	0	2	0	3	4	3	0	1	4	0	2	0	20.2	20.2	20.2	29.34	263	0	74.127	9.9	14.1	13.7	0	5.7	19.8	0	9.9
942	Zm00001d030548_P001;Zm00001d045145_P001	Zm00001d030548_P001	Zm00001d030548_P001	2	4	4	4	2	2	2	1	3	2	1	1	0	2	2	2	1	3	2	1	1	0	2	2	2	1	3	2	1	1	0	9.1	9.1	9.1	39.701	353	0	22.924	4.5	4.5	4.5	2	6.5	4.5	2.5	2.5
232	Zm00001d007753_P001	Zm00001d007753_P001	Zm00001d007753_P001	1	3	3	3	0	0	0	0	0	0	3	1	0	0	0	0	0	0	0	3	1	0	0	0	0	0	0	0	3	1	0	8.1	8.1	8.1	38.912	384	0	18.53	0	0	0	0	0	0	8.1	3.1
487	Zm00001d032668_P001;Zm00001d013999_P001	Zm00001d032668_P001;Zm00001d013999_P001	Zm00001d032668_P001;Zm00001d013999_P001	2	2	2	2	1	1	1	2	2	2	1	1	0	1	1	1	2	2	2	1	1	0	1	1	1	2	2	2	1	1	0	15.8	15.8	15.8	17.768	165	0	31.652	4.2	4.2	4.2	15.8	15.8	15.8	11.5	4.2
899	Zm00001d028787_P001;Zm00001d047706_P001	Zm00001d028787_P001	Zm00001d028787_P001	2	3	3	3	1	1	1	0	1	1	0	1	1	1	1	1	0	1	1	0	1	1	1	1	1	0	1	1	0	1	1	7.6	7.6	7.6	38.617	368	0	17.84	2.2	2.2	2.2	0	2.2	2.4	0	2.2
666	Zm00001d019497_P004;Zm00001d019497_P003;Zm00001d019497_P002;Zm00001d019497_P001;Zm00001d019497_P034;Zm00001d019497_P033;Zm00001d019497_P024;Zm00001d019497_P010;Zm00001d019497_P009;Zm00001d019497_P029;Zm00001d019497_P025;Zm00001d019497_P028;Zm00001d019497_P008;Zm00001d019497_P007;Zm00001d019497_P006;Zm00001d019497_P005	Zm00001d019497_P004;Zm00001d019497_P003;Zm00001d019497_P002;Zm00001d019497_P001;Zm00001d019497_P034;Zm00001d019497_P033;Zm00001d019497_P024;Zm00001d019497_P010;Zm00001d019497_P009	Zm00001d019497_P004;Zm00001d019497_P003;Zm00001d019497_P002;Zm00001d019497_P001;Zm00001d019497_P034;Zm00001d019497_P033;Zm00001d019497_P024;Zm00001d019497_P010;Zm00001d019497_P009	16	4	4	1	0	0	0	2	3	2	1	2	0	0	0	0	2	3	2	1	2	0	0	0	0	1	1	1	0	1	0	3.5	3.5	0.8	109.66	991	0	23.849	0	0	0	1.6	2.7	1.9	0.8	1.6
790	Zm00001d024908_P008;Zm00001d024908_P006;Zm00001d024908_P001;Zm00001d024908_P003;Zm00001d024908_P002	Zm00001d024908_P008;Zm00001d024908_P006;Zm00001d024908_P001;Zm00001d024908_P003;Zm00001d024908_P002	Zm00001d024908_P008;Zm00001d024908_P006;Zm00001d024908_P001;Zm00001d024908_P003;Zm00001d024908_P002	5	1	1	1	0	1	1	0	0	1	0	1	0	0	1	1	0	0	1	0	1	0	0	1	1	0	0	1	0	1	0	2.4	2.4	2.4	36.955	340	0.0021978	6.9216	0	2.4	2.4	0	0	2.4	0	2.4
1484	Zm00001d050198_P002;Zm00001d050196_P001;Zm00001d050198_P001;Zm00001d050196_P003	Zm00001d050198_P002;Zm00001d050196_P001;Zm00001d050198_P001;Zm00001d050196_P003	Zm00001d050198_P002;Zm00001d050196_P001;Zm00001d050198_P001;Zm00001d050196_P003	4	2	2	2	1	1	1	1	1	1	2	1	0	1	1	1	1	1	1	2	1	0	1	1	1	1	1	1	2	1	0	7.2	7.2	7.2	28.656	264	0	12.794	4.2	3	4.2	4.2	3	4.2	7.2	4.2
875	Zm00001d028485_P002;Zm00001d028485_P001	Zm00001d028485_P002;Zm00001d028485_P001	Zm00001d028485_P002;Zm00001d028485_P001	2	1	1	1	1	1	1	1	1	1	1	1	0	1	1	1	1	1	1	1	1	0	1	1	1	1	1	1	1	1	0	3.8	3.8	3.8	29.143	263	0.0028881	6.8255	3.8	3.8	3.8	3.8	3.8	3.8	3.8	3.8
542	Zm00001d015804_P006;Zm00001d015804_P003;Zm00001d015804_P013;Zm00001d015804_P007;Zm00001d015804_P005;Zm00001d015804_P002;Zm00001d015804_P012;Zm00001d015804_P011;Zm00001d015804_P009;Zm00001d015804_P008;Zm00001d015804_P004;Zm00001d015804_P001;Zm00001d015804_P010	Zm00001d015804_P006;Zm00001d015804_P003;Zm00001d015804_P013;Zm00001d015804_P007;Zm00001d015804_P005;Zm00001d015804_P002;Zm00001d015804_P012;Zm00001d015804_P011;Zm00001d015804_P009;Zm00001d015804_P008;Zm00001d015804_P004;Zm00001d015804_P001;Zm00001d015804_P010	Zm00001d015804_P006;Zm00001d015804_P003;Zm00001d015804_P013;Zm00001d015804_P007;Zm00001d015804_P005;Zm00001d015804_P002;Zm00001d015804_P012;Zm00001d015804_P011;Zm00001d015804_P009;Zm00001d015804_P008;Zm00001d015804_P004;Zm00001d015804_P001;Zm00001d015804_P	13	2	2	2	1	1	2	1	1	1	1	1	1	1	1	2	1	1	1	1	1	1	1	1	2	1	1	1	1	1	1	7.1	7.1	7.1	33.965	310	0	14.02	3.5	3.5	7.1	3.5	3.5	3.5	3.5	3.5
428	Zm00001d012776_P001;Zm00001d043551_P001;Zm00001d043551_P003;Zm00001d038768_P001	Zm00001d012776_P001;Zm00001d043551_P001;Zm00001d043551_P003	Zm00001d012776_P001;Zm00001d043551_P001;Zm00001d043551_P003	4	4	4	4	0	0	1	1	2	2	2	1	0	0	0	1	1	2	2	2	1	0	0	0	1	1	2	2	2	1	0	15.8	15.8	15.8	28.297	253	0	31.801	0	0	3.6	4.7	7.9	7.9	7.9	4.7
16	GRMZM5G862955_P01;GRMZM5G862955_P02;Zm00001d004057_P001	GRMZM5G862955_P01;GRMZM5G862955_P02;Zm00001d004057_P001	GRMZM5G862955_P01;GRMZM5G862955_P02;Zm00001d004057_P001	3	1	1	1	1	1	1	0	1	1	1	1	0	1	1	1	0	1	1	1	1	0	1	1	1	0	1	1	1	1	0	18.5	18.5	18.5	8.7368	81	0	19.246	18.5	18.5	18.5	0	18.5	18.5	18.5	18.5
1542	Zm00001d052796_P004;Zm00001d052796_P003;Zm00001d052796_P001;Zm00001d052796_P002;Zm00001d052796_P006;Zm00001d052796_P005;Zm00001d028091_P001;Zm00001d039374_P001;Zm00001d038649_P003;Zm00001d048868_P004;Zm00001d006462_P001;Zm00001d048868_P005;Zm00001d048868_P003;Zm00001d048868_P002	Zm00001d052796_P004;Zm00001d052796_P003;Zm00001d052796_P001	Zm00001d052796_P004;Zm00001d052796_P003;Zm00001d052796_P001	14	12	7	7	4	7	3	5	4	8	7	8	6	2	4	1	3	2	3	3	4	2	2	4	1	3	2	3	3	4	2	47.5	26.6	26.6	28.622	259	0	64.327	14.7	29.3	11.2	17.8	17.8	32.4	28.2	32
203	Zm00001d006725_P001	Zm00001d006725_P001	Zm00001d006725_P001	1	3	3	3	1	2	1	2	2	3	2	3	0	1	2	1	2	2	3	2	3	0	1	2	1	2	2	3	2	3	0	7.1	7.1	7.1	49.188	437	0	35.947	1.8	4.1	1.8	4.8	4.1	7.1	4.8	7.1
1229	Zm00001d039710_P002;Zm00001d039710_P003;Zm00001d039710_P001;Zm00001d039710_P004;Zm00001d037499_P003;Zm00001d037499_P002;Zm00001d037499_P001	Zm00001d039710_P002;Zm00001d039710_P003;Zm00001d039710_P001;Zm00001d039710_P004;Zm00001d037499_P003;Zm00001d037499_P002;Zm00001d037499_P001	Zm00001d039710_P002;Zm00001d039710_P003;Zm00001d039710_P001;Zm00001d039710_P004;Zm00001d037499_P003;Zm00001d037499_P002;Zm00001d037499_P001	7	2	2	2	0	0	0	1	2	1	2	1	0	0	0	0	1	2	1	2	1	0	0	0	0	1	2	1	2	1	0	31.9	31.9	31.9	7.7137	69	0	13.038	0	0	0	15.9	31.9	15.9	31.9	15.9
994	Zm00001d032282_P002;Zm00001d032282_P005;Zm00001d032282_P003;Zm00001d032282_P006;Zm00001d032282_P015;Zm00001d032282_P012;Zm00001d032282_P001;Zm00001d032282_P014;Zm00001d032282_P010;Zm00001d032282_P007;Zm00001d020225_P002	Zm00001d032282_P002;Zm00001d032282_P005;Zm00001d032282_P003;Zm00001d032282_P006;Zm00001d032282_P015;Zm00001d032282_P012;Zm00001d032282_P001;Zm00001d032282_P014;Zm00001d032282_P010;Zm00001d032282_P007	Zm00001d032282_P002;Zm00001d032282_P005;Zm00001d032282_P003;Zm00001d032282_P006;Zm00001d032282_P015;Zm00001d032282_P012;Zm00001d032282_P001;Zm00001d032282_P014;Zm00001d032282_P010;Zm00001d032282_P007	11	5	4	4	3	5	3	4	3	2	1	3	1	2	4	3	3	2	2	1	3	1	2	4	3	3	2	2	1	3	1	6.2	5.2	5.2	75.614	678	0	30.902	3.8	6.2	4	5	4	2.9	1.2	4
1190	Zm00001d038775_P002;Zm00001d038775_P001;Zm00001d038775_P004;Zm00001d038775_P003;Zm00001d043563_P004;Zm00001d043563_P002;Zm00001d043563_P005;Zm00001d043563_P003;Zm00001d043563_P001	Zm00001d038775_P002;Zm00001d038775_P001;Zm00001d038775_P004	Zm00001d038775_P002;Zm00001d038775_P001;Zm00001d038775_P004	9	5	5	5	0	1	1	2	1	1	2	2	1	0	1	1	2	1	1	2	2	1	0	1	1	2	1	1	2	2	1	9.9	9.9	9.9	63.221	575	0	105.2	0	2.4	1.4	4.9	2.4	2.4	4.3	4.2
1345	Zm00001d044434_P001	Zm00001d044434_P001	Zm00001d044434_P001	1	3	3	3	1	1	2	2	3	2	1	1	0	1	1	2	2	3	2	1	1	0	1	1	2	2	3	2	1	1	0	4.9	4.9	4.9	71.66	697	0	25.934	1.4	2.3	3.7	3.7	4.9	2.6	1.4	1.4
1144	Zm00001d037590_P001;Zm00001d037590_P002;Zm00001d029542_P001;Zm00001d024894_P016;Zm00001d015747_P022;Zm00001d015747_P010;Zm00001d009651_P001;Zm00001d024894_P002;Zm00001d024894_P001;Zm00001d024894_P003;Zm00001d015747_P020;Zm00001d015747_P019;Zm00001d024894_P005;Zm00001d015747_P026;Zm00001d024894_P007;Zm00001d024894_P006;Zm00001d015747_P009;Zm00001d024894_P028;Zm00001d015747_P014;Zm00001d024894_P013…	Zm00001d037590_P001;Zm00001d037590_P002;Zm00001d029542_P001;Zm00001d024894_P016;Zm00001d015747_P022;Zm00001d015747_P010;Zm00001d009651_P001;Zm00001d024894_P002;Zm00001d024894_P001;Zm00001d024894_P003;Zm00001d015747_P020;Zm00001d015747_P019;Zm00001d024894_P005;Zm00001d015747_P026;Zm00001d024894_P007;Zm00001d024894_P006;Zm00001d015747_P009;Zm00001d024894_P028;Zm00001d015747_P014;Zm00001d024894_P013…	Zm00001d037590_P001;Zm00001d037590_P002;Zm00001d029542_P001;Zm00001d024894_P016;Zm00001d015747_P022;Zm00001d015747_P010;Zm00001d009651_P001;Zm00001d024894_P002;Zm00001d024894_P001;Zm00001d024894_P003;Zm00001d015747_P020;Zm00001d015747_P019;Zm00001d024894_P	34	4	4	4	1	2	2	0	2	3	0	1	0	1	2	2	0	2	3	0	1	0	1	2	2	0	2	3	0	1	0	9	9	9	40.056	366	0	23.516	2.5	4.4	4.4	0	4.9	7.1	0	2.5
1103	Zm00001d036031_P013;Zm00001d036031_P015;Zm00001d036031_P006;Zm00001d036031_P009;Zm00001d045482_P015;Zm00001d036031_P004;Zm00001d045482_P001;Zm00001d036031_P003;Zm00001d036031_P007;Zm00001d045482_P005;Zm00001d045482_P012;Zm00001d036031_P005;Zm00001d045482_P006;Zm00001d045482_P008;Zm00001d045482_P017;Zm00001d036031_P001;Zm00001d045482_P002;Zm00001d045482_P004;Zm00001d045482_P003;Zm00001d036031_P002…	Zm00001d036031_P013;Zm00001d036031_P015;Zm00001d036031_P006;Zm00001d036031_P009;Zm00001d045482_P015;Zm00001d036031_P004;Zm00001d045482_P001;Zm00001d036031_P003;Zm00001d036031_P007;Zm00001d045482_P005;Zm00001d045482_P012;Zm00001d036031_P005;Zm00001d045482_P006;Zm00001d045482_P008;Zm00001d045482_P017;Zm00001d036031_P001;Zm00001d045482_P002;Zm00001d045482_P004;Zm00001d045482_P003;Zm00001d036031_P002…	Zm00001d036031_P013;Zm00001d036031_P015;Zm00001d036031_P006;Zm00001d036031_P009;Zm00001d045482_P015;Zm00001d036031_P004;Zm00001d045482_P001;Zm00001d036031_P003;Zm00001d036031_P007;Zm00001d045482_P005;Zm00001d045482_P012;Zm00001d036031_P005;Zm00001d045482_P	36	7	7	7	2	3	1	3	3	5	3	1	0	2	3	1	3	3	5	3	1	0	2	3	1	3	3	5	3	1	0	13	13	13	65.171	583	0	61.42	3.1	4.8	1.9	4.5	5	9.4	5.1	1.9
1464	Zm00001d049656_P001	Zm00001d049656_P001	Zm00001d049656_P001	1	2	2	2	1	0	0	1	0	0	0	1	1	1	0	0	1	0	0	0	1	1	1	0	0	1	0	0	0	1	1	5.6	5.6	5.6	31.662	287	0.00097752	12.2	3.1	0	0	3.1	0	0	0	3.1
1364	Zm00001d045251_P001;Zm00001d045251_P002;Zm00001d045251_P003;Zm00001d045251_P005;Zm00001d045606_P002;Zm00001d045251_P009;Zm00001d045606_P006;Zm00001d045606_P004;Zm00001d045606_P001;Zm00001d045606_P005;Zm00001d045606_P010;Zm00001d045606_P008;Zm00001d045251_P006;Zm00001d045251_P008;Zm00001d045251_P007;Zm00001d045251_P004;Zm00001d016238_P015;Zm00001d045606_P007;Zm00001d045606_P003;Zm00001d018338_P002…	Zm00001d045251_P001;Zm00001d045251_P002;Zm00001d045251_P003;Zm00001d045251_P005;Zm00001d045606_P002;Zm00001d045251_P009;Zm00001d045606_P006;Zm00001d045606_P004;Zm00001d045606_P001;Zm00001d045606_P005;Zm00001d045606_P010;Zm00001d045606_P008;Zm00001d045251_P006;Zm00001d045251_P008;Zm00001d045251_P007;Zm00001d045251_P004	Zm00001d045251_P001;Zm00001d045251_P002;Zm00001d045251_P003;Zm00001d045251_P005;Zm00001d045606_P002;Zm00001d045251_P009;Zm00001d045606_P006;Zm00001d045606_P004;Zm00001d045606_P001;Zm00001d045606_P005;Zm00001d045606_P010;Zm00001d045606_P008;Zm00001d045251_P	26	4	4	4	1	2	2	1	2	2	2	1	1	1	2	2	1	2	2	2	1	1	1	2	2	1	2	2	2	1	1	6	6	6	74.205	667	0	28.025	1.8	3.4	3.4	1.8	3.4	2.7	3.4	1.8
44	Zm00001d001814_P002;Zm00001d001814_P001;Zm00001d026630_P002;Zm00001d026630_P001	Zm00001d001814_P002;Zm00001d001814_P001;Zm00001d026630_P002;Zm00001d026630_P001	Zm00001d001814_P002;Zm00001d001814_P001;Zm00001d026630_P002;Zm00001d026630_P001	4	2	2	2	0	0	0	1	2	0	0	2	0	0	0	0	1	2	0	0	2	0	0	0	0	1	2	0	0	2	0	12.6	12.6	12.6	16.228	151	0	12.839	0	0	0	5.3	12.6	0	0	12.6
475	Zm00001d013669_P005;Zm00001d013669_P001;Zm00001d013669_P002;Zm00001d033210_P003;Zm00001d013669_P003;Zm00001d013669_P004;Zm00001d033210_P002;Zm00001d033210_P001;Zm00001d033210_P004;Zm00001d013669_P006;Zm00001d017476_P002;Zm00001d017476_P001;Zm00001d026185_P001	Zm00001d013669_P005;Zm00001d013669_P001;Zm00001d013669_P002;Zm00001d033210_P003;Zm00001d013669_P003;Zm00001d013669_P004;Zm00001d033210_P002;Zm00001d033210_P001;Zm00001d033210_P004	Zm00001d013669_P005;Zm00001d013669_P001;Zm00001d013669_P002;Zm00001d033210_P003;Zm00001d013669_P003;Zm00001d013669_P004;Zm00001d033210_P002;Zm00001d033210_P001;Zm00001d033210_P004	13	4	4	2	1	2	3	3	1	1	4	2	2	1	2	3	3	1	1	4	2	2	1	1	1	1	0	0	2	1	0	11.5	11.5	5.3	46.614	419	0	31.546	2.1	5.5	8.4	8.4	2.9	2.9	11.5	5
822	Zm00001d026368_P001	Zm00001d026368_P001	Zm00001d026368_P001	1	3	3	3	0	1	0	1	2	2	1	2	0	0	1	0	1	2	2	1	2	0	0	1	0	1	2	2	1	2	0	20.9	20.9	20.9	14.353	129	0	18.277	0	8.5	0	7.8	8.5	20.9	8.5	20.9
1074	Zm00001d034949_P001	Zm00001d034949_P001	Zm00001d034949_P001	1	1	1	1	0	0	0	0	1	1	0	1	0	0	0	0	0	1	1	0	1	0	0	0	0	0	1	1	0	1	0	3.2	3.2	3.2	27.086	248	0.009715	6.3443	0	0	0	0	3.2	3.2	0	3.2
574	Zm00001d016705_P001	Zm00001d016705_P001	Zm00001d016705_P001	1	1	1	1	0	0	1	1	1	1	1	1	1	0	0	1	1	1	1	1	1	1	0	0	1	1	1	1	1	1	1	9.4	9.4	9.4	10.675	96	0.0015576	7.3369	0	0	9.4	9.4	9.4	9.4	9.4	9.4
560	Zm00001d016408_P001	Zm00001d016408_P001	Zm00001d016408_P001	1	3	3	3	1	3	2	3	3	3	1	1	0	1	3	2	3	3	3	1	1	0	1	3	2	3	3	3	1	1	0	33.9	33.9	33.9	7.2434	62	0	22.632	19.4	33.9	21	33.9	33.9	33.9	12.9	19.4
1539	Zm00001d052700_P001;Zm00001d052700_P003;Zm00001d052700_P002;Zm00001d052700_P004;Zm00001d034865_P001	Zm00001d052700_P001;Zm00001d052700_P003;Zm00001d052700_P002	Zm00001d052700_P001;Zm00001d052700_P003;Zm00001d052700_P002	5	5	5	5	4	1	1	2	2	2	2	2	1	4	1	1	2	2	2	2	2	1	4	1	1	2	2	2	2	2	1	12.8	12.8	12.8	36.25	335	0	115.17	9.9	2.7	4.8	4.8	4.8	7.5	7.8	5.1
1240	Zm00001d040244_P001	Zm00001d040244_P001	Zm00001d040244_P001	1	2	2	2	1	0	0	0	0	0	1	1	0	1	0	0	0	0	0	1	1	0	1	0	0	0	0	0	1	1	0	9.1	9.1	9.1	26.153	231	0	12.753	3.9	0	0	0	0	0	5.2	3.9
555	Zm00001d053564_P004;Zm00001d016326_P001;Zm00001d053564_P002;Zm00001d053564_P019;Zm00001d053564_P003;Zm00001d053564_P001;Zm00001d053564_P020;Zm00001d010059_P001;Zm00001d047295_P001;Zm00001d012130_P001;Zm00001d052251_P001;Zm00001d003043_P001;Zm00001d052579_P001;Zm00001d019621_P001	Zm00001d053564_P004;Zm00001d016326_P001;Zm00001d053564_P002;Zm00001d053564_P019;Zm00001d053564_P003;Zm00001d053564_P001;Zm00001d053564_P020;Zm00001d010059_P001;Zm00001d047295_P001;Zm00001d012130_P001	Zm00001d053564_P004;Zm00001d016326_P001;Zm00001d053564_P002;Zm00001d053564_P019;Zm00001d053564_P003;Zm00001d053564_P001;Zm00001d053564_P020;Zm00001d010059_P001;Zm00001d047295_P001;Zm00001d012130_P001	14	4	4	4	0	3	1	2	2	2	1	1	0	0	3	1	2	2	2	1	1	0	0	3	1	2	2	2	1	1	0	5.3	5.3	5.3	70.037	685	0	24.717	0	3.6	1.3	2.9	2.5	2.5	1.2	1.2
1114	Zm00001d036608_P007;Zm00001d036608_P006;Zm00001d036608_P003;Zm00001d036608_P001;Zm00001d036608_P011;Zm00001d036608_P010;Zm00001d036608_P009;Zm00001d036608_P002;Zm00001d036608_P005;Zm00001d036608_P013;Zm00001d036608_P016;Zm00001d036608_P008;Zm00001d036608_P004;Zm00001d036608_P012	Zm00001d036608_P007;Zm00001d036608_P006;Zm00001d036608_P003;Zm00001d036608_P001;Zm00001d036608_P011;Zm00001d036608_P010;Zm00001d036608_P009;Zm00001d036608_P002;Zm00001d036608_P005;Zm00001d036608_P013	Zm00001d036608_P007;Zm00001d036608_P006;Zm00001d036608_P003;Zm00001d036608_P001;Zm00001d036608_P011;Zm00001d036608_P010;Zm00001d036608_P009;Zm00001d036608_P002;Zm00001d036608_P005;Zm00001d036608_P013	14	3	3	3	0	1	0	1	2	0	0	1	0	0	1	0	1	2	0	0	1	0	0	1	0	1	2	0	0	1	0	3	3	3	91.165	827	0	18.239	0	0.8	0	1.1	2.2	0	0	1.1
430	Zm00001d012820_P002;Zm00001d012820_P001	Zm00001d012820_P002;Zm00001d012820_P001	Zm00001d012820_P002;Zm00001d012820_P001	2	3	3	3	0	0	0	2	0	0	1	1	1	0	0	0	2	0	0	1	1	1	0	0	0	2	0	0	1	1	1	13.1	13.1	13.1	23.751	222	0	20.102	0	0	0	7.7	0	0	5.4	4.1
1323	Zm00001d043757_P001	Zm00001d043757_P001	Zm00001d043757_P001	1	4	4	4	3	1	1	1	2	0	1	1	0	3	1	1	1	2	0	1	1	0	3	1	1	1	2	0	1	1	0	7.3	7.3	7.3	47.346	450	0	185.71	7.1	2.9	2.9	2.9	3.1	0	2.9	2.9
1243	Zm00001d040314_P003;Zm00001d040314_P001	Zm00001d040314_P003;Zm00001d040314_P001	Zm00001d040314_P003;Zm00001d040314_P001	2	1	1	1	1	1	1	0	1	1	1	1	0	1	1	1	0	1	1	1	1	0	1	1	1	0	1	1	1	1	0	4.9	4.9	4.9	20.078	183	0.0061728	6.567	4.9	4.9	4.9	0	4.9	4.9	4.9	4.9
715	Zm00001d021709_P001;Zm00001d010274_P002;Zm00001d038193_P003;Zm00001d038193_P005;Zm00001d010274_P001	Zm00001d021709_P001	Zm00001d021709_P001	5	4	4	4	1	2	2	1	0	0	3	1	0	1	2	2	1	0	0	3	1	0	1	2	2	1	0	0	3	1	0	21.1	21.1	21.1	27.228	237	0	41.097	4.2	10.5	10.5	6.3	0	0	16.9	6.3
1275	Zm00001d041719_P002;Zm00001d041719_P001;Zm00001d035285_P005;Zm00001d035285_P004;Zm00001d035285_P002;Zm00001d035285_P003;Zm00001d048653_P001;Zm00001d043363_P001;Zm00001d038501_P001;Zm00001d030429_P001	Zm00001d041719_P002;Zm00001d041719_P001;Zm00001d035285_P005;Zm00001d035285_P004;Zm00001d035285_P002;Zm00001d035285_P003	Zm00001d041719_P002;Zm00001d041719_P001;Zm00001d035285_P005;Zm00001d035285_P004;Zm00001d035285_P002;Zm00001d035285_P003	10	5	5	2	1	3	1	1	1	1	2	1	1	1	3	1	1	1	1	2	1	1	1	1	1	1	1	1	2	1	0	6.9	6.9	2.4	83.128	738	0	96.046	1.2	4.1	1.2	1.2	1.2	1.2	2.4	1.2
1466	Zm00001d049680_P007;Zm00001d049680_P008;Zm00001d049680_P006;Zm00001d049680_P005;Zm00001d049680_P001;Zm00001d049680_P004;Zm00001d049680_P003;Zm00001d049680_P002	Zm00001d049680_P007;Zm00001d049680_P008;Zm00001d049680_P006;Zm00001d049680_P005;Zm00001d049680_P001;Zm00001d049680_P004;Zm00001d049680_P003;Zm00001d049680_P002	Zm00001d049680_P007;Zm00001d049680_P008;Zm00001d049680_P006;Zm00001d049680_P005;Zm00001d049680_P001;Zm00001d049680_P004;Zm00001d049680_P003;Zm00001d049680_P002	8	2	2	2	1	1	1	2	1	2	1	1	1	1	1	1	2	1	2	1	1	1	1	1	1	2	1	2	1	1	1	6.6	6.6	6.6	46.86	425	0	16.051	3.1	3.1	3.1	6.6	3.1	6.6	3.1	3.1
233	Zm00001d007757_P004;Zm00001d007755_P003;Zm00001d007755_P001;Zm00001d007755_P002;Zm00001d007757_P006;Zm00001d007757_P003;Zm00001d007757_P007;Zm00001d007757_P001;Zm00001d007757_P002;Zm00001d007757_P005;Zm00001d007757_P008;Zm00001d008725_P014;Zm00001d008725_P009;Zm00001d008725_P013;Zm00001d008725_P016;Zm00001d018055_P001;Zm00001d008725_P005;Zm00001d008725_P015;Zm00001d008725_P008;Zm00001d039673_P003…	Zm00001d007757_P004;Zm00001d007755_P003;Zm00001d007755_P001;Zm00001d007755_P002;Zm00001d007757_P006;Zm00001d007757_P003;Zm00001d007757_P007;Zm00001d007757_P001;Zm00001d007757_P002;Zm00001d007757_P005;Zm00001d007757_P008	Zm00001d007757_P004;Zm00001d007755_P003;Zm00001d007755_P001;Zm00001d007755_P002;Zm00001d007757_P006;Zm00001d007757_P003;Zm00001d007757_P007;Zm00001d007757_P001;Zm00001d007757_P002;Zm00001d007757_P005;Zm00001d007757_P008	152	3	3	3	1	0	1	0	0	1	1	1	0	1	0	1	0	0	1	1	1	0	1	0	1	0	0	1	1	1	0	4.2	4.2	4.2	70.26	662	0	17.986	1.2	0	1.4	0	0	1.2	1.7	1.2
1392	Zm00001d046581_P005;Zm00001d046581_P009;Zm00001d046581_P012;Zm00001d046581_P021;Zm00001d046581_P011;Zm00001d046581_P019;Zm00001d046581_P020;Zm00001d046581_P004;Zm00001d046581_P003;Zm00001d036741_P022;Zm00001d036741_P041;Zm00001d036741_P023;Zm00001d036741_P040;Zm00001d036741_P007;Zm00001d046581_P015;Zm00001d036741_P025;Zm00001d036741_P004;Zm00001d036741_P009;Zm00001d036741_P016;Zm00001d036741_P020…	Zm00001d046581_P005;Zm00001d046581_P009;Zm00001d046581_P012;Zm00001d046581_P021;Zm00001d046581_P011;Zm00001d046581_P019;Zm00001d046581_P020;Zm00001d046581_P004;Zm00001d046581_P003;Zm00001d036741_P022;Zm00001d036741_P041;Zm00001d036741_P023;Zm00001d036741_P040;Zm00001d036741_P007;Zm00001d046581_P015;Zm00001d036741_P025;Zm00001d036741_P004;Zm00001d036741_P009;Zm00001d036741_P016;Zm00001d036741_P020…	Zm00001d046581_P005;Zm00001d046581_P009;Zm00001d046581_P012;Zm00001d046581_P021;Zm00001d046581_P011;Zm00001d046581_P019;Zm00001d046581_P020;Zm00001d046581_P004;Zm00001d046581_P003;Zm00001d036741_P022;Zm00001d036741_P041;Zm00001d036741_P023;Zm00001d036741_P	23	2	2	2	0	1	1	1	1	1	2	1	1	0	1	1	1	1	1	2	1	1	0	1	1	1	1	1	2	1	1	8.2	8.2	8.2	27.058	244	0	12.906	0	3.3	3.3	3.3	3.3	3.3	8.2	3.3
703	Zm00001d021297_P004;Zm00001d021297_P003;Zm00001d021297_P002;Zm00001d021297_P008;Zm00001d021297_P006;Zm00001d021297_P001;Zm00001d021297_P015;Zm00001d021297_P011;Zm00001d021297_P009;Zm00001d021297_P014;Zm00001d021297_P013	Zm00001d021297_P004;Zm00001d021297_P003;Zm00001d021297_P002;Zm00001d021297_P008;Zm00001d021297_P006;Zm00001d021297_P001;Zm00001d021297_P015;Zm00001d021297_P011;Zm00001d021297_P009;Zm00001d021297_P014;Zm00001d021297_P013	Zm00001d021297_P004;Zm00001d021297_P003;Zm00001d021297_P002;Zm00001d021297_P008;Zm00001d021297_P006;Zm00001d021297_P001;Zm00001d021297_P015;Zm00001d021297_P011;Zm00001d021297_P009;Zm00001d021297_P014;Zm00001d021297_P013	11	3	3	3	1	1	1	1	2	2	1	1	1	1	1	1	1	2	2	1	1	1	1	1	1	1	2	2	1	1	1	4	4	4	90.459	824	0	19.805	1.5	1.5	1.5	1.5	2.8	2.8	1.5	1.5
1107	Zm00001d036255_P001	Zm00001d036255_P001	Zm00001d036255_P001	1	5	5	5	1	1	1	1	3	3	1	2	0	1	1	1	1	3	3	1	2	0	1	1	1	1	3	3	1	2	0	10.3	10.3	10.3	58.262	523	0	154	2.1	2.1	2.1	2.1	6.1	6.5	2.1	3.6
1279	Zm00001d041880_P010;Zm00001d041880_P009;Zm00001d041880_P005;Zm00001d041880_P001;Zm00001d041880_P011;Zm00001d041880_P012;Zm00001d041880_P002;Zm00001d041880_P006;Zm00001d041880_P004	Zm00001d041880_P010;Zm00001d041880_P009;Zm00001d041880_P005;Zm00001d041880_P001;Zm00001d041880_P011;Zm00001d041880_P012;Zm00001d041880_P002;Zm00001d041880_P006;Zm00001d041880_P004	Zm00001d041880_P010;Zm00001d041880_P009;Zm00001d041880_P005;Zm00001d041880_P001;Zm00001d041880_P011;Zm00001d041880_P012;Zm00001d041880_P002;Zm00001d041880_P006;Zm00001d041880_P004	9	2	2	2	1	1	1	1	2	1	0	1	0	1	1	1	1	2	1	0	1	0	1	1	1	1	2	1	0	1	0	2.2	2.2	2.2	92.061	826	0	14.252	0.8	0.8	0.8	0.8	2.2	0.8	0	0.8
1132	Zm00001d037279_P002;Zm00001d037279_P005;Zm00001d037279_P011;Zm00001d037279_P001;Zm00001d044757_P004;Zm00001d044757_P010;Zm00001d044757_P006;Zm00001d037279_P007;Zm00001d017979_P003;Zm00001d044757_P008;Zm00001d044757_P012;Zm00001d044757_P003;Zm00001d044757_P007;Zm00001d017979_P001;Zm00001d037279_P013;Zm00001d017979_P005;Zm00001d044757_P015;Zm00001d037279_P009;Zm00001d017979_P002	Zm00001d037279_P002;Zm00001d037279_P005;Zm00001d037279_P011;Zm00001d037279_P001	Zm00001d037279_P002;Zm00001d037279_P005;Zm00001d037279_P011;Zm00001d037279_P001	19	3	3	3	1	1	0	2	0	1	0	1	1	1	1	0	2	0	1	0	1	1	1	1	0	2	0	1	0	1	1	5.3	5.3	5.3	78.155	718	0	21.679	1.4	1.4	0	2.8	0	1.4	0	1.4
280	Zm00001d008757_P001	Zm00001d008757_P001	Zm00001d008757_P001	1	2	2	2	1	1	2	1	1	1	0	1	0	1	1	2	1	1	1	0	1	0	1	1	2	1	1	1	0	1	0	4.3	4.3	4.3	46.359	415	0	12.903	2.2	2.2	4.3	2.2	2.2	2.2	0	2.2
270	Zm00001d039904_P012;Zm00001d039904_P010;Zm00001d008596_P003;Zm00001d008596_P004;Zm00001d039904_P007;Zm00001d039904_P001;Zm00001d039904_P002;Zm00001d039904_P008;Zm00001d039904_P006;Zm00001d008596_P002;Zm00001d008596_P001;Zm00001d008596_P005	Zm00001d039904_P012;Zm00001d039904_P010;Zm00001d008596_P003;Zm00001d008596_P004;Zm00001d039904_P007;Zm00001d039904_P001;Zm00001d039904_P002;Zm00001d039904_P008;Zm00001d039904_P006;Zm00001d008596_P002;Zm00001d008596_P001;Zm00001d008596_P005	Zm00001d039904_P012;Zm00001d039904_P010;Zm00001d008596_P003;Zm00001d008596_P004;Zm00001d039904_P007;Zm00001d039904_P001;Zm00001d039904_P002;Zm00001d039904_P008;Zm00001d039904_P006;Zm00001d008596_P002;Zm00001d008596_P001;Zm00001d008596_P005	12	1	1	1	1	1	1	0	0	1	0	1	0	1	1	1	0	0	1	0	1	0	1	1	1	0	0	1	0	1	0	11.2	11.2	11.2	9.7419	89	0.0022043	6.9381	11.2	11.2	11.2	0	0	11.2	0	11.2
1523	Zm00001d051885_P001;Zm00001d051885_P005;Zm00001d051885_P004;Zm00001d051885_P006;Zm00001d051885_P002;Zm00001d051885_P003	Zm00001d051885_P001;Zm00001d051885_P005;Zm00001d051885_P004	Zm00001d051885_P001;Zm00001d051885_P005;Zm00001d051885_P004	6	3	3	3	2	1	1	1	1	1	1	1	1	2	1	1	1	1	1	1	1	1	2	1	1	1	1	1	1	1	1	5.1	5.1	5.1	65.627	622	0	17.87	3.4	1.6	1.6	1.6	1.6	1.6	1.6	1.6
132	Zm00001d004559_P021;Zm00001d004559_P010;Zm00001d004559_P001;Zm00001d004559_P007;Zm00001d004559_P002;Zm00001d004559_P017;Zm00001d004559_P004;Zm00001d004559_P005;Zm00001d004559_P009;Zm00001d004559_P011;Zm00001d004559_P016;Zm00001d004559_P008;Zm00001d004559_P023;Zm00001d043075_P019;Zm00001d043075_P016;Zm00001d043075_P020;Zm00001d043075_P003;Zm00001d043075_P014;Zm00001d043075_P002;Zm00001d038503_P007…	Zm00001d004559_P021;Zm00001d004559_P010;Zm00001d004559_P001;Zm00001d004559_P007;Zm00001d004559_P002;Zm00001d004559_P017;Zm00001d004559_P004;Zm00001d004559_P005;Zm00001d004559_P009;Zm00001d004559_P011;Zm00001d004559_P016;Zm00001d004559_P008;Zm00001d004559_P023;Zm00001d043075_P019;Zm00001d043075_P016;Zm00001d043075_P020;Zm00001d043075_P003;Zm00001d043075_P014;Zm00001d043075_P002;Zm00001d038503_P007…	Zm00001d004559_P021;Zm00001d004559_P010;Zm00001d004559_P001;Zm00001d004559_P007;Zm00001d004559_P002;Zm00001d004559_P017;Zm00001d004559_P004;Zm00001d004559_P005;Zm00001d004559_P009;Zm00001d004559_P011;Zm00001d004559_P016;Zm00001d004559_P008;Zm00001d004559_P	49	2	2	2	1	1	0	1	1	1	0	1	0	1	1	0	1	1	1	0	1	0	1	1	0	1	1	1	0	1	0	1.7	1.7	1.7	121.83	1111	0.00094429	11.797	0.9	0.9	0	0.9	0.9	0.8	0	0.9
577	Zm00001d050666_P001;Zm00001d016736_P001	Zm00001d050666_P001;Zm00001d016736_P001	Zm00001d050666_P001;Zm00001d016736_P001	2	2	2	2	0	1	0	1	1	2	0	1	0	0	1	0	1	1	2	0	1	0	0	1	0	1	1	2	0	1	0	5.4	5.4	5.4	28.272	260	0.00090909	11.416	0	2.7	0	2.7	2.7	5.4	0	2.7
1031	Zm00001d033764_P004;Zm00001d033764_P018;Zm00001d033764_P008;Zm00001d033764_P006;Zm00001d033764_P002;Zm00001d033764_P003;Zm00001d033764_P005;Zm00001d033764_P016;Zm00001d033764_P007;Zm00001d033764_P001;Zm00001d013417_P002;Zm00001d013417_P004;Zm00001d013417_P003;Zm00001d033764_P009;Zm00001d013417_P006;Zm00001d013417_P001;Zm00001d013417_P005	Zm00001d033764_P004;Zm00001d033764_P018;Zm00001d033764_P008;Zm00001d033764_P006;Zm00001d033764_P002;Zm00001d033764_P003;Zm00001d033764_P005;Zm00001d033764_P016;Zm00001d033764_P007;Zm00001d033764_P001;Zm00001d013417_P002;Zm00001d013417_P004;Zm00001d013417_P003;Zm00001d033764_P009;Zm00001d013417_P006;Zm00001d013417_P001;Zm00001d013417_P005	Zm00001d033764_P004;Zm00001d033764_P018;Zm00001d033764_P008;Zm00001d033764_P006;Zm00001d033764_P002;Zm00001d033764_P003;Zm00001d033764_P005;Zm00001d033764_P016;Zm00001d033764_P007;Zm00001d033764_P001;Zm00001d013417_P002;Zm00001d013417_P004;Zm00001d013417_P	17	2	2	2	1	0	0	1	1	1	2	1	0	1	0	0	1	1	1	2	1	0	1	0	0	1	1	1	2	1	0	2.1	2.1	2.1	108.32	981	0	13.711	1.1	0	0	1.1	1.1	1.1	2.1	1.1
943	Zm00001d030618_P001	Zm00001d030618_P001	Zm00001d030618_P001	1	2	2	2	0	1	0	1	2	1	1	1	0	0	1	0	1	2	1	1	1	0	0	1	0	1	2	1	1	1	0	25.4	25.4	25.4	7.0262	63	0	12.631	0	11.1	0	11.1	25.4	14.3	11.1	11.1
175	Zm00001d006049_P001	Zm00001d006049_P001	Zm00001d006049_P001	1	1	1	1	0	1	1	1	1	1	0	1	0	0	1	1	1	1	1	0	1	0	0	1	1	1	1	1	0	1	0	4.4	4.4	4.4	28.321	251	0	20.45	0	4.4	4.4	4.4	4.4	4.4	0	4.4
761	Zm00001d023779_P002;Zm00001d023779_P001;Zm00001d021132_P001;Zm00001d023779_P003;Zm00001d021132_P003;Zm00001d021132_P004	Zm00001d023779_P002;Zm00001d023779_P001;Zm00001d021132_P001;Zm00001d023779_P003;Zm00001d021132_P003;Zm00001d021132_P004	Zm00001d023779_P002;Zm00001d023779_P001;Zm00001d021132_P001;Zm00001d023779_P003;Zm00001d021132_P003;Zm00001d021132_P004	6	2	2	2	1	0	0	1	0	0	0	2	1	1	0	0	1	0	0	0	2	1	1	0	0	1	0	0	0	2	1	6	6	6	39.282	352	0	14.324	4	0	0	4	0	0	0	6
711	Zm00001d021615_P004;Zm00001d021615_P003;Zm00001d021615_P001;Zm00001d021615_P002	Zm00001d021615_P004;Zm00001d021615_P003;Zm00001d021615_P001;Zm00001d021615_P002	Zm00001d021615_P004;Zm00001d021615_P003;Zm00001d021615_P001;Zm00001d021615_P002	4	1	1	1	1	1	1	1	1	1	1	1	0	1	1	1	1	1	1	1	1	0	1	1	1	1	1	1	1	1	0	2.6	2.6	2.6	38.113	347	0.0016543	8.1767	2.6	2.6	2.6	2.6	2.6	2.6	2.6	2.6
959	Zm00001d031221_P001	Zm00001d031221_P001	Zm00001d031221_P001	1	2	2	2	2	1	1	1	1	1	0	1	0	2	1	1	1	1	1	0	1	0	2	1	1	1	1	1	0	1	0	4.2	4.2	4.2	59.693	529	0	95.196	4.2	2.3	2.3	2.3	2.3	2.3	0	2.3
1293	Zm00001d042338_P001;Zm00001d042338_P002;Zm00001d042338_P003;Zm00001d042338_P004;Zm00001d012027_P008;Zm00001d012027_P006;Zm00001d012027_P001;Zm00001d012027_P002	Zm00001d042338_P001;Zm00001d042338_P002;Zm00001d042338_P003;Zm00001d042338_P004;Zm00001d012027_P008;Zm00001d012027_P006;Zm00001d012027_P001;Zm00001d012027_P002	Zm00001d042338_P001;Zm00001d042338_P002;Zm00001d042338_P003;Zm00001d042338_P004;Zm00001d012027_P008;Zm00001d012027_P006;Zm00001d012027_P001;Zm00001d012027_P002	8	2	2	2	1	2	1	2	1	1	1	2	2	1	2	1	2	1	1	1	2	2	1	2	1	2	1	1	1	2	2	3.3	3.3	3.3	60.004	547	0	27.002	1.8	3.3	1.8	3.3	1.8	1.5	1.8	3.3
337	Zm00001d010512_P002;Zm00001d010512_P001;Zm00001d038021_P001	Zm00001d010512_P002;Zm00001d010512_P001;Zm00001d038021_P001	Zm00001d010512_P002;Zm00001d010512_P001;Zm00001d038021_P001	3	1	1	1	1	1	1	1	1	1	1	1	1	1	1	1	1	1	1	1	1	1	1	1	1	1	1	1	1	1	1	1.1	1.1	1.1	92.781	846	0.0015601	7.3549	1.1	1.1	1.1	1.1	1.1	1.1	1.1	1.1
1412	Zm00001d047584_P001	Zm00001d047584_P001	Zm00001d047584_P001	1	1	1	1	0	0	0	0	0	0	0	1	0	0	0	0	0	0	0	0	1	0	0	0	0	0	0	0	0	1	0	2.5	2.5	2.5	47.845	448	0.0091683	6.3879	0	0	0	0	0	0	0	2.5
539	Zm00001d015509_P002;Zm00001d015509_P001	Zm00001d015509_P002;Zm00001d015509_P001	Zm00001d015509_P002;Zm00001d015509_P001	2	3	3	3	1	0	1	1	1	2	1	2	1	1	0	1	1	1	2	1	2	1	1	0	1	1	1	2	1	2	1	12.3	12.3	12.3	28.326	253	0	20.028	3.2	0	5.9	5.9	5.9	9.1	5.9	9.1
1488	Zm00001d050368_P001	Zm00001d050368_P001	Zm00001d050368_P001	1	2	2	2	0	0	0	0	2	2	0	1	2	0	0	0	0	2	2	0	1	2	0	0	0	0	2	2	0	1	2	14.8	14.8	14.8	19.084	183	0	14.651	0	0	0	0	14.8	14.8	0	4.9
51	Zm00001d001935_P001;Zm00001d005558_P005;Zm00001d005558_P004;Zm00001d005558_P003;Zm00001d005558_P002;Zm00001d005558_P001	Zm00001d001935_P001;Zm00001d005558_P005;Zm00001d005558_P004;Zm00001d005558_P003;Zm00001d005558_P002;Zm00001d005558_P001	Zm00001d001935_P001;Zm00001d005558_P005;Zm00001d005558_P004;Zm00001d005558_P003;Zm00001d005558_P002;Zm00001d005558_P001	6	5	5	5	2	1	2	0	0	2	3	2	1	2	1	2	0	0	2	3	2	1	2	1	2	0	0	2	3	2	1	4	4	4	126.18	1118	0	43.488	1.1	1	1.7	0	0	1.1	3.4	1.1
1456	Zm00001d049362_P001;Zm00001d049362_P003;Zm00001d049362_P002	Zm00001d049362_P001;Zm00001d049362_P003;Zm00001d049362_P002	Zm00001d049362_P001;Zm00001d049362_P003;Zm00001d049362_P002	3	1	1	1	1	1	1	1	1	1	0	1	0	1	1	1	1	1	1	0	1	0	1	1	1	1	1	1	0	1	0	26.7	26.7	26.7	3.3587	30	0.0016502	8.0919	26.7	26.7	26.7	26.7	26.7	26.7	0	26.7
1372	Zm00001d045539_P001	Zm00001d045539_P001	Zm00001d045539_P001	1	2	1	1	2	1	1	1	1	2	1	1	2	1	1	1	1	1	1	0	1	1	1	1	1	1	1	1	0	1	1	25.3	12.1	12.1	9.9652	91	0.0079947	6.4508	25.3	12.1	12.1	12.1	12.1	25.3	13.2	12.1
735	Zm00001d022388_P008;Zm00001d022388_P005;Zm00001d022388_P003;Zm00001d022388_P014;Zm00001d022388_P016;Zm00001d022388_P006;Zm00001d022388_P004;Zm00001d022388_P011;Zm00001d022388_P012;Zm00001d022388_P015	Zm00001d022388_P008;Zm00001d022388_P005;Zm00001d022388_P003;Zm00001d022388_P014;Zm00001d022388_P016;Zm00001d022388_P006;Zm00001d022388_P004	Zm00001d022388_P008;Zm00001d022388_P005;Zm00001d022388_P003;Zm00001d022388_P014;Zm00001d022388_P016;Zm00001d022388_P006;Zm00001d022388_P004	10	3	3	3	1	2	2	2	1	2	0	1	2	1	2	2	2	1	2	0	1	2	1	2	2	2	1	2	0	1	2	3.5	3.5	3.5	92.074	828	0	19.321	1.4	2.4	2.4	2.4	1	2.4	0	1.4
1500	Zm00001d051062_P003;Zm00001d051062_P002;Zm00001d051062_P001;Zm00001d017187_P001	Zm00001d051062_P003;Zm00001d051062_P002;Zm00001d051062_P001;Zm00001d017187_P001	Zm00001d051062_P003;Zm00001d051062_P002;Zm00001d051062_P001;Zm00001d017187_P001	4	2	2	2	2	1	2	0	0	1	0	1	0	2	1	2	0	0	1	0	1	0	2	1	2	0	0	1	0	1	0	5.5	5.5	5.5	36.09	328	0	12.448	5.5	2.4	5.5	0	0	2.4	0	2.4
1519	Zm00001d051742_P001	Zm00001d051742_P001	Zm00001d051742_P001	1	3	3	1	1	2	1	2	1	0	1	1	1	1	2	1	2	1	0	1	1	1	0	1	1	1	0	0	0	0	0	6	6	2.1	57.645	535	0	26.051	1.7	3.7	2.1	3.7	1.7	0	1.7	1.7
64	Zm00001d002166_P024;Zm00001d002166_P016;Zm00001d002166_P031;Zm00001d002166_P014;Zm00001d002166_P013;Zm00001d002166_P012;Zm00001d002166_P008;Zm00001d002166_P006;Zm00001d002166_P005;Zm00001d002166_P004;Zm00001d002166_P003;Zm00001d002166_P029;Zm00001d002166_P026;Zm00001d002166_P028;Zm00001d002166_P037;Zm00001d002166_P001;Zm00001d002166_P010;Zm00001d002169_P004;Zm00001d002169_P016;Zm00001d002169_P008…	Zm00001d002166_P024;Zm00001d002166_P016;Zm00001d002166_P031;Zm00001d002166_P014;Zm00001d002166_P013;Zm00001d002166_P012;Zm00001d002166_P008;Zm00001d002166_P006;Zm00001d002166_P005;Zm00001d002166_P004;Zm00001d002166_P003;Zm00001d002166_P029;Zm00001d002166_P026;Zm00001d002166_P028;Zm00001d002166_P037;Zm00001d002166_P001;Zm00001d002166_P010;Zm00001d002169_P004;Zm00001d002169_P016;Zm00001d002169_P008…	Zm00001d002166_P024;Zm00001d002166_P016;Zm00001d002166_P031;Zm00001d002166_P014;Zm00001d002166_P013;Zm00001d002166_P012;Zm00001d002166_P008;Zm00001d002166_P006;Zm00001d002166_P005;Zm00001d002166_P004;Zm00001d002166_P003;Zm00001d002166_P029;Zm00001d002166_P	52	4	4	4	0	0	1	1	1	0	3	1	1	0	0	1	1	1	0	3	1	1	0	0	1	1	1	0	3	1	1	4.8	4.8	4.8	104.62	915	0	28.043	0	0	1.2	1	1	0	3.8	1
1153	Zm00001d037732_P002;Zm00001d037732_P001;Zm00001d037732_P004;Zm00001d037732_P003;Zm00001d033767_P003	Zm00001d037732_P002;Zm00001d037732_P001;Zm00001d037732_P004;Zm00001d037732_P003;Zm00001d033767_P003	Zm00001d037732_P002;Zm00001d037732_P001;Zm00001d037732_P004;Zm00001d037732_P003;Zm00001d033767_P003	5	4	2	1	3	3	3	2	2	3	2	3	1	1	1	1	0	0	1	1	2	0	1	1	1	0	0	1	1	1	0	22.2	11.7	5.8	19.392	171	0.00098135	12.211	16.4	16.4	16.4	10.5	10.5	16.4	11.1	17
602	Zm00001d017613_P001	Zm00001d017613_P001	Zm00001d017613_P001	1	1	1	1	1	0	1	1	0	0	0	1	0	1	0	1	1	0	0	0	1	0	1	0	1	1	0	0	0	1	0	1.9	1.9	1.9	69.583	647	0.0074526	6.4955	1.9	0	1.9	1.9	0	0	0	1.9
580	Zm00001d016896_P001	Zm00001d016896_P001	Zm00001d016896_P001	1	2	2	2	2	1	1	1	1	2	1	1	0	2	1	1	1	1	2	1	1	0	2	1	1	1	1	2	1	1	0	5.1	5.1	5.1	52.867	488	0	15.328	5.1	2.3	2.3	2.3	2.3	5.1	2.3	2.3
361	Zm00001d011179_P001	Zm00001d011179_P001	Zm00001d011179_P001	1	2	2	2	1	1	1	1	1	1	1	1	1	1	1	1	1	1	1	1	1	1	1	1	1	1	1	1	1	1	1	12.2	12.2	12.2	24.899	221	0	15.668	5	5	5	5	5	5	5	5
1011	Zm00001d032956_P002;Zm00001d032956_P010;Zm00001d032956_P020;Zm00001d032956_P015;Zm00001d032956_P011;Zm00001d032956_P006;Zm00001d032956_P005;Zm00001d032956_P003;Zm00001d032956_P013;Zm00001d032956_P008;Zm00001d032956_P014	Zm00001d032956_P002;Zm00001d032956_P010;Zm00001d032956_P020;Zm00001d032956_P015;Zm00001d032956_P011;Zm00001d032956_P006;Zm00001d032956_P005;Zm00001d032956_P003;Zm00001d032956_P013;Zm00001d032956_P008;Zm00001d032956_P014	Zm00001d032956_P002;Zm00001d032956_P010;Zm00001d032956_P020;Zm00001d032956_P015;Zm00001d032956_P011;Zm00001d032956_P006;Zm00001d032956_P005;Zm00001d032956_P003;Zm00001d032956_P013;Zm00001d032956_P008;Zm00001d032956_P014	11	1	1	1	1	0	1	0	1	1	0	1	0	1	0	1	0	1	1	0	1	0	1	0	1	0	1	1	0	1	0	2.3	2.3	2.3	42.371	383	0.0015129	7.1287	2.3	0	2.3	0	2.3	2.3	0	2.3
1404	Zm00001d047275_P002;Zm00001d047275_P001;Zm00001d047275_P003	Zm00001d047275_P002;Zm00001d047275_P001;Zm00001d047275_P003	Zm00001d047275_P002;Zm00001d047275_P001;Zm00001d047275_P003	3	1	1	1	1	1	1	0	0	0	1	1	1	1	1	1	0	0	0	1	1	1	1	1	1	0	0	0	1	1	1	6.9	6.9	6.9	17.245	160	0.0081026	6.4813	6.9	6.9	6.9	0	0	0	6.9	6.9
894	Zm00001d028755_P002;Zm00001d028755_P001	Zm00001d028755_P002;Zm00001d028755_P001	Zm00001d028755_P002;Zm00001d028755_P001	2	4	4	3	0	0	1	2	1	2	1	2	1	0	0	1	2	1	2	1	2	1	0	0	0	1	0	1	1	1	1	14.4	14.4	10.5	23.119	209	0	30.206	0	0	3.8	8.1	3.8	8.6	5.7	9.6
37	Zm00001d044713_P002;Zm00001d044713_P001;Zm00001d000094_P001;Zm00001d044713_P005;Zm00001d044713_P004;Zm00001d000094_P004;Zm00001d000094_P003;Zm00001d000094_P002;Zm00001d023423_P010;Zm00001d023423_P005	Zm00001d044713_P002;Zm00001d044713_P001;Zm00001d000094_P001;Zm00001d044713_P005;Zm00001d044713_P004;Zm00001d000094_P004;Zm00001d000094_P003;Zm00001d000094_P002;Zm00001d023423_P010;Zm00001d023423_P005	Zm00001d044713_P002;Zm00001d044713_P001;Zm00001d000094_P001;Zm00001d044713_P005;Zm00001d044713_P004;Zm00001d000094_P004;Zm00001d000094_P003;Zm00001d000094_P002;Zm00001d023423_P010;Zm00001d023423_P005	10	2	1	1	2	2	2	1	2	2	1	2	1	1	1	1	0	1	1	1	1	1	1	1	1	0	1	1	1	1	1	9.1	5.4	5.4	26.681	242	0.0017331	9.5568	9.1	9.1	9.1	3.7	9.1	9.1	5.4	9.1
77	Zm00001d002580_P014;Zm00001d002580_P015;Zm00001d002580_P013;Zm00001d002580_P009;Zm00001d002580_P007;Zm00001d002580_P011;Zm00001d002580_P002;Zm00001d002580_P001;Zm00001d002580_P012;Zm00001d002580_P008;Zm00001d002580_P010;Zm00001d002580_P005;Zm00001d002580_P004	Zm00001d002580_P014;Zm00001d002580_P015;Zm00001d002580_P013;Zm00001d002580_P009;Zm00001d002580_P007;Zm00001d002580_P011;Zm00001d002580_P002;Zm00001d002580_P001;Zm00001d002580_P012;Zm00001d002580_P008;Zm00001d002580_P010;Zm00001d002580_P005;Zm00001d002580_P004	Zm00001d002580_P014;Zm00001d002580_P015;Zm00001d002580_P013;Zm00001d002580_P009;Zm00001d002580_P007;Zm00001d002580_P011;Zm00001d002580_P002;Zm00001d002580_P001;Zm00001d002580_P012;Zm00001d002580_P008;Zm00001d002580_P010;Zm00001d002580_P005;Zm00001d002580_P	13	1	1	1	1	1	1	1	0	1	0	1	1	1	1	1	1	0	1	0	1	1	1	1	1	1	0	1	0	1	1	4.2	4.2	4.2	28.614	263	0.0068306	6.5334	4.2	4.2	4.2	4.2	0	4.2	0	4.2
264	Zm00001d008377_P001	Zm00001d008377_P001	Zm00001d008377_P001	1	2	2	2	1	1	2	1	2	1	1	1	1	1	1	2	1	2	1	1	1	1	1	1	2	1	2	1	1	1	1	5.9	5.9	5.9	38.935	358	0	12.69	3.6	3.6	5.9	3.6	5.9	3.6	3.6	2.2
409	Zm00001d012228_P001;Zm00001d042634_P001;Zm00001d012228_P003;Zm00001d012228_P002	Zm00001d012228_P001;Zm00001d042634_P001;Zm00001d012228_P003;Zm00001d012228_P002	Zm00001d012228_P001;Zm00001d042634_P001;Zm00001d012228_P003;Zm00001d012228_P002	4	1	1	1	1	1	1	1	1	1	1	1	0	1	1	1	1	1	1	1	1	0	1	1	1	1	1	1	1	1	0	4.7	4.7	4.7	19.005	169	0.00092081	11.59	4.7	4.7	4.7	4.7	4.7	4.7	4.7	4.7
93	Zm00001d002944_P001	Zm00001d002944_P001	Zm00001d002944_P001	1	1	1	1	1	1	1	1	1	1	1	1	0	1	1	1	1	1	1	1	1	0	1	1	1	1	1	1	1	1	0	2.5	2.5	2.5	54.065	481	0.001581	7.4743	2.5	2.5	2.5	2.5	2.5	2.5	2.5	2.5
54	Zm00001d001970_P001;Zm00001d026515_P008;Zm00001d026515_P005;Zm00001d026515_P002;Zm00001d026515_P001;Zm00001d026515_P003	Zm00001d001970_P001;Zm00001d026515_P008;Zm00001d026515_P005;Zm00001d026515_P002;Zm00001d026515_P001;Zm00001d026515_P003	Zm00001d001970_P001;Zm00001d026515_P008;Zm00001d026515_P005;Zm00001d026515_P002;Zm00001d026515_P001;Zm00001d026515_P003	6	1	1	1	1	0	1	1	0	1	1	1	1	1	0	1	1	0	1	1	1	1	1	0	1	1	0	1	1	1	1	5.3	5.3	5.3	21.721	207	0.001638	7.9744	5.3	0	5.3	5.3	0	5.3	5.3	5.3
99	Zm00001d003147_P001	Zm00001d003147_P001	Zm00001d003147_P001	1	1	1	1	0	1	1	0	0	1	1	1	0	0	1	1	0	0	1	1	1	0	0	1	1	0	0	1	1	1	0	1.4	1.4	1.4	86.463	786	0.001586	7.4776	0	1.4	1.4	0	0	1.4	1.4	1.4
171	Zm00001d005998_P003	Zm00001d005998_P003	Zm00001d005998_P003	1	1	1	1	1	1	1	1	1	1	0	1	0	1	1	1	1	1	1	0	1	0	1	1	1	1	1	1	0	1	0	4.4	4.4	4.4	26.486	248	0	15.159	4.4	4.4	4.4	4.4	4.4	4.4	0	4.4
692	Zm00001d020669_P001	Zm00001d020669_P001	Zm00001d020669_P001	1	6	6	6	2	1	1	2	3	4	1	1	2	2	1	1	2	3	4	1	1	2	2	1	1	2	3	4	1	1	2	10.9	10.9	10.9	78.484	733	0	36.552	2.7	1.4	1.4	3.4	5.7	6.4	1.4	1.4
562	Zm00001d016446_P001	Zm00001d016446_P001	Zm00001d016446_P001	1	2	2	2	1	2	1	1	1	1	1	1	0	1	2	1	1	1	1	1	1	0	1	2	1	1	1	1	1	1	0	4.6	4.6	4.6	40.303	371	0	24.504	2.4	4.6	2.4	2.4	2.4	2.4	2.4	2.4
1408	Zm00001d047453_P001;Zm00001d047453_P002;Zm00001d047453_P004;Zm00001d047453_P006;Zm00001d047453_P008;Zm00001d047453_P003;Zm00001d047453_P011;Zm00001d029215_P011;Zm00001d029215_P001;Zm00001d029215_P028;Zm00001d029215_P025;Zm00001d029215_P015;Zm00001d047453_P005;Zm00001d047453_P009;Zm00001d047453_P007;Zm00001d047453_P012;Zm00001d047453_P015;Zm00001d029215_P016;Zm00001d047453_P013;Zm00001d029215_P017…	Zm00001d047453_P001;Zm00001d047453_P002;Zm00001d047453_P004;Zm00001d047453_P006;Zm00001d047453_P008;Zm00001d047453_P003;Zm00001d047453_P011;Zm00001d029215_P011;Zm00001d029215_P001;Zm00001d029215_P028;Zm00001d029215_P025;Zm00001d029215_P015;Zm00001d047453_P005;Zm00001d047453_P009;Zm00001d047453_P007;Zm00001d047453_P012;Zm00001d047453_P015;Zm00001d029215_P016;Zm00001d047453_P013;Zm00001d029215_P017…	Zm00001d047453_P001;Zm00001d047453_P002;Zm00001d047453_P004;Zm00001d047453_P006;Zm00001d047453_P008;Zm00001d047453_P003;Zm00001d047453_P011;Zm00001d029215_P011;Zm00001d029215_P001;Zm00001d029215_P028;Zm00001d029215_P025;Zm00001d029215_P015;Zm00001d047453_P	25	2	1	1	2	1	2	2	2	1	1	2	1	1	0	1	1	1	0	0	1	0	1	0	1	1	1	0	0	1	0	2.4	1	1	106.92	961	0.0096837	6.3312	2.4	1.4	2.4	2.4	2.4	1.4	1.4	2.4
888	Zm00001d028656_P001;Zm00001d047793_P001;Zm00001d007856_P001	Zm00001d028656_P001;Zm00001d047793_P001;Zm00001d007856_P001	Zm00001d028656_P001;Zm00001d047793_P001;Zm00001d007856_P001	3	2	2	2	1	1	2	1	2	1	1	2	1	1	1	2	1	2	1	1	2	1	1	1	2	1	2	1	1	2	1	4.6	4.6	4.6	48.829	454	0	13.547	2	2.6	4.6	2.6	4.6	2.6	2	4.6
1120	Zm00001d036971_P004;Zm00001d036971_P052;Zm00001d036971_P003;Zm00001d036971_P024;Zm00001d036971_P021;Zm00001d036971_P010;Zm00001d036971_P015;Zm00001d036971_P022;Zm00001d036971_P031;Zm00001d036971_P044;Zm00001d036971_P040;Zm00001d036971_P034;Zm00001d036971_P048;Zm00001d036971_P049;Zm00001d036971_P023;Zm00001d036971_P037;Zm00001d036971_P012;Zm00001d046221_P018;Zm00001d046221_P016;Zm00001d046221_P021…	Zm00001d036971_P004;Zm00001d036971_P052;Zm00001d036971_P003;Zm00001d036971_P024;Zm00001d036971_P021;Zm00001d036971_P010;Zm00001d036971_P015;Zm00001d036971_P022;Zm00001d036971_P031;Zm00001d036971_P044;Zm00001d036971_P040;Zm00001d036971_P034;Zm00001d036971_P048;Zm00001d036971_P049;Zm00001d036971_P023;Zm00001d036971_P037;Zm00001d036971_P012;Zm00001d046221_P018;Zm00001d046221_P016;Zm00001d046221_P021…	Zm00001d036971_P004;Zm00001d036971_P052;Zm00001d036971_P003;Zm00001d036971_P024;Zm00001d036971_P021;Zm00001d036971_P010;Zm00001d036971_P015;Zm00001d036971_P022;Zm00001d036971_P031;Zm00001d036971_P044;Zm00001d036971_P040;Zm00001d036971_P034;Zm00001d036971_P	48	2	2	2	0	1	1	0	1	1	0	1	0	0	1	1	0	1	1	0	1	0	0	1	1	0	1	1	0	1	0	1.7	1.7	1.7	158.43	1407	0.00096712	12.081	0	0.7	0.7	0	0.7	1	0	0.7
883	Zm00001d047804_P001;Zm00001d028620_P001	Zm00001d047804_P001;Zm00001d028620_P001	Zm00001d047804_P001;Zm00001d028620_P001	2	2	2	2	2	2	2	2	1	1	1	1	0	2	2	2	2	1	1	1	1	0	2	2	2	2	1	1	1	1	0	3.8	3.8	3.8	70.153	634	0	13.385	3.8	3.8	3.8	3.8	1.9	1.9	1.9	1.9
1044	Zm00001d034365_P001;Zm00001d013115_P001	Zm00001d034365_P001;Zm00001d013115_P001	Zm00001d034365_P001;Zm00001d013115_P001	2	2	2	2	1	0	1	0	1	1	1	1	1	1	0	1	0	1	1	1	1	1	1	0	1	0	1	1	1	1	1	6.2	6.2	6.2	33.217	306	0	15.96	2.9	0	2.9	0	2.9	3.3	3.3	3.3
1005	Zm00001d032739_P010;Zm00001d032739_P009;Zm00001d032739_P008;Zm00001d032739_P007;Zm00001d032739_P006;Zm00001d032739_P005;Zm00001d032739_P004;Zm00001d032739_P002;Zm00001d032739_P001	Zm00001d032739_P010;Zm00001d032739_P009;Zm00001d032739_P008;Zm00001d032739_P007;Zm00001d032739_P006;Zm00001d032739_P005;Zm00001d032739_P004;Zm00001d032739_P002;Zm00001d032739_P001	Zm00001d032739_P010;Zm00001d032739_P009;Zm00001d032739_P008;Zm00001d032739_P007;Zm00001d032739_P006;Zm00001d032739_P005;Zm00001d032739_P004;Zm00001d032739_P002;Zm00001d032739_P001	9	1	1	1	0	1	1	1	1	0	0	1	0	0	1	1	1	1	0	0	1	0	0	1	1	1	1	0	0	1	0	3.3	3.3	3.3	32.542	334	0.0080214	6.4578	0	3.3	3.3	3.3	3.3	0	0	3.3
705	Zm00001d021400_P003;Zm00001d021400_P002;Zm00001d021400_P001;Zm00001d037923_P001	Zm00001d021400_P003;Zm00001d021400_P002;Zm00001d021400_P001	Zm00001d021400_P003;Zm00001d021400_P002;Zm00001d021400_P001	4	5	5	5	1	1	0	1	1	3	2	1	2	1	1	0	1	1	3	2	1	2	1	1	0	1	1	3	2	1	2	9.3	9.3	9.3	67.606	593	0	33.735	1.3	1.3	0	1.3	1.3	6.7	4.2	1.3
952	Zm00001d031101_P002;Zm00001d031101_P003	Zm00001d031101_P002	Zm00001d031101_P002	2	4	3	3	2	1	2	1	1	1	0	2	0	1	1	2	1	1	1	0	2	0	1	1	2	1	1	1	0	2	0	10.7	8.6	8.6	43.303	428	0	36.504	5.6	3.5	5.6	3.5	2.1	3	0	5.6
1335	Zm00001d044102_P006;Zm00001d044102_P001;Zm00001d044102_P002;Zm00001d044102_P005;Zm00001d044102_P003	Zm00001d044102_P006;Zm00001d044102_P001;Zm00001d044102_P002;Zm00001d044102_P005;Zm00001d044102_P003	Zm00001d044102_P006;Zm00001d044102_P001;Zm00001d044102_P002;Zm00001d044102_P005;Zm00001d044102_P003	5	2	2	2	0	1	1	1	1	1	1	1	1	0	1	1	1	1	1	1	1	1	0	1	1	1	1	1	1	1	1	4.4	4.4	4.4	52.199	475	0	12.623	0	2.3	2.3	2.3	2.3	2.3	2.1	2.3
590	Zm00001d017139_P004;Zm00001d017139_P002;Zm00001d017139_P001;Zm00001d017139_P003	Zm00001d017139_P004;Zm00001d017139_P002;Zm00001d017139_P001;Zm00001d017139_P003	Zm00001d017139_P004;Zm00001d017139_P002;Zm00001d017139_P001;Zm00001d017139_P003	4	2	2	2	0	0	0	2	0	0	0	1	0	0	0	0	2	0	0	0	1	0	0	0	0	2	0	0	0	1	0	2.7	2.7	2.7	75.046	675	0	12.514	0	0	0	2.7	0	0	0	1.2
543	Zm00001d015852_P003;Zm00001d015852_P004;Zm00001d053675_P004;Zm00001d053675_P005;Zm00001d053675_P001;Zm00001d053675_P003;Zm00001d015852_P006;Zm00001d044312_P005;Zm00001d002000_P003;Zm00001d002000_P002;Zm00001d002000_P004;Zm00001d044312_P001;Zm00001d002000_P009;Zm00001d044312_P003;Zm00001d002000_P005;Zm00001d011231_P003;Zm00001d011231_P005;Zm00001d011231_P007;Zm00001d011231_P001;Zm00001d031449_P002…	Zm00001d015852_P003;Zm00001d015852_P004;Zm00001d053675_P004;Zm00001d053675_P005;Zm00001d053675_P001;Zm00001d053675_P003;Zm00001d015852_P006	Zm00001d015852_P003;Zm00001d015852_P004;Zm00001d053675_P004;Zm00001d053675_P005;Zm00001d053675_P001;Zm00001d053675_P003;Zm00001d015852_P006	21	3	3	2	1	0	1	1	0	1	0	1	0	1	0	1	1	0	1	0	1	0	1	0	0	0	0	1	0	1	0	2.2	2.2	1.5	102.87	911	0	17.023	0.9	0	0.7	0.7	0	0.7	0	0.9
1215	Zm00001d039316_P004;Zm00001d039316_P002;Zm00001d039316_P001;Zm00001d039316_P003	Zm00001d039316_P004;Zm00001d039316_P002;Zm00001d039316_P001;Zm00001d039316_P003	Zm00001d039316_P004;Zm00001d039316_P002;Zm00001d039316_P001;Zm00001d039316_P003	4	3	3	3	0	0	0	1	1	1	2	1	2	0	0	0	1	1	1	2	1	2	0	0	0	1	1	1	2	1	2	14.8	14.8	14.8	31.045	283	0	25.43	0	0	0	5.3	5.3	5.3	9.2	5.3
459	Zm00001d033981_P001;Zm00001d013296_P001;Zm00001d048381_P001;Zm00001d033100_P001;Zm00001d025503_P001;Zm00001d014263_P001	Zm00001d033981_P001;Zm00001d013296_P001;Zm00001d048381_P001;Zm00001d033100_P001;Zm00001d025503_P001;Zm00001d014263_P001	Zm00001d033981_P001;Zm00001d013296_P001;Zm00001d048381_P001;Zm00001d033100_P001;Zm00001d025503_P001;Zm00001d014263_P001	6	2	2	2	0	1	1	0	2	2	0	1	0	0	1	1	0	2	2	0	1	0	0	1	1	0	2	2	0	1	0	4.1	4.1	4.1	53.615	487	0	12.797	0	2.3	1.8	0	4.1	4.1	0	2.3
1135	Zm00001d037333_P002;Zm00001d037333_P012;Zm00001d037333_P010;Zm00001d037333_P024;Zm00001d037333_P027;Zm00001d037333_P025;Zm00001d037333_P015;Zm00001d037333_P032;Zm00001d037333_P026;Zm00001d037333_P016;Zm00001d037333_P009;Zm00001d037333_P006;Zm00001d037333_P023;Zm00001d037333_P018;Zm00001d037333_P001;Zm00001d037333_P022;Zm00001d037333_P029;Zm00001d037333_P030;Zm00001d037333_P031;Zm00001d037333_P033…	Zm00001d037333_P002;Zm00001d037333_P012;Zm00001d037333_P010;Zm00001d037333_P024;Zm00001d037333_P027;Zm00001d037333_P025;Zm00001d037333_P015;Zm00001d037333_P032;Zm00001d037333_P026;Zm00001d037333_P016;Zm00001d037333_P009;Zm00001d037333_P006;Zm00001d037333_P023;Zm00001d037333_P018;Zm00001d037333_P001;Zm00001d037333_P022;Zm00001d037333_P029;Zm00001d037333_P030;Zm00001d037333_P031;Zm00001d037333_P033…	Zm00001d037333_P002;Zm00001d037333_P012;Zm00001d037333_P010;Zm00001d037333_P024;Zm00001d037333_P027;Zm00001d037333_P025;Zm00001d037333_P015;Zm00001d037333_P032;Zm00001d037333_P026;Zm00001d037333_P016;Zm00001d037333_P009;Zm00001d037333_P006;Zm00001d037333_P	33	4	4	4	1	2	2	2	2	1	2	2	0	1	2	2	2	2	1	2	2	0	1	2	2	2	2	1	2	2	0	3	3	3	151.26	1400	0	26.45	0.6	1.4	1.4	1.4	1.4	0.6	1.6	1.4
653	Zm00001d019041_P002;Zm00001d019041_P001	Zm00001d019041_P002;Zm00001d019041_P001	Zm00001d019041_P002;Zm00001d019041_P001	2	1	1	1	1	1	1	1	1	1	0	1	0	1	1	1	1	1	1	0	1	0	1	1	1	1	1	1	0	1	0	3.5	3.5	3.5	24.043	226	0.0048679	6.635	3.5	3.5	3.5	3.5	3.5	3.5	0	3.5
143	Zm00001d004936_P002;Zm00001d004936_P001	Zm00001d004936_P002;Zm00001d004936_P001	Zm00001d004936_P002;Zm00001d004936_P001	2	1	1	1	0	1	1	1	1	1	1	1	0	0	1	1	1	1	1	1	1	0	0	1	1	1	1	1	1	1	0	16.4	16.4	16.4	8.6109	73	0.0015848	7.4767	0	16.4	16.4	16.4	16.4	16.4	16.4	16.4
1002	Zm00001d032546_P001	Zm00001d032546_P001	Zm00001d032546_P001	1	2	2	2	2	2	1	2	1	1	1	1	1	2	2	1	2	1	1	1	1	1	2	2	1	2	1	1	1	1	1	5.8	5.8	5.8	54.048	499	0	28.202	5.8	5.8	2.6	5.8	2.6	2.6	3.2	2.6
282	Zm00001d008846_P002;Zm00001d008846_P001;Zm00001d008846_P009;Zm00001d008846_P011;Zm00001d008846_P004;Zm00001d039547_P012;Zm00001d039547_P003;Zm00001d039547_P002;Zm00001d039547_P009;Zm00001d039547_P010;Zm00001d008846_P003;Zm00001d008846_P005;Zm00001d008846_P007;Zm00001d039547_P007;Zm00001d039547_P013;Zm00001d039547_P005;Zm00001d039547_P014;Zm00001d039547_P015;Zm00001d008846_P006;Zm00001d008846_P008…	Zm00001d008846_P002;Zm00001d008846_P001;Zm00001d008846_P009;Zm00001d008846_P011;Zm00001d008846_P004;Zm00001d039547_P012;Zm00001d039547_P003;Zm00001d039547_P002;Zm00001d039547_P009;Zm00001d039547_P010;Zm00001d008846_P003;Zm00001d008846_P005;Zm00001d008846_P007;Zm00001d039547_P007;Zm00001d039547_P013;Zm00001d039547_P005;Zm00001d039547_P014;Zm00001d039547_P015;Zm00001d008846_P006	Zm00001d008846_P002;Zm00001d008846_P001;Zm00001d008846_P009;Zm00001d008846_P011;Zm00001d008846_P004;Zm00001d039547_P012;Zm00001d039547_P003;Zm00001d039547_P002;Zm00001d039547_P009;Zm00001d039547_P010;Zm00001d008846_P003;Zm00001d008846_P005;Zm00001d008846_P	24	4	4	4	2	1	3	1	0	3	1	2	1	2	1	3	1	0	3	1	2	1	2	1	3	1	0	3	1	2	1	4.6	4.6	4.6	93.203	824	0	25.003	2.2	1.2	3.4	1.2	0	3.6	1	2.2
973	Zm00001d031666_P002;Zm00001d036024_P001;Zm00001d031666_P001	Zm00001d031666_P002;Zm00001d036024_P001;Zm00001d031666_P001	Zm00001d031666_P002;Zm00001d036024_P001;Zm00001d031666_P001	3	4	4	2	1	3	2	4	4	3	2	2	0	1	3	2	4	4	3	2	2	0	1	2	1	2	2	2	1	1	0	12.7	12.7	5.8	37.782	346	0	26.342	3.2	9.5	6.4	12.7	12.7	9	5.8	6.4
1530	Zm00001d052314_P001;Zm00001d052314_P011;Zm00001d052314_P004;Zm00001d052314_P003;Zm00001d052314_P048;Zm00001d052314_P047;Zm00001d052314_P041;Zm00001d052314_P019;Zm00001d052314_P016;Zm00001d052314_P045;Zm00001d052314_P022;Zm00001d052314_P043;Zm00001d052314_P009;Zm00001d052314_P007;Zm00001d052314_P030;Zm00001d052314_P049;Zm00001d052314_P006;Zm00001d052314_P038;Zm00001d023222_P014;Zm00001d023222_P020…	Zm00001d052314_P001;Zm00001d052314_P011;Zm00001d052314_P004;Zm00001d052314_P003;Zm00001d052314_P048;Zm00001d052314_P047;Zm00001d052314_P041;Zm00001d052314_P019;Zm00001d052314_P016;Zm00001d052314_P045;Zm00001d052314_P022;Zm00001d052314_P043;Zm00001d052314_P009;Zm00001d052314_P007;Zm00001d052314_P030;Zm00001d052314_P049;Zm00001d052314_P006;Zm00001d052314_P038;Zm00001d023222_P014;Zm00001d023222_P020…	Zm00001d052314_P001;Zm00001d052314_P011;Zm00001d052314_P004;Zm00001d052314_P003;Zm00001d052314_P048;Zm00001d052314_P047;Zm00001d052314_P041;Zm00001d052314_P019;Zm00001d052314_P016;Zm00001d052314_P045;Zm00001d052314_P022;Zm00001d052314_P043;Zm00001d052314_P	72	5	5	5	0	0	1	1	0	2	3	1	1	0	0	1	1	0	2	3	1	1	0	0	1	1	0	2	3	1	1	5	5	5	120.22	1082	0	33.193	0	0	0.8	0.8	0	1.8	2.9	0.8
799	Zm00001d025103_P001;Zm00001d025103_P002;Zm00001d025103_P003;Zm00001d025103_P004	Zm00001d025103_P001;Zm00001d025103_P002;Zm00001d025103_P003;Zm00001d025103_P004	Zm00001d025103_P001;Zm00001d025103_P002;Zm00001d025103_P003;Zm00001d025103_P004	4	2	2	2	1	1	1	2	2	1	1	1	1	1	1	1	2	2	1	1	1	1	1	1	1	2	2	1	1	1	1	2.8	2.8	2.8	82.989	744	0	14.265	1.5	1.5	1.5	2.8	2.8	1.5	1.5	1.5
1304	Zm00001d042725_P002;Zm00001d042725_P001	Zm00001d042725_P002;Zm00001d042725_P001	Zm00001d042725_P002;Zm00001d042725_P001	2	1	1	1	1	1	1	1	1	1	1	1	0	1	1	1	1	1	1	1	1	0	1	1	1	1	1	1	1	1	0	10.2	10.2	10.2	11.236	98	0.0014948	7.0021	10.2	10.2	10.2	10.2	10.2	10.2	10.2	10.2
966	Zm00001d031570_P002;Zm00001d031570_P003;Zm00001d031570_P001	Zm00001d031570_P002;Zm00001d031570_P003;Zm00001d031570_P001	Zm00001d031570_P002;Zm00001d031570_P003;Zm00001d031570_P001	3	1	1	1	0	1	1	1	1	1	0	1	0	0	1	1	1	1	1	0	1	0	0	1	1	1	1	1	0	1	0	1.7	1.7	1.7	62.89	574	0.0085922	6.4296	0	1.7	1.7	1.7	1.7	1.7	0	1.7
629	Zm00001d051912_P002;Zm00001d018485_P003;Zm00001d018485_P002;Zm00001d018485_P001;Zm00001d051912_P001	Zm00001d051912_P002;Zm00001d018485_P003;Zm00001d018485_P002;Zm00001d018485_P001;Zm00001d051912_P001	Zm00001d051912_P002;Zm00001d018485_P003;Zm00001d018485_P002;Zm00001d018485_P001;Zm00001d051912_P001	5	1	1	1	1	1	0	1	1	1	1	1	1	1	1	0	1	1	1	1	1	1	1	1	0	1	1	1	1	1	1	6.1	6.1	6.1	16.088	148	0.0016793	8.6017	6.1	6.1	0	6.1	6.1	6.1	6.1	6.1
1176	Zm00001d038382_P001	Zm00001d038382_P001	Zm00001d038382_P001	1	1	1	1	0	0	0	0	0	0	1	1	1	0	0	0	0	0	0	1	1	1	0	0	0	0	0	0	1	1	1	13.3	13.3	13.3	16.424	188	0	45.864	0	0	0	0	0	0	13.3	13.3
249	Zm00001d008233_P003;Zm00001d040462_P004;Zm00001d008233_P007;Zm00001d008233_P006;Zm00001d040462_P003;Zm00001d008233_P002;Zm00001d040462_P002;Zm00001d040462_P001;Zm00001d008233_P001	Zm00001d008233_P003;Zm00001d040462_P004;Zm00001d008233_P007;Zm00001d008233_P006;Zm00001d040462_P003;Zm00001d008233_P002;Zm00001d040462_P002;Zm00001d040462_P001;Zm00001d008233_P001	Zm00001d008233_P003;Zm00001d040462_P004;Zm00001d008233_P007;Zm00001d008233_P006;Zm00001d040462_P003;Zm00001d008233_P002;Zm00001d040462_P002;Zm00001d040462_P001;Zm00001d008233_P001	9	1	1	1	0	1	0	1	1	1	0	1	0	0	1	0	1	1	1	0	1	0	0	1	0	1	1	1	0	1	0	2.9	2.9	2.9	36.328	313	0.0015326	7.212	0	2.9	0	2.9	2.9	2.9	0	2.9
646	Zm00001d018959_P001;Zm00001d007823_P001	Zm00001d018959_P001;Zm00001d007823_P001	Zm00001d018959_P001;Zm00001d007823_P001	2	2	2	2	0	0	0	1	2	1	0	1	0	0	0	0	1	2	1	0	1	0	0	0	0	1	2	1	0	1	0	3.1	3.1	3.1	77.726	711	0	13.695	0	0	0	1.7	3.1	1.4	0	1.7
804	Zm00001d025339_P004;Zm00001d025339_P003;Zm00001d025339_P001	Zm00001d025339_P004;Zm00001d025339_P003;Zm00001d025339_P001	Zm00001d025339_P004;Zm00001d025339_P003;Zm00001d025339_P001	3	1	1	1	0	0	0	0	0	0	0	1	0	0	0	0	0	0	0	0	1	0	0	0	0	0	0	0	0	1	0	22.5	22.5	22.5	8.7933	80	0	12.794	0	0	0	0	0	0	0	22.5
1198	Zm00001d038879_P005;Zm00001d038879_P004;Zm00001d038879_P002;Zm00001d038879_P003;Zm00001d038879_P006;Zm00001d038879_P001;Zm00001d011414_P001;Zm00001d030663_P001;Zm00001d009436_P004;Zm00001d009436_P003;Zm00001d009436_P002	Zm00001d038879_P005;Zm00001d038879_P004;Zm00001d038879_P002;Zm00001d038879_P003;Zm00001d038879_P006	Zm00001d038879_P005;Zm00001d038879_P004;Zm00001d038879_P002;Zm00001d038879_P003;Zm00001d038879_P006	11	3	3	3	2	1	3	1	2	2	1	1	0	2	1	3	1	2	2	1	1	0	2	1	3	1	2	2	1	1	0	9.2	9.2	9.2	37.805	338	0	26.938	5.3	3.8	9.2	3.8	6.8	6.2	3.8	3.8
1481	Zm00001d050125_P002;Zm00001d050125_P014;Zm00001d050125_P013;Zm00001d050125_P023;Zm00001d050125_P020;Zm00001d050125_P007;Zm00001d050125_P019;Zm00001d050125_P001;Zm00001d050125_P012;Zm00001d050125_P003;Zm00001d050125_P016;Zm00001d050125_P010;Zm00001d050125_P021;Zm00001d050125_P004;Zm00001d050125_P022;Zm00001d050125_P005;Zm00001d050125_P009;Zm00001d050125_P006;Zm00001d050125_P024;Zm00001d050125_P015…	Zm00001d050125_P002;Zm00001d050125_P014;Zm00001d050125_P013;Zm00001d050125_P023;Zm00001d050125_P020;Zm00001d050125_P007;Zm00001d050125_P019;Zm00001d050125_P001;Zm00001d050125_P012;Zm00001d050125_P003;Zm00001d050125_P016;Zm00001d050125_P010;Zm00001d050125_P021;Zm00001d050125_P004;Zm00001d050125_P022;Zm00001d050125_P005	Zm00001d050125_P002;Zm00001d050125_P014;Zm00001d050125_P013;Zm00001d050125_P023;Zm00001d050125_P020;Zm00001d050125_P007;Zm00001d050125_P019;Zm00001d050125_P001;Zm00001d050125_P012;Zm00001d050125_P003;Zm00001d050125_P016;Zm00001d050125_P010;Zm00001d050125_P	22	3	3	3	1	1	2	1	1	1	0	1	0	1	1	2	1	1	1	0	1	0	1	1	2	1	1	1	0	1	0	2.6	2.6	2.6	118.24	1059	0	19.65	1	1	1.9	1	0.8	1	0	1
797	Zm00001d025062_P001	Zm00001d025062_P001	Zm00001d025062_P001	1	2	2	2	0	1	1	1	2	2	0	1	0	0	1	1	1	2	2	0	1	0	0	1	1	1	2	2	0	1	0	16.9	16.9	16.9	13.348	124	0	13.647	0	9.7	9.7	9.7	16.9	16.9	0	9.7
1401	Zm00001d047186_P001;Zm00001d029340_P003;Zm00001d022218_P001;Zm00001d006924_P001;Zm00001d006923_P002;Zm00001d006923_P003;Zm00001d029340_P001;Zm00001d029340_P002;Zm00001d029340_P005	Zm00001d047186_P001;Zm00001d029340_P003;Zm00001d022218_P001;Zm00001d006924_P001;Zm00001d006923_P002;Zm00001d006923_P003;Zm00001d029340_P001;Zm00001d029340_P002	Zm00001d047186_P001;Zm00001d029340_P003;Zm00001d022218_P001;Zm00001d006924_P001;Zm00001d006923_P002;Zm00001d006923_P003;Zm00001d029340_P001;Zm00001d029340_P002	9	5	2	2	1	2	1	3	1	2	1	2	0	1	1	1	1	0	0	1	1	0	1	1	1	1	0	0	1	1	0	23.3	10.9	10.9	22.547	193	0	13.06	6.7	11.4	6.7	15.5	4.7	7.8	4.1	11.4
1262	Zm00001d041119_P005;Zm00001d041119_P002;Zm00001d041119_P004;Zm00001d041119_P003;Zm00001d041119_P001;Zm00001d023802_P002;Zm00001d023802_P001	Zm00001d041119_P005;Zm00001d041119_P002;Zm00001d041119_P004;Zm00001d041119_P003;Zm00001d041119_P001	Zm00001d041119_P005;Zm00001d041119_P002;Zm00001d041119_P004;Zm00001d041119_P003;Zm00001d041119_P001	7	3	3	3	0	1	1	1	1	2	1	2	0	0	1	1	1	1	2	1	2	0	0	1	1	1	1	2	1	2	0	5.3	5.3	5.3	66.285	620	0	22.057	0	1.5	1.9	1.5	1.9	3.4	1.9	3.4
1525	Zm00001d052050_P008;Zm00001d052050_P005;Zm00001d052050_P003;Zm00001d052050_P007;Zm00001d052050_P002;Zm00001d052050_P001;Zm00001d052050_P004	Zm00001d052050_P008;Zm00001d052050_P005;Zm00001d052050_P003;Zm00001d052050_P007;Zm00001d052050_P002;Zm00001d052050_P001;Zm00001d052050_P004	Zm00001d052050_P008;Zm00001d052050_P005;Zm00001d052050_P003;Zm00001d052050_P007;Zm00001d052050_P002;Zm00001d052050_P001;Zm00001d052050_P004	7	2	2	2	1	1	2	1	0	1	0	1	1	1	1	2	1	0	1	0	1	1	1	1	2	1	0	1	0	1	1	3.8	3.8	3.8	49.746	442	0.00098232	12.228	2	2	3.8	2	0	2	0	2
548	Zm00001d015956_P001;Zm00001d015956_P002	Zm00001d015956_P001;Zm00001d015956_P002	Zm00001d015956_P001;Zm00001d015956_P002	2	2	2	2	1	1	1	1	1	1	0	1	2	1	1	1	1	1	1	0	1	2	1	1	1	1	1	1	0	1	2	6.6	6.6	6.6	36.374	332	0	23.458	3.9	3.9	3.9	3.9	3.9	3.9	0	3.9
694	Zm00001d020794_P001	Zm00001d020794_P001	Zm00001d020794_P001	1	1	1	1	1	1	1	1	1	1	1	1	0	1	1	1	1	1	1	1	1	0	1	1	1	1	1	1	1	1	0	5.7	5.7	5.7	15.608	158	0	46.011	5.7	5.7	5.7	5.7	5.7	5.7	5.7	5.7
174	Zm00001d006034_P005;Zm00001d006034_P004;Zm00001d006034_P002;Zm00001d006034_P001;Zm00001d006034_P006;Zm00001d006034_P003	Zm00001d006034_P005;Zm00001d006034_P004;Zm00001d006034_P002;Zm00001d006034_P001;Zm00001d006034_P006;Zm00001d006034_P003	Zm00001d006034_P005;Zm00001d006034_P004;Zm00001d006034_P002;Zm00001d006034_P001;Zm00001d006034_P006;Zm00001d006034_P003	6	1	1	1	0	0	0	0	0	0	0	1	0	0	0	0	0	0	0	0	1	0	0	0	0	0	0	0	0	1	0	6.4	6.4	6.4	21.808	218	0.0015468	7.2768	0	0	0	0	0	0	0	6.4
388	Zm00001d011732_P001;Zm00001d043619_P001;Zm00001d043620_P001	Zm00001d011732_P001;Zm00001d043619_P001;Zm00001d043620_P001	Zm00001d011732_P001;Zm00001d043619_P001;Zm00001d043620_P001	3	2	2	2	0	0	0	2	0	0	0	1	1	0	0	0	2	0	0	0	1	1	0	0	0	2	0	0	0	1	1	8.5	8.5	8.5	21.941	200	0.00091075	11.424	0	0	0	8.5	0	0	0	4
1379	Zm00001d045668_P001	Zm00001d045668_P001	Zm00001d045668_P001	1	1	1	1	0	1	1	0	0	0	0	1	0	0	1	1	0	0	0	0	1	0	0	1	1	0	0	0	0	1	0	18.4	18.4	18.4	11.836	114	0	58.058	0	18.4	18.4	0	0	0	0	18.4
670	Zm00001d019600_P004;Zm00001d019600_P003;Zm00001d019600_P005;Zm00001d019600_P002;Zm00001d019600_P006;Zm00001d019600_P001	Zm00001d019600_P004;Zm00001d019600_P003;Zm00001d019600_P005;Zm00001d019600_P002;Zm00001d019600_P006;Zm00001d019600_P001	Zm00001d019600_P004;Zm00001d019600_P003;Zm00001d019600_P005;Zm00001d019600_P002;Zm00001d019600_P006;Zm00001d019600_P001	6	1	1	1	1	1	1	0	1	1	0	1	0	1	1	1	0	1	1	0	1	0	1	1	1	0	1	1	0	1	0	6.3	6.3	6.3	22.462	205	0	17.867	6.3	6.3	6.3	0	6.3	6.3	0	6.3
510	Zm00001d014772_P001	Zm00001d014772_P001	Zm00001d014772_P001	1	2	2	2	0	2	2	0	1	1	1	1	0	0	2	2	0	1	1	1	1	0	0	2	2	0	1	1	1	1	0	16.7	16.7	16.7	13.354	114	0	14.172	0	16.7	16.7	0	7.9	7.9	8.8	7.9
881	Zm00001d028575_P001	Zm00001d028575_P001	Zm00001d028575_P001	1	2	2	2	1	1	1	1	0	1	1	1	0	1	1	1	1	0	1	1	1	0	1	1	1	1	0	1	1	1	0	8.8	8.8	8.8	29.089	273	0	17.159	5.5	5.5	5.5	5.5	0	5.5	3.3	5.5
333	Zm00001d038088_P002;Zm00001d038088_P001;Zm00001d010461_P001	Zm00001d038088_P002;Zm00001d038088_P001;Zm00001d010461_P001	Zm00001d038088_P002;Zm00001d038088_P001;Zm00001d010461_P001	3	1	1	1	1	1	0	0	0	1	0	1	1	1	1	0	0	0	1	0	1	1	1	1	0	0	0	1	0	1	1	18.2	18.2	18.2	9.7101	88	0	17.274	18.2	18.2	0	0	0	18.2	0	18.2
898	Zm00001d042323_P002;Zm00001d028786_P003;Zm00001d028786_P001;Zm00001d042323_P001;Zm00001d028786_P002;Zm00001d024917_P001;Zm00001d002735_P003;Zm00001d047707_P002;Zm00001d047707_P001;Zm00001d002735_P002	Zm00001d042323_P002;Zm00001d028786_P003;Zm00001d028786_P001;Zm00001d042323_P001;Zm00001d028786_P002	Zm00001d042323_P002;Zm00001d028786_P003;Zm00001d028786_P001;Zm00001d042323_P001;Zm00001d028786_P002	10	4	4	4	0	1	1	2	2	1	1	1	1	0	1	1	2	2	1	1	1	1	0	1	1	2	2	1	1	1	1	23.4	23.4	23.4	22.198	192	0	34.873	0	4.2	8.3	14.6	12.5	8.3	4.7	6.2
312	Zm00001d009745_P030;Zm00001d039165_P034;Zm00001d039165_P024;Zm00001d039165_P019;Zm00001d009745_P001;Zm00001d039165_P029;Zm00001d039165_P037;Zm00001d039165_P040;Zm00001d009745_P022;Zm00001d009745_P004;Zm00001d009745_P002;Zm00001d039165_P008;Zm00001d039165_P009;Zm00001d009745_P024;Zm00001d039165_P026;Zm00001d039165_P030;Zm00001d039165_P025;Zm00001d039165_P039;Zm00001d009745_P018;Zm00001d009745_P015…	Zm00001d009745_P030;Zm00001d039165_P034;Zm00001d039165_P024;Zm00001d039165_P019;Zm00001d009745_P001;Zm00001d039165_P029;Zm00001d039165_P037;Zm00001d039165_P040;Zm00001d009745_P022;Zm00001d009745_P004;Zm00001d009745_P002;Zm00001d039165_P008;Zm00001d039165_P009;Zm00001d009745_P024;Zm00001d039165_P026;Zm00001d039165_P030;Zm00001d039165_P025;Zm00001d039165_P039;Zm00001d009745_P018;Zm00001d009745_P015…	Zm00001d009745_P030;Zm00001d039165_P034;Zm00001d039165_P024;Zm00001d039165_P019;Zm00001d009745_P001;Zm00001d039165_P029;Zm00001d039165_P037;Zm00001d039165_P040;Zm00001d009745_P022;Zm00001d009745_P004;Zm00001d009745_P002;Zm00001d039165_P008;Zm00001d039165_P	52	1	1	1	1	1	1	1	0	1	0	1	0	1	1	1	1	0	1	0	1	0	1	1	1	1	0	1	0	1	0	4.2	4.2	4.2	27.192	240	0.0017167	9.3425	4.2	4.2	4.2	4.2	0	4.2	0	4.2
1161	Zm00001d037918_P002;Zm00001d037918_P003;Zm00001d037918_P001	Zm00001d037918_P002;Zm00001d037918_P003;Zm00001d037918_P001	Zm00001d037918_P002;Zm00001d037918_P003;Zm00001d037918_P001	3	1	1	1	0	0	0	0	1	0	0	1	0	0	0	0	0	1	0	0	1	0	0	0	0	0	1	0	0	1	0	3.3	3.3	3.3	40.28	361	0.0017683	10.892	0	0	0	0	3.3	0	0	3.3
41	Zm00001d000345_P001	Zm00001d000345_P001	Zm00001d000345_P001	1	2	2	2	1	1	1	1	1	1	0	2	0	1	1	1	1	1	1	0	2	0	1	1	1	1	1	1	0	2	0	13.7	13.7	13.7	23.095	219	0	26.299	9.6	9.6	9.6	9.6	9.6	9.6	0	13.7
136	Zm00001d004731_P002;Zm00001d004731_P001;Zm00001d000116_P004;Zm00001d000116_P005;Zm00001d000116_P001;Zm00001d000116_P002;Zm00001d000116_P003;Zm00001d025958_P002;Zm00001d025958_P001	Zm00001d004731_P002;Zm00001d004731_P001;Zm00001d000116_P004;Zm00001d000116_P005;Zm00001d000116_P001	Zm00001d004731_P002;Zm00001d004731_P001;Zm00001d000116_P004;Zm00001d000116_P005;Zm00001d000116_P001	9	4	4	4	0	1	0	2	2	1	2	2	2	0	1	0	2	2	1	2	2	2	0	1	0	2	2	1	2	2	2	8.4	8.4	8.4	52.183	478	0	24.727	0	1.9	0	4.4	3.8	1.9	4	4.4
1394	Zm00001d046676_P001	Zm00001d046676_P001	Zm00001d046676_P001	1	1	1	1	1	0	0	0	0	1	1	1	0	1	0	0	0	0	1	1	1	0	1	0	0	0	0	1	1	1	0	3.5	3.5	3.5	39.887	373	0.0016116	7.6509	3.5	0	0	0	0	3.5	3.5	3.5
604	Zm00001d017676_P002;Zm00001d017676_P001	Zm00001d017676_P002;Zm00001d017676_P001	Zm00001d017676_P002;Zm00001d017676_P001	2	2	2	2	0	1	1	1	0	1	0	1	0	0	1	1	1	0	1	0	1	0	0	1	1	1	0	1	0	1	0	7.6	7.6	7.6	32.564	301	0	13.518	0	4.7	4.7	4.7	0	4.7	0	3
1514	Zm00001d051564_P002;Zm00001d051564_P001	Zm00001d051564_P002;Zm00001d051564_P001	Zm00001d051564_P002;Zm00001d051564_P001	2	1	1	1	1	1	0	1	0	1	1	1	1	1	1	0	1	0	1	1	1	1	1	1	0	1	0	1	1	1	1	8.9	8.9	8.9	21.688	192	0	36.681	8.9	8.9	0	8.9	0	8.9	8.9	8.9
1310	Zm00001d043098_P004;Zm00001d043098_P003;Zm00001d043098_P005;Zm00001d043098_P001;Zm00001d043098_P002	Zm00001d043098_P004;Zm00001d043098_P003;Zm00001d043098_P005;Zm00001d043098_P001;Zm00001d043098_P002	Zm00001d043098_P004;Zm00001d043098_P003;Zm00001d043098_P005;Zm00001d043098_P001;Zm00001d043098_P002	5	1	1	1	1	1	1	1	1	0	0	1	1	1	1	1	1	1	0	0	1	1	1	1	1	1	1	0	0	1	1	4.9	4.9	4.9	25.003	224	0.0015072	7.1179	4.9	4.9	4.9	4.9	4.9	0	0	4.9
656	Zm00001d019100_P001	Zm00001d019100_P001	Zm00001d019100_P001	1	1	1	1	1	1	1	1	1	1	0	1	0	1	1	1	1	1	1	0	1	0	1	1	1	1	1	1	0	1	0	6.3	6.3	6.3	20.606	206	0.0017652	10.847	6.3	6.3	6.3	6.3	6.3	6.3	0	6.3
1290	Zm00001d042143_P001	Zm00001d042143_P001	Zm00001d042143_P001	1	1	1	1	0	0	0	1	1	1	0	1	0	0	0	0	1	1	1	0	1	0	0	0	0	1	1	1	0	1	0	2.7	2.7	2.7	34.619	334	0.001634	7.8779	0	0	0	2.7	2.7	2.7	0	2.7
1438	Zm00001d048529_P002	Zm00001d048529_P002	Zm00001d048529_P002	1	1	1	1	0	1	1	1	1	1	0	1	0	0	1	1	1	1	1	0	1	0	0	1	1	1	1	1	0	1	0	3.2	3.2	3.2	45.099	404	0.0016474	8.0392	0	3.2	3.2	3.2	3.2	3.2	0	3.2
858	Zm00001d027962_P001	Zm00001d027962_P001	Zm00001d027962_P001	1	1	1	1	0	0	1	0	1	1	0	1	0	0	0	1	0	1	1	0	1	0	0	0	1	0	1	1	0	1	0	3.8	3.8	3.8	29.921	264	0.0028531	6.7525	0	0	3.8	0	3.8	3.8	0	3.8
657	Zm00001d019147_P001	Zm00001d019147_P001	Zm00001d019147_P001	1	4	1	1	1	0	0	3	3	0	1	1	1	0	0	0	0	0	0	1	1	0	0	0	0	0	0	0	1	1	0	16.5	4.7	4.7	30.357	279	0.0068446	6.5494	2.9	0	0	11.8	11.8	0	4.7	4.7
1272	Zm00001d041597_P001;Zm00001d030627_P006;Zm00001d030627_P009	Zm00001d041597_P001;Zm00001d030627_P006;Zm00001d030627_P009	Zm00001d041597_P001;Zm00001d030627_P006;Zm00001d030627_P009	3	2	2	1	1	1	1	1	1	1	0	1	1	1	1	1	1	1	1	0	1	1	1	1	1	1	1	1	0	1	0	13.8	13.8	7.4	20.985	188	0	18.566	7.4	7.4	7.4	7.4	7.4	7.4	0	7.4
401	Zm00001d042302_P001;Zm00001d042302_P003;Zm00001d042302_P002;Zm00001d011979_P001	Zm00001d042302_P001;Zm00001d042302_P003;Zm00001d042302_P002;Zm00001d011979_P001	Zm00001d042302_P001;Zm00001d042302_P003;Zm00001d042302_P002;Zm00001d011979_P001	4	1	1	1	0	1	1	1	0	0	0	1	0	0	1	1	1	0	0	0	1	0	0	1	1	1	0	0	0	1	0	2.2	2.2	2.2	54.878	502	0.0021755	6.8586	0	2.2	2.2	2.2	0	0	0	2.2
933	Zm00001d030011_P001	Zm00001d030011_P001	Zm00001d030011_P001	1	1	1	1	0	0	0	0	0	1	1	1	0	0	0	0	0	0	1	1	1	0	0	0	0	0	0	1	1	1	0	1.7	1.7	1.7	82.999	720	0.0016529	8.1053	0	0	0	0	0	1.7	1.7	1.7
1411	Zm00001d047518_P012;Zm00001d047518_P002;Zm00001d047518_P010;Zm00001d047518_P007;Zm00001d047518_P005;Zm00001d047518_P015;Zm00001d047518_P003;Zm00001d047518_P004	Zm00001d047518_P012;Zm00001d047518_P002;Zm00001d047518_P010;Zm00001d047518_P007;Zm00001d047518_P005;Zm00001d047518_P015;Zm00001d047518_P003;Zm00001d047518_P004	Zm00001d047518_P012;Zm00001d047518_P002;Zm00001d047518_P010;Zm00001d047518_P007;Zm00001d047518_P005;Zm00001d047518_P015;Zm00001d047518_P003;Zm00001d047518_P004	8	1	1	1	1	1	1	0	1	1	0	1	0	1	1	1	0	1	1	0	1	0	1	1	1	0	1	1	0	1	0	2.2	2.2	2.2	73.039	630	0.0017637	10.402	2.2	2.2	2.2	0	2.2	2.2	0	2.2
1455	Zm00001d049360_P007;Zm00001d049360_P006;Zm00001d049360_P005;Zm00001d049360_P002;Zm00001d049360_P001;Zm00001d049360_P003;Zm00001d049360_P004	Zm00001d049360_P007;Zm00001d049360_P006;Zm00001d049360_P005;Zm00001d049360_P002;Zm00001d049360_P001;Zm00001d049360_P003;Zm00001d049360_P004	Zm00001d049360_P007;Zm00001d049360_P006;Zm00001d049360_P005;Zm00001d049360_P002;Zm00001d049360_P001;Zm00001d049360_P003;Zm00001d049360_P004	7	1	1	1	0	0	0	1	0	0	0	1	0	0	0	0	1	0	0	0	1	0	0	0	0	1	0	0	0	1	0	2.2	2.2	2.2	55.256	498	0.0086207	6.4379	0	0	0	2.2	0	0	0	2.2
1342	Zm00001d044288_P001	Zm00001d044288_P001	Zm00001d044288_P001	1	1	1	1	1	0	1	1	1	1	0	1	0	1	0	1	1	1	1	0	1	0	1	0	1	1	1	1	0	1	0	6.6	6.6	6.6	30.127	272	0	24.036	6.6	0	6.6	6.6	6.6	6.6	0	6.6
984	Zm00001d031979_P001	Zm00001d031979_P001	Zm00001d031979_P001	1	1	1	1	1	1	1	1	1	1	0	1	0	1	1	1	1	1	1	0	1	0	1	1	1	1	1	1	0	1	0	11.1	11.1	11.1	14.637	135	0.00091827	11.553	11.1	11.1	11.1	11.1	11.1	11.1	0	11.1
107	Zm00001d003524_P001	Zm00001d003524_P001	Zm00001d003524_P001	1	1	1	1	0	0	0	0	1	1	0	1	0	0	0	0	0	1	1	0	1	0	0	0	0	0	1	1	0	1	0	4.6	4.6	4.6	36.106	329	0.001759	10.317	0	0	0	0	4.6	4.6	0	4.6
202	Zm00001d006711_P001;Zm00001d021955_P001;Zm00001d021955_P002	Zm00001d006711_P001;Zm00001d021955_P001;Zm00001d021955_P002	Zm00001d006711_P001;Zm00001d021955_P001;Zm00001d021955_P002	3	1	1	1	0	1	0	1	1	1	0	1	0	0	1	0	1	1	1	0	1	0	0	1	0	1	1	1	0	1	0	23.8	23.8	23.8	8.8509	84	0	17.259	0	23.8	0	23.8	23.8	23.8	0	23.8
195	Zm00001d016478_P001;Zm00001d006437_P001;Zm00001d011577_P001;Zm00001d013927_P001	Zm00001d016478_P001;Zm00001d006437_P001;Zm00001d011577_P001;Zm00001d013927_P001	Zm00001d016478_P001;Zm00001d006437_P001;Zm00001d011577_P001;Zm00001d013927_P001	4	1	1	1	1	1	1	1	0	0	0	1	0	1	1	1	1	0	0	0	1	0	1	1	1	1	0	0	0	1	0	4.2	4.2	4.2	33.886	308	0	17.735	4.2	4.2	4.2	4.2	0	0	0	4.2
375	Zm00001d011474_P001	Zm00001d011474_P001	Zm00001d011474_P001	1	4	1	1	3	4	3	4	2	2	3	3	3	1	1	1	1	0	0	1	1	1	1	1	1	1	0	0	1	1	1	19.5	6.3	6.3	25.174	221	0	15.521	14.9	19.5	15.8	19.5	9.5	8.6	14.5	14.5
1305	Zm00001d042746_P003	Zm00001d042746_P003	Zm00001d042746_P003	1	1	1	1	0	1	0	1	1	1	0	1	1	0	1	0	1	1	1	0	1	1	0	1	0	1	1	1	0	1	1	2.9	2.9	2.9	34.437	307	0.0015152	7.1303	0	2.9	0	2.9	2.9	2.9	0	2.9
770	Zm00001d024211_P002;Zm00001d024211_P003;Zm00001d024211_P001	Zm00001d024211_P002;Zm00001d024211_P003;Zm00001d024211_P001	Zm00001d024211_P002;Zm00001d024211_P003;Zm00001d024211_P001	3	2	2	2	0	0	0	1	0	0	0	2	0	0	0	0	1	0	0	0	2	0	0	0	0	1	0	0	0	2	0	3.4	3.4	3.4	60.844	525	0	13.616	0	0	0	2.1	0	0	0	3.4
382	Zm00001d011595_P008;Zm00001d011595_P013;Zm00001d011595_P014;Zm00001d011595_P010;Zm00001d011595_P009;Zm00001d011595_P005;Zm00001d011595_P011;Zm00001d011595_P006;Zm00001d011595_P007	Zm00001d011595_P008;Zm00001d011595_P013;Zm00001d011595_P014;Zm00001d011595_P010;Zm00001d011595_P009;Zm00001d011595_P005;Zm00001d011595_P011;Zm00001d011595_P006;Zm00001d011595_P007	Zm00001d011595_P008;Zm00001d011595_P013;Zm00001d011595_P014;Zm00001d011595_P010;Zm00001d011595_P009;Zm00001d011595_P005;Zm00001d011595_P011;Zm00001d011595_P006;Zm00001d011595_P007	9	1	1	1	1	0	1	0	0	1	1	1	0	1	0	1	0	0	1	1	1	0	1	0	1	0	0	1	1	1	0	2.1	2.1	2.1	76.035	668	0.0017498	10.086	2.1	0	2.1	0	0	2.1	2.1	2.1
1035	Zm00001d033983_P003;Zm00001d033983_P002;Zm00001d033983_P001	Zm00001d033983_P003;Zm00001d033983_P002;Zm00001d033983_P001	Zm00001d033983_P003;Zm00001d033983_P002;Zm00001d033983_P001	3	3	3	3	0	0	0	0	0	2	0	1	0	0	0	0	0	0	2	0	1	0	0	0	0	0	0	2	0	1	0	24.7	24.7	24.7	17.786	170	0	25.659	0	0	0	0	0	18.2	0	6.5
1154	Zm00001d037808_P006;Zm00001d037808_P003;Zm00001d037808_P004;Zm00001d037808_P005;Zm00001d037808_P001;Zm00001d037808_P002	Zm00001d037808_P006;Zm00001d037808_P003;Zm00001d037808_P004;Zm00001d037808_P005;Zm00001d037808_P001;Zm00001d037808_P002	Zm00001d037808_P006;Zm00001d037808_P003;Zm00001d037808_P004;Zm00001d037808_P005;Zm00001d037808_P001;Zm00001d037808_P002	6	1	1	1	0	0	0	0	0	0	0	1	0	0	0	0	0	0	0	0	1	0	0	0	0	0	0	0	0	1	0	4.2	4.2	4.2	29.568	261	0.0048476	6.6245	0	0	0	0	0	0	0	4.2
1454	Zm00001d049249_P001	Zm00001d049249_P001	Zm00001d049249_P001	1	1	1	1	0	0	0	0	0	0	1	0	0	0	0	0	0	0	0	1	0	0	0	0	0	0	0	0	1	0	0	2.2	2.2	2.2	82.511	775	0.0049226	6.6818	0	0	0	0	0	0	2.2	0
1073	Zm00001d034927_P023;Zm00001d034927_P002;Zm00001d034927_P012;Zm00001d034927_P011;Zm00001d034927_P018;Zm00001d034927_P022;Zm00001d034927_P008;Zm00001d034927_P005;Zm00001d034927_P001	Zm00001d034927_P023;Zm00001d034927_P002;Zm00001d034927_P012;Zm00001d034927_P011;Zm00001d034927_P018;Zm00001d034927_P022;Zm00001d034927_P008;Zm00001d034927_P005;Zm00001d034927_P001	Zm00001d034927_P023;Zm00001d034927_P002;Zm00001d034927_P012;Zm00001d034927_P011;Zm00001d034927_P018;Zm00001d034927_P022;Zm00001d034927_P008;Zm00001d034927_P005;Zm00001d034927_P001	9	1	1	1	0	0	0	0	0	0	1	0	0	0	0	0	0	0	0	1	0	0	0	0	0	0	0	0	1	0	0	2.4	2.4	2.4	50.797	456	0.0096899	6.3344	0	0	0	0	0	0	2.4	0
817	Zm00001d026177_P001	Zm00001d026177_P001	Zm00001d026177_P001	1	1	1	1	1	1	1	1	1	1	1	0	0	1	1	1	1	1	1	1	0	0	1	1	1	1	1	1	1	0	0	3.6	3.6	3.6	25.132	248	0	37.463	3.6	3.6	3.6	3.6	3.6	3.6	3.6	0
437	Zm00001d012888_P001	Zm00001d012888_P001	Zm00001d012888_P001	1	1	1	1	0	0	0	0	0	0	1	0	0	0	0	0	0	0	0	1	0	0	0	0	0	0	0	0	1	0	0	19.6	19.6	19.6	5.1642	46	0.0096587	6.3219	0	0	0	0	0	0	19.6	0
707	Zm00001d021445_P001;Zm00001d025857_P001;Zm00001d050675_P001	Zm00001d021445_P001;Zm00001d025857_P001	Zm00001d021445_P001;Zm00001d025857_P001	3	4	4	1	1	2	1	2	2	3	2	0	0	1	2	1	2	2	3	2	0	0	1	1	1	1	1	1	1	0	0	18.1	18.1	4.7	19.305	171	0	24.092	4.7	10.5	4.7	10.5	8.2	14	8.8	0
861	Zm00001d028102_P003;Zm00001d028102_P002;Zm00001d028102_P001;Zm00001d048149_P002	Zm00001d028102_P003;Zm00001d028102_P002;Zm00001d028102_P001;Zm00001d048149_P002	Zm00001d028102_P003;Zm00001d028102_P002;Zm00001d028102_P001;Zm00001d048149_P002	4	4	4	4	0	1	1	2	2	3	3	0	0	0	1	1	2	2	3	3	0	0	0	1	1	2	2	3	3	0	0	21.5	21.5	21.5	18.835	177	0	25.797	0	5.6	5.1	10.7	10.7	14.7	17.5	0
537	Zm00001d015431_P001	Zm00001d015431_P001	Zm00001d015431_P001	1	4	4	4	1	1	1	2	1	1	3	0	1	1	1	1	2	1	1	3	0	1	1	1	1	2	1	1	3	0	1	34.1	34.1	34.1	10.654	91	0	53.446	8.8	8.8	8.8	18.7	8.8	9.9	24.2	0
94	Zm00001d044981_P001;Zm00001d002950_P007;Zm00001d002950_P006;Zm00001d002950_P001;Zm00001d002950_P008;Zm00001d002950_P011;Zm00001d002950_P012;Zm00001d002950_P010;Zm00001d002950_P009;Zm00001d002950_P005;Zm00001d002950_P003;Zm00001d002950_P004;Zm00001d002950_P002	Zm00001d044981_P001;Zm00001d002950_P007;Zm00001d002950_P006;Zm00001d002950_P001;Zm00001d002950_P008;Zm00001d002950_P011;Zm00001d002950_P012;Zm00001d002950_P010;Zm00001d002950_P009;Zm00001d002950_P005;Zm00001d002950_P003;Zm00001d002950_P004;Zm00001d002950_P002	Zm00001d044981_P001;Zm00001d002950_P007;Zm00001d002950_P006;Zm00001d002950_P001;Zm00001d002950_P008;Zm00001d002950_P011;Zm00001d002950_P012;Zm00001d002950_P010;Zm00001d002950_P009;Zm00001d002950_P005;Zm00001d002950_P003;Zm00001d002950_P004;Zm00001d002950_P	13	1	1	1	0	0	0	0	0	0	1	0	0	0	0	0	0	0	0	1	0	0	0	0	0	0	0	0	1	0	0	9.1	9.1	9.1	12.182	110	0.0091444	6.3845	0	0	0	0	0	0	9.1	0
421	Zm00001d012599_P001;Zm00001d009524_P001	Zm00001d012599_P001	Zm00001d012599_P001	2	6	6	4	2	1	0	3	1	4	2	0	0	2	1	0	3	1	4	2	0	0	1	0	0	2	1	3	1	0	0	50.8	50.8	39	12.387	118	0	238.09	20.3	5.9	0	37.3	16.9	44.9	23.7	0
406	Zm00001d012088_P001	Zm00001d012088_P001	Zm00001d012088_P001	1	4	4	4	0	0	0	3	2	2	3	0	0	0	0	0	3	2	2	3	0	0	0	0	0	3	2	2	3	0	0	52.1	52.1	52.1	10.597	94	0	39.219	0	0	0	36.2	21.3	24.5	37.2	0
1197	Zm00001d038865_P013;Zm00001d038865_P012;Zm00001d038865_P011;Zm00001d038865_P009;Zm00001d038865_P008;Zm00001d038865_P007;Zm00001d038865_P006;Zm00001d038865_P005;Zm00001d038865_P004;Zm00001d038865_P002;Zm00001d038865_P001;Zm00001d038865_P010;Zm00001d038865_P003	Zm00001d038865_P013;Zm00001d038865_P012;Zm00001d038865_P011;Zm00001d038865_P009;Zm00001d038865_P008;Zm00001d038865_P007;Zm00001d038865_P006;Zm00001d038865_P005;Zm00001d038865_P004;Zm00001d038865_P002;Zm00001d038865_P001;Zm00001d038865_P010;Zm00001d038865_P003	Zm00001d038865_P013;Zm00001d038865_P012;Zm00001d038865_P011;Zm00001d038865_P009;Zm00001d038865_P008;Zm00001d038865_P007;Zm00001d038865_P006;Zm00001d038865_P005;Zm00001d038865_P004;Zm00001d038865_P002;Zm00001d038865_P001;Zm00001d038865_P010;Zm00001d038865_P	13	3	2	2	0	3	3	3	2	2	3	1	0	0	2	2	2	1	1	2	0	0	0	2	2	2	1	1	2	0	0	22.4	15.4	15.4	16.015	143	0	14.581	0	22.4	22.4	22.4	16.1	13.3	22.4	7
315	Zm00001d039221_P001;Zm00001d009774_P001;Zm00001d004713_P001;Zm00001d024444_P001	Zm00001d039221_P001;Zm00001d009774_P001;Zm00001d004713_P001;Zm00001d024444_P001	Zm00001d039221_P001;Zm00001d009774_P001;Zm00001d004713_P001;Zm00001d024444_P001	4	3	3	3	1	1	1	0	2	2	2	0	1	1	1	1	0	2	2	2	0	1	1	1	1	0	2	2	2	0	1	13.9	13.9	13.9	25.694	237	0	19.852	5.5	3.8	3.8	0	9.3	9.3	10.1	0
1036	Zm00001d034015_P003;Zm00001d034015_P005;Zm00001d034015_P001;Zm00001d034015_P004;Zm00001d034015_P002;Zm00001d043309_P007;Zm00001d043309_P008;Zm00001d043309_P003;Zm00001d043309_P005;Zm00001d043309_P006;Zm00001d043309_P011;Zm00001d043309_P009;Zm00001d043309_P014;Zm00001d043309_P013;Zm00001d043309_P001;Zm00001d043309_P012;Zm00001d043309_P004;Zm00001d038272_P001;Zm00001d038272_P006;Zm00001d038271_P001…	Zm00001d034015_P003;Zm00001d034015_P005;Zm00001d034015_P001;Zm00001d034015_P004;Zm00001d034015_P002;Zm00001d043309_P007;Zm00001d043309_P008;Zm00001d043309_P003;Zm00001d043309_P005;Zm00001d043309_P006;Zm00001d043309_P011;Zm00001d043309_P009;Zm00001d043309_P014;Zm00001d043309_P013;Zm00001d043309_P001;Zm00001d043309_P012;Zm00001d043309_P004	Zm00001d034015_P003;Zm00001d034015_P005;Zm00001d034015_P001;Zm00001d034015_P004;Zm00001d034015_P002;Zm00001d043309_P007;Zm00001d043309_P008;Zm00001d043309_P003;Zm00001d043309_P005;Zm00001d043309_P006;Zm00001d043309_P011;Zm00001d043309_P009;Zm00001d043309_P	21	4	4	4	1	2	2	1	2	0	2	0	0	1	2	2	1	2	0	2	0	0	1	2	2	1	2	0	2	0	0	6.6	6.6	6.6	66.912	622	0	47.239	1.4	2.7	3.5	1.1	3.1	0	3.1	0
17	GRMZM5G884538_P01	GRMZM5G884538_P01	GRMZM5G884538_P01	1	1	1	1	0	0	0	0	0	1	1	0	0	0	0	0	0	0	1	1	0	0	0	0	0	0	0	1	1	0	0	3.6	3.6	3.6	30.93	280	0.0061856	6.585	0	0	0	0	0	3.6	3.6	0
1476	Zm00001d049975_P010;Zm00001d049975_P009;Zm00001d049975_P005;Zm00001d049975_P003;Zm00001d049975_P002;Zm00001d049975_P001;Zm00001d030591_P001;Zm00001d019926_P008;Zm00001d049975_P008;Zm00001d019926_P004;Zm00001d019926_P001;Zm00001d049975_P007;Zm00001d049975_P006;Zm00001d049975_P004;Zm00001d019926_P002	Zm00001d049975_P010;Zm00001d049975_P009;Zm00001d049975_P005;Zm00001d049975_P003;Zm00001d049975_P002;Zm00001d049975_P001	Zm00001d049975_P010;Zm00001d049975_P009;Zm00001d049975_P005;Zm00001d049975_P003;Zm00001d049975_P002;Zm00001d049975_P001	15	8	8	8	3	3	4	1	3	4	2	0	1	3	3	4	1	3	4	2	0	1	3	3	4	1	3	4	2	0	1	24.9	24.9	24.9	39.007	369	0	89.706	10.6	10.6	15.2	3.3	10.3	14.1	4.3	0
285	Zm00001d052885_P003;Zm00001d052885_P004;Zm00001d052885_P002;Zm00001d046693_P001;Zm00001d039299_P001;Zm00001d009000_P001;Zm00001d052885_P001;Zm00001d019388_P001	Zm00001d052885_P003;Zm00001d052885_P004;Zm00001d052885_P002;Zm00001d046693_P001;Zm00001d039299_P001;Zm00001d009000_P001;Zm00001d052885_P001;Zm00001d019388_P001	Zm00001d052885_P003;Zm00001d052885_P004;Zm00001d052885_P002;Zm00001d046693_P001;Zm00001d039299_P001;Zm00001d009000_P001;Zm00001d052885_P001;Zm00001d019388_P001	8	2	2	2	0	0	0	1	0	0	1	0	0	0	0	0	1	0	0	1	0	0	0	0	0	1	0	0	1	0	0	13.4	13.4	13.4	13.408	119	0.00095602	11.962	0	0	0	5.9	0	0	7.6	0
308	Zm00001d009638_P001;Zm00001d043628_P001;Zm00001d043628_P002	Zm00001d009638_P001	Zm00001d009638_P001	3	5	5	4	1	1	3	3	1	2	4	0	3	1	1	3	3	1	2	4	0	3	1	1	2	2	1	2	4	0	3	10.1	10.1	8.9	62.91	583	0	42.317	2.2	2.2	5.5	5.5	2.1	4.6	8.9	0
645	Zm00001d018957_P001;Zm00001d018957_P002	Zm00001d018957_P001;Zm00001d018957_P002	Zm00001d018957_P001;Zm00001d018957_P002	2	11	5	5	5	8	7	7	8	7	5	5	2	1	3	2	2	3	2	3	1	0	1	3	2	2	3	2	3	1	0	32.5	14.9	14.9	44.292	403	0	50.005	14.4	22.8	20.3	21.6	22.3	22.8	14.6	13.4
398	Zm00001d011958_P001;Zm00001d052203_P001;Zm00001d040359_P001;Zm00001d037838_P001;Zm00001d026659_P001;Zm00001d008186_P001;Zm00001d053190_P001;Zm00001d040912_P001;Zm00001d034224_P001;Zm00001d040911_P001;Zm00001d052202_P001;Zm00001d040358_P001	Zm00001d011958_P001;Zm00001d052203_P001;Zm00001d040359_P001;Zm00001d037838_P001;Zm00001d026659_P001	Zm00001d011958_P001;Zm00001d052203_P001;Zm00001d040359_P001;Zm00001d037838_P001;Zm00001d026659_P001	12	3	3	3	1	1	1	3	2	2	2	0	1	1	1	1	3	2	2	2	0	1	1	1	1	3	2	2	2	0	1	10.3	10.3	10.3	41.149	369	0	25.306	3.3	3.3	3.3	10.3	7	7	7	0
1191	Zm00001d038776_P003;Zm00001d038776_P001;Zm00001d025260_P001;Zm00001d038776_P002;Zm00001d005266_P001;Zm00001d048145_P001;Zm00001d023362_P001	Zm00001d038776_P003;Zm00001d038776_P001	Zm00001d038776_P003;Zm00001d038776_P001	7	5	5	5	3	1	2	2	3	4	2	0	1	3	1	2	2	3	4	2	0	1	3	1	2	2	3	4	2	0	1	12	12	12	41.64	382	0	39.821	7.6	3.9	3.7	6	5.8	9.7	4.5	0
415	Zm00001d012438_P001;Zm00001d042953_P001;Zm00001d028689_P001;Zm00001d011006_P001;Zm00001d035553_P001;Zm00001d043722_P001;Zm00001d024075_P001	Zm00001d012438_P001;Zm00001d042953_P001;Zm00001d028689_P001;Zm00001d011006_P001;Zm00001d035553_P001;Zm00001d043722_P001;Zm00001d024075_P001	Zm00001d012438_P001;Zm00001d042953_P001;Zm00001d028689_P001;Zm00001d011006_P001;Zm00001d035553_P001;Zm00001d043722_P001;Zm00001d024075_P001	7	2	2	2	0	0	0	0	0	0	2	0	0	0	0	0	0	0	0	2	0	0	0	0	0	0	0	0	2	0	0	2.2	2.2	2.2	79.755	743	0.00090498	11.342	0	0	0	0	0	0	2.2	0
514	Zm00001d014876_P003;Zm00001d014876_P001;Zm00001d014876_P002;Zm00001d051837_P001;Zm00001d051837_P002;Zm00001d050151_P001;Zm00001d014119_P001	Zm00001d014876_P003;Zm00001d014876_P001;Zm00001d014876_P002	Zm00001d014876_P003;Zm00001d014876_P001;Zm00001d014876_P002	7	8	8	8	0	0	1	3	1	3	3	0	1	0	0	1	3	1	3	3	0	1	0	0	1	3	1	3	3	0	1	8.6	8.6	8.6	97.25	852	0	49.598	0	0	1.1	3.1	0.9	3.4	3.3	0
765	Zm00001d023943_P007;Zm00001d023943_P006;Zm00001d041785_P011;Zm00001d041785_P013;Zm00001d023943_P002;Zm00001d041785_P004;Zm00001d023943_P010;Zm00001d023943_P008;Zm00001d041785_P006;Zm00001d023943_P011;Zm00001d041785_P002;Zm00001d041785_P001;Zm00001d041785_P005;Zm00001d023943_P009;Zm00001d041785_P010;Zm00001d041785_P007;Zm00001d023943_P012;Zm00001d041785_P008;Zm00001d023943_P001;Zm00001d023943_P005…	Zm00001d023943_P007;Zm00001d023943_P006;Zm00001d041785_P011;Zm00001d041785_P013;Zm00001d023943_P002;Zm00001d041785_P004;Zm00001d023943_P010;Zm00001d023943_P008;Zm00001d041785_P006;Zm00001d023943_P011;Zm00001d041785_P002;Zm00001d041785_P001;Zm00001d041785_P005;Zm00001d023943_P009;Zm00001d041785_P010;Zm00001d041785_P007;Zm00001d023943_P012;Zm00001d041785_P008;Zm00001d023943_P001;Zm00001d023943_P005…	Zm00001d023943_P007;Zm00001d023943_P006;Zm00001d041785_P011;Zm00001d041785_P013;Zm00001d023943_P002;Zm00001d041785_P004;Zm00001d023943_P010;Zm00001d023943_P008;Zm00001d041785_P006;Zm00001d023943_P011;Zm00001d041785_P002;Zm00001d041785_P001;Zm00001d041785_P	26	5	5	5	1	4	2	3	4	3	1	0	0	1	4	2	3	4	3	1	0	0	1	4	2	3	4	3	1	0	0	11.4	11.4	11.4	54.503	493	0	31.335	1.4	9.3	3.2	5.7	7.7	5.7	1.4	0
300	Zm00001d009446_P001	Zm00001d009446_P001	Zm00001d009446_P001	1	3	3	2	0	0	1	1	0	1	3	0	0	0	0	1	1	0	1	3	0	0	0	0	0	0	0	0	2	0	0	20.8	20.8	14.9	21.2	202	0	201.99	0	0	5.9	5.9	0	5.9	20.8	0
193	Zm00001d006374_P002;Zm00001d030765_P005;Zm00001d030765_P002;Zm00001d030765_P004;Zm00001d030765_P003;Zm00001d030765_P001;Zm00001d006374_P001;Zm00001d030765_P007;Zm00001d006374_P003	Zm00001d006374_P002;Zm00001d030765_P005;Zm00001d030765_P002;Zm00001d030765_P004;Zm00001d030765_P003;Zm00001d030765_P001;Zm00001d006374_P001;Zm00001d030765_P007;Zm00001d006374_P003	Zm00001d006374_P002;Zm00001d030765_P005;Zm00001d030765_P002;Zm00001d030765_P004;Zm00001d030765_P003;Zm00001d030765_P001;Zm00001d006374_P001;Zm00001d030765_P007;Zm00001d006374_P003	9	2	2	2	0	0	1	0	0	0	1	0	0	0	0	1	0	0	0	1	0	0	0	0	1	0	0	0	1	0	0	4.6	4.6	4.6	45.858	415	0.00093023	11.725	0	0	1.7	0	0	0	2.9	0
710	Zm00001d021582_P001	Zm00001d021582_P001	Zm00001d021582_P001	1	6	6	6	1	1	0	2	3	4	3	1	1	1	1	0	2	3	4	3	1	1	1	1	0	2	3	4	3	1	1	20.3	20.3	20.3	31.735	290	0	66.226	3.1	3.1	0	6.6	9.3	13.4	9.7	3.1
209	Zm00001d035637_P001;Zm00001d007011_P001;Zm00001d011055_P001;Zm00001d029797_P001;Zm00001d042952_P001;Zm00001d039458_P001	Zm00001d035637_P001;Zm00001d007011_P001;Zm00001d011055_P001;Zm00001d029797_P001;Zm00001d042952_P001;Zm00001d039458_P001	Zm00001d035637_P001;Zm00001d007011_P001;Zm00001d011055_P001;Zm00001d029797_P001;Zm00001d042952_P001;Zm00001d039458_P001	6	2	2	2	1	1	1	0	0	2	1	0	1	1	1	1	0	0	2	1	0	1	1	1	1	0	0	2	1	0	1	30.4	30.4	30.4	6.8979	56	0	12.319	19.6	19.6	19.6	0	0	30.4	19.6	0
1181	Zm00001d038558_P005;Zm00001d038558_P004;Zm00001d038558_P003;Zm00001d038558_P002;Zm00001d038558_P001	Zm00001d038558_P005;Zm00001d038558_P004;Zm00001d038558_P003;Zm00001d038558_P002;Zm00001d038558_P001	Zm00001d038558_P005;Zm00001d038558_P004;Zm00001d038558_P003;Zm00001d038558_P002;Zm00001d038558_P001	5	3	3	3	0	0	0	1	1	1	2	1	0	0	0	0	1	1	1	2	1	0	0	0	0	1	1	1	2	1	0	30.9	30.9	30.9	12.312	110	0	18.954	0	0	0	8.2	8.2	8.2	18.2	12.7
281	Zm00001d008826_P102;Zm00001d008826_P038;Zm00001d008826_P052;Zm00001d008826_P020;Zm00001d008826_P109;Zm00001d008826_P046;Zm00001d008826_P080;Zm00001d008826_P125;Zm00001d008826_P126;Zm00001d008826_P014;Zm00001d008826_P015;Zm00001d008826_P130;Zm00001d008826_P131;Zm00001d008826_P033;Zm00001d008826_P031;Zm00001d008826_P030;Zm00001d008826_P132;Zm00001d008826_P026;Zm00001d008826_P133;Zm00001d008826_P137…	Zm00001d008826_P102;Zm00001d008826_P038;Zm00001d008826_P052;Zm00001d008826_P020;Zm00001d008826_P109;Zm00001d008826_P046;Zm00001d008826_P080;Zm00001d008826_P125;Zm00001d008826_P126;Zm00001d008826_P014;Zm00001d008826_P015;Zm00001d008826_P130;Zm00001d008826_P131;Zm00001d008826_P033;Zm00001d008826_P031;Zm00001d008826_P030;Zm00001d008826_P132;Zm00001d008826_P026;Zm00001d008826_P133;Zm00001d008826_P137…	Zm00001d008826_P102;Zm00001d008826_P038;Zm00001d008826_P052;Zm00001d008826_P020;Zm00001d008826_P109;Zm00001d008826_P046;Zm00001d008826_P080;Zm00001d008826_P125;Zm00001d008826_P126;Zm00001d008826_P014;Zm00001d008826_P015;Zm00001d008826_P130;Zm00001d008826_P	89	1	1	1	0	0	0	0	0	0	1	0	0	0	0	0	0	0	0	1	0	0	0	0	0	0	0	0	1	0	0	4.1	4.1	4.1	32.096	294	0.0086036	6.4353	0	0	0	0	0	0	4.1	0
380	Zm00001d011565_P003;Zm00001d011565_P001;Zm00001d011565_P002;Zm00001d011565_P005;Zm00001d011565_P007;Zm00001d011565_P004;Zm00001d043905_P006;Zm00001d009552_P001;Zm00001d009552_P002;Zm00001d038995_P001;Zm00001d011565_P006;Zm00001d009552_P005	Zm00001d011565_P003;Zm00001d011565_P001;Zm00001d011565_P002;Zm00001d011565_P005;Zm00001d011565_P007;Zm00001d011565_P004;Zm00001d043905_P006;Zm00001d009552_P001;Zm00001d009552_P002;Zm00001d038995_P001;Zm00001d011565_P006	Zm00001d011565_P003;Zm00001d011565_P001;Zm00001d011565_P002;Zm00001d011565_P005;Zm00001d011565_P007;Zm00001d011565_P004;Zm00001d043905_P006;Zm00001d009552_P001;Zm00001d009552_P002;Zm00001d038995_P001;Zm00001d011565_P006	12	3	3	1	1	2	2	2	2	1	2	0	1	1	2	2	2	2	1	2	0	1	1	1	1	1	1	0	1	0	0	17	17	7.2	17.188	153	0	18.931	7.2	11.8	12.4	11.8	11.8	4.6	12.4	0
1143	Zm00001d037573_P002;Zm00001d037573_P001	Zm00001d037573_P002;Zm00001d037573_P001	Zm00001d037573_P002;Zm00001d037573_P001	2	2	2	2	0	0	0	1	1	0	1	0	0	0	0	0	1	1	0	1	0	0	0	0	0	1	1	0	1	0	0	16.2	16.2	16.2	18.038	167	0	23.025	0	0	0	4.2	4.2	0	12	0
1535	Zm00001d052494_P001;Zm00001d052494_P003	Zm00001d052494_P001;Zm00001d052494_P003	Zm00001d052494_P001;Zm00001d052494_P003	2	6	1	1	1	2	1	2	2	2	5	2	1	0	0	0	1	1	1	1	0	1	0	0	0	1	1	1	1	0	1	16.1	2.8	2.8	57.342	527	0	209.9	2.1	3.6	2.1	4.9	4.9	4.9	14.6	4
470	Zm00001d032667_P012;Zm00001d032667_P005;Zm00001d013607_P004;Zm00001d013607_P001;Zm00001d032667_P006;Zm00001d032667_P001;Zm00001d032667_P010;Zm00001d013607_P005;Zm00001d032667_P013;Zm00001d013607_P002;Zm00001d032667_P008;Zm00001d032667_P009;Zm00001d032667_P002;Zm00001d013607_P003	Zm00001d032667_P012;Zm00001d032667_P005;Zm00001d013607_P004;Zm00001d013607_P001;Zm00001d032667_P006;Zm00001d032667_P001;Zm00001d032667_P010;Zm00001d013607_P005;Zm00001d032667_P013;Zm00001d013607_P002	Zm00001d032667_P012;Zm00001d032667_P005;Zm00001d013607_P004;Zm00001d013607_P001;Zm00001d032667_P006;Zm00001d032667_P001;Zm00001d032667_P010;Zm00001d013607_P005;Zm00001d032667_P013;Zm00001d013607_P002	14	3	3	3	0	0	0	1	0	0	2	0	0	0	0	0	1	0	0	2	0	0	0	0	0	1	0	0	2	0	0	4.1	4.1	4.1	84.467	737	0	18.664	0	0	0	0.9	0	0	3.1	0
847	Zm00001d027652_P001	Zm00001d027652_P001	Zm00001d027652_P001	1	1	1	1	1	0	0	0	1	0	1	0	0	1	0	0	0	1	0	1	0	0	1	0	0	0	1	0	1	0	0	6.4	6.4	6.4	25.821	250	0	14.893	6.4	0	0	0	6.4	0	6.4	0
390	Zm00001d011766_P002;Zm00001d011766_P001	Zm00001d011766_P002;Zm00001d011766_P001	Zm00001d011766_P002;Zm00001d011766_P001	2	2	2	2	0	0	0	0	0	0	2	0	0	0	0	0	0	0	0	2	0	0	0	0	0	0	0	0	2	0	0	13.1	13.1	13.1	15.136	137	0	12.796	0	0	0	0	0	0	13.1	0
1319	Zm00001d043601_P002;Zm00001d043601_P001;Zm00001d043601_P003;Zm00001d037693_P004;Zm00001d010358_P002;Zm00001d037693_P002;Zm00001d037693_P001;Zm00001d037693_P003;Zm00001d010358_P004;Zm00001d010358_P001	Zm00001d043601_P002;Zm00001d043601_P001;Zm00001d043601_P003	Zm00001d043601_P002;Zm00001d043601_P001;Zm00001d043601_P003	10	3	3	3	0	2	0	1	2	1	2	0	1	0	2	0	1	2	1	2	0	1	0	2	0	1	2	1	2	0	1	5.1	5.1	5.1	65.509	593	0	22.429	0	3.5	0	1	3.5	2.5	4	0
977	Zm00001d031815_P001;Zm00001d048841_P002;Zm00001d007604_P004;Zm00001d007623_P003;Zm00001d007623_P001;Zm00001d007620_P001;Zm00001d007618_P001;Zm00001d007616_P001;Zm00001d007604_P001;Zm00001d048841_P001;Zm00001d007623_P002;Zm00001d031814_P001	Zm00001d031815_P001	Zm00001d031815_P001	12	3	3	3	0	0	0	1	2	2	2	0	1	0	0	0	1	2	2	2	0	1	0	0	0	1	2	2	2	0	1	8	8	8	48.454	439	0	86.479	0	0	0	2.3	5.9	5.9	4.3	0
1516	Zm00001d051595_P004;Zm00001d051595_P002;Zm00001d051595_P003;Zm00001d051595_P001;Zm00001d051595_P005	Zm00001d051595_P004;Zm00001d051595_P002;Zm00001d051595_P003;Zm00001d051595_P001	Zm00001d051595_P004;Zm00001d051595_P002;Zm00001d051595_P003;Zm00001d051595_P001	5	3	3	3	1	0	0	2	1	0	1	2	0	1	0	0	2	1	0	1	2	0	1	0	0	2	1	0	1	2	0	15.5	15.5	15.5	25.565	233	0	34.371	4.7	0	0	10.7	6.9	0	6.9	11.6
974	Zm00001d031674_P004;Zm00001d031674_P003	Zm00001d031674_P004;Zm00001d031674_P003	Zm00001d031674_P004;Zm00001d031674_P003	2	4	4	1	2	2	2	1	2	1	2	1	1	2	2	2	1	2	1	2	1	1	1	0	0	0	1	0	0	0	0	6.1	6.1	1.3	76.722	692	0	28.456	3.3	3.2	3.2	2	3.3	2	3.6	2
133	Zm00001d004624_P001	Zm00001d004624_P001	Zm00001d004624_P001	1	3	3	3	0	0	0	2	3	3	2	0	0	0	0	0	2	3	3	2	0	0	0	0	0	2	3	3	2	0	0	10.1	10.1	10.1	40.018	365	0	20.193	0	0	0	5.8	10.1	10.1	5.8	0
345	Zm00001d010867_P004;Zm00001d010867_P001;Zm00001d010867_P003;Zm00001d010867_P002	Zm00001d010867_P004;Zm00001d010867_P001;Zm00001d010867_P003;Zm00001d010867_P002	Zm00001d010867_P004;Zm00001d010867_P001;Zm00001d010867_P003;Zm00001d010867_P002	4	2	2	2	0	0	0	0	0	1	1	0	0	0	0	0	0	0	1	1	0	0	0	0	0	0	0	1	1	0	0	6.5	6.5	6.5	30.58	292	0	13.264	0	0	0	0	0	2.4	4.1	0
455	Zm00001d034161_P003;Zm00001d013201_P008;Zm00001d034161_P002;Zm00001d034161_P005;Zm00001d013201_P003;Zm00001d013201_P001;Zm00001d013201_P006;Zm00001d034161_P007;Zm00001d034161_P004;Zm00001d013201_P004;Zm00001d033339_P002;Zm00001d013736_P001;Zm00001d033339_P001;Zm00001d013201_P002;Zm00001d013201_P010;Zm00001d013201_P007;Zm00001d034161_P008;Zm00001d034161_P010;Zm00001d013201_P005;Zm00001d034161_P006…	Zm00001d034161_P003;Zm00001d013201_P008;Zm00001d034161_P002;Zm00001d034161_P005;Zm00001d013201_P003;Zm00001d013201_P001;Zm00001d013201_P006;Zm00001d034161_P007;Zm00001d034161_P004;Zm00001d013201_P004;Zm00001d033339_P002;Zm00001d013736_P001;Zm00001d033339_P001;Zm00001d013201_P002;Zm00001d013201_P010;Zm00001d013201_P007;Zm00001d034161_P008;Zm00001d034161_P010;Zm00001d013201_P005;Zm00001d034161_P006…	Zm00001d034161_P003;Zm00001d013201_P008;Zm00001d034161_P002;Zm00001d034161_P005;Zm00001d013201_P003;Zm00001d013201_P001;Zm00001d013201_P006;Zm00001d034161_P007;Zm00001d034161_P004;Zm00001d013201_P004;Zm00001d033339_P002;Zm00001d013736_P001;Zm00001d033339_P	30	3	3	1	0	2	0	0	2	1	1	0	0	0	2	0	0	2	1	1	0	0	0	0	0	0	1	0	1	0	0	6.3	6.3	1.8	45.193	399	0	17.435	0	4.5	0	0	3.5	1.8	1.8	0
909	Zm00001d029084_P001;Zm00001d029084_P002;Zm00001d029088_P002;Zm00001d029084_P005;Zm00001d029084_P004	Zm00001d029084_P001;Zm00001d029084_P002	Zm00001d029084_P001;Zm00001d029084_P002	5	4	4	2	1	1	0	1	2	1	2	0	2	1	1	0	1	2	1	2	0	2	1	1	0	0	1	0	0	0	1	10.2	10.2	6	53.584	498	0	34.098	3.8	3.8	0	1.6	5.4	1.6	4.2	0
1110	Zm00001d036401_P003;Zm00001d036401_P001;Zm00001d036401_P007;Zm00001d036401_P002;Zm00001d036401_P005;Zm00001d036401_P008	Zm00001d036401_P003;Zm00001d036401_P001;Zm00001d036401_P007;Zm00001d036401_P002;Zm00001d036401_P005;Zm00001d036401_P008	Zm00001d036401_P003;Zm00001d036401_P001;Zm00001d036401_P007;Zm00001d036401_P002;Zm00001d036401_P005;Zm00001d036401_P008	6	14	2	2	5	7	4	9	8	9	10	4	10	0	0	0	1	1	1	2	0	1	0	0	0	1	1	1	2	0	1	21.1	3.5	3.5	82.681	715	0	20.674	7.4	10.8	6.2	13	12.3	13	15.1	5.7
[truncated: 664 more rows]
[truncated: 19 more columns]
