# Supplementary material for: Label-free quantitative proteomics of maize roots from different root zones provides insight into proteins associated with enhance water uptake
Source: BMC Genomics. 2022 Mar 6;23:184. doi: 10.1186/s12864-022-08394-y (PMC8898408; doi:10.1186/s12864-022-08394-y)
Supplement: Supplementary file 2 — Additional file 2: Table S2. List of peptides identified by LFQ. [file 12864_2022_8394_MOESM2_ESM.xlsx]

## Sheet: peptides
id	Sequence	N-term cleavage window	C-term cleavage window	Amino acid before	First amino acid	Second amino acid	Second last amino acid	Last amino acid	Amino acid after	Length	Missed cleavages	Mass	Proteins	Leading razor protein	Start position	End position	Unique (Groups)	Unique (Proteins)	Charges	PEP	Score	Experiment 0-20_1	Experiment 0-20_2	Experiment 0-20_3	Experiment 30-40_1	Experiment 30-40_2	Experiment 30-40_3	Experiment 50-60_1	Experiment 50-60_2	Experiment 50-60_3	Intensity 0-20_1	Intensity 0-20_2	Intensity 0-20_3	Intensity 30-40_1	Intensity 30-40_2	Intensity 30-40_3	Intensity 50-60_1	Intensity 50-60_2	Intensity 50-60_3	Protein group IDs	Mod. peptide IDs	Evidence IDs	MS/MS IDs	Best MS/MS	Oxidation (M) site IDs	MS/MS Count	LFQ intensity 0-20_1	LFQ intensity 0-20_2	LFQ intensity 0-20_3
0	AAAAAAAAPSR	______________________________	______________________________	M	A	A	S	R	K	11	0	926.493	Zm00001d051742_P001	Zm00001d051742_P001	2	12	yes	yes	2	0.00070144	82.645		1	1	1						0	0	0	12711000	0	0	0	0	0	1519	0	0;1;2	0;1;2	0		2	0	0	0
1	AAAAAAAAR	ALLQQYELQMLEQKRAAAAAAAARGGGGGG	MLEQKRAAAAAAAARGGGGGGGGPRHVRRS	R	A	A	A	R	G	9	0	742.409	Zm00001d035139_P002;Zm00001d043338_P001;Zm00001d029818_P006;Zm00001d029818_P004;Zm00001d003713_P001;Zm00001d003713_P003;Zm00001d003713_P004;Zm00001d029818_P003;Zm00001d029818_P001;Zm00001d003713_P005;Zm00001d034800_P001;Zm00001d019071_P001;Zm00001d013650_P001;Zm00001d003713_P006	Zm00001d035139_P002	59	67	yes	no	2	0.0027226	125.08		1		1						0	0	0	0	0	0	0	0	0	1081	1	3;4	3;4	4		2	0	0	0
2	AAAAAAAEQGVDAAR	______________________________	AAAAAAAEQGVDAARKEEEEEQVVNPWEVS	M	A	A	A	R	K	15	0	1341.66	Zm00001d033647_P001	Zm00001d033647_P001	2	16	yes	yes	2	3.3349e-06	99.215				1						0	0	0	5362400	0	0	0	0	0	1027	2	5	5;6	6		2	0	0	0
3	AAAAAAAGTR	______________________________	______________________________	M	A	A	T	R	E	10	0	829.441	Zm00001d052796_P004;Zm00001d052796_P003;Zm00001d052796_P001	Zm00001d052796_P004	2	11	yes	no	2	0.013109	51.193						1		1		0	0	0	0	0	0	0	0	0	1542	3	6;7	7;8	7		2	0	0	0
4	AAAAAAAPAPAADTTAK	EQQHKEAAAKEDKPKAAAAAAAPAPAADTT	AAAAAPAPAADTTAKEDKPKAAAAAPAPAA	K	A	A	A	K	E	17	0	1438.74	Zm00001d039169_P001	Zm00001d039169_P001	168	184	yes	yes	2	6.7864e-05	80.871						1				0	0	0	0	0	12789000	0	0	0	1208	4	8	9	9		1	0	0	0
5	AAAAAAHR	______________________________	______________________________	M	A	A	H	R	A	8	0	737.393	Zm00001d041105_P005;Zm00001d041105_P003;Zm00001d041105_P004;Zm00001d041105_P001;Zm00001d041105_P002;Zm00001d031670_P002;Zm00001d031671_P001;Zm00001d031670_P001;Zm00001d052213_P001;Zm00001d052213_P002	Zm00001d041105_P005	2	9	yes	no	2	0.041417	47.75				1						0	0	0	0	0	0	0	0	0	1260	5	9	10	10		1	0	0	0
6	AAAAAGEDDAAWER	______________________________	MAAAAAGEDDAAWERAISAATKSTSAPKTL	M	A	A	E	R	A	14	0	1402.61	Zm00001d033420_P002;Zm00001d033420_P001	Zm00001d033420_P002	2	15	yes	no	2	4.8703e-05	85.813	1	1	1	1	1	1				0	5485700	6356800	10441000	7729800	8729600	0	0	0	1017	6	10;11;12;13;14;15	11;12;13;14;15;16;17;18;19;20	11		9	0	5259200	6033100
7	AAAAAPAPAADTK	PAPAADTTAKEDKPKAAAAAPAPAADTKKQ	PKAAAAAPAPAADTKKQPETQANAESKATD	K	A	A	T	K	K	13	0	1124.58	Zm00001d039169_P001	Zm00001d039169_P001	190	202	yes	yes	2	8.3076e-05	103.34						1				0	0	0	0	0	19718000	0	0	0	1208	7	16	21	21		1	0	0	0
8	AAAAASTPQGVAER	______________________________	MAAAAASTPQGVAERRGIPAAAFVEDVEAY	M	A	A	E	R	R	14	0	1298.66	Zm00001d041597_P001	Zm00001d041597_P001	2	15	yes	yes	2	4.2228e-09	123.51	1	1	2	1	1	1		1		6095200	15716000	0	21831000	13766000	15427000	0	5333000	0	1272	8	17;18;19;20;21;22;23;24	22;23;24;25;26;27;28;29;30	25		9	6095200	15067000	0
9	AAAAAVEEVDEQK	QKPRKKRGGRKFAAKAAAAAVEEVDEQKIA	AKAAAAAVEEVDEQKIAEAIKEEVEEQPRQ	K	A	A	Q	K	I	13	0	1329.64	Zm00001d021400_P003;Zm00001d021400_P002;Zm00001d021400_P001	Zm00001d021400_P003	114	126	yes	no	2	5.2736e-06	133.75						1	1		1	0	0	0	0	0	0	20192000	0	0	705	9	25;26;27	31;32;33;34	34		4	0	0	0
10	AAAAEEEPEEAK	VDDDPDVDIAEGAVRAAAAEEEPEEAKKKR	AVRAAAAEEEPEEAKKKREEEFDSFTSTKA	R	A	A	A	K	K	12	0	1243.56	Zm00001d038616_P001	Zm00001d038616_P001	127	138	yes	yes	2	1.4386e-06	148.56		1	1				1	1	1	0	26293000	0	0	0	0	0	0	0	1182	10	28;29;30;31;32	35;36;37;38;39	37		5	0	25207000	0
11	AAAAELGGHGVR	SAYSISKAAVVGVVRAAAAELGGHGVRVNA	VVRAAAAELGGHGVRVNAISPYGVAARFDK	R	A	A	V	R	V	12	0	1107.58	Zm00001d007705_P001;Zm00001d007700_P001	Zm00001d007705_P001	175	186	yes	no	2;3	0.00035522	101.65	1	1	1	1	1	1	1	1	1	24369000	12470000	14157000	16940000	22558000	12674000	79887000	0	20107000	231	11	33;34;35;36;37;38;39;40;41	40;41;42;43;44;45;46;47;48;49	47		9	24369000	11955000	13436000
12	AAAAGFLK	VLPGLNKIFDKDGKKAAAAGFLKSFNKEEF	FDKDGKKAAAAGFLKSFNKEEFDKEIEDKK	K	A	A	L	K	S	8	0	747.428	Zm00001d039283_P002;Zm00001d039283_P001;Zm00001d039283_P004	Zm00001d039283_P002	24	31	yes	no	1;2	0.032959	117.7					1	1			1	0	0	0	0	323080000	144270000	0	0	64731000	1213	12	42;43;44	50;51;52	50		2	0	0	0
13	AAAAGGGAVR	______________________________	______________________________	M	A	A	V	R	A	10	0	799.43	Zm00001d048346_P001;Zm00001d048346_P003;Zm00001d039444_P001	Zm00001d048346_P001	2	11	yes	no	2	0.00038947	108.09	1	1	1	1	1	2	2	1	2	55795000	55551000	55664000	68496000	67540000	0	0	52622000	0	1434	13	45;46;47;48;49;50;51;52;53;54;55;56	53;54;55;56;57;58;59;60;61;62;63;64;65	64		13	55795000	53257000	52830000
14	AAAASASTPQGVAER	______________________________	AAAASASTPQGVAERRGIPAAAFVEDVEAY	M	A	A	E	R	R	15	0	1385.69	Zm00001d030627_P002;Zm00001d030627_P004;Zm00001d030627_P001;Zm00001d030627_P005;Zm00001d030627_P003	Zm00001d030627_P002	2	16	yes	no	2	0.0010408	59.418					1	1				0	0	0	0	0	0	0	0	0	944	14	57;58	66;67	67		2	0	0	0
15	AAAAVAAAGSSNVEFIR	______________________________	AAVAAAGSSNVEFIRARSDKREYRRVVLAN	M	A	A	I	R	A	17	0	1603.83	Zm00001d043274_P021;Zm00001d043274_P013;Zm00001d043274_P006;Zm00001d043274_P007;Zm00001d043274_P015;Zm00001d043274_P014;Zm00001d043274_P018;Zm00001d043274_P016;Zm00001d043274_P010;Zm00001d043274_P001;Zm00001d043274_P008	Zm00001d043274_P021	2	18	yes	no	2	3.4553e-06	85.288		1					1	1		0	0	0	0	0	0	0	0	0	1316	15	59;60;61	68;69;70	70		3	0	0	0
16	AAAAVLLNK	RLAAALAALAPAESRAAAAVLLNKLVLTSS	APAESRAAAAVLLNKLVLTSSDSASALVTA	R	A	A	N	K	L	9	0	869.533	Zm00001d035789_P002;Zm00001d010868_P001	Zm00001d035789_P002	74	82	yes	no	2	0.014378	67.032		1	1	1	1					0	0	0	0	0	0	0	0	0	1090	16	62;63;64;65	71;72;73;74	73		4	0	0	0
17	AAAAVYGGLK	______________________________	______________________________	M	A	A	L	K	G	10	0	919.513	Zm00001d028426_P001	Zm00001d028426_P001	2	11	yes	yes	2	7.8309e-05	86.953		3	3	3	1	1	1	3		0	0	0	5823400	5198600	5832500	0	2806900	0	871	17	66;67;68;69;70;71;72;73;74;75;76;77;78;79;80	75;76;77;78;79;80;81;82;83;84;85;86;87;88;89;90;91;92;93;94;95;96	95		21	0	0	0
18	AAADPDTEVQAEFPPLVR	______________________________	DPDTEVQAEFPPLVRQYKSGRVERFFNLAP	M	A	A	V	R	Q	18	0	1924.95	Zm00001d044921_P001	Zm00001d044921_P001	2	19	yes	yes	2	1.2308e-20	108.17	1		1	1	1			2		0	0	0	0	0	0	0	0	0	1356	18	81;82;83;84;85;86	97;98;99;100;101;102	99		6	0	0	0
19	AAADVEYR	______________________________	______________________________	M	A	A	Y	R	C	8	0	893.424	Zm00001d013568_P001	Zm00001d013568_P001	2	9	yes	yes	1;2	1.4472e-24	194.27	1	2	1	2	1	1		1		11043000	36285000	18181000	63500000	18284000	18074000	0	9611400	0	469	19	87;88;89;90;91;92;93;94;95	103;104;105;106;107;108;109;110;111;112;113;114;115;116;117;118;119	114		16	11043000	34787000	17256000
20	AAAEEEIAVK	______________________________	______________________________	M	A	A	V	K	E	10	0	1029.53	Zm00001d042725_P002;Zm00001d042725_P001	Zm00001d042725_P002	2	11	yes	no	2	0.00099513	103.55	1	1	1	1	1	1	2	1		24375000	33172000	35263000	26554000	29972000	34530000	0	11782000	0	1304	20	96;97;98;99;100;101;102;103;104	120;121;122;123;124;125;126;127;128;129;130;131;132;133;134;135;136;137;138;139;140	129		21	24375000	31802000	33468000
21	AAAGAEAVR	VAVRAALSTASPPAKAAAGAEAVRSIRARQ	ASPPAKAAAGAEAVRSIRARQIVDSRGNPT	K	A	A	V	R	S	9	0	814.43	Zm00001d005674_P001	Zm00001d005674_P001	41	49	yes	yes	2	0.0015183	98.009	1									0	0	0	0	0	0	0	0	0	165	21	105	141	141		1	0	0	0
22	AAAGAGAVDGLEAVLR	VFYSMYGHVESLARRAAAGAGAVDGLEAVL	AAGAGAVDGLEAVLRRVPETLPPEVLEKMQ	R	A	A	L	R	R	16	0	1439.77	Zm00001d014157_P002;Zm00001d014157_P001	Zm00001d014157_P002	66	81	yes	no	2	5.5588e-05	95.401		1		1	1		1			0	97007000	0	80740000	91604000	0	77342000	0	0	498	22	106;107;108;109	142;143;144;145	144		4	0	93002000	0
23	AAAGGENSGAGEGEGEFYLR	______________________________	ENSGAGEGEGEFYLRYYVGHKGKFGHEFLE	M	A	A	L	R	Y	20	0	1940.85	Zm00001d049723_P001	Zm00001d049723_P001	2	21	yes	yes	2	2.5452e-80	171.57	1		1	1				1		0	0	0	0	0	0	0	0	0	1469	23	110;111;112;113	146;147;148;149	148		4	0	0	0
24	AAAGGGAGGK	______________________________	______________________________	M	A	A	G	K	V	10	0	715.361	Zm00001d042025_P001	Zm00001d042025_P001	2	11	yes	yes	1;2	5.023e-07	170.06			1	1	1				2	0	0	0	101330000	138900000	0	0	0	98281000	1286	24	114;115;116;117;118	150;151;152;153;154	153		4	0	0	0
25	AAAGGGVGDSELR	______________________________	______________________________	M	A	A	L	R	L	13	0	1158.56	Zm00001d043787_P001	Zm00001d043787_P001	2	14	yes	yes	2	1.3645e-05	106.2					1	1	1			0	0	0	0	5287100	4009800	39894000	0	0	1325	25	119;120;121	155;156;157;158	155		4	0	0	0
26	AAAGNPDTLGDCPFSQR	______________________________	AGNPDTLGDCPFSQRVLLTLEEKKVPYEVK	K	A	A	Q	R	V	17	0	1775.79	Zm00001d011034_P003;Zm00001d011034_P001;Zm00001d011034_P004;Zm00001d011034_P002	Zm00001d011034_P003	10	26	yes	no	2	0.0021419	59.185	1			1	1	1				0	0	0	0	0	0	0	0	0	349	26	122;123;124;125	159;160;161;162	162		4	0	0	0
27	AAAGPGLYSEIGK	______________________________	______________________________	M	A	A	G	K	K	13	0	1232.64	Zm00001d038840_P001	Zm00001d038840_P001	2	14	yes	yes	1;2	1.8219e-18	185.29	4	1	1	1	1	2	5	5	7	251040000	120330000	124410000	78545000	83176000	112100000	147900000	183220000	101210000	1194	27	126;127;128;129;130;131;132;133;134;135;136;137;138;139;140;141;142;143;144;145;146;147;148;149;150;151;152	163;164;165;166;167;168;169;170;171;172;173;174;175;176;177;178;179;180;181;182;183;184;185;186;187;188;189;190;191;192;193;194;195;196;197;198;199;200;201;202;203;204;205;206;207;208;209;210;211;212;213;214;215;216;217;218;219;220;221;222;223;224;225;226	192		63	251040000	115360000	118070000
28	AAAGTAGTTAER	LKELLYGYTNSVVTRAAAGTAGTTAERLRQ	VTRAAAGTAGTTAERLRQLLAHGATLVAGF	R	A	A	E	R	L	12	0	1075.53	Zm00001d020177_P001	Zm00001d020177_P001	187	198	yes	yes	2	0.0015914	142.43	1	1	1		1	1				12010000	11678000	8918600	0	21510000	5136600	0	0	0	680	28	153;154;155;156;157	227;228;229;230;231;232;233	227		7	12010000	11196000	8464500
29	AAALVSVPR	______________________________	______________________________	M	A	A	P	R	I	9	0	882.529	Zm00001d031666_P002;Zm00001d031666_P001	Zm00001d031666_P002	2	10	yes	no	2	0.0025281	79.713		1	1	1	1	1	1	1		0	0	6931500	0	8827500	8199100	0	5171100	0	973	29	158;159;160;161;162;163;164	234;235;236;237;238;239;240	235		7	0	0	6578500
30	AAANAPIAMR	______________________________	______________________________	M	A	A	M	R	E	10	0	984.517	Zm00001d044614_P029;Zm00001d044614_P086;Zm00001d044614_P078;Zm00001d044614_P101;Zm00001d044614_P094;Zm00001d044614_P024;Zm00001d044614_P027;Zm00001d044614_P090;Zm00001d044614_P068;Zm00001d044614_P032;Zm00001d044614_P041;Zm00001d044614_P058;Zm00001d044614_P081;Zm00001d044614_P105;Zm00001d044614_P084;Zm00001d044614_P061;Zm00001d044614_P085;Zm00001d044614_P063;Zm00001d044614_P019;Zm00001d044614_P082…	Zm00001d044614_P029	2	11	no	no	2	6.6997e-05	156.4	1	2	2	1	2	2	1	2	1	15088000	26186000	34916000	26972000	27736000	48065000	22017000	9882100	18455000	1350;748	30;31	165;166;167;168;169;170;171;172;173;174;175;176;177;178	241;242;243;244;245;246;247;248;249;250;251;252;253;254;255;256;257;258;259;260	251	94	18	15088000	25105000	33138000
31	AAAQAALEEMDAD	RQHQKVPNELLEQAKAAAQAALEEMDAD__	AKAAAQAALEEMDAD_______________	K	A	A	A	D	-	13	0	1304.56	Zm00001d007038_P003;Zm00001d007038_P002;Zm00001d007038_P001;Zm00001d012546_P003;Zm00001d012546_P001;Zm00001d012546_P002	Zm00001d012546_P003	237	249	no	no	2	6.1007e-05	121.93		2	1	2	2	2	1	4		0	42240000	16679000	48587000	38820000	35922000	41161000	35919000	0	211;418	32;33	179;180;181;182;183;184;185;186;187;188;189;190;191;192	261;262;263;264;265;266;267;268;269;270;271;272;273;274;275;276;277;278;279;280;281	277	26	20	0	40496000	15830000
32	AAASEDALR	______________________________	______________________________	M	A	A	L	R	R	9	0	902.446	Zm00001d031674_P004;Zm00001d031674_P003	Zm00001d031674_P004	2	10	yes	no	2	0.0065892	63.673	1				1					0	0	0	0	0	0	0	0	0	974	34	193;194	282;283	283		2	0	0	0
33	AAASNLGK	IYGQLCQDDMPMVRRAAASNLGKFAATVEQ	DMPMVRRAAASNLGKFAATVEQNHLKTEIM	R	A	A	G	K	F	8	0	730.397	Zm00001d036031_P013;Zm00001d036031_P015;Zm00001d036031_P006;Zm00001d036031_P009;Zm00001d045482_P015;Zm00001d036031_P004;Zm00001d045482_P001;Zm00001d036031_P003;Zm00001d036031_P007;Zm00001d045482_P005;Zm00001d045482_P012;Zm00001d036031_P005;Zm00001d045482_P006;Zm00001d045482_P008;Zm00001d045482_P017;Zm00001d036031_P001;Zm00001d045482_P002;Zm00001d045482_P004;Zm00001d045482_P003;Zm00001d036031_P012…	Zm00001d036031_P013	182	189	yes	no	2	0.019502	81.613		1		1			1			0	68265000	0	64239000	0	0	79974000	0	0	1103	35	195;196;197	284;285;286	285		3	0	65446000	0
34	AAATAADMVWVR	______________________________	______________________________	M	A	A	V	R	V	12	0	1260.63	Zm00001d005453_P036;Zm00001d005453_P025;Zm00001d005453_P034;Zm00001d005453_P018	Zm00001d005453_P036	2	13	yes	no	2	0.0048927	56.013	1		1			1				0	0	0	0	0	0	0	0	0	161	36	198;199;200	287;288;289	289		3	0	0	0
35	AAATDSVQPEAAATETAAAEPANR	______________________________	EAAATETAAAEPANRGRWKRVKAPPKPKPE	R	A	A	N	R	G	24	0	2312.09	Zm00001d003220_P003;Zm00001d003220_P002;Zm00001d003220_P001	Zm00001d003220_P003	14	37	yes	no	2	2.3925e-37	121.31						1				0	0	0	0	0	0	0	0	0	100	37	201	290	290		1	0	0	0
36	AAATEEQEEER	VASNQPTEEEVTVERAAATEEQEEERLRYL	TVERAAATEEQEEERLRYLEFVQQAAAQAL	R	A	A	E	R	L	11	0	1261.54	Zm00001d010855_P001	Zm00001d010855_P001	27	37	yes	yes	2	3.2617e-23	195.79	2			1				1	1	0	0	0	0	0	0	0	0	19302000	344	38	202;203;204;205;206	291;292;293;294;295	295		5	0	0	0
37	AAATVSVPR	______________________________	______________________________	M	A	A	P	R	I	9	0	870.492	Zm00001d036024_P004;Zm00001d036024_P005;Zm00001d036024_P002;Zm00001d036024_P003	Zm00001d036024_P004	2	10	yes	no	1;2	1.4096e-05	155.75	1	1	1	1	1	1		1	2	15992000	21725000	22470000	62756000	33055000	37067000	0	19405000	44420000	1102	39	207;208;209;210;211;212;213;214;215	296;297;298;299;300;301;302;303;304;305;306	300		10	15992000	20828000	21326000
38	AAAVAAPAPSR	______________________________	______________________________	M	A	A	S	R	K	11	0	980.54	Zm00001d027371_P001	Zm00001d027371_P001	2	12	yes	yes	2	0.0021633	64.04				1	1					0	0	0	0	0	0	0	0	0	837	40	216;217	307;308	308		2	0	0	0
39	AAAVDPVEPEK	DDNYAYLIVDESTKKAAAVDPVEPEKVLKA	STKKAAAVDPVEPEKVLKAAGEVGAYVDCV	K	A	A	E	K	V	11	0	1124.57	Zm00001d029036_P002;Zm00001d029036_P001	Zm00001d029036_P002	25	35	yes	no	2	0.0011268	118.71	1	1	1	1		1	1	1	1	58338000	32930000	57477000	38431000	0	65706000	41332000	9083300	24711000	907	41	218;219;220;221;222;223;224;225	309;310;311;312;313;314;315;316;317;318;319;320;321	316		13	58338000	31570000	54551000
40	AAAVEGVR	______________________________	______________________________	M	A	A	V	R	H	8	0	771.424	Zm00001d040290_P004;Zm00001d040290_P003;Zm00001d040290_P002;Zm00001d040290_P001	Zm00001d040290_P004	2	9	yes	no	2	0.0017349	98.418	1	1	1	1	1	1		1		13497000	10467000	16790000	18170000	18040000	12228000	0	0	0	1242	42	226;227;228;229;230;231;232	322;323;324;325;326;327;328;329;330	324		8	13497000	10035000	15935000
41	AAAVGANSQAAQSMLK	QLYMSDPSGNYGGWKAAAVGANSQAAQSML	AAVGANSQAAQSMLKQDYKDGLTREEAVAL	K	A	A	L	K	Q	16	0	1516.77	Zm00001d045194_P001;Zm00001d036319_P001	Zm00001d045194_P001	161	176	yes	no	2	3.4901e-05	96.745		2					2	1	1	0	0	0	0	0	0	22196000	0	0	1363	43	233;234;235;236;237;238	331;332;333;334;335;336	333		6	0	0	0
42	AAAVIEEVER	DAALLGSAEAERRRRAAAVIEEVERSLATP	ERRRRAAAVIEEVERSLATPTALLRGIADA	R	A	A	E	R	S	10	0	1085.57	Zm00001d038792_P001	Zm00001d038792_P001	46	55	yes	yes	2	0.029472	66.299							1			0	0	0	0	0	0	52951000	0	0	1192	44	239	337	337		1	0	0	0
43	AAAVVDDAGMDAVQK	______________________________	AAAVVDDAGMDAVQKRLMFEDECILVDEQD	M	A	A	Q	K	R	15	0	1459.7	Zm00001d021709_P001	Zm00001d021709_P001	2	16	yes	yes	2	2.8612e-08	113.22		2	1	1			1	3		0	5637400	12438000	0	0	0	18971000	14782000	0	715	45;46	240;241;242;243;244;245;246;247	338;339;340;341;342;343;344;345;346;347;348;349;350;351	346	91	14	0	5404700	11805000
44	AADEDYYVVGR	ARGGAGVRHVLKLSKAADEDYYVVGRYDDE	KLSKAADEDYYVVGRYDDEADTFAPVEGVF	K	A	A	G	R	Y	11	0	1256.57	Zm00001d001943_P001	Zm00001d001943_P001	237	247	yes	yes	2	2.3069e-05	129.38	3	7	3	2	2	6	1		1	0	12940000	0	11250000	28150000	30686000	49826000	0	33469000	52	47	248;249;250;251;252;253;254;255;256;257;258;259;260;261;262;263;264;265;266;267;268;269;270;271;272	352;353;354;355;356;357;358;359;360;361;362;363;364;365;366;367;368;369;370;371;372;373;374;375;376;377;378;379;380;381;382;383;384;385	379		34	0	12406000	0
45	AADGVGPVAWDAR	QNTPQDFVNLHNRARAADGVGPVAWDARVA	ARAADGVGPVAWDARVARYAQDYAAKRAGD	R	A	A	A	R	V	13	0	1283.63	Zm00001d029558_P001	Zm00001d029558_P001	47	59	yes	yes	2	2.1694e-12	179.46	2	2	2	4	1	1	2	1	2	151610000	50901000	156410000	23523000	142340000	123460000	92363000	90533000	82453000	923	48	273;274;275;276;277;278;279;280;281;282;283;284;285;286;287;288;289	386;387;388;389;390;391;392;393;394;395;396;397;398;399;400;401;402;403;404;405;406	401		19	151610000	48800000	148450000
46	AADLFDSEGQSSQSNTIK	QQEQDLEKATDYLERAADLFDSEGQSSQSN	LFDSEGQSSQSNTIKQKVAEIAAQLEQYPK	R	A	A	I	K	Q	18	0	1896.87	Zm00001d049982_P006;Zm00001d049982_P004;Zm00001d049982_P005;Zm00001d049982_P003;Zm00001d049982_P002;Zm00001d049982_P009	Zm00001d049982_P006	138	155	yes	no	2	4.5124e-39	132.79							1		1	0	0	0	0	0	0	29356000	0	0	1477	49	290;291	407;408;409	409		3	0	0	0
47	AADLTYWESAAR	SVNTPTKTRGLGAGKAADLTYWESAARMIA	AGKAADLTYWESAARMIADVSKSDKIVVEK	K	A	A	A	R	M	12	0	1352.64	Zm00001d013245_P001;Zm00001d034072_P001;Zm00001d033188_P001	Zm00001d013245_P001	100	111	yes	no	2	0.0059786	63.073			1					1		0	0	0	0	0	0	0	0	0	457	50	292;293	410;411	411		2	0	0	0
48	AADMAYAPPMK	______________________________	______________________________	M	A	A	M	K	A	11	0	1164.53	Zm00001d045448_P001;Zm00001d045448_P003;Zm00001d045448_P002	Zm00001d045448_P001	2	12	yes	no	2	4.8293e-05	108.98	3	2	2	2	2	3	1	4		1977200	8607400	5782400	19119000	13371000	13531000	0	3103700	0	1369	51;52;53	294;295;296;297;298;299;300;301;302;303;304;305;306;307;308;309;310;311;312	412;413;414;415;416;417;418;419;420;421;422;423;424;425;426;427;428;429;430;431;432;433;434;435;436	423	149;150	23	1977200	8252100	5488000
49	AADSGAR	______________________________	______________________________	M	A	A	A	R	R	7	0	646.303	Zm00001d011766_P002;Zm00001d011766_P001	Zm00001d011766_P002	2	8	yes	no	1	0.0071029	105.2							1			0	0	0	0	0	0	39906000	0	0	390	54	313	437	437		0	0	0	0
50	AADVGADLVGK	SMALFGRVGGGIYTKAADVGADLVGKVERN	IYTKAADVGADLVGKVERNIPEDDPRNPAV	K	A	A	G	K	V	11	0	1014.53	Zm00001d046591_P003;Zm00001d046591_P001;Zm00001d015569_P001;Zm00001d015569_P002;Zm00001d046591_P002	Zm00001d046591_P003	152	162	no	no	2	0.0024477	90.108	3	2	4	1	3	2			1	43472000	28603000	83035000	52842000	28475000	49944000	0	0	143650000	1393	55	314;315;316;317;318;319;320;321;322;323;324;325;326;327;328;329	438;439;440;441;442;443;444;445;446;447;448;449;450;451;452;453;454;455;456;457;458;459;460;461;462;463;464;465;466;467;468	439		31	43472000	27422000	78807000
51	AAEADSEEEK	AVEKAAEAEAGAEEKAAEADSEEEKKAEEA	GAEEKAAEADSEEEKKAEEAEEAAAGDEAA	K	A	A	E	K	K	10	0	1077.45	Zm00001d038262_P001	Zm00001d038262_P001	55	64	yes	yes	2	0.00047373	113.66	1	1	1	1	1			1		12318000	12579000	15139000	0	25927000	0	0	21745000	0	1170	56	330;331;332;333;334;335	469;470;471;472;473;474	472		6	12318000	12060000	14368000
52	AAEAEAGAEEK	APVAEEKAVEAAVEKAAEAEAGAEEKAAEA	AVEKAAEAEAGAEEKAAEADSEEEKKAEEA	K	A	A	E	K	A	11	0	1074.48	Zm00001d038262_P001	Zm00001d038262_P001	44	54	yes	yes	2	1.5486e-06	169.93	1	1	1	1	1	2	1	1	1	134540000	96179000	106430000	156470000	244650000	71864000	116220000	91867000	132590000	1170	57	336;337;338;339;340;341;342;343;344;345	475;476;477;478;479;480;481;482;483;484;485;486;487;488	481		14	134540000	92208000	101010000
53	AAEAGPISK	______________________________	______________________________	M	A	A	S	K	V	9	0	842.45	Zm00001d031621_P006;Zm00001d031621_P002;Zm00001d031621_P004;Zm00001d031621_P003;Zm00001d049823_P001	Zm00001d031621_P006	2	10	yes	no	2	0.028185	47.603		1						1		0	0	0	0	0	0	0	0	0	969	58	346;347	489;490	490		2	0	0	0
54	AAEALHQEER	KEATELGKKARELKKAAEALHQEERSGNKG	RELKKAAEALHQEERSGNKGRKWRKNVKAV	K	A	A	E	R	S	10	0	1152.55	Zm00001d045505_P005;Zm00001d036013_P007;Zm00001d045505_P006;Zm00001d036013_P005;Zm00001d045505_P004;Zm00001d036013_P006;Zm00001d045505_P001;Zm00001d036013_P004;Zm00001d036013_P003;Zm00001d036013_P001;Zm00001d036013_P002;Zm00001d045505_P003;Zm00001d045505_P002	Zm00001d045505_P005	70	79	yes	no	2;3	0.0021454	146.11	1		2		1	2				23245000	0	39306000	0	9557400	48480000	0	0	0	1101	59	348;349;350;351;352;353	491;492;493;494;495;496;497;498	497		7	23245000	0	37305000
55	AAEAQPEQPASDSSS	KGSYNHLIKCASVKRAAEAQPEQPASDSSS	AAEAQPEQPASDSSS_______________	R	A	A	S	S	-	15	0	1473.62	Zm00001d028550_P001	Zm00001d028550_P001	184	198	yes	yes	2	0.00078379	72.2		1		1						0	0	0	9442300	0	0	0	0	0	879	60	354;355	499;500	499		2	0	0	0
56	AAEAVVDWHK	LSALTWMATGSEASKAAEAVVDWHKHDSKR	SEASKAAEAVVDWHKHDSKRMLHAVYRVGD	K	A	A	H	K	H	10	0	1124.56	Zm00001d024245_P001	Zm00001d024245_P001	67	76	yes	yes	2	0.00095943	147.51		1	1	2	1	1	1	1		0	42832000	39005000	0	0	57288000	82039000	0	0	772	61	356;357;358;359;360;361;362;363	501;502;503;504;505;506;507;508	505		8	0	41063000	37019000
57	AAEAYLVANPEAYN	DEITKAKESVTNIFKAAEAYLVANPEAYN_	KAAEAYLVANPEAYN_______________	K	A	A	Y	N	-	14	0	1494.7	Zm00001d028816_P001	Zm00001d028816_P001	147	160	yes	yes	2	4.2138e-06	107.06							1	1	3	0	0	0	0	0	0	47952000	32971000	15483000	903	62	364;365;366;367;368	509;510;511;512;513;514;515;516	511		8	0	0	0
58	AAEGEK	______________________________	______________________________	M	A	A	E	K	K	6	0	603.286	Zm00001d049230_P001;Zm00001d049230_P002;Zm00001d018274_P002;Zm00001d018274_P001;Zm00001d018274_P004;Zm00001d018274_P006;Zm00001d018274_P016;Zm00001d018274_P013;Zm00001d018274_P003	Zm00001d049230_P001	2	7	yes	no	1	0.014731	107.49				1						0	0	0	46958000	0	0	0	0	0	1451	63	369	517	517		0	0	0	0
59	AAEIQSGIDGAEALIR	CTAAAALQGEKLKQKAAEIQSGIDGAEALI	AEIQSGIDGAEALIRKMDLEARNLQPSIRA	K	A	A	I	R	K	16	0	1612.84	Zm00001d011179_P001	Zm00001d011179_P001	38	53	yes	yes	2	0.0017401	62.088									1	0	0	0	0	0	0	0	0	0	361	64	370	518	518		1	0	0	0
60	AAELTTLLESR	______________________________	FSPRAAELTTLLESRMINFYTNLKVDEIGR	R	A	A	S	R	M	11	0	1202.65	Zm00001d040880_P001	Zm00001d040880_P001	7	17	yes	yes	2	2.5097e-32	205.14	2	1	3	4	3	3		1	1	155180000	0	185330000	195750000	231170000	220520000	0	238590000	319610000	1259	65	371;372;373;374;375;376;377;378;379;380;381;382;383;384;385;386;387;388	519;520;521;522;523;524;525;526;527;528;529;530;531;532;533;534;535;536;537	536		19	155180000	0	175890000
61	AAENVYIK	RFLSSGGKVLSEEEKAAENVYIKKVEQEKL	VLSEEEKAAENVYIKKVEQEKLEKLARKGP	K	A	A	I	K	K	8	0	906.481	Zm00001d012599_P001	Zm00001d012599_P001	28	35	yes	yes	2	0.032302	68.915						1				0	0	0	0	0	0	0	0	0	421	66	389	538	538		1	0	0	0
62	AAENVYIQK	FSDKASGRLLSEEERAAENVYIQKMEREKL	LSEEERAAENVYIQKMEREKLEKLRRKEDK	R	A	A	Q	K	M	9	0	1034.54	Zm00001d016705_P001	Zm00001d016705_P001	47	55	yes	yes	2	0.00046039	137.88			1	1	1	1	1	1	1	0	0	83344000	54353000	57764000	85577000	69189000	30882000	0	574	67	390;391;392;393;394;395;396	539;540;541;542;543;544;545;546;547	545		9	0	0	79100000
63	AAEQSASQQTAR	QPRASYPGSTGPRARAAEQSASQQTARTNS	RARAAEQSASQQTARTNSRNIPDHTDSIRT	R	A	A	A	R	T	12	0	1246.59	Zm00001d014609_P003;Zm00001d014609_P002;Zm00001d014609_P001	Zm00001d014609_P003	297	308	yes	no	2	0.00044392	105.52		1			1	1	1		1	0	43698000	0	0	151530000	117220000	115170000	0	82567000	505	68	397;398;399;400;401	548;549;550;551;552;553;554	550		7	0	41894000	0
64	AAEQTAEQFR	______________________________	______________________________	M	A	A	F	R	G	10	0	1149.54	Zm00001d016373_P003;Zm00001d016373_P006;Zm00001d016373_P005;Zm00001d016373_P009	Zm00001d016373_P003	2	11	yes	no	2	6.1611e-05	156.92	2	1	1	2	1	1	1	1	1	38418000	38004000	58533000	47363000	55612000	66580000	32913000	22013000	39809000	558	69	402;403;404;405;406;407;408;409;410;411;412	555;556;557;558;559;560;561;562;563;564;565;566;567;568;569;570;571;572;573;574;575;576;577;578;579;580	576		26	38418000	36435000	55553000
65	AAEQVALNPDK	ASSSPTVAHLEETGKAAEQVALNPDKWLEF	ETGKAAEQVALNPDKWLEFKLQEKATVSHN	K	A	A	D	K	W	11	0	1154.59	Zm00001d039656_P002;Zm00001d039656_P004;Zm00001d039656_P003;Zm00001d039656_P001	Zm00001d039656_P002	50	60	yes	no	2	0.001074	134.57	1	1	1	1	1	1	1		1	16261000	18952000	30590000	34431000	46929000	57509000	48393000	0	32559000	1226	70	413;414;415;416;417;418;419;420	581;582;583;584;585;586;587;588;589;590	590		10	16261000	18169000	29032000
66	AAESSAEWTVK	KGSMRLAVDKWGIVKAAESSAEWTVKEDNN	GIVKAAESSAEWTVKEDNNLSLIEFELVTV	K	A	A	V	K	E	11	0	1177.56	Zm00001d011766_P002;Zm00001d011766_P001	Zm00001d011766_P002	110	120	yes	no	2	0.0022512	102.06							1			0	0	0	0	0	0	30975000	0	0	390	71	421	591;592	591		2	0	0	0
67	AAETAETIAR	REAKPAAVYSSDLRRAAETAETIARACGVS	SDLRRAAETAETIARACGVSNVVLTEALRE	R	A	A	A	R	A	10	0	1031.52	Zm00001d052450_P002	Zm00001d052450_P002	76	85	yes	yes	2	0.020958	98.009			1							0	0	38167000	0	0	0	0	0	0	1533	72	422	593	593		0	0	0	36224000
68	AAETDGAGSSGDK	PVAPVKPAAEAKKPKAAETDGAGSSGDKDE	PKAAETDGAGSSGDKDEKEDEKDETGPRRR	K	A	A	D	K	D	13	0	1164.49	Zm00001d025305_P001;Zm00001d025305_P002	Zm00001d025305_P001	500	512	yes	no	2	0.011246	65.5	1									1423400	0	0	0	0	0	0	0	0	803	73	423	594	594		1	1423400	0	0
69	AAETDGAGSSGDKDEK	PVAPVKPAAEAKKPKAAETDGAGSSGDKDE	AETDGAGSSGDKDEKEDEKDETGPRRRTRR	K	A	A	E	K	E	16	1	1536.65	Zm00001d025305_P001;Zm00001d025305_P002	Zm00001d025305_P001	500	515	yes	no	3	1.436e-10	119.96	1	1	2	1	1					18380000	59383000	41462000	84404000	69683000	0	0	0	0	803	74	424;425;426;427;428;429	595;596;597;598;599;600	595		3	18380000	56931000	39351000
70	AAEYNNVR	IQSQVAKIEDDMKVRAAEYNNVRSQLTAIN	EDDMKVRAAEYNNVRSQLTAINRKQSGSLA	R	A	A	V	R	S	8	0	935.446	Zm00001d044665_P001;Zm00001d039157_P008;Zm00001d039157_P001;Zm00001d039157_P005;Zm00001d039157_P007;Zm00001d039157_P003	Zm00001d044665_P001	143	150	yes	no	2	0.0079404	110.63		1	1		1	1	1	1		0	49273000	30348000	0	50409000	42151000	0	24649000	0	1207	75	430;431;432;433;434;435	601;602;603;604;605;606;607	604		7	0	47239000	28803000
71	AAFDEAEK	TFAEETWGKHKEAEKAAFDEAEKKKEEEDA	KHKEAEKAAFDEAEKKKEEEDAAKGGDDED	K	A	A	E	K	K	8	0	879.397	Zm00001d019283_P008;Zm00001d019283_P007;Zm00001d019283_P004;Zm00001d019283_P005;Zm00001d019283_P002;Zm00001d019283_P006;Zm00001d019283_P001	Zm00001d019283_P008	364	371	yes	no	2	0.018964	82.241				1	1	1				0	0	0	76220000	49979000	56833000	0	0	0	659	76	436;437;438	608;609;610	608		3	0	0	0
73	AAGASGVAR	LQDPRIAAVAPALIRAAGASGVARFAVNGT	APALIRAAGASGVARFAVNGTSEKDWHLVK	R	A	A	A	R	F	9	0	758.404	Zm00001d002595_P003;Zm00001d002595_P002;Zm00001d002595_P001	Zm00001d002595_P003	36	44	yes	no	2	0.0022465	82.716								1		0	0	0	0	0	0	0	0	0	79	78	440	612	612		1	0	0	0
74	AAGASWIQFDEPTLVK	GSILPIYKEVVSELKAAGASWIQFDEPTLV	AGASWIQFDEPTLVKDLDVHELAAFSSAYA	K	A	A	V	K	D	16	0	1731.88	Zm00001d033480_P002;Zm00001d033480_P001	Zm00001d033480_P002	197	212	yes	no	2	0.001501	66.498						1		1		0	0	0	0	0	77609000	0	0	0	1019	79	441;442	613;614	614		2	0	0	0
75	AAGASWIQFDEPTLVLDLDSDK	SSILPVYKEVIAELKAAGASWIQFDEPTLV	QFDEPTLVLDLDSDKLAAFSAAYAELESVL	K	A	A	D	K	L	22	0	2390.16	Zm00001d031128_P004;Zm00001d031128_P001;Zm00001d031128_P002	Zm00001d031128_P004	197	218	yes	no	2	1.0618e-14	91.076				1						0	0	0	0	0	0	0	0	0	953	80	443	615	615		1	0	0	0
76	AAGASWIQLDEPTLVK	GSILPIYKEVVAELKAAGASWIQLDEPTLV	AGASWIQLDEPTLVKDLDAHELAAFSSAYA	K	A	A	V	K	D	16	0	1697.9	Zm00001d013644_P004;Zm00001d013644_P003;Zm00001d013644_P002;Zm00001d013644_P001	Zm00001d013644_P004	197	212	yes	no	2	5.7199e-11	119.39		1				1	1		1	0	51156000	0	0	0	61710000	44960000	0	85411000	473	81	444;445;446;447	616;617;618;619	617		4	0	49044000	0
77	AAGEVLALQK	NINAYHQPGVEAGKKAAGEVLALQKRVLTV	EAGKKAAGEVLALQKRVLTVLKEAICENPT	K	A	A	Q	K	R	10	0	998.576	Zm00001d005925_P003;Zm00001d005925_P002;Zm00001d005925_P001;Zm00001d020771_P001	Zm00001d005925_P003	529	538	no	no	2	0.0065671	88.948			1				1		1	0	0	0	0	0	0	61259000	0	19869000	169	82	448;449;450	620;621;622	622		3	0	0	0
78	AAGGELAWGEEPVAR	______________________________	AAGGELAWGEEPVARRRPKTKIVCTLGPAS	M	A	A	A	R	R	15	0	1511.74	Zm00001d040446_P001	Zm00001d040446_P001	2	16	yes	yes	2	6.3837e-22	151.98	2	1		2	1	1	4	3	13	0	20336000	0	0	10424000	0	23089000	63580000	25639000	1248	83	451;452;453;454;455;456;457;458;459;460;461;462;463;464;465;466;467;468;469;470;471;472;473;474;475;476;477	623;624;625;626;627;628;629;630;631;632;633;634;635;636;637;638;639;640;641;642;643;644;645;646;647;648;649;650;651;652;653;654	628		31	0	19496000	0
79	AAGLQVFGQPASTDVAR	______________________________	GLQVFGQPASTDVARVLTCLFEKNLEFELV	M	A	A	A	R	V	17	0	1686.87	Zm00001d027540_P001	Zm00001d027540_P001	2	18	no	no	2	3.265e-71	220.23	1	1	1	1	1	3	3	5	3	33554000	28750000	16379000	75054000	56731000	80227000	57053000	107100000	19507000	843	84	478;479;480;481;482;483;484;485;486;487;488;489;490;491;492;493;494;495;496	655;656;657;658;659;660;661;662;663;664;665;666;667;668;669;670;671;672;673;674;675;676;677;678;679;680;681;682;683;684;685;686;687;688;689	678		35	33554000	27563000	15545000
80	AAGLQVFGQPASTDVSR	______________________________	GLQVFGQPASTDVSRVLTCLFEKKLEFDLV	M	A	A	S	R	V	17	0	1702.86	Zm00001d027541_P001	Zm00001d027541_P001	2	18	yes	yes	2	3.3634e-72	226.04	1		2	1	1	1	5	5	7	0	0	21737000	66824000	54264000	55992000	86325000	67950000	43093000	844	85	497;498;499;500;501;502;503;504;505;506;507;508;509;510;511;512;513;514;515;516;517;518;519	690;691;692;693;694;695;696;697;698;699;700;701;702;703;704;705;706;707;708;709;710;711;712;713;714;715;716;717;718;719;720;721;722;723;724;725;726;727;728;729	699		39	0	0	20630000
81	AAGQQQQEEQNR	EDANEEEKKKETMKRAAGQQQQEEQNRSP_	MKRAAGQQQQEEQNRSP_____________	R	A	A	N	R	S	12	0	1385.63	Zm00001d015101_P002;Zm00001d015101_P001	Zm00001d015101_P002	187	198	yes	no	2	6.2925e-08	171.56	1		1	1	1	1			1	6849000	0	6129300	33714000	17775000	32098000	0	0	8322500	525	86	520;521;522;523;524;525	730;731;732;733;734;735	731		6	6849000	0	5817200
82	AAGTEVGR	AVVAIDDPLTTGPTRAAGTEVGRAQGTYTF	LTTGPTRAAGTEVGRAQGTYTFADQQTFGL	R	A	A	G	R	A	8	0	759.388	Zm00001d053055_P001;Zm00001d004758_P001	Zm00001d053055_P001	76	83	yes	no	2	0.0082939	107.67			1	1		1	1			0	0	69071000	143690000	0	0	141260000	0	0	137	87	526;527;528;529	736;737;738;739;740	740		5	0	0	65554000
83	AAGVLENHEEGR	NITGNPEVRVNKAGRAAGVLENHEEGRRYA	AGRAAGVLENHEEGRRYAMHGLRSFVHDKT	R	A	A	G	R	R	12	0	1280.61	Zm00001d044747_P001;Zm00001d037275_P001	Zm00001d044747_P001	30	41	yes	no	2;3	4.5673e-07	169.65		2	1	1	1	1	2		1	0	29293000	12825000	39578000	43316000	30265000	113540000	0	22759000	1353	88	530;531;532;533;534;535;536;537;538	741;742;743;744;745;746;747;748;749;750;751;752;753	749		13	0	28084000	12172000
84	AAHFEESMK	EAMEEDEVDDIAEIKAAHFEESMKYARRSV	DIAEIKAAHFEESMKYARRSVSDADIRKYQ	K	A	A	M	K	Y	9	0	1048.46	Zm00001d027707_P003;Zm00001d032859_P005;Zm00001d027707_P001;Zm00001d032859_P006;Zm00001d032859_P001;Zm00001d032859_P003;Zm00001d027707_P002;Zm00001d032859_P002	Zm00001d027707_P003	575	583	yes	no	2	0.03965	55.549				1						0	0	0	0	0	0	0	0	0	850	89	539	754	754		1	0	0	0
85	AAISEGDQDYR	AEERAVVRRECAAIRAAISEGDQDYRHRNM	AAIRAAISEGDQDYRHRNMAKLMFIHMLGY	R	A	A	Y	R	H	11	0	1223.54	Zm00001d036305_P001;Zm00001d045195_P002;Zm00001d045195_P015;Zm00001d036305_P008;Zm00001d045195_P012;Zm00001d036305_P010;Zm00001d036305_P004;Zm00001d036305_P006;Zm00001d036305_P003;Zm00001d036305_P016;Zm00001d045195_P008;Zm00001d036305_P011;Zm00001d045195_P011;Zm00001d036305_P015;Zm00001d045195_P009;Zm00001d036305_P002;Zm00001d036305_P007;Zm00001d036305_P009;Zm00001d045195_P010;Zm00001d045195_P004…	Zm00001d036305_P001	80	90	yes	no	2	0.0015248	79.148						1				0	0	0	0	0	0	0	0	0	1108	90	540	755	755		1	0	0	0
86	AALAGAVVGAGGLR	VQWPVEEIETLRKGRAALAGAVVGAGGLRE	RAALAGAVVGAGGLREIAGVDALQADVEVV	R	A	A	L	R	E	14	0	1181.69	Zm00001d001943_P001	Zm00001d001943_P001	338	351	yes	yes	2	1.3759e-05	82.645				1						0	0	0	0	0	0	0	0	0	52	91	541	756	756		1	0	0	0
87	AALAMTEPVAR	LAAEAQRSGVRGAARAALAMTEPVARDVYG	GAARAALAMTEPVARDVYGRVEPVAKDLYV	R	A	A	A	R	D	11	0	1128.6	Zm00001d022469_P001	Zm00001d022469_P001	957	967	yes	yes	2	0.0037958	85.731							1		1	0	0	0	0	0	0	96467000	0	34282000	742	92	542;543	757;758	757		2	0	0	0
88	AALAPEEVVAR	LGLLEVLQKEAGGGKAALAPEEVVARMPAA	GGGKAALAPEEVVARMPAAPGDPAAAAAMV	K	A	A	A	R	M	11	0	1124.62	Zm00001d049541_P001	Zm00001d049541_P001	54	64	yes	yes	2	0.021468	64.841	2	1	1		1	1	1		1	44982000	25103000	0	0	0	0	161660000	0	79967000	1461	93	544;545;546;547;548;549;550;551	759;760;761;762;763;764;765;766;767;768	764		10	44982000	24066000	0
89	AALESDTR	ERAIPGYGGGMSSAKAALESDTRVLAFEAG	GGMSSAKAALESDTRVLAFEAGRKGKIRVN	K	A	A	T	R	V	8	0	861.419	Zm00001d049975_P010;Zm00001d049975_P009;Zm00001d049975_P005;Zm00001d049975_P003;Zm00001d049975_P002;Zm00001d049975_P001;Zm00001d030591_P001;Zm00001d019926_P008;Zm00001d019926_P004;Zm00001d019926_P001;Zm00001d019926_P002	Zm00001d049975_P010	267	274	yes	no	2	0.0087269	124.34	1	1				1	1			130190000	185300000	0	0	0	130400000	146160000	0	0	1476	94	552;553;554;555	769;770;771;772	770		3	130190000	177650000	0
90	AALGAK	______________________________	______________________________	M	A	A	A	K	M	6	0	529.322	Zm00001d020057_P006;Zm00001d020057_P003;Zm00001d020057_P004	Zm00001d020057_P006	2	7	yes	no	1	0.032536	71.651				1						0	0	0	54466000	0	0	0	0	0	678	95	556	773	773		0	0	0	0
91	AALNSQSK	CITEGIPQHDMVKVKAALNSQSKTRLIGPN	HDMVKVKAALNSQSKTRLIGPNCPGIIKPG	K	A	A	S	K	T	8	0	817.429	Zm00001d006667_P001;Zm00001d006667_P002;Zm00001d006667_P004;Zm00001d006667_P003	Zm00001d006667_P001	144	151	yes	no	2	0.016002	78.324		1								0	0	0	0	0	0	0	0	0	200	96	557	774	774		1	0	0	0
92	AALPVGTVSGAPK	SGQLDDHLQSWDALRAALPVGTVSGAPKVK	LRAALPVGTVSGAPKVKAMELIDKLEVTRR	R	A	A	P	K	V	13	0	1166.67	Zm00001d028536_P002;Zm00001d028536_P006;Zm00001d028536_P005;Zm00001d028536_P001;Zm00001d028536_P008;Zm00001d028536_P003;Zm00001d034713_P006;Zm00001d034713_P005;Zm00001d034713_P003;Zm00001d034713_P001;Zm00001d012925_P001;Zm00001d034713_P002	Zm00001d028536_P002	338	350	yes	no	2	0.0031119	73.841							1			0	0	0	0	0	0	55054000	0	0	876	97	558	775	775		1	0	0	0
93	AALQAGVEK	VRASAKEIAFDQGSRAALQAGVEKLAAAVG	FDQGSRAALQAGVEKLAAAVGVTLGPRGRN	R	A	A	E	K	L	9	0	885.492	Zm00001d034919_P001;Zm00001d000399_P002;Zm00001d000399_P001	Zm00001d034919_P001	60	68	yes	no	2	0.010101	83.623		1	1							0	81587000	77171000	0	0	0	0	0	0	1072	98	559;560	776;777	776		2	0	78219000	73241000
94	AALTQTTDGPR	______________________________	______________________________	M	A	A	P	R	L	11	0	1129.57	Zm00001d024211_P002;Zm00001d024211_P003;Zm00001d024211_P001	Zm00001d024211_P002	2	12	yes	no	2	0.0007899	85.29				1				1		0	0	0	9264100	0	0	0	3604200	0	770	99	561;562	778;779	778		2	0	0	0
95	AAPAEETLAAEDTASPPPPAR	______________________________	TLAAEDTASPPPPARSAGFWFLGEDKSVHK	M	A	A	A	R	S	21	0	2061	Zm00001d016041_P004;Zm00001d016041_P001	Zm00001d016041_P004	2	22	yes	no	2	9.6044e-104	222.29	1	1	1	1	1	1	1	1	2	15163000	15071000	9703300	21392000	11340000	23307000	0	12497000	9341300	550	100	563;564;565;566;567;568;569;570;571;572	780;781;782;783;784;785;786;787;788;789;790;791;792;793;794;795;796;797	793		18	15163000	14449000	9209300
96	AAPGGSNLAVLDALDSAR	______________________________	GGSNLAVLDALDSARTQMYHMKAIVIAGMG	M	A	A	A	R	T	18	0	1696.87	Zm00001d011498_P001	Zm00001d011498_P001	2	19	yes	yes	2	0.00085198	58.079	1									0	0	0	0	0	0	0	0	0	377	101	573	798	798		1	0	0	0
97	AAPGVTIIDDR	FEKPLDEDTAREILRAAPGVTIIDDRASNR	EILRAAPGVTIIDDRASNRFPTPLEVSDKD	R	A	A	D	R	A	11	0	1126.6	Zm00001d013223_P001;Zm00001d013223_P002	Zm00001d013223_P001	307	317	no	no	2	0.0108	59.426							1			0	0	0	0	0	0	0	0	0	456	102	574	799	799		1	0	0	0
98	AAPPAR	______________________________	______________________________	M	A	A	A	R	A	6	0	581.329	Zm00001d010538_P005;Zm00001d010538_P003;Zm00001d010538_P008;Zm00001d038380_P001;Zm00001d038380_P004;Zm00001d010538_P011;Zm00001d010538_P004;Zm00001d010538_P002;Zm00001d010538_P006;Zm00001d038380_P002;Zm00001d012282_P001;Zm00001d034638_P001;Zm00001d034638_P003	Zm00001d010538_P005	2	7	no	no	1	0.031035	67.684		1								0	74446000	0	0	0	0	0	0	0	338;1061	103	575	800	800		0	0	71372000	0
99	AAPSMSDAAMGK	RKAEELASNIWVNLKAAPSMSDAAMGKLSL	NLKAAPSMSDAAMGKLSLGAKALSEGGFEK	K	A	A	G	K	L	12	0	1135.5	Zm00001d023664_P001	Zm00001d023664_P001	118	129	yes	yes	2	0.00070451	78.556	1	1		1	1					8780300	8696500	0	6997800	9417200	0	0	0	0	758	104	576;577;578;579	801;802;803;804;805	802	95;96	5	8780300	8337400	0
100	AAPTLTTDGPR	______________________________	______________________________	M	A	A	P	R	L	11	0	1098.57	Zm00001d024210_P001;Zm00001d024210_P002	Zm00001d024210_P001	2	12	yes	no	2	0.0027901	70.028	1			1	1	1				0	0	0	14282000	10192000	14216000	0	0	0	769	105	580;581;582;583	806;807;808;809;810;811	810		6	0	0	0
101	AAPTTSR	______________________________	______________________________	M	A	A	S	R	R	7	0	702.366	Zm00001d018542_P002;Zm00001d051840_P002;Zm00001d051840_P003;Zm00001d051840_P001;Zm00001d018542_P004;Zm00001d018542_P001;Zm00001d018542_P003;Zm00001d018542_P006	Zm00001d018542_P002	2	8	yes	no	2	0.033418	67.889			1							0	0	0	0	0	0	0	0	0	633	106	584	812	812		1	0	0	0
102	AAQAAAAHPAVTR	RTALAVSSDLLAGNKAAQAAAAHPAVTREE	NKAAQAAAAHPAVTREEALELYEDMVLGRV	K	A	A	T	R	E	13	0	1233.66	Zm00001d004473_P001	Zm00001d004473_P001	66	78	yes	yes	2;3	0.0006443	70.488		1	2			2				0	0	9233300	0	0	16863000	0	0	0	130	107	585;586;587;588;589	813;814;815;816;817	815		5	0	0	8763200
103	AAQASSAAIVLASPSGIQEEFK	AASRGLGESVASVAKAAQASSAAIVLASPS	AIVLASPSGIQEEFKLTAAAAVASGTVLGL	K	A	A	F	K	L	22	0	2174.12	Zm00001d018370_P002;Zm00001d018370_P001;Zm00001d018370_P003;Zm00001d014290_P001	Zm00001d018370_P002	198	219	yes	no	2;3	6.935e-106	179.14	1		1		1	1	1	1	1	0	0	0	0	0	26099000	39465000	0	63530000	624	108	590;591;592;593;594;595;596	818;819;820;821;822;823;824;825	818		8	0	0	0
104	AAQDIALADLAPTHPIR	AERKDAAESTMNAYKAAQDIALADLAPTHP	QDIALADLAPTHPIRLGLALNFSVFYYEIL	K	A	A	I	R	L	17	0	1771.96	Zm00001d007446_P002;Zm00001d007446_P006;Zm00001d007446_P003;Zm00001d007446_P004;Zm00001d007446_P005;Zm00001d007446_P008;Zm00001d007446_P007;Zm00001d033357_P001;Zm00001d017434_P001;Zm00001d007968_P001;Zm00001d018856_P001;Zm00001d039042_P001;Zm00001d048554_P001;Zm00001d007446_P001;Zm00001d053090_P001	Zm00001d053090_P001	164	180	no	no	2;3	2.839e-46	208	1	1	1	1	2	1	2			61998000	54114000	35849000	43855000	76509000	72202000	164790000	0	0	1547;228	109	597;598;599;600;601;602;603;604;605	826;827;828;829;830;831;832;833;834;835;836;837;838	835		13	61998000	51880000	34024000
105	AAQDIALAELAPTHPIR	AERKDAAENTMVAYKAAQDIALAELAPTHP	QDIALAELAPTHPIRLGLALNFSVFYYEIL	K	A	A	I	R	L	17	0	1785.97	Zm00001d003401_P011;Zm00001d003401_P010;Zm00001d003401_P005;Zm00001d003401_P004;Zm00001d003401_P002;Zm00001d003401_P001;Zm00001d003401_P003;Zm00001d003401_P006;Zm00001d003401_P007;Zm00001d025617_P007;Zm00001d025617_P006;Zm00001d025617_P004;Zm00001d025617_P003;Zm00001d025617_P001;Zm00001d025617_P005;Zm00001d032231_P002;Zm00001d032231_P001;Zm00001d050375_P002;Zm00001d050375_P001	Zm00001d003401_P011	160	176	no	no	2;3	3.8225e-189	273.07	3	3	6	3	6	5	1	2	2	399180000	299720000	387370000	221370000	289920000	720900000	377530000	753400000	1109600000	104;808;989;1489	110	606;607;608;609;610;611;612;613;614;615;616;617;618;619;620;621;622;623;624;625;626;627;628;629;630;631;632;633;634;635;636	839;840;841;842;843;844;845;846;847;848;849;850;851;852;853;854;855;856;857;858;859;860;861;862;863;864;865;866;867;868;869;870;871;872;873;874;875;876	875		35	399180000	287350000	367650000
106	AAQGMPTR	KDSYLLNGYALNTGRAAQGMPTRVTPARIA	YALNTGRAAQGMPTRVTPARIACLDFNLQK	R	A	A	T	R	V	8	0	830.407	Zm00001d018349_P001;Zm00001d052056_P009;Zm00001d018349_P003;Zm00001d052056_P005;Zm00001d018349_P002;Zm00001d018349_P004;Zm00001d052056_P004;Zm00001d018349_P005	Zm00001d018349_P001	224	231	yes	no	2	0.034835	87.181			1	1	1	1				0	0	12774000	19982000	20217000	0	0	0	0	622	111;112	637;638;639;640	877;878;879;880	877		4	0	0	12123000
107	AAQLDIVVTNK	AHNVSTKKRKEIVERAAQLDIVVTNKLARL	IVERAAQLDIVVTNKLARLRSQEDE_____	R	A	A	N	K	L	11	0	1170.66	Zm00001d049790_P008;Zm00001d049790_P002;Zm00001d021018_P002;Zm00001d006064_P002;Zm00001d021018_P007;Zm00001d006064_P001;Zm00001d049790_P006;Zm00001d049790_P005;Zm00001d049790_P004;Zm00001d049790_P003;Zm00001d049790_P001;Zm00001d031560_P003;Zm00001d031560_P004;Zm00001d031560_P002;Zm00001d049790_P007;Zm00001d021020_P001;Zm00001d021018_P006;Zm00001d021018_P005;Zm00001d021018_P004;Zm00001d021018_P001…	Zm00001d049790_P008	113	123	yes	no	2	0.00080473	97.456				1	3	4	4	1	2	0	0	0	24112000	9215300	0	19880000	3280200	23577000	176	113	641;642;643;644;645;646;647;648;649;650;651;652;653;654;655	881;882;883;884;885;886;887;888;889;890;891;892;893;894;895;896;897;898;899;900	894		20	0	0	0
108	AAQLGLK	VVVGGGPGGYVAAIKAAQLGLKTTCIEKRG	GGYVAAIKAAQLGLKTTCIEKRGTLGGTCL	K	A	A	L	K	T	7	0	699.428	Zm00001d040721_P002	Zm00001d040721_P002	58	64	no	no	2	0.026182	91.584			1	1						0	0	18843000	12740000	0	0	0	0	0	1254	114	656;657	901;902	901		2	0	0	17884000
109	AAQPAATTK	QKAEAKKSAVAPAGKAAQPAATTKFPTKPA	VAPAGKAAQPAATTKFPTKPAPPSQTVRDA	K	A	A	T	K	F	9	0	857.461	Zm00001d043632_P003;Zm00001d043632_P001;Zm00001d043632_P002;Zm00001d043625_P003;Zm00001d043625_P001;Zm00001d043625_P002	Zm00001d043632_P003	45	53	no	no	2	0.0054962	99.139	1	1	1	1	1				1	0	22649000	19267000	105430000	112270000	0	0	0	41850000	1322;1321	115	658;659;660;661;662;663	903;904;905;906;907;908	906		5	0	21714000	18286000
110	AAQTGGISEK	VKPDKARGVEDVLLRAAQTGGISEKVIANH	DVLLRAAQTGGISEKVIANHRFLCPILYFF	R	A	A	E	K	V	10	0	960.488	Zm00001d009445_P003;Zm00001d009445_P001;Zm00001d009445_P002;Zm00001d038885_P003;Zm00001d038885_P001	Zm00001d009445_P003	85	94	yes	no	2	0.0014946	136.57	1	1	1	1		1	1	1	1	74245000	25468000	85134000	19431000	0	63835000	35761000	31249000	22919000	299	116	664;665;666;667;668;669;670;671	909;910;911;912;913;914;915;916;917;918	909		10	74245000	24417000	80800000
111	AASAGGGAVR	______________________________	______________________________	M	A	A	V	R	A	10	0	815.425	Zm00001d048256_P002;Zm00001d048253_P001;Zm00001d048256_P003;Zm00001d048253_P003;Zm00001d048256_P004;Zm00001d048253_P004	Zm00001d048256_P002	2	11	yes	no	2	0.00053875	80.684	1	1	1	1	1	1	1	1	1	70068000	0	0	101240000	132220000	115060000	0	114390000	0	1430	117	672;673;674;675;676;677;678;679;680	919;920;921;922;923;924;925;926;927	920		9	70068000	0	0
112	AASDVEYR	______________________________	______________________________	M	A	A	Y	R	C	8	0	909.419	Zm00001d031168_P001;Zm00001d041246_P001	Zm00001d031168_P001	2	9	yes	no	1;2	1.1633e-33	202.2	1	1	1	1	1	1	1	1	2	75308000	113080000	90569000	143100000	113770000	101730000	61405000	60865000	197400000	957	118	681;682;683;684;685;686;687;688;689;690	928;929;930;931;932;933;934;935;936;937;938;939;940;941;942;943	933		16	75308000	108420000	85958000
113	AASEGPLK	IEKGASYEEIKKAIKAASEGPLKGIMGYVE	EIKKAIKAASEGPLKGIMGYVEEDLVSTDF	K	A	A	L	K	G	8	0	771.413	Zm00001d035156_P008;Zm00001d035156_P007;Zm00001d035156_P006;Zm00001d035156_P001;Zm00001d035156_P004;Zm00001d035156_P003;Zm00001d035156_P009;Zm00001d049641_P006;Zm00001d049641_P004;Zm00001d049641_P005;Zm00001d049641_P001;Zm00001d049641_P007;Zm00001d049641_P003	Zm00001d035156_P008	224	231	no	no	1;2	0.0019971	156.4	1	1	1	4	2	1	1	1	2	1728800000	2089200000	1621900000	585280000	2666400000	1641800000	1696200000	1619300000	1128600000	1082;1463	119	691;692;693;694;695;696;697;698;699;700;701;702;703;704	944;945;946;947;948;949;950;951;952;953;954;955;956;957;958;959;960;961;962;963	949		17	1728800000	2002900000	1539300000
114	AASEGVLLGMGNPLLDISAVVDDAFLAK	______________________________	LLDISAVVDDAFLAKYDIKLNNAILAEEKH	M	A	A	A	K	Y	28	0	2785.46	Zm00001d051157_P001	Zm00001d051157_P001	2	29	yes	yes	3	2.9988e-05	51.296									1	0	0	0	0	0	0	0	0	12722000	1502	120	705	964	964		1	0	0	0
115	AASFNIIPSSTGAAK	KTVDGPSAKDWRGGRAASFNIIPSSTGAAK	AASFNIIPSSTGAAKAVGKVLPELNGKLTG	R	A	A	A	K	A	15	0	1433.75	Zm00001d051001_P004;Zm00001d051001_P002;Zm00001d051001_P001;Zm00001d017121_P001;Zm00001d035156_P008;Zm00001d035156_P007;Zm00001d035156_P006;Zm00001d035156_P001;Zm00001d035156_P004;Zm00001d035156_P003;Zm00001d035156_P009;Zm00001d035156_P002;Zm00001d049641_P006;Zm00001d049641_P004;Zm00001d049641_P005;Zm00001d049641_P001;Zm00001d049641_P007;Zm00001d049641_P002	Zm00001d035156_P008	161	175	no	no	2	2.8727e-15	173.76	3	4	4	2	2	4	4	2	1	159900000	227310000	262480000	155450000	93511000	150000000	263080000	330290000	413170000	1082;1463;589	121	706;707;708;709;710;711;712;713;714;715;716;717;718;719;720;721;722;723;724;725;726;727;728;729;730;731	965;966;967;968;969;970;971;972;973;974;975;976;977;978;979;980;981;982;983;984;985;986;987;988;989;990;991;992;993;994;995;996;997;998;999;1000;1001;1002;1003;1004;1005;1006;1007;1008;1009;1010;1011;1012;1013;1014;1015;1016;1017;1018;1019;1020;1021;1022;1023;1024;1025;1026;1027;1028;1029;1030;1031;1032;1033;1034;1035;1036;1037;1038;1039	968		73	159900000	217920000	249110000
116	AASPDQFR	______________________________	______________________________	M	A	A	F	R	G	8	0	890.425	Zm00001d032282_P002;Zm00001d032282_P005;Zm00001d032282_P003;Zm00001d032282_P006;Zm00001d032282_P015;Zm00001d032282_P012	Zm00001d032282_P002	2	9	yes	no	2	0.010818	66.073		1								0	4060600	0	0	0	0	0	0	0	994	122	732	1040;1041;1042	1041		3	0	3892900	0
117	AASSGTSLNTK	AEIETMKKFNAGMNKAASSGTSLNTKRLDD	GMNKAASSGTSLNTKRLDDDTENLAHERVP	K	A	A	T	K	R	11	0	1035.52	Zm00001d049320_P001;Zm00001d032359_P003;Zm00001d032359_P002	Zm00001d049320_P001	55	65	yes	no	2	0.0016489	105.2	1		1	1			1			27399000	0	23535000	13615000	0	0	0	0	0	995	123	733;734;735;736	1043;1044;1045;1046;1047	1043		5	27399000	0	22337000
118	AASSTATSVHDFIVK	______________________________	AASSTATSVHDFIVKDASGKDVDLSTYKGK	M	A	A	V	K	D	15	0	1532.78	Zm00001d002704_P002;Zm00001d002704_P001	Zm00001d002704_P002	2	16	yes	no	2	2.7926e-65	225.15	1	2	1	2	3	1	2	2	1	69188000	58114000	47935000	98269000	95099000	87931000	129390000	53575000	104670000	83	124	737;738;739;740;741;742;743;744;745;746;747;748;749;750;751	1048;1049;1050;1051;1052;1053;1054;1055;1056;1057;1058;1059;1060;1061;1062;1063;1064;1065;1066;1067;1068;1069;1070;1071;1072;1073;1074;1075;1076;1077;1078;1079;1080;1081;1082;1083;1084;1085;1086;1087;1088;1089;1090;1091;1092	1064		44	69188000	55715000	45494000
119	AASTAAPCYDAPEGVDVR	______________________________	TAAPCYDAPEGVDVRGRYDREFAGILTRDA	M	A	A	V	R	G	18	0	1848.83	Zm00001d003247_P002	Zm00001d003247_P002	2	19	yes	yes	2	0.00023379	68.44		1								0	0	0	0	0	0	0	0	0	101	125	752	1093	1093		1	0	0	0
120	AASTAR	______________________________	______________________________	M	A	A	A	R	T	6	0	575.303	Zm00001d047296_P001;Zm00001d047296_P002;Zm00001d049880_P001;Zm00001d031848_P001;Zm00001d034246_P002;Zm00001d034247_P002;Zm00001d034246_P001;Zm00001d027722_P002;Zm00001d034247_P001;Zm00001d027722_P003;Zm00001d027722_P001	Zm00001d047296_P001	2	7	yes	no	1	0.0070386	153.67	1					1				248870000	0	0	0	0	148400000	0	0	0	1405	126	753;754	1094;1095	1094		0	248870000	0	0
121	AASVTVENLNPK	______________________________	______________________________	M	A	A	P	K	V	12	0	1241.66	Zm00001d014258_P010;Zm00001d014258_P004;Zm00001d014258_P005;Zm00001d014258_P002	Zm00001d014258_P010	2	13	yes	no	2	0.000147	121.5	1	1	1	1	1			2	1	10178000	12208000	8353900	9033400	6761000	0	0	13026000	0	499	127	755;756;757;758;759;760;761;762	1096;1097;1098;1099;1100;1101;1102;1103;1104;1105	1097		9	10178000	11704000	7928500
122	AATAAANSLNR	DRVKEDFTKRYGGGKAATAAANSLNREFGS	GGGKAATAAANSLNREFGSKLKEHMQYCVD	K	A	A	N	R	E	11	0	1058.55	Zm00001d034505_P004;Zm00001d013055_P003;Zm00001d034505_P003;Zm00001d034505_P005;Zm00001d013055_P001;Zm00001d013055_P002;Zm00001d007767_P002;Zm00001d007767_P001;Zm00001d034505_P001;Zm00001d034505_P007;Zm00001d013055_P004;Zm00001d034505_P002;Zm00001d034505_P006;Zm00001d013055_P005	Zm00001d034505_P004	17	27	yes	no	2	0.00056394	84.817							1			0	0	0	0	0	0	0	0	0	446	128	763	1106	1106		1	0	0	0
123	AATAADEFVK	______________________________	______________________________	M	A	A	V	K	G	10	0	1021.51	Zm00001d046456_P005;Zm00001d046456_P007;Zm00001d046456_P001	Zm00001d046456_P005	2	11	yes	no	2	0.00036247	117.89	1	1	1	1	1	1	1	1		8820000	11195000	13030000	13852000	9567700	8845300	18890000	0	0	1390	129	764;765;766;767;768;769;770;771	1107;1108;1109;1110;1111;1112;1113;1114;1115;1116;1117;1118;1119;1120;1121;1122;1123;1124	1110		18	8820000	10733000	12367000
124	AATAVSVDEK	______________________________	______________________________	M	A	A	E	K	L	10	0	989.503	Zm00001d006309_P007;Zm00001d006309_P011;Zm00001d006309_P012;Zm00001d006309_P010;Zm00001d006309_P004;Zm00001d006309_P008;Zm00001d006309_P005;Zm00001d006309_P006;Zm00001d006309_P003;Zm00001d006309_P009	Zm00001d006309_P007	2	11	yes	no	2	7.9618e-07	164.46	1	1	1	1	1	2	1	2	1	196470000	295090000	276120000	341510000	314170000	278750000	232360000	250110000	217350000	190	130	772;773;774;775;776;777;778;779;780;781;782	1125;1126;1127;1128;1129;1130;1131;1132;1133;1134;1135;1136;1137;1138;1139;1140;1141;1142	1128		18	196470000	282900000	262060000
125	AATEGVLLGMGNPLLDISAVVDDAFLTK	______________________________	LLDISAVVDDAFLTKYDIKLNNAILAEEKH	M	A	A	T	K	Y	28	0	2829.48	Zm00001d017271_P005;Zm00001d017271_P008;Zm00001d017271_P009;Zm00001d017271_P011;Zm00001d017271_P002	Zm00001d017271_P005	2	29	yes	no	3	6.922e-112	209.16	1					1	1		1	102520000	0	0	0	0	89558000	94207000	0	159220000	593	131	783;784;785;786	1143;1144;1145;1146	1146		4	102520000	0	0
126	AATEQLNK	LWCTALGGSEPRLVKAATEQLNKLPFYHSF	SEPRLVKAATEQLNKLPFYHSFWNRTTKPS	K	A	A	N	K	L	8	0	873.456	Zm00001d002326_P003;Zm00001d002326_P004;Zm00001d049380_P011;Zm00001d002326_P001;Zm00001d002326_P007;Zm00001d002326_P012;Zm00001d049380_P009;Zm00001d002326_P002;Zm00001d002326_P010;Zm00001d049380_P010;Zm00001d002326_P005;Zm00001d002326_P011;Zm00001d002326_P006;Zm00001d019161_P001	Zm00001d002326_P003	119	126	yes	no	2	1.5468e-07	155.51	1	1	1	1		1	1		1	66940000	15864000	54752000	0	0	0	18330000	0	21807000	70	132	787;788;789;790;791;792;793	1147;1148;1149;1150;1151;1152;1153	1151		7	66940000	15209000	51964000
127	AATETAAGDYAR	RLDILVNNAGQSTFRAATETAAGDYARLMA	TFRAATETAAGDYARLMATNLESCFHLAQL	R	A	A	A	R	L	12	0	1195.55	Zm00001d011930_P001	Zm00001d011930_P001	114	125	yes	yes	2	0.0003372	135.72	1	1		1	1	1		1	1	107020000	93837000	0	87498000	92959000	71433000	0	32374000	30255000	397	133	794;795;796;797;798;799;800	1154;1155;1156;1157;1158;1159;1160;1161;1162	1157		7	107020000	89963000	0
128	AATEVSDDK	FQEEVVQRAQKAKEKAATEVSDDKGAKSLR	QKAKEKAATEVSDDKGAKSLREPSATIVAT	K	A	A	D	K	G	9	0	934.424	Zm00001d025845_P001	Zm00001d025845_P001	121	129	yes	yes	2	0.0042822	78.113	1						1			9216800	0	0	0	0	0	0	0	0	813	134	801;802	1163;1164	1164		2	9216800	0	0
129	AATGAAGATAEK	MRELLYGYTNAVVTRAATGAAGATAEKLKQ	VTRAATGAAGATAEKLKQLMGNSAALMAGF	R	A	A	E	K	L	12	0	1017.51	Zm00001d006203_P001;Zm00001d006199_P001	Zm00001d006203_P001	183	194	yes	no	2	4.0005e-08	141.1	1	1	1	1		1	1	2	1	11201000	22367000	8224800	24043000	0	9422600	44511000	0	25821000	183	135	803;804;805;806;807;808;809;810;811	1165;1166;1167;1168;1169;1170;1171;1172;1173;1174	1172		10	11201000	21444000	7806100
130	AATGELLEK	HRVVRAAAVETLQGKAATGELLEKSVNTIR	ETLQGKAATGELLEKSVNTIRFLAIDAVEK	K	A	A	E	K	S	9	0	930.502	Zm00001d045451_P001	Zm00001d045451_P001	71	79	yes	yes	1;2	0.0051798	111.95		1	1	1	1	1	1	1	2	0	168450000	150870000	129240000	116140000	157340000	205230000	143750000	114750000	1370	136	812;813;814;815;816;817;818;819;820	1175;1176;1177;1178;1179;1180;1181;1182;1183;1184;1185	1177		8	0	161490000	143190000
131	AATGVVAEPK	______________________________	______________________________	M	A	A	P	K	T	10	0	941.518	Zm00001d034640_P018;Zm00001d034640_P008;Zm00001d034640_P016;Zm00001d034640_P026;Zm00001d034640_P025;Zm00001d034640_P024;Zm00001d034640_P021;Zm00001d034640_P027;Zm00001d034640_P017;Zm00001d034640_P003	Zm00001d034640_P018	2	11	yes	no	2	0.0023362	76.943	2	1	1	1						0	5162700	5596600	6320800	0	0	0	0	0	1062	137	821;822;823;824;825	1186;1187;1188;1189;1190	1190		5	0	4949600	5311600
132	AATIQSVK	______________________________	______________________________	M	A	A	V	K	A	8	0	816.471	Zm00001d030373_P003;Zm00001d030373_P002	Zm00001d030373_P003	2	9	yes	no	1;2	0.000753	156.51	2	1	2	1	1					138810000	176170000	185520000	23810000	145560000	0	0	0	0	941	138	826;827;828;829;830;831;832	1191;1192;1193;1194;1195;1196;1197	1192		5	138810000	168890000	176070000
133	AATSSAAAAAGSGATR	AVSKRRSAGAREGPKAATSSAAAAAGSGAT	ATSSAAAAAGSGATRGQPPPASGEGGGMTS	K	A	A	T	R	G	16	0	1319.64	Zm00001d044434_P001	Zm00001d044434_P001	300	315	yes	yes	2	2.3434e-10	116.13		1	1	1	1					0	16572000	0	29660000	37571000	0	0	0	0	1345	139	833;834;835;836	1198;1199;1200;1201;1202;1203;1204	1202		7	0	15888000	0
135	AAVDLTPR	______________________________	______________________________	M	A	A	P	R	T	8	0	841.466	Zm00001d035597_P001	Zm00001d035597_P001	2	9	yes	yes	1;2	0.0064403	75.243		2	1						1	0	16386000	7555000	0	0	0	0	0	0	1088	141	838;839;840;841	1206;1207;1208;1209;1210	1209		4	0	15710000	7170300
136	AAVEEGIVPGGGVALLYASK	GEKKDRVTDALNATKAAVEEGIVPGGGVAL	GIVPGGGVALLYASKELDKLQTANFDQKIG	K	A	A	S	K	E	20	0	1900.03	Zm00001d014090_P002;Zm00001d014090_P001;Zm00001d032789_P001;Zm00001d032789_P002;Zm00001d032789_P003	Zm00001d014090_P002	438	457	no	no	2	1.9024e-13	106.3		1	1	1	1	1	1	1		0	67954000	0	46026000	0	44847000	27192000	77357000	0	493;1007	142	842;843;844;845;846;847;848	1211;1212;1213;1214;1215;1216;1217;1218	1216		7	0	65149000	0
137	AAVESGTTPNR	KQLSAVLPDEVEAARAAVESGTTPNRITEC	EAARAAVESGTTPNRITECRSYPLYRFVRE	R	A	A	N	R	I	11	0	1101.54	Zm00001d033286_P001	Zm00001d033286_P001	623	633	yes	yes	2	0.0023361	123.86	1	1	1							46261000	17798000	43496000	0	0	0	0	0	0	1016	143	849;850;851	1219;1220;1221	1219		2	46261000	17063000	41281000
138	AAVETVVLK	______________________________	______________________________	M	A	A	L	K	V	9	0	928.559	Zm00001d016691_P001	Zm00001d016691_P001	2	10	yes	yes	1;2	0.00018935	145.63	2	1	2	3	3	1	3	7	6	23285000	19221000	28645000	0	28556000	14176000	44814000	109940000	32763000	572	144	852;853;854;855;856;857;858;859;860;861;862;863;864;865;866;867;868;869;870;871;872;873;874;875;876;877;878;879	1222;1223;1224;1225;1226;1227;1228;1229;1230;1231;1232;1233;1234;1235;1236;1237;1238;1239;1240;1241;1242;1243;1244;1245;1246;1247;1248;1249;1250;1251;1252;1253;1254;1255;1256;1257;1258;1259;1260	1234		37	23285000	18427000	27186000
139	AAVEVCVK	______________________________	______________________________	M	A	A	V	K	A	8	0	874.458	Zm00001d011034_P003;Zm00001d011034_P001;Zm00001d011034_P004;Zm00001d011034_P002;Zm00001d035595_P004;Zm00001d035595_P002;Zm00001d035595_P001;Zm00001d035595_P003	Zm00001d011034_P003	2	9	yes	no	1	0.013748	73.26				1						0	0	0	4380400	0	0	0	0	0	349	145	880	1261	1261		0	0	0	0
140	AAVHAACGPK	QTLRPEALKLIDDIRAAVHAACGPKVSCAD	IDDIRAAVHAACGPKVSCADITTLATRDAV	R	A	A	P	K	V	10	0	980.486	Zm00001d002898_P001	Zm00001d002898_P001	122	131	yes	yes	2	0.0011275	125.25				1		1	1	1		0	0	0	14094000	0	6873600	65340000	33599000	0	90	146	881;882;883;884	1262;1263;1264;1265	1265		4	0	0	0
141	AAVIGDTIGDPLK	EHARTLGPKGSDPHKAAVIGDTIGDPLKDT	HKAAVIGDTIGDPLKDTSGPSLNILIKLMA	K	A	A	L	K	D	13	0	1268.7	Zm00001d046591_P003;Zm00001d046591_P001;Zm00001d015569_P001	Zm00001d046591_P003	619	631	no	no	2	0.00061242	70.977			2		3	1	1		1	0	0	62858000	0	0	29447000	0	0	40352000	1393	147	885;886;887;888;889;890;891;892	1266;1267;1268;1269;1270;1271;1272;1273;1274	1273		9	0	0	59658000
142	AAVMDWHTLAPK	TLEIASPVAPQRLFRAAVMDWHTLAPKVAS	LFRAAVMDWHTLAPKVASHVVASAQPVEGD	R	A	A	P	K	V	12	0	1338.68	Zm00001d028815_P001;Zm00001d028814_P001;Zm00001d028816_P001	Zm00001d028815_P001	23	34	no	no	2;3	9.6242e-44	210.27				1	1		1	2		0	0	0	60212000	52896000	0	78248000	238570000	0	902;903	148;149	893;894;895;896;897	1275;1276;1277;1278;1279;1280;1281	1280	103	7	0	0	0
143	AAVPSGASTGVYEALELR	TVEVDVFCSDGTFARAAVPSGASTGVYEAL	PSGASTGVYEALELRDGGSDYLGKGVSKAV	R	A	A	L	R	D	18	0	1789.92	Zm00001d030373_P003;Zm00001d030373_P002	Zm00001d030373_P003	36	53	yes	no	2	4.2963e-16	135.04	1	3	1	1	2	3	2	1	2	25815000	360420000	240410000	240940000	174450000	244760000	292010000	638890000	0	941	150	898;899;900;901;902;903;904;905;906;907;908;909;910;911;912;913	1282;1283;1284;1285;1286;1287;1288;1289;1290;1291;1292;1293;1294;1295;1296;1297;1298	1296		17	25815000	345540000	228170000
144	AAVSLLQNK	MAVLQDGEFTWFTDKAAVSLLQNK______	TWFTDKAAVSLLQNK_______________	K	A	A	N	K	-	9	0	942.55	Zm00001d006185_P001	Zm00001d006185_P001	316	324	yes	yes	2	0.00048122	135.77				1	1	1				0	0	0	16703000	24101000	29429000	0	0	0	182	151	914;915;916	1299;1300;1301	1299		3	0	0	0
145	AAVVASGGPSYPVPLGQR	GPTVSCADVTALATRAAVVASGGPSYPVPL	VASGGPSYPVPLGQRDSLAPAPEDDVNALP	R	A	A	Q	R	D	18	0	1724.92	Zm00001d002901_P001	Zm00001d002901_P001	136	153	yes	yes	2	3.6009e-112	244.45	3	7	7	4	4	4	9	3	1	121440000	78733000	75156000	34796000	43852000	26512000	90919000	44499000	49302000	92	152	917;918;919;920;921;922;923;924;925;926;927;928;929;930;931;932;933;934;935;936;937;938;939;940;941;942;943;944;945;946;947;948;949;950;951;952;953;954;955;956;957;958	1302;1303;1304;1305;1306;1307;1308;1309;1310;1311;1312;1313;1314;1315;1316;1317;1318;1319;1320;1321;1322;1323;1324;1325;1326;1327;1328;1329;1330;1331;1332;1333;1334;1335;1336;1337;1338;1339;1340;1341;1342;1343;1344;1345;1346;1347;1348;1349;1350;1351;1352;1353;1354;1355;1356;1357;1358;1359;1360;1361;1362;1363;1364;1365;1366;1367	1327		66	121440000	75482000	71329000
146	AAVVGVVR	GSLGDVVPSAYSISKAAVVGVVRAAAAELG	SAYSISKAAVVGVVRAAAAELGGHGVRVNA	K	A	A	V	R	A	8	0	769.481	Zm00001d007705_P001;Zm00001d007700_P001	Zm00001d007705_P001	167	174	yes	no	2	0.010465	94.163	1						1			32509000	0	0	0	0	0	62222000	0	0	231	153	959;960	1368;1369	1369		2	32509000	0	0
147	AAYNNPER	GGGTWERDTVVRALRAAYNNPERAIDYLYS	TVVRALRAAYNNPERAIDYLYSGIPENVEA	R	A	A	E	R	A	8	0	933.43	Zm00001d045665_P005;Zm00001d045665_P004;Zm00001d045665_P002;Zm00001d045665_P001;Zm00001d045665_P003;Zm00001d020419_P004;Zm00001d020419_P005;Zm00001d020419_P002;Zm00001d020419_P001;Zm00001d020419_P003;Zm00001d037326_P002;Zm00001d037326_P001;Zm00001d053738_P004;Zm00001d053738_P003;Zm00001d053738_P001;Zm00001d053738_P002	Zm00001d045665_P005	186	193	no	no	2	0.0048582	121.99	1	1	1	1	1	1	1	1	1	51561000	72036000	72038000	79325000	64332000	64143000	86196000	70861000	36246000	1378;1565;1134	154	961;962;963;964;965;966;967;968;969	1370;1371;1372;1373;1374;1375;1376;1377;1378;1379	1371		10	51561000	69062000	68370000
148	ACLTDLVNLNLSDNTEK	______________________________	LTDLVNLNLSDNTEKIIAEYIWIGGSGMDL	M	A	C	E	K	I	17	0	1918.93	Zm00001d017958_P001;Zm00001d017958_P006;Zm00001d017958_P002	Zm00001d017958_P001	2	18	yes	no	2	0	340.12	1	2	3	1	1	3	2		1	22467000	79132000	69346000	62586000	51643000	150170000	48446000	0	32265000	613	155	970;971;972;973;974;975;976;977;978;979;980;981;982;983	1380;1381;1382;1383;1384;1385;1386;1387;1388;1389;1390;1391;1392;1393;1394;1395;1396;1397	1388		17	22467000	75865000	65815000
149	ACLTDLVNLNLSDTTEK	______________________________	LTDLVNLNLSDTTEKIIAEYIWIGGSGMDL	M	A	C	E	K	I	17	0	1905.94	Zm00001d051804_P001;Zm00001d051804_P003;Zm00001d051804_P002	Zm00001d051804_P001	2	18	yes	no	2	0	318.91	2	1	1	1	1	2	1		1	19514000	40891000	0	56262000	0	72808000	44704000	0	0	1521	156	984;985;986;987;988;989;990;991;992;993	1398;1399;1400;1401;1402;1403;1404;1405;1406;1407;1408;1409	1400		11	19514000	39203000	0
150	ADADDGAWEIR	GVREKVQLATKFGIRADADDGAWEIRGDPA	FGIRADADDGAWEIRGDPAYVRAACEGSLQ	R	A	D	I	R	G	11	0	1217.53	Zm00001d006365_P001	Zm00001d006365_P001	154	164	yes	yes	2	0.0037739	85.958							1			0	0	0	0	0	0	38951000	0	0	192	157	994	1410	1410		1	0	0	0
151	ADAGPTESASASVSTDK	EQPSSTTGSAASDVKADAGPTESASASVST	AGPTESASASVSTDKNKNYAVLAGAVAALG	K	A	D	D	K	N	17	0	1592.72	Zm00001d012599_P001;Zm00001d009524_P001	Zm00001d012599_P001	69	85	yes	no	2	5.3595e-13	98.592	1			2		2				0	0	0	10958000	0	0	0	0	0	421	158	995;996;997;998;999	1411;1412;1413;1414;1415	1415		5	0	0	0
152	ADAGYPAGIGVR	AFGFLYAAQNQDKSKADAGYPAGIGVRNSL	KSKADAGYPAGIGVRNSLFVLAASNLLGFI	K	A	D	V	R	N	12	0	1145.58	Zm00001d032850_P001	Zm00001d032850_P001	474	485	yes	yes	2	0.0028223	80.688							1		1	0	0	0	0	0	0	38086000	0	26802000	1008	159	1000;1001	1416;1417	1416		2	0	0	0
153	ADAPDAPPK	KESGELVFVKNNYFRADAPDAPPKRGRGRP	KNNYFRADAPDAPPKRGRGRPPKARDPGAP	R	A	D	P	K	R	9	0	880.429	Zm00001d050368_P001	Zm00001d050368_P001	80	88	yes	yes	2	0.0095117	85.161					1	1		1	1	0	0	0	0	17292000	20953000	0	19932000	0	1488	160	1002;1003;1004;1005	1418;1419;1420;1421;1422	1419		5	0	0	0
154	ADATAALSAR	______________________________	______________________________	M	A	D	A	R	S	10	0	945.488	Zm00001d011102_P001	Zm00001d011102_P001	2	11	yes	yes	2	0.003252	72.243				1						0	0	0	7281600	0	0	0	0	0	357	161	1006	1423	1423		1	0	0	0
155	ADDGGSHEGSGGGGGVR	______________________________	DGGSHEGSGGGGGVREQDRFLPIANISRIM	M	A	D	V	R	E	17	0	1470.61	Zm00001d042968_P003;Zm00001d042968_P001;Zm00001d042968_P002	Zm00001d042968_P003	2	18	yes	no	2	6.2094e-46	203.87	1	1	1	1	1	1	1	1	1	27271000	24692000	37868000	15572000	10993000	27421000	0	19763000	9158800	1308	162	1007;1008;1009;1010;1011;1012;1013;1014;1015	1424;1425;1426;1427;1428;1429;1430;1431;1432;1433	1430		10	27271000	23672000	35940000
156	ADDHYSSK	______________________________	______________________________	M	A	D	S	K	R	8	0	921.383	Zm00001d053564_P004;Zm00001d016326_P001;Zm00001d053564_P002;Zm00001d053564_P019	Zm00001d053564_P004	2	9	yes	no	2	0.0080844	71.379		1			1			1		0	9700700	0	0	10959000	0	0	11646000	0	555	163	1016;1017;1018	1434;1435;1436	1436		3	0	9300100	0
157	ADEADDWGATK	______________________________	MPSRADEADDWGATKKFTPAPTDSGRRDRF	R	A	D	T	K	K	11	0	1177.49	Zm00001d025692_P003;Zm00001d003288_P004;Zm00001d003288_P001;Zm00001d025692_P001;Zm00001d025692_P002	Zm00001d025692_P003	5	15	yes	no	2	0.00685	63.426					1	1				0	0	0	0	0	0	0	0	0	811	164	1019;1020	1437;1438	1438		2	0	0	0
158	ADEEQAPSSR	______________________________	______________________________	M	A	D	S	R	K	10	0	1088.47	Zm00001d043757_P001	Zm00001d043757_P001	2	11	yes	yes	2	0.0028015	66.27	1									0	0	0	0	0	0	0	0	0	1323	165	1021	1439	1439		1	0	0	0
159	ADEETIDK	RDVVERRVFTVTGERADEETIDKLIETGDG	FTVTGERADEETIDKLIETGDGEQIFQRAI	R	A	D	D	K	L	8	0	919.413	Zm00001d041716_P006;Zm00001d041716_P002	Zm00001d041716_P006	175	182	yes	no	2	0.039284	71.379		1								0	32300000	0	0	0	0	0	0	0	1274	166	1022	1440	1440		1	0	30966000	0
160	ADEEVTDPK	______________________________	______________________________	M	A	D	P	K	A	9	0	1002.45	Zm00001d016722_P004;Zm00001d016722_P003;Zm00001d050696_P005;Zm00001d050696_P004;Zm00001d050696_P003;Zm00001d050696_P002	Zm00001d016722_P004	2	10	yes	no	1;2	0.0013672	98.033	1	2	1	2	2	2		2		66939000	75529000	49786000	51702000	38820000	59270000	0	65974000	0	576	167;168	1023;1024;1025;1026;1027;1028;1029;1030;1031;1032;1033;1034	1441;1442;1443;1444;1445;1446;1447;1448;1449;1450;1451;1452;1453;1454	1441		14	66939000	72411000	47251000
161	ADEGFSATVR	RFGGGGEPTVRIYCKADEGFSATVRNGAVC	RIYCKADEGFSATVRNGAVCLAPTNPRDEY	K	A	D	V	R	N	10	0	1051.49	Zm00001d028998_P001	Zm00001d028998_P001	202	211	yes	yes	2	0.013886	74.267	2	1	1	1	4	1	1			11988000	0	15147000	26697000	0	0	99608000	0	0	905	169	1035;1036;1037;1038;1039;1040;1041;1042;1043;1044;1045	1455;1456;1457;1458;1459;1460;1461;1462;1463;1464;1465;1466	1466		12	11988000	0	14376000
162	ADEHVDVTNPATQEVVSR	SRVRLLIGGEFVESRADEHVDVTNPATQEV	HVDVTNPATQEVVSRIPLTTADEFKAAVDA	R	A	D	S	R	I	18	0	1965.94	Zm00001d019054_P001;Zm00001d019054_P003;Zm00001d019054_P004	Zm00001d019054_P001	57	74	yes	no	3	8.3011e-17	133.86							1		1	0	0	0	0	0	0	58133000	0	0	655	170	1046;1047	1467;1468;1469	1467		3	0	0	0
163	ADELHR	FELSMWRCSDELRIRADELHRSSRKAAKHY	RCSDELRIRADELHRSSRKAAKHYIEFWKQ	R	A	D	H	R	S	6	0	739.361	Zm00001d016166_P001;Zm00001d053453_P016;Zm00001d053453_P001;Zm00001d053453_P013;Zm00001d053453_P005;Zm00001d053453_P012;Zm00001d016166_P003;Zm00001d053453_P009;Zm00001d053453_P010;Zm00001d053453_P015;Zm00001d053453_P004;Zm00001d016166_P019	Zm00001d016166_P001	334	339	yes	no	2	0.037666	101.33		1								0	43424000	0	0	0	0	0	0	0	551	171	1048	1470	1470		1	0	41631000	0
164	ADEYGGSLSNR	GYLIDQFLKDGINDRADEYGGSLSNRCRFL	INDRADEYGGSLSNRCRFLLEVTRAVVSAI	R	A	D	N	R	C	11	0	1167.52	Zm00001d050107_P001	Zm00001d050107_P001	213	223	yes	yes	2	2.4927e-05	95.523		1		1		1				0	0	0	0	0	0	0	0	0	1479	172	1049;1050;1051	1471;1472;1473	1473		3	0	0	0
165	ADGEDAAAAR	______________________________	______________________________	M	A	D	A	R	R	10	0	945.415	Zm00001d053649_P001;Zm00001d053649_P003;Zm00001d053649_P002	Zm00001d053649_P001	2	11	yes	no	2	0.007884	62.823		1	1		1	1		1		0	8503100	0	0	0	7498800	0	9901300	0	1561	173	1052;1053;1054;1055;1056	1474;1475;1476;1477;1478;1479	1479		5	0	8152000	0
166	ADGFAGVFPEHK	DATLEALPVDELIEKADGFAGVFPEHKYEI	IEKADGFAGVFPEHKYEIVKRLQEKKHIVG	K	A	D	H	K	Y	12	0	1273.61	Zm00001d026490_P010;Zm00001d026490_P001;Zm00001d026490_P004;Zm00001d026490_P007;Zm00001d026490_P011;Zm00001d026490_P006;Zm00001d026490_P008;Zm00001d026490_P018;Zm00001d026490_P015;Zm00001d026490_P012;Zm00001d026490_P002;Zm00001d002006_P002;Zm00001d026490_P020;Zm00001d026490_P019;Zm00001d026490_P021;Zm00001d026490_P022;Zm00001d052022_P001;Zm00001d052022_P007;Zm00001d052022_P002;Zm00001d052022_P017…	Zm00001d026490_P010	558	569	no	no	2;3	0.00106	94.801	1	2	1	1		1	2	1		110790000	208270000	112770000	98869000	0	131970000	133160000	166880000	0	826;1267;1021	174	1057;1058;1059;1060;1061;1062;1063;1064;1065	1480;1481;1482;1483;1484;1485;1486;1487;1488;1489;1490;1491	1481		11	110790000	199670000	107020000
167	ADGTECER	LSVPILGAGIWLGHRADGTECERYLSAPVI	GIWLGHRADGTECERYLSAPVIALGAFLLA	R	A	D	E	R	Y	8	0	936.361	Zm00001d020552_P001	Zm00001d020552_P001	35	42	yes	yes	2	0.00013273	144.38	1		1					1		29449000	0	38420000	0	0	0	0	42416000	0	690	175	1066;1067;1068	1492;1493;1494	1493		3	29449000	0	36464000
168	ADGYILEGK	RLLACISSRPGQCGRADGYILEGKELEFYM	PGQCGRADGYILEGKELEFYMKKLQRKKGK	R	A	D	G	K	E	9	0	964.487	Zm00001d053633_P002;Zm00001d053630_P001;Zm00001d053633_P003;Zm00001d053630_P002;Zm00001d053632_P001;Zm00001d053632_P002;Zm00001d053633_P001;Zm00001d053636_P001;Zm00001d053635_P001;Zm00001d053636_P002	Zm00001d053633_P002	194	202	yes	no	2	0.0031472	117.76	1		3	3	1					28878000	0	14543000	51858000	66331000	0	0	0	0	1560	176	1069;1070;1071;1072;1073;1074;1075;1076	1495;1496;1497;1498;1499;1500;1501;1502	1502		8	28878000	0	13802000
169	ADIGIAVADATDAAR	GMTGDGVNDAPALKKADIGIAVADATDAAR	ADIGIAVADATDAARSASDIVLTEPGLSVI	K	A	D	A	R	S	15	0	1428.72	Zm00001d026490_P010;Zm00001d026490_P001;Zm00001d026490_P004;Zm00001d026490_P007;Zm00001d026490_P011;Zm00001d026490_P006;Zm00001d026490_P008;Zm00001d026490_P018;Zm00001d026490_P015;Zm00001d026490_P012;Zm00001d026490_P002;Zm00001d002006_P002;Zm00001d026490_P020;Zm00001d026490_P019;Zm00001d026490_P021;Zm00001d026490_P022;Zm00001d033552_P001;Zm00001d033552_P004;Zm00001d036728_P001;Zm00001d046560_P001…	Zm00001d026490_P010	599	613	no	no	2	8.4732e-06	103.4	1	1	1	2	4	5	2	1	1	39656000	45727000	51072000	75480000	48937000	108470000	72884000	0	88811000	826;1267;1021	177	1077;1078;1079;1080;1081;1082;1083;1084;1085;1086;1087;1088;1089;1090;1091;1092;1093;1094	1503;1504;1505;1506;1507;1508;1509;1510;1511;1512;1513;1514;1515;1516;1517;1518;1519;1520;1521;1522;1523;1524;1525;1526;1527;1528;1529;1530;1531;1532;1533;1534;1535;1536;1537	1514		35	39656000	43839000	48472000
170	ADIYAESGESR	GSKQRFVWVLRDADRADIYAESGESRHAMF	DADRADIYAESGESRHAMFLSEFTRETEGT	R	A	D	S	R	H	11	0	1196.53	Zm00001d000237_P001	Zm00001d000237_P001	310	320	yes	yes	2	0.0081883	61.765		1				1				0	0	0	0	0	0	0	0	0	38	178	1095;1096	1538;1539	1539		2	0	0	0
171	ADLEGSDGPAK	VHFDKGSAAMANEIKADLEGSDGPAKADAM	NEIKADLEGSDGPAKADAMRRAISLLLNGE	K	A	D	A	K	A	11	0	1058.49	Zm00001d040503_P009;Zm00001d008218_P001;Zm00001d040503_P004;Zm00001d040503_P003;Zm00001d008218_P005;Zm00001d008218_P003;Zm00001d008218_P006;Zm00001d040503_P007;Zm00001d040503_P005;Zm00001d008218_P002;Zm00001d040503_P002;Zm00001d008218_P007;Zm00001d040503_P010;Zm00001d008218_P008	Zm00001d040503_P009	24	34	yes	no	2	0.0035389	88.392	1	1	1	1	1		1	1	1	26485000	43327000	24572000	36622000	41856000	0	33394000	34184000	20470000	247	179	1097;1098;1099;1100;1101;1102;1103;1104	1540;1541;1542;1543;1544;1545;1546;1547;1548	1545		9	26485000	41538000	23321000
172	ADLILGEIQSQIK	YTSNGVAVTASSTKKADLILGEIQSQIKNK	KKADLILGEIQSQIKNKNMTIDVKANSESN	K	A	D	I	K	N	13	0	1426.8	Zm00001d005649_P001;Zm00001d005649_P002	Zm00001d005649_P001	48	60	yes	no	2	0.0058001	69.721							1			0	0	0	0	0	0	39465000	0	0	164	180	1105	1549;1550;1551	1550		3	0	0	0
173	ADLLSDSQR	AVSRYAQVMKTVREKADLLSDSQRIKYTIE	KTVREKADLLSDSQRIKYTIETFTKGIPDA	K	A	D	Q	R	I	9	0	1003.49	Zm00001d053983_P003;Zm00001d053983_P002;Zm00001d053983_P001;Zm00001d015134_P001	Zm00001d053983_P003	97	105	yes	no	1;2	0.00024585	157.68	1	1	1	2	1	1				61081000	120710000	95252000	230520000	154540000	165880000	0	0	0	1574	181	1106;1107;1108;1109;1110;1111;1112	1552;1553;1554;1555;1556;1557;1558	1556		5	61081000	115730000	90403000
174	ADLNVPLDDAQK	TLGEADLKGKKVFVRADLNVPLDDAQKITD	FVRADLNVPLDDAQKITDDTRIRASVPTIK	R	A	D	Q	K	I	12	0	1297.65	Zm00001d015376_P002;Zm00001d015376_P001	Zm00001d015376_P002	24	35	yes	no	2	1.5374e-16	156.16	4	10	5	4	2	2	3	1	2	157890000	59651000	117810000	161800000	126080000	80181000	449600000	178010000	643660000	534	182	1113;1114;1115;1116;1117;1118;1119;1120;1121;1122;1123;1124;1125;1126;1127;1128;1129;1130;1131;1132;1133;1134;1135;1136;1137;1138;1139;1140;1141;1142;1143;1144;1145	1559;1560;1561;1562;1563;1564;1565;1566;1567;1568;1569;1570;1571;1572;1573;1574;1575;1576;1577;1578;1579;1580;1581;1582;1583;1584;1585;1586;1587;1588;1589;1590;1591;1592;1593;1594;1595;1596;1597;1598;1599;1600;1601;1602;1603;1604;1605;1606;1607;1608;1609;1610;1611;1612;1613;1614;1615;1616;1617;1618;1619;1620;1621;1622;1623;1624;1625;1626;1627;1628;1629;1630	1576		72	157890000	57188000	111810000
175	ADLVALSGAHTVGR	VPTLIESFKNRSLDKADLVALSGAHTVGRG	KADLVALSGAHTVGRGHCVSFSDRLPPNAD	K	A	D	G	R	G	14	0	1365.74	Zm00001d002897_P001	Zm00001d002897_P001	200	213	yes	yes	2	2.5365e-50	213.63	1	1	1	1	1	1	1	1	1	82285000	113310000	89120000	34017000	38990000	41328000	110350000	176230000	171390000	89	183	1146;1147;1148;1149;1150;1151;1152;1153;1154	1631;1632;1633;1634;1635;1636;1637;1638;1639;1640;1641	1640		11	82285000	108630000	84583000
176	ADNAVLGTAAK	GGTVIREEVGLSLDKADNAVLGTAAKVVVT	SLDKADNAVLGTAAKVVVTKDSTTIVGDGT	K	A	D	A	K	V	11	0	1029.55	Zm00001d054089_P001;Zm00001d054089_P002	Zm00001d054089_P001	366	376	yes	no	2	0.0026736	99.864	1	1	1			1		1	2	0	33244000	41282000	0	0	39376000	0	0	0	1576	184	1155;1156;1157;1158;1159;1160;1161	1642;1643;1644;1645;1646;1647;1648	1644		7	0	31871000	39180000
177	ADPELEAIR	______________________________	______________________________	M	A	D	I	R	K	9	0	1012.52	Zm00001d009445_P003;Zm00001d009445_P001	Zm00001d009445_P003	2	10	yes	no	2	0.014032	57.59					1	1				0	0	0	0	7290000	7802100	0	0	0	299	185	1162;1163	1649;1650;1651	1651		3	0	0	0
178	ADPSYWDK	DKAADILVNFFDKCKADPSYWDKISQGGLQ	NFFDKCKADPSYWDKISQGGLQRIYEKYTW	K	A	D	D	K	I	8	0	980.424	Zm00001d045042_P014;Zm00001d045042_P007;Zm00001d045042_P015;Zm00001d045042_P016;Zm00001d045042_P011;Zm00001d045042_P010;Zm00001d045042_P001;Zm00001d045042_P006;Zm00001d045042_P005;Zm00001d045042_P003;Zm00001d045042_P013;Zm00001d045042_P002;Zm00001d045042_P017;Zm00001d045042_P004;Zm00001d045042_P008;Zm00001d045042_P018;Zm00001d045042_P019;Zm00001d045042_P020;Zm00001d045042_P012	Zm00001d045042_P014	748	755	yes	no	2	0.018782	82.452						1				0	0	0	0	0	42867000	0	0	0	1360	186	1164	1652	1652		1	0	0	0
179	ADQFADSANNVIIEEVNK	______________________________	FADSANNVIIEEVNKGLNPGMVVLLVVASF	M	A	D	N	K	G	18	0	1975.95	Zm00001d025339_P004;Zm00001d025339_P003;Zm00001d025339_P001	Zm00001d025339_P004	2	19	yes	no	2	1.607e-09	102.73								1		0	0	0	0	0	0	0	11285000	0	804	187	1165	1653;1654;1655	1654		3	0	0	0
180	ADQLSEEQIAEFK	______________________________	______________________________	M	A	D	F	K	E	13	0	1506.72	Zm00001d043144_P001	Zm00001d043144_P001	2	14	yes	yes	2	1.3817e-06	100.31	1				1	1	1			149360000	0	0	0	0	143890000	3827300	0	0	1311	188	1166;1167;1168;1169	1656;1657;1658;1659	1657		4	149360000	0	0
181	ADQLTDEQIAEFK	______________________________	______________________________	M	A	D	F	K	E	13	0	1506.72	Zm00001d038543_P001	Zm00001d038543_P001	2	14	yes	yes	2	7.0492e-231	299.81	2	2	4	1	3	3	5	5	4	163820000	199440000	144240000	163640000	171410000	169320000	244080000	264760000	62897000	1178	189	1170;1171;1172;1173;1174;1175;1176;1177;1178;1179;1180;1181;1182;1183;1184;1185;1186;1187;1188;1189;1190;1191;1192;1193;1194;1195;1196;1197;1198	1660;1661;1662;1663;1664;1665;1666;1667;1668;1669;1670;1671;1672;1673;1674;1675;1676;1677;1678;1679;1680;1681;1682;1683;1684;1685;1686;1687;1688;1689;1690;1691;1692;1693;1694;1695;1696;1697;1698;1699;1700;1701	1695		41	163820000	191210000	136890000
182	ADQQMLIYQGK	VKRIIETTQGQSTYRADQQMLIYQGKILKD	STYRADQQMLIYQGKILKDETTLESNGVAE	R	A	D	G	K	I	11	0	1293.64	Zm00001d045665_P005;Zm00001d045665_P004;Zm00001d045665_P002;Zm00001d045665_P001;Zm00001d045665_P003	Zm00001d045665_P005	41	51	yes	no	2	0.02381	53.317									1	0	0	0	0	0	0	0	0	0	1378	190	1199	1702	1702		1	0	0	0
183	ADSDAEDEGGK	EITEFELKYKIRIRKADSDAEDEGGKKEGT	RIRKADSDAEDEGGKKEGTAQGVLVGPAGQ	K	A	D	G	K	K	11	0	1092.42	Zm00001d024573_P001	Zm00001d024573_P001	121	131	yes	yes	2	0.032119	86.898					1					0	0	0	0	3238400	0	0	0	0	782	191	1200	1703	1703		0	0	0	0
184	ADSDAEDEGGKK	EITEFELKYKIRIRKADSDAEDEGGKKEGT	IRKADSDAEDEGGKKEGTAQGVLVGPAGQ_	K	A	D	K	K	E	12	1	1220.52	Zm00001d024573_P001	Zm00001d024573_P001	121	132	yes	yes	3	9.5981e-07	97.214				1						0	0	0	0	0	0	0	0	0	782	192	1201	1704	1704		1	0	0	0
185	ADSQEDDFAR	AHTVGRAICPFFQDRADSQEDDFARQLKAD	FFQDRADSQEDDFARQLKADCARDPNRLQQ	R	A	D	A	R	Q	10	0	1152.47	Zm00001d002901_P001	Zm00001d002901_P001	214	223	yes	yes	2	2.4039e-31	200.56	1	1	1	1	1	1	1	1	1	366360000	272830000	378980000	133030000	106150000	164890000	104750000	206940000	108080000	92	193	1202;1203;1204;1205;1206;1207;1208;1209;1210	1705;1706;1707;1708;1709;1710;1711;1712;1713;1714;1715;1716;1717;1718;1719;1720;1721;1722	1719		18	366360000	261570000	359680000
186	ADTQSVDFQK	KLKPAFEEIAVGKYRADTQSVDFQKKVDLI	VGKYRADTQSVDFQKKVDLIPFLPSSLTLA	R	A	D	Q	K	K	10	0	1137.53	Zm00001d013737_P001;Zm00001d021844_P010;Zm00001d021844_P009;Zm00001d021844_P008;Zm00001d021844_P007;Zm00001d021844_P004;Zm00001d021844_P002;Zm00001d021844_P006;Zm00001d021844_P005;Zm00001d026118_P022;Zm00001d026118_P019;Zm00001d026118_P020;Zm00001d026118_P021;Zm00001d021844_P001;Zm00001d021844_P003	Zm00001d013737_P001	128	137	yes	no	2	6.5299e-11	180.45	1	1	1	1	1		1	1	1	48253000	43283000	59569000	49985000	46439000	0	50385000	15421000	34303000	477	194	1211;1212;1213;1214;1215;1216;1217;1218	1723;1724;1725;1726;1727;1728;1729;1730;1731;1732;1733;1734	1723		12	48253000	41496000	56536000
187	ADVDAAVEALK	AEAVRALKAGGGASKADVDAAVEALKALKV	GASKADVDAAVEALKALKVEAGAAARRLQQ	K	A	D	L	K	A	11	0	1100.57	Zm00001d031674_P004;Zm00001d031674_P003	Zm00001d031674_P004	39	49	no	no	2	0.0041308	82.261							1		1	0	0	0	0	0	0	24232000	0	0	974	195	1219;1220	1735;1736;1737	1736		3	0	0	0
188	ADVDEYR	______________________________	______________________________	M	A	D	Y	R	C	7	0	866.377	Zm00001d034768_P006;Zm00001d034768_P005;Zm00001d034768_P004;Zm00001d034768_P003;Zm00001d034768_P002;Zm00001d034768_P001	Zm00001d034768_P006	2	8	yes	no	1	0.035909	60.788	1									8167100	0	0	0	0	0	0	0	0	1065	196	1221	1738	1738		0	8167100	0	0
189	ADVDVEPEVAAGAPK	______________________________	ADVDVEPEVAAGAPKKRTFRKYSYRGVDLD	M	A	D	P	K	K	15	0	1466.73	Zm00001d007815_P003;Zm00001d007815_P002;Zm00001d007815_P001;Zm00001d007815_P004;Zm00001d007810_P005;Zm00001d007810_P007;Zm00001d007810_P008;Zm00001d007810_P009;Zm00001d007819_P001;Zm00001d007810_P004;Zm00001d007819_P002;Zm00001d007819_P004;Zm00001d007819_P006;Zm00001d018979_P001	Zm00001d007815_P003	2	16	no	no	1;2	3.3222e-08	151.1	1	2	1	2	1	2	1	2	3	72667000	121220000	91051000	145780000	82174000	168180000	76877000	59759000	81075000	235;650	197	1222;1223;1224;1225;1226;1227;1228;1229;1230;1231;1232;1233;1234;1235;1236	1739;1740;1741;1742;1743;1744;1745;1746;1747;1748;1749;1750;1751;1752;1753;1754;1755;1756;1757;1758;1759;1760;1761;1762;1763;1764;1765;1766;1767;1768;1769	1763		30	72667000	116220000	86415000
190	ADVGVGPVSWDDTVAAYAQSYAAQR	QNSPQDYVDPHNAARADVGVGPVSWDDTVA	DDTVAAYAQSYAAQRQGDCQLIHSGGPYGE	R	A	D	Q	R	Q	25	0	2596.22	Zm00001d018738_P001	Zm00001d018738_P001	39	63	yes	yes	2	2.2201e-30	111.92									1	0	0	0	0	0	0	0	0	37734000	639	198	1237	1770	1770		1	0	0	0
191	ADVLHLSTK	FELSMWRCSDELRMRADVLHLSTKKDAKHY	DELRMRADVLHLSTKKDAKHYIEFWKKVPP	R	A	D	T	K	K	9	0	982.545	Zm00001d020057_P006;Zm00001d020057_P003;Zm00001d020057_P004;Zm00001d020057_P005	Zm00001d020057_P006	340	348	yes	no	2	0.002751	81.547					1	1				0	0	0	0	0	0	0	0	0	678	199	1238;1239	1771;1772	1771		2	0	0	0
192	ADVPVAEQDEVSQALLDR	______________________________	PVAEQDEVSQALLDRFRCAPVFLPDRLNDR	R	A	D	D	R	F	18	0	1953.96	Zm00001d012748_P019;Zm00001d012748_P013;Zm00001d012748_P020;Zm00001d012748_P018;Zm00001d012748_P005;Zm00001d012748_P015;Zm00001d012748_P017;Zm00001d012748_P014;Zm00001d012748_P011;Zm00001d012748_P010;Zm00001d012748_P009;Zm00001d012748_P003;Zm00001d012748_P001;Zm00001d012748_P002	Zm00001d012748_P019	11	28	yes	no	2	0.00084818	65.563	1	1								0	0	0	0	0	0	0	0	0	426	200	1240;1241	1773;1774	1773		2	0	0	0
193	ADWDAESQR	NFGSMFSVADQQQVKADWDAESQREGEDYA	DQQQVKADWDAESQREGEDYASDHGGDDIE	K	A	D	Q	R	E	9	0	1076.45	Zm00001d029762_P001;Zm00001d029762_P002;Zm00001d029762_P012;Zm00001d029762_P008;Zm00001d029762_P004	Zm00001d029762_P001	30	38	yes	no	2	0.0093182	85.666					1	1				0	0	0	0	17408000	16458000	0	0	0	928	201	1242;1243	1775;1776	1776		2	0	0	0
194	AEAAPAAGGGIGDILATSDR	______________________________	AAGGGIGDILATSDRDFLVRNSGEQVKISS	M	A	E	D	R	D	20	0	1811.9	Zm00001d029457_P001	Zm00001d029457_P001	2	21	yes	yes	2	5.2793e-36	179.56	1	1	1	1	1	1	3	4	4	22906000	25600000	21072000	49641000	47616000	50788000	51267000	90466000	27733000	919	202	1244;1245;1246;1247;1248;1249;1250;1251;1252;1253;1254;1255;1256;1257;1258;1259;1260	1777;1778;1779;1780;1781;1782;1783;1784;1785;1786;1787;1788;1789;1790;1791;1792;1793;1794;1795;1796;1797;1798;1799;1800;1801;1802;1803	1785		25	22906000	24543000	19999000
195	AEADFGR	MPEGFYILRWREPGRAEADFGRFDVRRVVR	LRWREPGRAEADFGRFDVRRVVRTIYVLFA	R	A	E	G	R	F	7	0	764.345	Zm00001d013934_P001;Zm00001d032570_P001;Zm00001d032570_P002	Zm00001d013934_P001	157	163	yes	no	2	0.014027	114.59	1		1	1			1			92106000	0	96508000	94051000	0	0	112300000	0	0	486	203	1261;1262;1263;1264	1804;1805;1806;1807;1808;1809;1810	1810		7	92106000	0	91594000
196	AEADLGNVLK	IERVRINAQWVKNIKAEADLGNVLKKLAYK	VKNIKAEADLGNVLKKLAYKH_________	K	A	E	L	K	K	10	0	1028.55	Zm00001d016373_P003;Zm00001d016373_P010;Zm00001d016373_P008;Zm00001d016373_P001;Zm00001d016373_P004;Zm00001d016373_P002;Zm00001d016373_P007	Zm00001d016373_P003	864	873	yes	no	2	0.0082503	80.219							1			0	0	0	0	0	0	55819000	0	0	558	204	1265	1811	1811		1	0	0	0
197	AEAEGSLK	LEKSATYDEIKAAVKAEAEGSLKGILGYVE	EIKAAVKAEAEGSLKGILGYVEEDLVSTDF	K	A	E	L	K	G	8	0	803.403	Zm00001d051001_P004;Zm00001d051001_P002;Zm00001d051001_P001;Zm00001d017121_P001	Zm00001d051001_P004	224	231	yes	no	2	0.0079159	110.81	1					1	1	1	1	571920000	0	0	0	0	380480000	759790000	870260000	388780000	589	205	1266;1267;1268;1269;1270	1812;1813;1814;1815;1816;1817	1815		6	571920000	0	0
198	AEAEHHPGPR	ALDTETGAWTRLDDRAEAEHHPGPRGWCAF	RLDDRAEAEHHPGPRGWCAFTAGEKDGQRG	R	A	E	P	R	G	10	0	1099.52	Zm00001d019221_P001	Zm00001d019221_P001	330	339	yes	yes	3	0.0031975	71.614				1		1				0	0	0	5617600	0	8988900	0	0	0	658	206	1271;1272	1818;1819;1820	1818		3	0	0	0
199	AEAEHTDPATAK	RDCKRLIKDFERVSKAEAEHTDPATAKMLH	VSKAEAEHTDPATAKMLHDRKQSMIKELNS	K	A	E	A	K	M	12	0	1239.57	Zm00001d036406_P001	Zm00001d036406_P001	67	78	yes	yes	2	0.001153	93.556		1								0	4398900	0	0	0	0	0	0	0	1111	207	1273	1821	1821		1	0	4217200	0
201	AEAFDPAYDDDAQK	SFELELEAGTSLLEKAEAFDPAYDDDAQKL	KAEAFDPAYDDDAQKLCGVKGADARGGVGP	K	A	E	Q	K	L	14	0	1554.65	Zm00001d016708_P002	Zm00001d016708_P002	429	442	yes	yes	2	3.4345e-12	102.4							1		1	0	0	0	0	0	0	0	0	0	575	209	1288;1289	1840;1841	1841		2	0	0	0
202	AEAGQVGVGPEEAR	GGVQIAVGEAGWPTKAEAGQVGVGPEEARD	KAEAGQVGVGPEEARDFNAGMIRVCSGGKG	K	A	E	A	R	D	14	0	1368.66	Zm00001d004768_P002;Zm00001d004768_P001	Zm00001d004768_P002	29	42	yes	no	2	4.8419e-07	109.16							1		1	0	0	0	0	0	0	52855000	0	37350000	138	210	1290;1291	1842;1843;1844	1843		2	0	0	0
203	AEAQAAYDK	EREEKRAQRDRLRQRAEAQAAYDKAKRKEQ	DRLRQRAEAQAAYDKAKRKEQSSSRSSGGA	R	A	E	D	K	A	9	0	965.445	Zm00001d054107_P003;Zm00001d054107_P002;Zm00001d054107_P001;Zm00001d054107_P006;Zm00001d054107_P005	Zm00001d054107_P003	269	277	yes	no	2	0.00042781	141.2	1	1	1	1	1	1	1	1	1	52100000	41675000	50618000	84281000	60910000	112220000	58575000	75715000	29998000	1577	211	1292;1293;1294;1295;1296;1297;1298;1299;1300	1845;1846;1847;1848;1849;1850;1851;1852;1853;1854;1855;1856	1851		12	52100000	39954000	48041000
204	AEATDVANAVLDGSDAILLGAETLR	TRVVDSMTDNLRPTRAEATDVANAVLDGSD	LDGSDAILLGAETLRGLYPVETISTVGRIC	R	A	E	L	R	G	25	0	2484.27	Zm00001d023379_P001;Zm00001d052494_P002;Zm00001d052494_P001;Zm00001d052494_P003	Zm00001d023379_P001	328	352	no	no	2	1.4176e-211	264.16							1			0	0	0	0	0	0	46314000	0	0	753;1535	212	1301	1857	1857		1	0	0	0
205	AEDASAAEGEADSK	SASDTEAAVAEAEAKAEDASAAEGEADSKA	KAEDASAAEGEADSKASSAIVPTSTNIDDC	K	A	E	S	K	A	14	0	1349.56	Zm00001d022560_P011;Zm00001d022560_P015;Zm00001d022560_P004;Zm00001d022560_P001;Zm00001d022560_P009;Zm00001d022560_P003;Zm00001d022560_P005;Zm00001d022560_P002	Zm00001d022560_P011	74	87	yes	no	2	6.4937e-17	132.56				1	1	1				0	0	0	0	17119000	10468000	0	0	0	747	213	1302;1303;1304	1858;1859;1860	1858		3	0	0	0
206	AEDAVAEATSR	ILDKVAPYIPKEEPKAEDAVAEATSREVAV	EEPKAEDAVAEATSREVAVEVEDAEPAIAD	K	A	E	S	R	E	11	0	1118.52	Zm00001d009010_P003;Zm00001d009010_P002;Zm00001d009010_P001	Zm00001d009010_P003	136	146	yes	no	2	0.0010878	147.73	1	1	1	1	1	1		1		58792000	40134000	64678000	73903000	59062000	96085000	0	22590000	0	286	214	1305;1306;1307;1308;1309;1310;1311	1861;1862;1863;1864;1865;1866;1867;1868;1869;1870;1871	1869		10	58792000	38477000	61385000
207	AEDEEVKK	KEEIEKMVQEAEKYKAEDEEVKKKVDAKNA	QEAEKYKAEDEEVKKKVDAKNALENYAYNM	K	A	E	K	K	K	8	1	946.461	Zm00001d012420_P005;Zm00001d012420_P004;Zm00001d012420_P003;Zm00001d012420_P001;Zm00001d012420_P006;Zm00001d042922_P001;Zm00001d012420_P002;Zm00001d042922_P005;Zm00001d042922_P007;Zm00001d042922_P006;Zm00001d042922_P004;Zm00001d042922_P003;Zm00001d042922_P002;Zm00001d042922_P008	Zm00001d012420_P005	505	512	no	no	2	2.5864e-13	180.93	1	1	1	1		1		1		35210000	45614000	59943000	40376000	0	36883000	0	27099000	0	414;1307	215	1312;1313;1314;1315;1316;1317	1872;1873;1874;1875;1876;1877	1874		3	35210000	43730000	56891000
208	AEDITAINTESAVR	IALGSEMSGGIQDVRAEDITAINTESAVRI	RAEDITAINTESAVRIKTAVGRGAYVRDVF	R	A	E	V	R	I	14	0	1488.74	Zm00001d035899_P001	Zm00001d035899_P001	322	335	yes	yes	2	2.3217e-05	103.21									1	0	0	0	0	0	0	0	0	47159000	1094	216	1318	1878	1878		0	0	0	0
209	AEDNAADEADR	LIGLVLVLVHAALHKAEDNAADEADRWYAP	ALHKAEDNAADEADRWYAPVSQQPSH____	K	A	E	D	R	W	11	0	1175.47	Zm00001d039455_P002;Zm00001d039455_P001	Zm00001d039455_P002	172	182	yes	no	2	0.0033879	67.726									1	0	0	0	0	0	0	0	0	0	1218	217	1319	1879	1879		1	0	0	0
210	AEDNIEK	DLDSCSSEILELFNKAEDNIEKGIEMWEEM	EILELFNKAEDNIEKGIEMWEEMEEQRLKN	K	A	E	E	K	G	7	0	817.382	Zm00001d021400_P003;Zm00001d021400_P002;Zm00001d021400_P001	Zm00001d021400_P003	425	431	yes	no	2	0.033827	87.284									1	0	0	0	0	0	0	0	0	45054000	705	218	1320	1880	1880		1	0	0	0
211	AEDSAAAATWGGGDK	______________________________	AEDSAAAATWGGGDKLILRGLQFHGFHGVL	M	A	E	D	K	L	15	0	1405.61	Zm00001d031979_P001	Zm00001d031979_P001	2	16	yes	yes	2	2.8022e-08	113.77	1	1	2	1	1	1		2		0	0	0	5816700	7827700	6602900	0	4870200	0	984	219	1321;1322;1323;1324;1325;1326;1327;1328;1329	1881;1882;1883;1884;1885;1886;1887;1888;1889;1890;1891;1892	1887		12	0	0	0
212	AEDVQGR	LQGDEDQAYRKIRLRAEDVQGRNVLTNFWG	AYRKIRLRAEDVQGRNVLTNFWGMNFTTDK	R	A	E	G	R	N	7	0	773.367	Zm00001d048157_P001;Zm00001d028117_P003;Zm00001d028117_P002;Zm00001d028117_P001;Zm00001d048159_P001;Zm00001d048158_P003;Zm00001d048158_P001;Zm00001d048158_P002	Zm00001d048159_P001	88	94	no	no	2	0.00035206	141.98	1	1	1		1	1			1	352310000	390330000	428050000	0	635020000	0	0	0	0	1427;1428	220	1330;1331;1332;1333;1334;1335	1893;1894;1895;1896;1897;1898;1899	1898		6	352310000	374210000	406260000
213	AEEAAAGADGLSDFQK	KTWKPKYDVEKEKEKAEEAAAGADGLSDFQ	EEAAAGADGLSDFQKKIFDVLYKIADIPFL	K	A	E	Q	K	K	16	0	1578.72	Zm00001d025305_P001;Zm00001d025305_P002	Zm00001d025305_P001	409	424	yes	no	2	1.8334e-12	130.1		1		4	2	1		2	1	0	0	0	0	7625800	0	0	0	23863000	803	221	1336;1337;1338;1339;1340;1341;1342;1343;1344;1345;1346	1900;1901;1902;1903;1904;1905;1906;1907;1908;1909;1910;1911	1908		12	0	0	0
214	AEEAAAQEPVK	PAKEEAPADKEDEPKAEEAAAQEPVKEEAK	DEPKAEEAAAQEPVKEEAKPEEPKTEAPAE	K	A	E	V	K	E	11	0	1141.56	Zm00001d038262_P001	Zm00001d038262_P001	152	162	yes	yes	2	4.0321e-17	190.02	1		1	1	1	1		1	1	53999000	0	47852000	66015000	87110000	74174000	0	29454000	0	1170	222	1347;1348;1349;1350;1351;1352;1353	1912;1913;1914;1915;1916;1917;1918	1914		7	53999000	0	45416000
215	AEEAAAQEPVKEEAKPEEPK	PAKEEAPADKEDEPKAEEAAAQEPVKEEAK	AQEPVKEEAKPEEPKTEAPAEAAPEEVKDE	K	A	E	P	K	T	20	1	2179.06	Zm00001d038262_P001	Zm00001d038262_P001	152	171	yes	yes	2;3;4	4.173e-42	182.76				1	1		2		2	0	0	0	39541000	51434000	0	270570000	0	63646000	1170	223	1354;1355;1356;1357;1358;1359	1919;1920;1921;1922;1923;1924	1923		6	0	0	0
216	AEEAELIASK	GTFKSGLQGGVHIVKAEEAELIASKMLGQI	VHIVKAEEAELIASKMLGQILITKQTGPEG	K	A	E	S	K	M	10	0	1059.54	Zm00001d017258_P007;Zm00001d017258_P001;Zm00001d017258_P003;Zm00001d017258_P008;Zm00001d017258_P010;Zm00001d017258_P004;Zm00001d017258_P009;Zm00001d017258_P011;Zm00001d017258_P002;Zm00001d017258_P006;Zm00001d037006_P021;Zm00001d037006_P020;Zm00001d037006_P001;Zm00001d037006_P019;Zm00001d037006_P017;Zm00001d037006_P015;Zm00001d037006_P012;Zm00001d037006_P018;Zm00001d037006_P022;Zm00001d037006_P004…	Zm00001d017258_P007	101	110	yes	no	2	0.0019475	116.3				1	1	1	1		1	0	0	0	25961000	27652000	23881000	97977000	0	33756000	592	224	1360;1361;1362;1363;1364	1925;1926;1927;1928;1929;1930;1931;1932	1926		8	0	0	0
217	AEEAESIAR	GTFKSGLQGGVHIVKAEEAESIARKMLGQI	GVHIVKAEEAESIARKMLGQILVTKQTGPE	K	A	E	A	R	K	9	0	974.467	Zm00001d051129_P007;Zm00001d051129_P003;Zm00001d051129_P005;Zm00001d051129_P002;Zm00001d051129_P006;Zm00001d051129_P008	Zm00001d051129_P007	101	109	yes	no	2	0.00012153	152.63	1	1	1	1	1	1	1	1	1	62887000	134170000	103870000	117830000	157860000	94069000	120800000	132130000	67628000	1501	225	1365;1366;1367;1368;1369;1370;1371;1372;1373	1933;1934;1935;1936;1937;1938;1939;1940;1941	1934		5	62887000	128630000	98585000
218	AEEAQAELPDSNQDVQQLIDNFAR	HFAVPAGRLDGFVSKAEEAQAELPDSNQDV	DSNQDVQQLIDNFARKNFTVEELVILTGAH	K	A	E	A	R	K	24	0	2700.26	Zm00001d008173_P001	Zm00001d008173_P001	162	185	yes	yes	2	1.6707e-52	185.74									1	0	0	0	0	0	0	0	0	40727000	243	226	1374	1942	1942		1	0	0	0
219	AEEAQPAAER	______________________________	______________________________	R	A	E	E	R	R	10	0	1070.5	Zm00001d018333_P001	Zm00001d018333_P001	4	13	yes	yes	2	0.036594	51.949		1								0	0	0	0	0	0	0	0	0	621	227	1375	1943	1943		1	0	0	0
220	AEEASAPAAGTEAPPGK	______________________________	EASAPAAGTEAPPGKMTMVVGVDESEHSFY	M	A	E	G	K	M	17	0	1552.74	Zm00001d023830_P001	Zm00001d023830_P001	2	18	yes	yes	2	6.2154e-12	133.32	1	1	1	1	2	1	1	1	1	54597000	49736000	58577000	61768000	87555000	92929000	30859000	25929000	24345000	763	228	1376;1377;1378;1379;1380;1381;1382;1383;1384;1385	1944;1945;1946;1947;1948;1949;1950;1951;1952;1953;1954;1955;1956;1957;1958;1959;1960;1961	1949		18	54597000	47682000	55594000
221	AEEDYEK	DDGGDATLLIHEGVKAEEDYEKTGKIPDPE	LLIHEGVKAEEDYEKTGKIPDPESTDNAEF	K	A	E	E	K	T	7	0	882.361	Zm00001d049239_P001;Zm00001d049239_P003;Zm00001d049239_P004	Zm00001d049239_P001	153	159	yes	no	1;2	0.0031517	151.29			1		1	1	1	1	1	0	0	221930000	0	94145000	283980000	117070000	160230000	117210000	1453	229	1386;1387;1388;1389;1390;1391	1962;1963;1964;1965;1966;1967;1968	1968		7	0	0	210630000
222	AEEEAAAGADGLSEFQK	KTWKPKYDVEKEKEKAEEEAAAGADGLSEF	EEAAAGADGLSEFQKKIFDVLYKIADVPFL	K	A	E	Q	K	K	17	0	1721.77	Zm00001d003857_P001;Zm00001d003857_P002	Zm00001d003857_P001	409	425	yes	no	2	5.3005e-35	191.53				3	2	1	1	1	1	0	0	0	15341000	0	0	40626000	0	22984000	115	230	1392;1393;1394;1395;1396;1397;1398;1399;1400	1969;1970;1971;1972;1973;1974;1975;1976;1977;1978;1979	1975		11	0	0	0
223	AEEHLSK	DRIQSLGRLQSVLTKAEEHLSKLPADTPYS	RLQSVLTKAEEHLSKLPADTPYSQFAYKFQ	K	A	E	S	K	L	7	0	812.403	Zm00001d029087_P002;Zm00001d029091_P010;Zm00001d029087_P003;Zm00001d029091_P003;Zm00001d029091_P005;Zm00001d029087_P006;Zm00001d029087_P010;Zm00001d029087_P013;Zm00001d029087_P016;Zm00001d029087_P018;Zm00001d029091_P002;Zm00001d029087_P009;Zm00001d029091_P007;Zm00001d029087_P012;Zm00001d029091_P016;Zm00001d029087_P021;Zm00001d029091_P004;Zm00001d029087_P008;Zm00001d029091_P008;Zm00001d029091_P015…	Zm00001d029087_P002	211	217	yes	no	2	0.015602	102.3				1	1					0	0	0	25385000	27495000	0	0	0	0	910	231	1401;1402	1980;1981	1981		2	0	0	0
224	AEEIPEEEK	HEKIENINDQYWTLRAEEIPEEEKNLGPHD	QYWTLRAEEIPEEEKNLGPHDRLIHVYHFM	R	A	E	E	K	N	9	0	1072.49	Zm00001d023640_P007;Zm00001d052943_P009;Zm00001d041035_P002;Zm00001d052943_P024;Zm00001d023640_P032;Zm00001d041035_P005;Zm00001d023640_P020;Zm00001d041035_P001;Zm00001d052943_P018;Zm00001d023640_P010;Zm00001d023640_P014;Zm00001d023640_P023;Zm00001d023640_P044;Zm00001d023640_P042;Zm00001d023640_P034;Zm00001d023640_P005;Zm00001d023640_P004;Zm00001d052943_P002;Zm00001d041035_P004;Zm00001d041035_P003…	Zm00001d023640_P007	252	260	yes	no	2	0.004872	88.177	1		1	1	1	1				10695000	0	19680000	12203000	0	12463000	0	0	0	757	232	1403;1404;1405;1406;1407	1982;1983;1984;1985;1986	1985		5	10695000	0	18678000
225	AEEPAKEELK	PEETKTEAPAPEEPKAEEPAKEELKAEAAT	PEEPKAEEPAKEELKAEAATEAVAEETKPA	K	A	E	L	K	A	10	1	1142.58	Zm00001d038262_P001	Zm00001d038262_P001	205	214	yes	yes	2	0.017668	151.83		1			1		1			0	55709000	0	0	109810000	0	81904000	0	0	1170	233	1408;1409;1410	1987;1988;1989	1988		3	0	53409000	0
226	AEEPAKEEPAAEAEATAEEPK	PPPPKAKETKVEEAKAEEPAKEEPAAEAEA	EEPAAEAEATAEEPKAQVAADAPVEEVKTE	K	A	E	P	K	A	21	1	2196.01	Zm00001d042664_P002;Zm00001d042664_P001	Zm00001d042664_P002	120	140	yes	no	3	2.93e-23	122.18							1		1	0	0	0	0	0	0	53639000	0	32879000	1301	234	1411;1412	1990;1991;1992;1993;1994;1995;1996	1995		7	0	0	0
227	AEEQSNPQHQQAEER	______________________________	AEEQSNPQHQQAEEREVMVEQQQPRRAPKL	M	A	E	E	R	E	15	0	1779.78	Zm00001d022469_P002	Zm00001d022469_P002	2	16	yes	yes	2	1.4058e-135	256.95				1	1	1	1		1	0	0	0	29234000	33676000	32184000	32547000	0	24292000	743	235	1413;1414;1415;1416;1417	1997;1998;1999;2000;2001;2002	1998		6	0	0	0
228	AEESGRPLPK	______________________________	______________________________	M	A	E	P	K	F	10	0	1082.57	Zm00001d045784_P002;Zm00001d045784_P001;Zm00001d037381_P001	Zm00001d045784_P002	2	11	yes	no	2	0.0009461	104.2	1	1	1	1		1	1		1	29987000	29977000	58769000	64496000	0	107320000	80904000	0	77516000	1136	236	1418;1419;1420;1421;1422;1423;1424	2003;2004;2005;2006;2007;2008;2009;2010;2011	2010		9	29987000	28739000	55776000
229	AEETAPVAEEK	AAPAAEVVVTEEEKKAEETAPVAEEKAVEA	EEKKAEETAPVAEEKAVEAAVEKAAEAEAG	K	A	E	E	K	A	11	0	1172.56	Zm00001d038262_P001	Zm00001d038262_P001	25	35	yes	yes	2	1.4032e-15	185.6	1		1		1	1	1	1	1	45381000	0	30875000	0	74334000	62930000	41447000	40529000	28179000	1170	237	1425;1426;1427;1428;1429;1430;1431	2012;2013;2014;2015;2016;2017;2018;2019	2014		8	45381000	0	29303000
230	AEETVQELR	______________________________	______________________________	M	A	E	L	R	A	9	0	1073.54	Zm00001d004731_P002;Zm00001d004731_P001	Zm00001d004731_P002	2	10	yes	no	2	0.00046093	121.05		1		1	1	1	1	1	1	0	4917500	0	11888000	11283000	7686400	0	7652100	0	136	238	1432;1433;1434;1435;1436;1437;1438	2020;2021;2022;2023;2024;2025;2026;2027	2026		7	0	4714500	0
231	AEEVPDEEK	NEKIENINDQYWTLRAEEVPDEEKNLGPFD	QYWTLRAEEVPDEEKNLGPFDRLIHVYHFT	R	A	E	E	K	N	9	0	1044.46	Zm00001d018859_P022;Zm00001d018859_P015;Zm00001d018859_P013;Zm00001d018859_P010;Zm00001d018859_P002;Zm00001d018859_P026;Zm00001d018859_P003;Zm00001d018859_P001;Zm00001d018859_P008;Zm00001d018859_P038;Zm00001d018859_P011;Zm00001d018859_P033;Zm00001d018859_P028;Zm00001d018859_P031;Zm00001d018859_P017;Zm00001d018859_P027;Zm00001d018859_P032;Zm00001d018859_P020;Zm00001d018859_P018;Zm00001d018859_P004…	Zm00001d018859_P022	982	990	yes	no	2	0.00271	81.642						1				0	0	0	0	0	0	0	0	0	643	239	1439	2028	2028		1	0	0	0
232	AEGESESAR	LVAKAEQERRAAIVRAEGESESARLISEAT	RAAIVRAEGESESARLISEATAMAGTGLIE	R	A	E	A	R	L	9	0	934.399	Zm00001d025619_P001	Zm00001d025619_P001	219	227	yes	yes	2	1.0921e-06	163.99	1	1	1	1	1	1	1	1	1	93441000	0	123250000	148560000	139450000	129750000	188530000	228110000	19198000	809	240	1440;1441;1442;1443;1444;1445;1446;1447;1448	2029;2030;2031;2032;2033;2034;2035;2036;2037;2038;2039	2029		11	93441000	0	116970000
233	AEGEVILEDVQPSAVSTR	LGKTQKTNQFLESLKAEGEVILEDVQPSAV	EVILEDVQPSAVSTRSSALPSDPVTVTIEE	K	A	E	T	R	S	18	0	1898.96	Zm00001d023943_P007;Zm00001d023943_P006;Zm00001d041785_P011;Zm00001d041785_P013;Zm00001d023943_P002;Zm00001d041785_P004;Zm00001d023943_P010;Zm00001d023943_P008;Zm00001d041785_P006;Zm00001d023943_P011;Zm00001d041785_P002;Zm00001d041785_P001;Zm00001d041785_P005;Zm00001d023943_P009;Zm00001d041785_P010;Zm00001d041785_P007;Zm00001d023943_P012;Zm00001d041785_P008;Zm00001d023943_P001;Zm00001d023943_P005…	Zm00001d023943_P007	229	246	yes	no	2	0.0011248	60.628		2								0	0	0	0	0	0	0	0	0	765	241	1449;1450	2040;2041	2040		2	0	0	0
234	AEHAVEDSSQPSHASEGK	VWHGNHHHHYRQTVRAEHAVEDSSQPSHAS	AVEDSSQPSHASEGKSHPKGSVLAPMAGLV	R	A	E	G	K	S	18	0	1864.82	Zm00001d031013_P007;Zm00001d031013_P001;Zm00001d031013_P008;Zm00001d031013_P003;Zm00001d031013_P002	Zm00001d031013_P007	100	117	yes	no	3	5.0721e-11	107.72	1	1	1		1	1				7234900	11453000	0	0	24053000	5117600	0	0	0	949	242	1451;1452;1453;1454;1455	2042;2043;2044;2045;2046;2047	2046		6	7234900	10980000	0
235	AEISTVDVLTPK	AALVSLALFGAFVSRAEISTVDVLTPKVFI	VSRAEISTVDVLTPKVFIGLIVGAMLPYWF	R	A	E	P	K	V	12	0	1271.7	Zm00001d046591_P003;Zm00001d046591_P001	Zm00001d046591_P003	464	475	yes	no	2	0.00033499	119.53							1		1	0	0	0	0	0	0	18019000	0	15329000	1393	243	1456;1457	2048;2049;2050;2051;2052	2049		5	0	0	0
236	AEKPAAAAEPK	GLWAIKAKNGGVFPKAEKPAAAAEPKFYPA	VFPKAEKPAAAAEPKFYPADDVKPRVPSTR	K	A	E	P	K	F	11	0	1081.58	Zm00001d017047_P001	Zm00001d017047_P001	39	49	yes	yes	2;3	2.1017e-15	183.33	1	1		1	2		2	2	1	47771000	53507000	0	125850000	236550000	0	304230000	222190000	0	584	244	1458;1459;1460;1461;1462;1463;1464;1465;1466;1467	2053;2054;2055;2056;2057;2058;2059;2060;2061;2062	2054		8	47771000	51298000	0
237	AELLDPAVK	FHTASPFYHNVKDAKAELLDPAVKGTLNVL	NVKDAKAELLDPAVKGTLNVLGSCKKASIK	K	A	E	V	K	G	9	0	954.539	Zm00001d015956_P001	Zm00001d015956_P001	105	113	yes	yes	2	0.028405	69.598									1	0	0	0	0	0	0	0	0	38248000	548	245	1468	2063	2063		1	0	0	0
238	AELTTEQVLK	______________________________	______________________________	R	A	E	L	K	R	10	0	1130.62	Zm00001d021721_P003;Zm00001d021721_P002;Zm00001d021721_P001;Zm00001d006565_P001;Zm00001d006565_P002	Zm00001d021721_P003	4	13	yes	no	2	0.007372	84.213							1			0	0	0	0	0	0	32140000	0	0	717	246	1469	2064	2064		1	0	0	0
239	AEMGTETPVK	GTKIDELEQSINDLKAEMGTETPVKKPDEP	INDLKAEMGTETPVKKPDEPKPADSA____	K	A	E	V	K	K	10	0	1061.51	Zm00001d005675_P003;Zm00001d005675_P007;Zm00001d005675_P004;Zm00001d005675_P006	Zm00001d005675_P003	58	67	yes	no	2	0.0065411	95.502	1	2	1	1	2	1	1	2		33124000	55742000	62619000	35449000	30230000	33287000	14058000	26196000	0	166	247;248	1470;1471;1472;1473;1474;1475;1476;1477;1478;1479;1480	2065;2066;2067;2068;2069;2070;2071;2072;2073;2074;2075;2076;2077	2071		12	33124000	53440000	59431000
240	AENDPTVPDAPAK	WIDLFLNSVPSFKQRAENDPTVPDAPAKAE	QRAENDPTVPDAPAKAEKFAQRYTSMLEEL	R	A	E	A	K	A	13	0	1323.63	Zm00001d045911_P003;Zm00001d045911_P004;Zm00001d045911_P005;Zm00001d045911_P002;Zm00001d045911_P001	Zm00001d045911_P003	60	72	yes	no	2	2.2056e-09	105.13					1	1	1		1	0	0	0	0	0	0	0	0	0	1384	249	1481;1482;1483;1484	2078;2079;2080;2081	2080		4	0	0	0
241	AENFQLQGR	______________________________	______________________________	M	A	E	G	R	H	9	0	1061.53	Zm00001d042746_P003	Zm00001d042746_P003	2	10	yes	yes	2	0.00074081	114.89		1		1	1	1		2	1	0	6377700	0	8521300	8271300	7092100	0	3915200	0	1305	250	1485;1486;1487;1488;1489;1490;1491	2082;2083;2084;2085;2086;2087;2088;2089;2090;2091	2083		9	0	6114400	0
242	AEPAAEVAEK	EEPAAAEPAAEEPEKAEPAAEVAEKASE__	EEPEKAEPAAEVAEKASE____________	K	A	E	E	K	A	10	0	1013.5	Zm00001d006010_P001	Zm00001d006010_P001	125	134	yes	yes	2	0.00037962	93.111	3	1	1	1	1	1	1			0	30879000	24930000	33066000	0	22123000	32720000	0	0	173	251	1492;1493;1494;1495;1496;1497;1498;1499;1500	2092;2093;2094;2095;2096;2097;2098;2099;2100;2101;2102	2099		11	0	29604000	23661000
243	AEPSQQLR	______________________________	______________________________	M	A	E	L	R	S	8	0	927.477	Zm00001d053663_P002;Zm00001d053663_P003;Zm00001d053663_P001;Zm00001d053663_P011;Zm00001d053663_P010;Zm00001d053663_P009;Zm00001d053663_P007;Zm00001d053663_P005;Zm00001d053663_P006;Zm00001d053663_P004;Zm00001d053663_P008	Zm00001d053663_P002	2	9	yes	no	2	0.019488	54.611				1	1	1				0	0	0	10620000	13508000	11347000	0	0	0	1563	252	1501;1502;1503	2103;2104;2105;2106	2106		4	0	0	0
244	AEQLASQDAPNPPAPAQR	______________________________	LASQDAPNPPAPAQRVLMTNTHGEKLVGLL	M	A	E	Q	R	V	18	0	1859.91	Zm00001d044288_P001	Zm00001d044288_P001	2	19	yes	yes	2	9.2043e-21	141.38	1		1	1	1	1		1		4491200	0	7108400	12523000	0	11547000	0	4871600	0	1342	253	1504;1505;1506;1507;1508;1509	2107;2108;2109;2110;2111;2112;2113;2114;2115;2116;2117	2114		11	4491200	0	6746500
245	AEQMLINNPSR	RTEEGKPLVLNVVRRAEQMLINNPSRVKEY	VVRRAEQMLINNPSRVKEYLPITGLAEFNK	R	A	E	S	R	V	11	0	1271.63	Zm00001d043382_P001;Zm00001d043382_P004;Zm00001d043382_P002;Zm00001d043382_P003	Zm00001d043382_P001	109	119	yes	no	2	0.0018991	121.5							1	1	1	0	0	0	0	0	0	89235000	0	37208000	1317	254	1510;1511;1512	2118;2119;2120	2118		3	0	0	0
246	AEQTQPQGEGGASPK	______________________________	AEQTQPQGEGGASPKHESLMEKLADKLHVG	M	A	E	P	K	H	15	0	1483.69	Zm00001d039316_P004;Zm00001d039316_P002;Zm00001d039316_P001;Zm00001d039316_P003	Zm00001d039316_P004	2	16	yes	no	2	2.5336e-08	134.99				1	1	1	1	1		0	0	0	19761000	16024000	14024000	0	13990000	0	1215	255	1513;1514;1515;1516;1517	2121;2122;2123;2124;2125;2126;2127;2128;2129;2130;2131	2125		11	0	0	0
247	AESAAEEPK	TEESKTEDPAEEEPKAESAAEEPKAEVAAN	AEEEPKAESAAEEPKAEVAANAPDEEVKTE	K	A	E	P	K	A	9	0	930.429	Zm00001d012254_P002;Zm00001d012254_P003;Zm00001d012254_P001	Zm00001d012254_P002	133	141	yes	no	2	0.00060345	93.267									1	0	0	0	0	0	0	0	0	0	410	256	1518	2132	2132		1	0	0	0
248	AESAPLNDNTK	NYGDDGMDAGKCSNRAESAPLNDNTKSLVL	CSNRAESAPLNDNTKSLVLMNYFPSLPVKF	R	A	E	T	K	S	11	0	1158.55	Zm00001d047275_P002;Zm00001d047275_P001;Zm00001d047275_P003	Zm00001d047275_P002	62	72	yes	no	2	0.0033015	91.658	1	1	1				1	1	1	36723000	45065000	39376000	0	0	0	0	18843000	0	1404	257	1519;1520;1521;1522;1523;1524	2133;2134;2135;2136;2137;2138;2139;2140;2141;2142	2141		10	36723000	43204000	37371000
249	AESPAMDSK	QYGDEGMVAGKCPNRAESPAMDSKGQSLVL	GKCPNRAESPAMDSKGQSLVLMNFFTTNPS	R	A	E	S	K	G	9	0	934.407	Zm00001d052767_P002	Zm00001d052767_P002	265	273	yes	yes	2	0.0059905	110.38	2	2	2	1	1	1	2	2		69493000	61304000	74517000	21397000	21851000	27212000	51245000	62708000	0	1541	258;259	1525;1526;1527;1528;1529;1530;1531;1532;1533;1534;1535;1536;1537	2143;2144;2145;2146;2147;2148;2149;2150;2151;2152;2153;2154;2155;2156	2153		12	69493000	58773000	70723000
250	AETAATNYNNR	GGTFVIAHCLAESKKAETAATNYNNRVVEC	ESKKAETAATNYNNRVVECRLAAIVLAIKL	K	A	E	N	R	V	11	0	1223.55	Zm00001d034733_P003;Zm00001d034733_P001;Zm00001d034733_P002	Zm00001d034733_P003	129	139	yes	no	2	1.2294e-08	143.45	1	1	1	1	1	1				0	19101000	9438000	17993000	0	18695000	0	0	0	1064	260	1538;1539;1540;1541;1542;1543	2157;2158;2159;2160;2161;2162;2163	2162		7	0	18313000	8957500
252	AETLAEEAKPSEPEPQEK	VEEVKTEVPPAEEAKAETLAEEAKPSEPEP	LAEEAKPSEPEPQEKTVVVTEEETATKTVE	K	A	E	E	K	T	18	0	1981.95	Zm00001d042664_P002;Zm00001d042664_P001	Zm00001d042664_P002	164	181	yes	no	2;3	1.512e-251	267.93					1		2		1	0	0	0	0	0	0	63759000	0	30458000	1301	262	1554;1555;1556;1557	2183;2184;2185;2186	2185		4	0	0	0
253	AETVFTPSLEGMK	______________________________	______________________________	M	A	E	M	K	H	13	0	1408.69	Zm00001d036233_P002;Zm00001d036233_P001	Zm00001d036233_P002	2	14	yes	no	2	1.9267e-05	83.862		1	1		1		1	1		0	0	0	0	0	0	0	0	0	1106	263	1558;1559;1560;1561;1562	2187;2188;2189;2190;2191	2189		5	0	0	0
254	AEVADVSEAVR	SQLLESMIEYPTPTRAEVADVSEAVRQRAD	TPTRAEVADVSEAVRQRADALMLSGESAMG	R	A	E	V	R	Q	11	0	1144.57	Zm00001d034443_P001;Zm00001d034443_P002;Zm00001d033405_P002;Zm00001d018961_P004;Zm00001d018961_P003;Zm00001d018961_P005;Zm00001d033405_P003;Zm00001d018961_P001;Zm00001d018961_P002	Zm00001d034443_P001	395	405	yes	no	2	0.0022051	70.1		1			1					0	0	0	0	0	0	0	0	0	1051	264	1563;1564	2192;2193	2193		2	0	0	0
255	AEVAQEATAR	PAGDVVAAALVEKERAEVAQEATARIFLEA	VEKERAEVAQEATARIFLEAVAPRATFHVY	R	A	E	A	R	I	10	0	1044.52	Zm00001d011710_P001	Zm00001d011710_P001	281	290	yes	yes	2	0.0037387	72.325	1									0	0	0	0	0	0	0	0	0	387	265	1565	2194	2194		1	0	0	0
256	AEVEQPQDAVK	______________________________	______________________________	M	A	E	V	K	L	11	0	1212.6	Zm00001d037929_P002;Zm00001d037929_P001	Zm00001d037929_P002	2	12	yes	no	2	0.00060018	98.249	1	1	1	1	1	1			2	23211000	43754000	31537000	32191000	22042000	34137000	0	0	0	1162	266	1566;1567;1568;1569;1570;1571;1572;1573	2195;2196;2197;2198;2199;2200;2201;2202;2203;2204;2205;2206;2207	2204		13	23211000	41947000	29931000
257	AEVEQQQDTPK	______________________________	______________________________	M	A	E	P	K	L	11	0	1271.6	Zm00001d008387_P002;Zm00001d008387_P001	Zm00001d008387_P002	2	12	yes	no	2	1.1055e-23	193.52	1	1	1	1	1	1	1	1	1	257350000	184220000	268520000	229780000	212920000	266530000	108720000	141820000	122250000	266	267	1574;1575;1576;1577;1578;1579;1580;1581;1582	2208;2209;2210;2211;2212;2213;2214;2215;2216;2217;2218	2214		11	257350000	176620000	254850000
258	AEVLDTVK	LSHPSVDDLSKVALRAEVLDTVKSDDMATL	LSKVALRAEVLDTVKSDDMATLFESLVAAG	R	A	E	V	K	S	8	0	873.481	Zm00001d017117_P002;Zm00001d017117_P001	Zm00001d017117_P002	39	46	yes	no	2	0.033386	68.383				1						0	0	0	0	0	0	0	0	0	587	268	1583	2219	2219		1	0	0	0
259	AEYAEK	EAELKKIEEQLEKKKAEYAEKMKNKVAMIH	IEEQLEKKKAEYAEKMKNKVAMIHKEAEEK	K	A	E	E	K	M	6	0	709.328	Zm00001d002842_P001;Zm00001d025932_P006;Zm00001d025932_P001;Zm00001d025932_P003	Zm00001d002842_P001	141	146	yes	no	2	0.021944	111.28				1	1			1		0	0	0	145170000	195720000	0	0	108070000	0	86	269	1584;1585;1586	2220;2221;2222;2223	2220		4	0	0	0
260	AEYDESGPAIVHR	ILASLSTFQQMWISKAEYDESGPAIVHRKC	SKAEYDESGPAIVHRKCF____________	K	A	E	H	R	K	13	0	1442.68	Zm00001d053177_P004;Zm00001d053177_P003;Zm00001d053177_P002;Zm00001d053177_P001	Zm00001d053177_P004	362	374	yes	no	3	0.0045978	55.314							1			0	0	0	0	0	0	0	0	0	1549	270	1587	2224	2224		1	0	0	0
261	AEYDESGPSIVHR	ILASLSTFQQMWIAKAEYDESGPSIVHRKC	AKAEYDESGPSIVHRKCF____________	K	A	E	H	R	K	13	0	1458.67	Zm00001d033790_P003;Zm00001d033790_P002;Zm00001d033790_P001;Zm00001d013410_P004;Zm00001d013410_P002;Zm00001d013410_P001;Zm00001d033790_P004;Zm00001d013410_P003	Zm00001d033790_P003	362	374	yes	no	2;3	4.7214e-08	169.58							2		1	0	0	0	0	0	0	134440000	0	22282000	463	271	1588;1589;1590	2225;2226;2227	2225		2	0	0	0
262	AEYEESGPAIVHR	ILASLSTFQQMWISRAEYEESGPAIVHRKC	SRAEYEESGPAIVHRKCF____________	R	A	E	H	R	K	13	0	1456.69	Zm00001d032480_P002;Zm00001d032480_P001;Zm00001d013873_P001;Zm00001d004430_P001	Zm00001d032480_P002	362	374	yes	no	2	5.1941e-05	160.53							1			0	0	0	0	0	0	33290000	0	0	484	272	1591	2228	2228		0	0	0	0
263	AEYPIFDK	GTNEEIVQFACTRFKAEYPIFDKVDVNGSN	FACTRFKAEYPIFDKVDVNGSNAAPIYKFL	K	A	E	D	K	V	8	0	981.481	Zm00001d002704_P002;Zm00001d002704_P001;Zm00001d051392_P001	Zm00001d002704_P002	95	102	no	no	2	0.0055322	94.302							1	1	1	0	0	0	0	0	0	42142000	0	12749000	83;1509	273	1592;1593;1594	2229;2230;2231;2232	2230		4	0	0	0
264	AFAEASMTTAYEK	GGVALSMYNTDESIRAFAEASMTTAYEKKW	IRAFAEASMTTAYEKKWPLYLSTKNTILKK	R	A	F	E	K	K	13	0	1418.64	Zm00001d011487_P001	Zm00001d011487_P001	191	203	yes	yes	2	0.035483	53.08					1					0	0	0	0	4362000	0	0	0	0	376	274	1595	2233	2233		1	0	0	0
265	AFDDVNHQLQTK	LVTDEARKEFAALRRAFDDVNHQLQTKFSQ	LRRAFDDVNHQLQTKFSQEPQPIDWEYYRK	R	A	F	T	K	F	12	0	1414.68	Zm00001d031825_P002;Zm00001d031825_P001;Zm00001d031825_P004	Zm00001d031825_P002	45	56	yes	no	2	1.3308e-125	258.48							1	1	1	0	0	0	0	0	0	149520000	91942000	33972000	979	275	1596;1597;1598	2234;2235;2236;2237;2238	2234		5	0	0	0
266	AFDLMAK	EKFITHSVPFAEINKAFDLMAKGEGIRCII	VPFAEINKAFDLMAKGEGIRCIIRMEN___	K	A	F	A	K	G	7	0	794.4	Zm00001d033931_P002;Zm00001d033931_P001;Zm00001d033931_P005;Zm00001d033931_P007;Zm00001d033931_P006;Zm00001d033931_P003;Zm00001d033931_P004	Zm00001d033931_P002	361	367	yes	no	2	0.014051	113.85								1	1	0	0	0	0	0	0	0	237350000	118370000	1034	276	1599;1600	2239;2240	2239		2	0	0	0
267	AFEEAEK	IMSKLAGESESNLRKAFEEAEKNAPSIIFI	ESESNLRKAFEEAEKNAPSIIFIDEIDSIA	K	A	F	E	K	N	7	0	822.376	Zm00001d027707_P003;Zm00001d032859_P005;Zm00001d027707_P001;Zm00001d032859_P006;Zm00001d032859_P001;Zm00001d032859_P003;Zm00001d014124_P001;Zm00001d027707_P002;Zm00001d014124_P005;Zm00001d014124_P004;Zm00001d014124_P003;Zm00001d032859_P004;Zm00001d014124_P006;Zm00001d048409_P001;Zm00001d048409_P002;Zm00001d048409_P003;Zm00001d027707_P007;Zm00001d048409_P005;Zm00001d048409_P004;Zm00001d048409_P006…	Zm00001d027707_P003	131	137	yes	no	2	0.022899	94.006		1		1	1	1		1		0	65323000	0	69305000	82733000	65404000	0	59427000	0	850	277	1601;1602;1603;1604;1605	2241;2242;2243;2244;2245	2243		5	0	62626000	0
268	AFEGWGTNEK	SSVPAVAEDCEQLHKAFEGWGTNEKLIISI	EQLHKAFEGWGTNEKLIISILAHRNAAQRR	K	A	F	E	K	L	10	0	1137.51	Zm00001d018090_P002;Zm00001d018090_P003	Zm00001d018090_P002	120	129	yes	no	2	0.012834	75.378							1		1	0	0	0	0	0	0	58367000	0	9943400	616	278	1606;1607	2246;2247	2247		2	0	0	0
269	AFEPILLAGR	GVPIELIRPEMLRLKAFEPILLAGRSRFKD	MLRLKAFEPILLAGRSRFKDIDMRIRVRGG	K	A	F	G	R	S	10	0	1085.62	Zm00001d005023_P001;Zm00001d044664_P001	Zm00001d005023_P001	53	62	yes	no	2	0.0016358	89.355					1	1	1	1	1	0	0	0	0	56392000	90898000	0	109530000	0	147	279	1608;1609;1610;1611;1612	2248;2249;2250;2251;2252	2252		5	0	0	0
270	AFEYAQQAK	EEKLTTGNGLLQVDRAFEYAQQAKKLPLHV	LLQVDRAFEYAQQAKKLPLHVCLAVPKLRG	R	A	F	A	K	K	9	0	1054.51	Zm00001d017522_P003;Zm00001d017522_P010;Zm00001d017522_P004;Zm00001d017522_P001;Zm00001d017522_P005;Zm00001d017522_P006;Zm00001d017522_P012;Zm00001d017522_P007;Zm00001d017522_P011;Zm00001d017522_P013;Zm00001d017522_P008;Zm00001d017522_P002;Zm00001d017522_P009;Zm00001d017522_P016;Zm00001d017522_P015;Zm00001d017522_P017;Zm00001d017522_P018;Zm00001d017522_P014;Zm00001d014223_P001	Zm00001d017522_P003	623	631	yes	no	2	0.0010796	125.25	1	1	1	1	1	1	1			15009000	18936000	17113000	25235000	21719000	35682000	0	0	0	600	280	1613;1614;1615;1616;1617;1618;1619	2253;2254;2255;2256;2257;2258;2259	2257		7	15009000	18154000	16242000
271	AFGAELVLTDAAK	TMPSSMSMERRVLLRAFGAELVLTDAAKGM	LRAFGAELVLTDAAKGMKGAVDKATEILNK	R	A	F	A	K	G	13	0	1304.7	Zm00001d040235_P004;Zm00001d008379_P003;Zm00001d040235_P003;Zm00001d008379_P004;Zm00001d040235_P006;Zm00001d008379_P002;Zm00001d040235_P005;Zm00001d008379_P001	Zm00001d040235_P004	185	197	yes	no	2	0.0015704	80.24		1					1		1	0	0	0	0	0	0	47256000	0	77488000	265	281	1620;1621;1622	2260;2261;2262	2262		3	0	0	0
272	AFGDDEK	YNVYGEFQDKDLYEKAFGDDEKRERFLKWR	QDKDLYEKAFGDDEKRERFLKWRIQLLERG	K	A	F	E	K	R	7	0	780.329	Zm00001d012254_P002;Zm00001d012254_P003;Zm00001d012254_P001;Zm00001d042664_P002;Zm00001d042664_P001	Zm00001d042664_P002	324	330	no	no	2	0.010418	138.48		1				1		1		0	160960000	0	0	0	103200000	0	94422000	0	1301;410	282	1623;1624;1625	2263;2264;2265;2266	2266		4	0	154320000	0
273	AFGDEEK	YNVYGEFQDKELYERAFGDEEKRERFLKWR	QDKELYERAFGDEEKRERFLKWRIQLLERG	R	A	F	E	K	R	7	0	794.345	Zm00001d038262_P001	Zm00001d038262_P001	373	379	yes	yes	2	0.022356	94.407					1	1		1		0	0	0	0	124000000	101650000	0	82969000	0	1170	283	1626;1627;1628	2267;2268;2269;2270	2269		4	0	0	0
274	AFGENASQK	EVNLNSLSEQHGESKAFGENASQKIIELEA	QHGESKAFGENASQKIIELEAQIQAMRAAE	K	A	F	Q	K	I	9	0	950.446	Zm00001d002325_P002	Zm00001d002325_P002	457	465	yes	yes	2	0.028405	69.598									1	0	0	0	0	0	0	0	0	14181000	69	284	1629	2271	2271		1	0	0	0
275	AFLTQR	SGTNMPDPTLDASYRAFLTQRCPRNGDPTA	DPTLDASYRAFLTQRCPRNGDPTALNDLDP	R	A	F	Q	R	C	6	0	734.408	Zm00001d030199_P002	Zm00001d030199_P002	233	238	yes	yes	2	0.012233	130.84		1		1	1					0	18288000	0	76702000	52851000	0	0	0	0	935	285	1630;1631;1632	2272;2273;2274	2274		3	0	17532000	0
276	AFLVEEQK	GGVLSGTAVRERIIRAFLVEEQKIVKKVLK	VRERIIRAFLVEEQKIVKKVLKIQKTKDKA	R	A	F	Q	K	I	8	0	962.507	Zm00001d049552_P005;Zm00001d050411_P001;Zm00001d049552_P004;Zm00001d049552_P003;Zm00001d032181_P001;Zm00001d024571_P003;Zm00001d024571_P001;Zm00001d020450_P001;Zm00001d049552_P007	Zm00001d049552_P005	68	75	yes	no	1;2	2.7582e-06	155.82				1	1	1	1			0	0	0	7834900	15068000	27249000	26573000	0	0	688	286	1633;1634;1635;1636	2275;2276;2277;2278;2279;2280	2280		6	0	0	0
277	AFQSAYFDR	VAQCLGAICGVGLVKAFQSAYFDRYGGGAN	GVGLVKAFQSAYFDRYGGGANSLASGYSRG	K	A	F	D	R	Y	9	0	1103.5	Zm00001d019563_P014;Zm00001d019563_P015;Zm00001d019563_P006;Zm00001d019563_P013;Zm00001d019563_P009;Zm00001d019563_P011;Zm00001d019563_P001;Zm00001d005421_P009;Zm00001d005421_P006;Zm00001d005421_P010;Zm00001d005421_P007;Zm00001d005421_P002;Zm00001d005421_P001;Zm00001d005421_P014;Zm00001d005421_P017	Zm00001d019563_P014	150	158	yes	no	2	0.0037927	113.26	1	1	1	1		1	1	1	2	49650000	62095000	46382000	60112000	0	64117000	45930000	66214000	58846000	667	287	1637;1638;1639;1640;1641;1642;1643;1644;1645	2281;2282;2283;2284;2285;2286;2287;2288;2289;2290	2287		8	49650000	59531000	44020000
278	AFVVHELEDDLGK	DTQIPLTGPNSVVGRAFVVHELEDDLGKGG	GRAFVVHELEDDLGKGGHELSLSTGNAGGR	R	A	F	G	K	G	13	0	1470.74	Zm00001d031908_P001	Zm00001d031908_P001	168	180	yes	yes	2	0.0021375	66.617				1						0	0	0	0	0	0	0	0	0	981	288	1646	2291	2291		1	0	0	0
279	AGAAALNEGILSSVSEK	______________________________	AAALNEGILSSVSEKNVAAHPWHDLEIGPE	M	A	G	E	K	N	17	0	1615.84	Zm00001d051564_P002;Zm00001d051564_P001	Zm00001d051564_P002	2	18	yes	no	2	2.0825e-33	141.32	1	2		2		2	3	4	1	0	0	0	10505000	0	18847000	7220400	7228900	0	1514	289	1647;1648;1649;1650;1651;1652;1653;1654;1655;1656;1657;1658;1659;1660;1661	2292;2293;2294;2295;2296;2297;2298;2299;2300;2301;2302;2303;2304;2305;2306;2307;2308;2309	2292		18	0	0	0
280	AGAAGGFVTR	______________________________	______________________________	M	A	G	T	R	A	10	0	905.472	Zm00001d021806_P002;Zm00001d021806_P239;Zm00001d021806_P160;Zm00001d021806_P001;Zm00001d021806_P005;Zm00001d021806_P135;Zm00001d021806_P009;Zm00001d021806_P155;Zm00001d021806_P027;Zm00001d021806_P014;Zm00001d021806_P015;Zm00001d021806_P020;Zm00001d021806_P017;Zm00001d021806_P004;Zm00001d021806_P170;Zm00001d021806_P202;Zm00001d021806_P163;Zm00001d021806_P242;Zm00001d021806_P013;Zm00001d021806_P022…	Zm00001d021806_P002	2	11	yes	no	2	0.012239	55.549	1	1		1	1	1				0	6437900	0	5256100	5350000	4983300	0	0	0	718	290	1662;1663;1664;1665;1666	2310;2311;2312;2313;2314;2315	2311		6	0	6172100	0
281	AGAEGER	______________________________	______________________________	M	A	G	E	R	W	7	0	688.314	Zm00001d037573_P002;Zm00001d037573_P001	Zm00001d037573_P002	2	8	yes	no	1	0.0045896	152.63				1	1					0	0	0	160190000	153120000	0	0	0	0	1143	291	1667;1668	2316;2317	2317		0	0	0	0
282	AGAEVGEDK	______________________________	______________________________	M	A	G	D	K	Y	9	0	874.403	Zm00001d040244_P001	Zm00001d040244_P001	2	10	yes	yes	1;2	0.0024364	106.6	1							1		0	0	0	0	0	0	0	29644000	0	1240	292	1669;1670	2318;2319	2319		2	0	0	0
283	AGANVIVASVEEK	SEEIEAVNLIDVLRRAGANVIVASVEEKLQ	RRAGANVIVASVEEKLQIVTRRHKFNLIAD	R	A	G	E	K	L	13	0	1285.69	Zm00001d039363_P001	Zm00001d039363_P001	271	283	yes	yes	2	0.002211	66.486							1			0	0	0	0	0	0	0	0	0	1217	293	1671	2320	2320		1	0	0	0
284	AGAPDAPPK	KESGELVFLKNNYFRAGAPDAPPKRGRGRP	KNNYFRAGAPDAPPKRGRGRPPKARDPNAP	R	A	G	P	K	R	9	0	822.424	Zm00001d032239_P001	Zm00001d032239_P001	79	87	yes	yes	2	0.01052	82.529	1	1	1	1	1					44038000	34396000	50460000	61129000	47171000	0	0	0	0	990	294	1672;1673;1674;1675;1676	2321;2322;2323;2324;2325;2326;2327;2328;2329	2325		9	44038000	32976000	47891000
285	AGAPGVGPGAGGGGGAAAGLK	______________________________	GPGAGGGGGAAAGLKTYFKTPEGRYKLQYE	M	A	G	L	K	T	21	0	1548.8	Zm00001d041864_P002;Zm00001d041864_P003;Zm00001d041864_P004;Zm00001d041864_P007	Zm00001d041864_P002	2	22	yes	no	2	6.2753e-09	86.028				1						0	0	0	0	0	0	0	0	0	1278	295	1677	2330	2330		1	0	0	0
286	AGAQESLSLVGTMR	______________________________	MAGAQESLSLVGTMRGHNGEVTAIATPIDN	M	A	G	M	R	G	14	0	1418.72	Zm00001d038923_P001;Zm00001d009480_P001	Zm00001d038923_P001	2	15	yes	no	2	5.4689e-80	201.6	5	4	2	4	3	5	7	8	5	97391000	46542000	46308000	86004000	107750000	114350000	372590000	117420000	0	301	296;297	1678;1679;1680;1681;1682;1683;1684;1685;1686;1687;1688;1689;1690;1691;1692;1693;1694;1695;1696;1697;1698;1699;1700;1701;1702;1703;1704;1705;1706;1707;1708;1709;1710;1711;1712;1713;1714;1715;1716;1717;1718;1719;1720	2331;2332;2333;2334;2335;2336;2337;2338;2339;2340;2341;2342;2343;2344;2345;2346;2347;2348;2349;2350;2351;2352;2353;2354;2355;2356;2357;2358;2359;2360;2361;2362;2363;2364;2365;2366;2367;2368;2369;2370;2371;2372;2373;2374;2375;2376;2377;2378;2379;2380;2381;2382;2383;2384;2385;2386;2387;2388;2389;2390;2391;2392;2393;2394;2395;2396	2372	34	64	97391000	44620000	43950000
287	AGASPSKPR	QKQVAHAPQELNSPRAGASPSKPRNPDEIL	ELNSPRAGASPSKPRNPDEILRDFHAAHPA	R	A	G	P	R	N	9	0	869.472	Zm00001d026632_P001	Zm00001d026632_P001	21	29	yes	yes	2	2.8714e-23	196.77		1	1		1	1				0	23341000	19865000	0	22277000	40414000	0	0	0	831	298	1721;1722;1723;1724	2397;2398;2399;2400	2398		4	0	22377000	18854000
288	AGATSLAAAANLAGK	______________________________	AGATSLAAAANLAGKSSVRVVVIGDPGTGK	M	A	G	G	K	S	15	0	1285.7	Zm00001d034590_P020;Zm00001d034590_P025;Zm00001d034590_P002;Zm00001d034590_P013;Zm00001d034590_P005;Zm00001d034590_P006;Zm00001d034590_P003;Zm00001d034590_P004;Zm00001d034590_P001;Zm00001d034590_P018;Zm00001d034590_P009;Zm00001d034590_P027;Zm00001d034590_P014;Zm00001d034590_P007;Zm00001d034590_P026;Zm00001d034590_P015;Zm00001d034590_P023	Zm00001d034590_P020	2	16	yes	no	2	3.4497e-08	88.134								1		0	0	0	0	0	0	0	0	0	1057	299	1725	2401	2401		1	0	0	0
289	AGEADTQDSTPQGR	AFVLEAFFAEMELEKAGEADTQDSTPQGRN	KAGEADTQDSTPQGRNKRRSMRVRTKGTMV	K	A	G	G	R	N	14	0	1431.62	Zm00001d011595_P008;Zm00001d011595_P013;Zm00001d011595_P014;Zm00001d011595_P010;Zm00001d011595_P009;Zm00001d011595_P005;Zm00001d011595_P011;Zm00001d011595_P006;Zm00001d011595_P007	Zm00001d011595_P008	621	634	yes	no	2	8.199e-07	149.96	1		1			1	1	1		18044000	0	12934000	0	0	9898800	0	3066600	0	382	300	1726;1727;1728;1729;1730	2402;2403;2404;2405;2406	2404		5	18044000	0	12275000
290	AGEDADSLGLTGR	RSNLVGMGIIPLCFKAGEDADSLGLTGRER	FKAGEDADSLGLTGRERYTIHLPTSTAELS	K	A	G	G	R	E	13	0	1260.59	Zm00001d024952_P001;Zm00001d024952_P003;Zm00001d024952_P004;Zm00001d024952_P005;Zm00001d024952_P007;Zm00001d024952_P006;Zm00001d024952_P009;Zm00001d024952_P011;Zm00001d024952_P008;Zm00001d024952_P010;Zm00001d024952_P013;Zm00001d024952_P014;Zm00001d024952_P015	Zm00001d024952_P001	840	852	yes	no	2	0.00032248	141.08									1	0	0	0	0	0	0	0	0	21541000	792	301	1731	2407;2408	2408		2	0	0	0
291	AGEDADTLGLTGHER	RSNLAGMGIIPLCYKAGEDADTLGLTGHER	AGEDADTLGLTGHERYTVHLPTNVSEIKPG	K	A	G	E	R	Y	15	0	1540.71	Zm00001d027558_P011;Zm00001d027558_P002;Zm00001d027558_P013;Zm00001d027558_P012;Zm00001d027558_P005;Zm00001d027558_P004;Zm00001d027558_P003;Zm00001d027558_P017;Zm00001d027558_P018;Zm00001d027558_P014;Zm00001d027558_P009;Zm00001d027558_P006;Zm00001d027558_P007;Zm00001d048358_P004;Zm00001d048358_P002;Zm00001d048358_P003;Zm00001d048358_P001;Zm00001d048358_P005	Zm00001d027558_P011	913	927	no	no	2;3	4.1641e-39	202							2			0	0	0	0	0	0	202810000	0	0	845;1435	302	1732;1733	2409;2410	2409		2	0	0	0
292	AGEDQYSLASR	GAPPVRQQTYRIYCKAGEDQYSLASRDGKV	IYCKAGEDQYSLASRDGKVCLVRTDRDDDA	K	A	G	S	R	D	11	0	1195.55	Zm00001d040190_P001	Zm00001d040190_P001	164	174	yes	yes	2	0.00034917	159.83				1	1	1	1			0	0	0	0	16363000	28602000	53963000	0	0	1239	303	1734;1735;1736;1737	2411;2412;2413;2414	2413		4	0	0	0
293	AGEDYDGDR	VSGFPTLKFFPKGNKAGEDYDGDRDLVDFV	FPKGNKAGEDYDGDRDLVDFVKFINEKSGT	K	A	G	D	R	D	9	0	996.378	Zm00001d040766_P001	Zm00001d040766_P001	236	244	yes	yes	2	0.0014031	124.08	1	1	1	1	1	1	1	1		29684000	48660000	35854000	40454000	35303000	37802000	51948000	66049000	0	1256	304	1738;1739;1740;1741;1742;1743;1744;1745	2415;2416;2417;2418;2419;2420;2421;2422	2416		8	29684000	46650000	34028000
294	AGEDYDGGR	VSGFPTLKFFPKGNKAGEDYDGGRDLDDFV	FPKGNKAGEDYDGGRDLDDFVKFINEKCGT	K	A	G	G	R	D	9	0	938.373	Zm00001d037590_P001;Zm00001d037590_P002;Zm00001d029542_P001;Zm00001d024894_P016;Zm00001d015747_P022;Zm00001d015747_P010;Zm00001d024894_P002;Zm00001d024894_P001;Zm00001d024894_P003;Zm00001d015747_P020;Zm00001d015747_P019;Zm00001d024894_P005;Zm00001d015747_P026;Zm00001d024894_P007;Zm00001d024894_P006;Zm00001d015747_P009;Zm00001d024894_P028;Zm00001d015747_P014;Zm00001d024894_P013;Zm00001d015747_P013…	Zm00001d037590_P001	235	243	yes	no	2	0.0050828	102.51	1	1	1		1	1		1		14885000	18332000	18382000	0	14562000	16447000	0	16118000	0	1144	305	1746;1747;1748;1749;1750;1751	2423;2424;2425;2426;2427;2428	2427		6	14885000	17575000	17446000
295	AGELLIK	GRPLTLEEFHMPRPKAGELLIKTKACGVCH	EFHMPRPKAGELLIKTKACGVCHSDLHVLK	K	A	G	I	K	T	7	0	742.459	Zm00001d049716_P001;Zm00001d035032_P004;Zm00001d035032_P003;Zm00001d035032_P002;Zm00001d035032_P001	Zm00001d049716_P001	69	75	yes	no	2	0.037934	85.359				1	1	1				0	0	0	30744000	46161000	50032000	0	0	0	1468	306	1752;1753;1754	2429;2430;2431	2430		3	0	0	0
296	AGELTPDELER	SNIVCKKADIDMNKRAGELTPDELERLMTV	MNKRAGELTPDELERLMTVVANPRQFKVPD	R	A	G	E	R	L	11	0	1228.59	Zm00001d013086_P003;Zm00001d013086_P001;Zm00001d013086_P006;Zm00001d013086_P005	Zm00001d013086_P003	56	66	yes	no	2	0.0012524	150.27	4	7	3	2	5	5	1	2	1	23232000	58248000	54489000	28479000	73953000	12871000	110970000	0	72995000	450	307	1755;1756;1757;1758;1759;1760;1761;1762;1763;1764;1765;1766;1767;1768;1769;1770;1771;1772;1773;1774;1775;1776;1777;1778;1779;1780;1781;1782;1783;1784	2432;2433;2434;2435;2436;2437;2438;2439;2440;2441;2442;2443;2444;2445;2446;2447;2448;2449;2450;2451;2452;2453;2454;2455;2456;2457;2458;2459;2460;2461;2462;2463;2464;2465;2466;2467;2468;2469;2470	2434		39	23232000	55843000	51714000
297	AGELTPEELER	SNIVCKKADIDMNKRAGELTPEELERLMTV	MNKRAGELTPEELERLMTVVANPRQFKVPD	R	A	G	E	R	L	11	0	1242.61	Zm00001d034422_P001;Zm00001d034422_P002;Zm00001d034422_P003	Zm00001d034422_P001	30	40	yes	no	2	0.0010788	115.78	3	3	2	3	2		1		1	0	17825000	34762000	41698000	21515000	0	139910000	0	152010000	1049	308	1785;1786;1787;1788;1789;1790;1791;1792;1793;1794;1795;1796;1797;1798;1799	2471;2472;2473;2474;2475;2476;2477;2478;2479;2480;2481;2482;2483;2484;2485;2486;2487;2488;2489;2490;2491;2492;2493;2494	2494		24	0	17089000	32992000
298	AGESFVIPR	GFVSTEGRFYSKVVRAGESFVIPRGMVHFQ	YSKVVRAGESFVIPRGMVHFQYNVGKGAAR	R	A	G	P	R	G	9	0	974.519	Zm00001d034514_P001	Zm00001d034514_P001	153	161	yes	yes	2	0.0019286	122.18							1			0	0	0	0	0	0	52015000	0	0	1055	309	1800	2495	2495		1	0	0	0
299	AGEVGSSTMPHK	MWSYISLGYFKQIPKAGEVGSSTMPHKINP	IPKAGEVGSSTMPHKINPIDFENSDGNLCL	K	A	G	H	K	I	12	0	1199.56	Zm00001d028921_P005;Zm00001d047603_P005;Zm00001d028921_P002;Zm00001d047603_P006;Zm00001d047603_P001;Zm00001d028921_P004;Zm00001d047603_P002;Zm00001d047603_P003;Zm00001d028921_P007;Zm00001d028921_P003;Zm00001d028921_P001	Zm00001d028921_P005	148	159	yes	no	2	0.0036126	78.655		1	1	2		2				0	16046000	12750000	20190000	0	0	0	0	0	904	310;311	1801;1802;1803;1804;1805;1806	2496;2497;2498;2499;2500;2501	2498		5	0	15384000	12101000
300	AGFAGDDAPR	DVQPLVCDNGTGMVKAGFAGDDAPRAVFPS	TGMVKAGFAGDDAPRAVFPSIVGRPRHTGV	K	A	G	P	R	A	10	0	975.441	Zm00001d010159_P003;Zm00001d010159_P002;Zm00001d010159_P001;Zm00001d011087_P001;Zm00001d035720_P002;Zm00001d035722_P007;Zm00001d011086_P001;Zm00001d035722_P009;Zm00001d035722_P006;Zm00001d035722_P004;Zm00001d035722_P003;Zm00001d035722_P002;Zm00001d035722_P001;Zm00001d035720_P004;Zm00001d035720_P003;Zm00001d035720_P001;Zm00001d011087_P007;Zm00001d011087_P006;Zm00001d011087_P005;Zm00001d011087_P004…	Zm00001d042731_P002	20	29	no	no	2	2.8937e-05	162.25	3	5	1		1		1	1	1	1042000000	758670000	12056000	0	1232000000	0	923420000	110410000	689980000	412;354;463;484;1549;328	312	1807;1808;1809;1810;1811;1812;1813;1814;1815;1816;1817;1818;1819	2502;2503;2504;2505;2506;2507;2508;2509;2510;2511;2512;2513;2514;2515	2512		13	1042000000	727350000	11442000
301	AGGDDLK	______________________________	______________________________	M	A	G	L	K	L	7	0	674.324	Zm00001d029699_P002;Zm00001d029699_P001	Zm00001d029699_P002	2	8	yes	no	1	0.014163	89.123									1	0	0	0	0	0	0	0	0	45409000	927	313	1820	2516	2516		0	0	0	0
302	AGGEDYSLTVR	AAHAGGPHAVRVFCKAGGEDYSLTVRNGTA	VFCKAGGEDYSLTVRNGTACLAPTNPRDEY	K	A	G	V	R	N	11	0	1166.56	Zm00001d022421_P002;Zm00001d022421_P001	Zm00001d022421_P002	194	204	yes	no	2	0.0010871	150.27	2	3	1	2	3	4	1		1	15389000	22239000	27370000	19956000	13005000	16098000	128080000	0	66837000	738	314	1821;1822;1823;1824;1825;1826;1827;1828;1829;1830;1831;1832;1833;1834;1835;1836;1837	2517;2518;2519;2520;2521;2522;2523;2524;2525;2526;2527;2528;2529;2530;2531;2532;2533;2534;2535;2536;2537;2538;2539;2540;2541;2542	2542		26	15389000	21321000	25976000
303	AGGGIVNTGGGK	______________________________	______________________________	M	A	G	G	K	D	12	0	986.515	Zm00001d018627_P001	Zm00001d018627_P001	2	13	yes	yes	2	0.0015914	88.681	1		1						1	50215000	0	44158000	0	0	0	0	0	0	635	315	1838;1839;1840	2543;2544;2545	2543		2	50215000	0	41909000
304	AGGGVVK	______________________________	______________________________	M	A	G	V	K	H	7	0	586.344	Zm00001d011286_P001;Zm00001d002587_P001;Zm00001d002587_P002	Zm00001d011286_P001	2	8	no	no		1	NaN										0	0	0	0	0	0	0	0	0	78						0	0	0	0
305	AGGLESEK	CNGGLMTTAFSYLQKAGGLESEKDYPYTGS	AFSYLQKAGGLESEKDYPYTGSDGKCKFDK	K	A	G	E	K	D	8	0	789.387	Zm00001d016446_P001	Zm00001d016446_P001	223	230	yes	yes	2	0.033339	74.255		1								0	21739000	0	0	0	0	0	0	0	562	316	1841	2546	2546		1	0	20842000	0
306	AGGPAAVSFLTNIAK	______________________________	AGGPAAVSFLTNIAKVAAGLGAAASLASAS	M	A	G	A	K	V	15	0	1415.78	Zm00001d025619_P001	Zm00001d025619_P001	2	16	yes	yes	2	1.8876e-08	91.937	3	2								0	0	0	0	0	0	0	0	0	809	317	1842;1843;1844;1845;1846	2547;2548;2549;2550;2551	2550		5	0	0	0
307	AGGSWDSSAQGSGSGVGSGSAYSNR	SSSAGGAGGGGGGGKAGGSWDSSAQGSGSG	GSGSGVGSGSAYSNRYPYGPRYAGATANGN	K	A	G	N	R	Y	25	0	2287.97	Zm00001d038382_P001	Zm00001d038382_P001	122	146	yes	yes	2	1.3692e-42	128.26							1	3	1	0	0	0	0	0	0	0	11500000	0	1176	318	1847;1848;1849;1850;1851	2552;2553;2554;2555;2556;2557	2554		6	0	0	0
308	AGHQTSAESWGTGR	LLSCNKRQPYAVSRRAGHQTSAESWGTGRA	RAGHQTSAESWGTGRAVSRIPRVPGGGTHR	R	A	G	G	R	A	14	0	1443.65	Zm00001d007824_P001;Zm00001d013076_P001;Zm00001d018957_P001;Zm00001d018957_P002;Zm00001d034440_P001	Zm00001d007824_P001	61	74	no	no	2;3	1.9635e-10	166.14	1	1	1	2	1	2	2	1	2	12165000	15036000	31460000	115360000	45878000	86411000	183040000	0	0	236;645;449;1050	319	1852;1853;1854;1855;1856;1857;1858;1859;1860;1861;1862;1863;1864	2558;2559;2560;2561;2562;2563;2564;2565;2566;2567;2568;2569;2570;2571	2562		13	12165000	14415000	29858000
309	AGIALNDHFIK	TDFTGDSRSSIFDAKAGIALNDHFIKLVSW	FDAKAGIALNDHFIKLVSWYDNEWGYSNRV	K	A	G	I	K	L	11	0	1197.65	Zm00001d035156_P008;Zm00001d035156_P007;Zm00001d035156_P006;Zm00001d035156_P001;Zm00001d035156_P004;Zm00001d035156_P003;Zm00001d035156_P009	Zm00001d035156_P008	259	269	yes	no	2	5.42e-29	173.37		1		3	1	3	1	1		0	308880000	0	0	635220000	393330000	183960000	0	0	1082	320	1865;1866;1867;1868;1869;1870;1871;1872;1873;1874	2572;2573;2574;2575;2576;2577;2578;2579;2580;2581;2582	2582		11	0	296130000	0
310	AGIALNDHFVK	TDFLGDSRSSIFDAKAGIALNDHFVKLVSW	FDAKAGIALNDHFVKLVSWYDNEWGYSNRV	K	A	G	V	K	L	11	0	1183.63	Zm00001d049641_P006;Zm00001d049641_P004;Zm00001d049641_P005;Zm00001d049641_P001;Zm00001d049641_P007;Zm00001d049641_P003	Zm00001d049641_P006	259	269	yes	no	2;3	8.1091e-29	170.68	1	1	1	1	1	2	2	2	1	221210000	150140000	192960000	320850000	282360000	295760000	147320000	215540000	126530000	1463	321	1875;1876;1877;1878;1879;1880;1881;1882;1883;1884;1885;1886	2583;2584;2585;2586;2587;2588;2589;2590;2591;2592;2593;2594;2595	2589		13	221210000	143940000	183130000
311	AGLAPEGSQFDDK	______________________________	______________________________	M	A	G	D	K	Q	13	0	1333.62	Zm00001d015251_P001	Zm00001d015251_P001	2	14	yes	yes	2	0.0031202	62.466				1	1					0	0	0	11455000	10092000	0	0	0	0	530	322	1887;1888	2596;2597;2598	2597		3	0	0	0
312	AGLNPQEK	EERAGGYWVLKEKYRAGLNPQEKVKLEKEP	VLKEKYRAGLNPQEKVKLEKEPMALFMEGG	R	A	G	E	K	V	8	0	855.445	Zm00001d052165_P001;Zm00001d052164_P002	Zm00001d052165_P001	75	82	yes	no	2	0.035637	67.277		1								0	0	0	0	0	0	0	0	0	1528	323	1889	2599	2599		1	0	0	0
313	AGLQFPVGR	GGGGPKKKPVSRSVKAGLQFPVGRIGRYLK	VSRSVKAGLQFPVGRIGRYLKQGRYSQRVG	K	A	G	G	R	I	9	0	943.524	Zm00001d006213_P001;Zm00001d021300_P001;Zm00001d035619_P001;Zm00001d033979_P003;Zm00001d013300_P004;Zm00001d040187_P001;Zm00001d023901_P001;Zm00001d033822_P001;Zm00001d013392_P001;Zm00001d047787_P001;Zm00001d044246_P002;Zm00001d044246_P004;Zm00001d021707_P001;Zm00001d006548_P001;Zm00001d038381_P001;Zm00001d019045_P001	Zm00001d038381_P001	32	40	no	no	2	5.0908e-05	144.83	1	1	5	4	7	5	2	1	1	0	0	0	712880000	0	599230000	202920000	195160000	332910000	184;1420;1339;1175;654;198	324	1890;1891;1892;1893;1894;1895;1896;1897;1898;1899;1900;1901;1902;1903;1904;1905;1906;1907;1908;1909;1910;1911;1912;1913;1914;1915;1916	2600;2601;2602;2603;2604;2605;2606;2607;2608;2609;2610;2611;2612;2613;2614;2615;2616;2617;2618;2619;2620;2621;2622;2623;2624;2625;2626;2627;2628;2629	2602		30	0	0	0
314	AGMAAAVQQEPR	TFYDASCPSLQAIVRAGMAAAVQQEPRMGA	IVRAGMAAAVQQEPRMGASILRLFFHDCFV	R	A	G	P	R	M	12	0	1227.6	Zm00001d016185_P001	Zm00001d016185_P001	43	54	yes	yes	2	0.0030259	91.867		1								0	29686000	0	0	0	0	0	0	0	552	325	1917	2630	2630	69	1	0	28460000	0
315	AGMAPEGSQFDAK	______________________________	______________________________	M	A	G	A	K	H	13	0	1307.58	Zm00001d036480_P001;Zm00001d014673_P001	Zm00001d036480_P001	2	14	yes	no	2	1.8085e-05	102.52	2	2	2	2	2	2	1	3	1	39683000	45329000	57078000	75027000	84996000	83456000	23447000	24238000	20659000	506	326;327	1918;1919;1920;1921;1922;1923;1924;1925;1926;1927;1928;1929;1930;1931;1932;1933;1934	2631;2632;2633;2634;2635;2636;2637;2638;2639;2640;2641;2642;2643;2644;2645;2646;2647;2648;2649;2650;2651;2652;2653;2654;2655	2640	62	23	39683000	43458000	54172000
316	AGMNVAR	GPASRSVPMLEKLLRAGMNVARFNFSHGTH	PMLEKLLRAGMNVARFNFSHGTHQYHQETL	R	A	G	A	R	F	7	0	717.359	Zm00001d001831_P002;Zm00001d001831_P001;Zm00001d026619_P003;Zm00001d026619_P004;Zm00001d026619_P001;Zm00001d001831_P005;Zm00001d001831_P004;Zm00001d026619_P002	Zm00001d001831_P002	47	53	yes	no	2	0.020822	99.511			1					1		0	0	0	0	0	0	0	26974000	0	45	328	1935;1936	2656;2657	2656		2	0	0	0
317	AGNEQFVTETSK	KSGVQKAGSKTRYERAGNEQFVTETSKWVF	YERAGNEQFVTETSKWVFHERGHLKAVNVK	R	A	G	S	K	W	12	0	1309.62	Zm00001d005248_P004;Zm00001d005248_P001;Zm00001d005248_P005;Zm00001d005248_P002;Zm00001d005248_P003	Zm00001d005248_P004	183	194	yes	no	2	0.00014205	158.47		1		1	1	1				0	0	0	13214000	15443000	29852000	0	0	0	150	329	1937;1938;1939;1940	2658;2659;2660;2661	2661		4	0	0	0
318	AGNLGDSVTISR	LEKFLQERIKVAGGKAGNLGDSVTISREKT	GGKAGNLGDSVTISREKTKVTVTSDGPFSK	K	A	G	S	R	E	12	0	1188.61	Zm00001d022463_P001	Zm00001d022463_P001	56	67	yes	yes	2	0.00039207	106.62	2	1	2	3	4	3	1			23594000	0	0	42052000	38689000	61417000	130500000	0	0	741	330	1941;1942;1943;1944;1945;1946;1947;1948;1949;1950;1951;1952;1953;1954;1955;1956	2662;2663;2664;2665;2666;2667;2668;2669;2670;2671;2672;2673;2674;2675;2676;2677;2678;2679;2680;2681;2682	2682		21	23594000	0	0
319	AGPAENVR	VKVIGLNLDESKVRRAGPAENVRVKLSGVE	DESKVRRAGPAENVRVKLSGVEEEDVMAGF	R	A	G	V	R	V	8	0	812.414	Zm00001d025100_P017;Zm00001d025100_P012;Zm00001d025100_P008;Zm00001d025100_P005;Zm00001d025100_P010;Zm00001d025100_P003;Zm00001d025100_P002;Zm00001d004172_P012;Zm00001d004172_P010;Zm00001d025100_P018;Zm00001d004172_P008;Zm00001d025100_P004;Zm00001d004172_P005;Zm00001d025100_P006;Zm00001d025100_P015;Zm00001d025100_P016;Zm00001d004172_P015;Zm00001d004172_P009;Zm00001d025100_P019;Zm00001d004172_P016…	Zm00001d025100_P017	382	389	yes	no	2	0.0021016	107.67	1	1				1	1			38921000	41299000	0	0	0	0	32553000	0	0	798	331	1957;1958;1959;1960	2683;2684;2685;2686	2685		4	38921000	39594000	0
320	AGPGAALVTVGEGR	SLRSAVASAAAGAAKAGPGAALVTVGEGRF	KAGPGAALVTVGEGRFFSNGLDIGWAGTSR	K	A	G	G	R	F	14	0	1253.67	Zm00001d038755_P001	Zm00001d038755_P001	45	58	yes	yes	2	7.8747e-12	98.156	8	8	6	3	1		3			18249000	0	18087000	15843000	0	0	18227000	0	0	1189	332	1961;1962;1963;1964;1965;1966;1967;1968;1969;1970;1971;1972;1973;1974;1975;1976;1977;1978;1979;1980;1981;1982;1983;1984;1985;1986;1987;1988;1989	2687;2688;2689;2690;2691;2692;2693;2694;2695;2696;2697;2698;2699;2700;2701;2702;2703;2704;2705;2706;2707;2708;2709;2710;2711;2712;2713;2714;2715;2716;2717;2718	2699		32	18249000	0	17166000
321	AGPTEEEVK	LLKYPEFFSAGLFSRAGPTEEEVKSASFKM	AGLFSRAGPTEEEVKSASFKMWFVGHGYSN	R	A	G	V	K	S	9	0	958.461	Zm00001d022043_P001	Zm00001d022043_P001	346	354	yes	yes	2	0.00061378	93.429	1	1	1	1	1					0	19658000	13943000	0	0	0	0	0	0	723	333	1990;1991;1992;1993;1994	2719;2720;2721;2722;2723	2719		5	0	18846000	13233000
322	AGPWTIHVPTGEK	AFANMRIVNKLLDGKAGPWTIHVPTGEKLY	GKAGPWTIHVPTGEKLYVYDAAMKYKSEGH	K	A	G	E	K	L	13	0	1391.72	Zm00001d024952_P001;Zm00001d024952_P003;Zm00001d024952_P004;Zm00001d024952_P005;Zm00001d024952_P012;Zm00001d024952_P002;Zm00001d024952_P007;Zm00001d024952_P006;Zm00001d024952_P009;Zm00001d024952_P011;Zm00001d024952_P008;Zm00001d024952_P010;Zm00001d024952_P013;Zm00001d024952_P014;Zm00001d024952_P015	Zm00001d024952_P001	757	769	yes	no	2	0.0078501	68.132			1							0	0	23137000	0	0	0	0	0	0	792	334	1995	2724	2724		1	0	0	21959000
323	AGQETHDASTEFDR	HHRTEMNKKVYKIGKAGQETHDASTEFDRT	KAGQETHDASTEFDRTEKDITPMGGFPHYG	K	A	G	D	R	T	14	0	1562.66	Zm00001d003683_P005;Zm00001d028622_P003;Zm00001d004841_P001;Zm00001d003680_P002;Zm00001d003680_P003;Zm00001d003683_P001;Zm00001d003683_P002;Zm00001d003683_P003;Zm00001d003683_P004;Zm00001d028622_P002;Zm00001d003683_P007;Zm00001d004839_P001;Zm00001d004839_P002;Zm00001d004839_P003;Zm00001d004839_P004;Zm00001d004839_P005;Zm00001d028622_P001;Zm00001d004839_P007;Zm00001d003680_P001;Zm00001d004841_P002…	Zm00001d003683_P005	302	315	yes	no	2;3	0	327.62	1	1		1	2	2	2		2	0	0	0	48841000	160420000	161710000	227950000	0	112150000	112	335	1996;1997;1998;1999;2000;2001;2002;2003;2004;2005;2006	2725;2726;2727;2728;2729;2730;2731;2732;2733;2734;2735;2736;2737	2728		13	0	0	0
324	AGSAADAEQEQK	______________________________	______________________________	M	A	G	Q	K	R	12	0	1203.54	Zm00001d039182_P003;Zm00001d039182_P002;Zm00001d039182_P001	Zm00001d039182_P003	2	13	yes	no	2	6.1284e-88	236.16	2	1	1	1	1	1		1	1	0	14686000	13091000	17906000	31864000	19067000	0	18143000	17804000	1210	336	2007;2008;2009;2010;2011;2012;2013;2014;2015	2738;2739;2740;2741;2742;2743;2744;2745;2746;2747;2748;2749;2750	2744		13	0	14080000	12425000
325	AGSDDVGAASANSTAASGEDLK	NKHVHAAAAAAAASKAGSDDVGAASANSTA	AASANSTAASGEDLKNWDADFVKVDQATLF	K	A	G	L	K	N	22	0	1992.89	Zm00001d049230_P001;Zm00001d049230_P002	Zm00001d049230_P001	79	100	yes	no	2	2.2549e-133	203.04		1		1	2		1		1	0	7946000	0	0	35717000	0	35391000	0	0	1451	337	2016;2017;2018;2019;2020;2021	2751;2752;2753;2754;2755;2756;2757	2757		7	0	7617900	0
326	AGSGQVDLAPAR	GVSAGANLAHHLAVRAGSGQVDLAPARLAG	AVRAGSGQVDLAPARLAGLVLLSLFLGGVE	R	A	G	A	R	L	12	0	1140.59	Zm00001d008634_P001	Zm00001d008634_P001	186	197	yes	yes	2	2.0042e-06	97.456				1		1				0	0	0	0	0	17541000	0	0	0	274	338	2022;2023	2758;2759	2758		2	0	0	0
327	AGSQSQAMLEK	______________________________	______________________________	M	A	G	E	K	M	11	0	1148.55	Zm00001d047351_P002;Zm00001d047351_P001	Zm00001d047351_P002	2	12	yes	no	2	1.5124e-23	191.4	1	1	1	1	1	1				11422000	18363000	15879000	25122000	15626000	11921000	0	0	0	1407	339	2024;2025;2026;2027;2028;2029	2760;2761;2762;2763;2764;2765;2766	2762		7	11422000	17605000	15070000
328	AGTVTVPGSSTPSTPLLK	______________________________	VTVPGSSTPSTPLLKDELDIVIPTIRNLDF	M	A	G	L	K	D	18	0	1711.94	Zm00001d033174_P001;Zm00001d033174_P003	Zm00001d033174_P001	2	19	yes	no	2	3.3363e-17	119.39	2	1	1	1	1	1	2	3	2	19208000	17439000	13876000	15855000	22230000	19177000	15934000	24155000	0	1014	340	2030;2031;2032;2033;2034;2035;2036;2037;2038;2039;2040;2041;2042;2043	2767;2768;2769;2770;2771;2772;2773;2774;2775;2776;2777;2778;2779;2780;2781;2782;2783;2784;2785;2786;2787	2770		21	19208000	16719000	13169000
329	AGTYDEK	PVNSTVPIAAEVFKKAGTYDEKKLFGVTTL	IAAEVFKKAGTYDEKKLFGVTTLDVVRAKT	K	A	G	E	K	K	7	0	782.345	Zm00001d039089_P001;Zm00001d039089_P002;Zm00001d009640_P003;Zm00001d044042_P001;Zm00001d009640_P002;Zm00001d009640_P001	Zm00001d039089_P001	160	166	yes	no	2	0.015749	101.69			1			1				0	0	134820000	0	0	98900000	0	0	0	1204	341	2044;2045	2788;2789	2788		2	0	0	127960000
330	AGVADAHFEVVK	VREATLKRLGATHARAGVADAHFEVVKTAL	HARAGVADAHFEVVKTALLDTIRDAVPDMW	R	A	G	V	K	T	12	0	1241.64	Zm00001d038718_P001	Zm00001d038718_P001	102	113	yes	yes	2	0.0017735	68.786			1							0	0	0	0	0	0	0	0	0	1188	342	2046	2790	2790		1	0	0	0
331	AGVQGVAEMELTEEEAK	DGNDVFLSLPARLGRAGVQGVAEMELTEEE	VQGVAEMELTEEEAKRLRRSAKTIWENCQL	R	A	G	A	K	R	17	0	1789.84	Zm00001d014944_P002;Zm00001d014944_P001	Zm00001d014944_P002	321	337	yes	no	2	0.0026106	62.891			1				1			0	0	0	0	0	0	13581000	0	0	517	343	2047;2048	2791;2792	2792		2	0	0	0
332	AGYDYDEETFEK	NIEWWRTCVKNSFVKAGYDYDEETFEKVFR	FVKAGYDYDEETFEKVFRRIYSAFGSSAPY	K	A	G	E	K	V	12	0	1465.59	Zm00001d046949_P001	Zm00001d046949_P001	87	98	yes	yes	2	1.8944e-05	90.827							1		1	0	0	0	0	0	0	18934000	0	0	1398	344	2049;2050	2793;2794	2794		2	0	0	0
333	AHAEAVDLYNK	NSLTEPYTVGHNLLRAHAEAVDLYNKYYKG	NLLRAHAEAVDLYNKYYKGENGRIGLAFDV	R	A	H	N	K	Y	11	0	1229.6	Zm00001d041173_P001	Zm00001d041173_P001	281	291	yes	yes	2	1.8316e-05	100.48			1		1		1			0	0	0	0	0	0	0	0	0	1265	345	2051;2052;2053	2795;2796;2797	2797		3	0	0	0
334	AHASTEGVTK	VADLYVNDAFGTAHRAHASTEGVTKYLKPA	GTAHRAHASTEGVTKYLKPAVAGFLMQKEL	R	A	H	T	K	Y	10	0	999.499	Zm00001d015376_P002;Zm00001d015376_P001	Zm00001d015376_P002	156	165	no	no	1;2	3.1959e-42	211.56	1	1	2	1	1	3	2	2	1	656870000	874810000	798640000	1179400000	1503000000	1555300000	1527900000	752440000	287900000	534	346	2054;2055;2056;2057;2058;2059;2060;2061;2062;2063;2064;2065;2066;2067	2798;2799;2800;2801;2802;2803;2804;2805;2806;2807;2808;2809;2810;2811;2812;2813;2814;2815;2816;2817;2818	2801		18	656870000	838690000	757980000
335	AHEDMQSR	FEKKHPKPDDTMLKKAHEDMQSRLDYLRKQ	DDTMLKKAHEDMQSRLDYLRKQAEGYDDKG	K	A	H	S	R	L	8	0	972.408	Zm00001d017522_P003;Zm00001d017522_P010;Zm00001d017522_P004;Zm00001d017522_P001;Zm00001d017522_P005;Zm00001d017522_P006;Zm00001d017522_P012;Zm00001d017522_P007;Zm00001d017522_P011;Zm00001d017522_P013;Zm00001d017522_P008;Zm00001d017522_P002;Zm00001d017522_P009	Zm00001d017522_P003	277	284	yes	no	2	0.022296	79.596	1		1							9462900	0	10331000	0	0	0	0	0	0	600	347	2068;2069	2819;2820	2820		2	9462900	0	9804600
336	AHSDNLEQSK	REIQNGRAAVDFEKKAHSDNLEQSKAMEKN	DFEKKAHSDNLEQSKAMEKNMIAVASEIER	K	A	H	S	K	A	10	0	1127.52	Zm00001d034618_P003;Zm00001d034618_P002;Zm00001d012984_P002;Zm00001d012984_P001	Zm00001d034618_P003	203	212	yes	no	2	0.010208	67.897			1							0	0	0	0	0	0	0	0	0	439	348	2070	2821	2821		1	0	0	0
337	AHTINQNR	EQYLGLEHPDTAPRKAHTINQNRHSFERPV	PDTAPRKAHTINQNRHSFERPVKIYN____	K	A	H	N	R	H	8	0	952.484	Zm00001d018859_P022;Zm00001d018859_P015;Zm00001d018859_P013;Zm00001d018859_P010;Zm00001d018859_P002;Zm00001d018859_P026;Zm00001d018859_P003;Zm00001d018859_P001;Zm00001d018859_P008;Zm00001d018859_P038;Zm00001d018859_P011;Zm00001d018859_P033;Zm00001d018859_P028;Zm00001d018859_P031;Zm00001d018859_P017;Zm00001d018859_P027;Zm00001d018859_P032;Zm00001d018859_P020;Zm00001d018859_P018;Zm00001d018859_P004…	Zm00001d018859_P022	1099	1106	yes	no	2	0.038591	71.715					1					0	0	0	0	10363000	0	0	0	0	643	349	2071	2822	2822		1	0	0	0
338	AHTVTEVSK	TFVVGDTLVFNYVSKAHTVTEVSKAGYDAC	FNYVSKAHTVTEVSKAGYDACSGANALSDD	K	A	H	S	K	A	9	0	970.508	Zm00001d020794_P001	Zm00001d020794_P001	64	72	yes	yes	2	9.7428e-43	214.23	1	1	1	1	1	1	1	1		23627000	17666000	22302000	30420000	51767000	15017000	19087000	9784700	0	694	350	2072;2073;2074;2075;2076;2077;2078;2079	2823;2824;2825;2826;2827;2828;2829;2830;2831;2832	2829		9	23627000	16937000	21167000
339	AHVITDSDR	TMALSGCTSLREITRAHVITDSDRIGRSRL	LREITRAHVITDSDRIGRSRL_________	R	A	H	D	R	I	9	0	1012.49	Zm00001d002261_P001;Zm00001d002261_P002;Zm00001d002261_P003	Zm00001d002261_P001	273	281	yes	no	2	0.0076342	90.308						1				0	0	0	0	0	20039000	0	0	0	67	351	2080	2833	2833		1	0	0	0
340	AIAEIFADAGFSDVTK	QFIKDLSVPKATRVKAIAEIFADAGFSDVT	IAEIFADAGFSDVTKNFLAVLADNGRLKYI	K	A	I	T	K	N	16	0	1653.83	Zm00001d051595_P004;Zm00001d051595_P002;Zm00001d051595_P005	Zm00001d051595_P004	109	124	yes	no	2	5.6349e-19	128.54				1	1		1	2		0	0	0	0	0	0	69742000	0	0	1516	352	2081;2082;2083;2084;2085	2834;2835;2836;2837;2838;2839	2839		6	0	0	0
341	AIAEQGQGR	DALAESGEGERFLQRAIAEQGQGRGEVLGV	ERFLQRAIAEQGQGRGEVLGVVAEIQERHG	R	A	I	G	R	G	9	0	928.473	Zm00001d034365_P001	Zm00001d034365_P001	192	200	yes	yes	2	0.0053429	100.39	1		1		1					27056000	0	20185000	0	0	0	0	0	0	1044	353	2086;2087;2088	2840;2841;2842	2841		3	27056000	0	19157000
342	AIAPLFVEHAK	LVVIDFTAAWCGPCRAIAPLFVEHAKKFTQ	GPCRAIAPLFVEHAKKFTQVVFLKVDVDEV	R	A	I	A	K	K	11	0	1194.68	Zm00001d019034_P001	Zm00001d019034_P001	45	55	yes	yes	2;3	0.0086903	74.941			1	1		1	1	1		0	0	59012000	170700000	0	87230000	58654000	141500000	0	652	354	2089;2090;2091;2092;2093	2843;2844;2845;2846;2847;2848	2843		6	0	0	56008000
343	AIAVDTQAVQR	RDNNIRYVALNMLMKAIAVDTQAVQRHRAT	MLMKAIAVDTQAVQRHRATILECVKDADVS	K	A	I	Q	R	H	11	0	1170.64	Zm00001d036305_P001;Zm00001d045195_P002;Zm00001d045195_P015;Zm00001d036305_P008;Zm00001d045195_P012;Zm00001d036305_P010;Zm00001d036305_P004;Zm00001d036305_P006;Zm00001d036305_P003;Zm00001d036305_P016;Zm00001d045195_P008;Zm00001d036305_P011;Zm00001d045195_P011;Zm00001d036305_P015;Zm00001d045195_P009;Zm00001d036305_P002;Zm00001d036305_P007;Zm00001d036305_P009;Zm00001d045195_P010;Zm00001d045195_P004…	Zm00001d036305_P001	381	391	yes	no	2	2.7005e-05	95.358							1			0	0	0	0	0	0	0	0	0	1108	355	2094	2849	2849		1	0	0	0
344	AIAVGADAAFDTSSGDLTK	NANPVVNLSGVFGTKAIAVGADAAFDTSSG	GADAAFDTSSGDLTKYNAGLSYTTPDFVAA	K	A	I	T	K	Y	19	0	1808.88	Zm00001d038840_P001	Zm00001d038840_P001	141	159	yes	yes	2	2.1485e-51	159	6	5	6	4	6	2	9	3	2	9780600	37259000	19703000	63213000	51190000	22099000	49193000	7704000	49954000	1194	356	2095;2096;2097;2098;2099;2100;2101;2102;2103;2104;2105;2106;2107;2108;2109;2110;2111;2112;2113;2114;2115;2116;2117;2118;2119;2120;2121;2122;2123;2124;2125;2126;2127;2128;2129;2130;2131;2132;2133;2134;2135;2136;2137	2850;2851;2852;2853;2854;2855;2856;2857;2858;2859;2860;2861;2862;2863;2864;2865;2866;2867;2868;2869;2870;2871;2872;2873;2874;2875;2876;2877;2878;2879;2880;2881;2882;2883;2884;2885;2886;2887;2888;2889;2890;2891;2892;2893;2894;2895;2896;2897;2898;2899;2900;2901;2902	2881		53	9780600	35721000	18700000
345	AIDDAEGVVK	YNVGKFPLLANSRAKAIDDAEGVVKVIAEK	NSRAKAIDDAEGVVKVIAEKETDKILGVHI	K	A	I	V	K	V	10	0	1015.52	Zm00001d040721_P002;Zm00001d040721_P001	Zm00001d040721_P002	426	435	no	no	2	0.018305	59.153									1	0	0	0	0	0	0	0	0	0	1254	357	2138	2903	2903		1	0	0	0
346	AIDLIDEAGSR	QLSYQYISDRFLPDKAIDLIDEAGSRVRLR	LPDKAIDLIDEAGSRVRLRHAQLPDEAKEL	K	A	I	S	R	V	11	0	1158.59	Zm00001d025273_P004;Zm00001d025273_P001;Zm00001d003894_P008;Zm00001d003894_P004;Zm00001d025273_P015;Zm00001d025273_P017;Zm00001d025273_P003;Zm00001d025273_P009;Zm00001d025273_P010;Zm00001d025273_P011;Zm00001d025273_P012;Zm00001d025273_P008;Zm00001d025273_P019;Zm00001d003894_P006;Zm00001d025273_P006;Zm00001d003894_P007;Zm00001d025273_P023;Zm00001d025273_P024;Zm00001d025273_P020;Zm00001d025273_P021…	Zm00001d025273_P004	310	320	no	no	2	0.013447	70.1							1			0	0	0	0	0	0	26517000	0	0	117	358	2139	2904	2904		1	0	0	0
347	AIEAIPELK	FKKDDQKAVDAALIKAIEAIPELKAYLGAR	DAALIKAIEAIPELKAYLGARFSLRDGDKP	K	A	I	L	K	A	9	0	982.57	Zm00001d017047_P001	Zm00001d017047_P001	191	199	yes	yes	2	0.041866	65.246		1								0	13493000	0	0	0	0	0	0	0	584	359	2140	2905	2905		1	0	12936000	0
348	AIEAVPELK	FKKDDQKAVDSALIKAIEAVPELKTYLGAR	DSALIKAIEAVPELKTYLGARFSLRDGDKP	K	A	I	L	K	T	9	0	968.554	Zm00001d050920_P002	Zm00001d050920_P002	191	199	no	no	2	0.0080613	88.948	2	1	1	1		1	1		3	18920000	25416000	0	34997000	0	30822000	142390000	0	40930000	1499	360	2141;2142;2143;2144;2145;2146;2147;2148;2149;2150	2906;2907;2908;2909;2910;2911;2912;2913;2914;2915;2916	2913		11	18920000	24367000	0
349	AIENTAASISNAPEEK	MKAEGIPLSPYSVRKAIENTAASISNAPEE	IENTAASISNAPEEKLTTGNGLLQVDRAFE	K	A	I	E	K	L	16	0	1643.8	Zm00001d017522_P003;Zm00001d017522_P010;Zm00001d017522_P004;Zm00001d017522_P001;Zm00001d017522_P005;Zm00001d017522_P006;Zm00001d017522_P012;Zm00001d017522_P007;Zm00001d017522_P011;Zm00001d017522_P013;Zm00001d017522_P008;Zm00001d017522_P002;Zm00001d017522_P009;Zm00001d017522_P016;Zm00001d017522_P015;Zm00001d017522_P017;Zm00001d017522_P018;Zm00001d017522_P014;Zm00001d014223_P001	Zm00001d017522_P003	595	610	yes	no	2	2.3351e-121	247.88		2		1			1		1	0	0	0	0	0	0	72392000	0	34679000	600	361	2151;2152;2153;2154;2155	2917;2918;2919;2920;2921;2922;2923;2924	2921		8	0	0	0
350	AIGAAQAVGTAPDAYYAK	EGAMYLFPRLHLPQKAIGAAQAVGTAPDAY	AAQAVGTAPDAYYAKRLLEATGIVVVPGSG	K	A	I	A	K	R	18	0	1736.87	Zm00001d022152_P001	Zm00001d022152_P001	468	485	yes	yes	2	7.6582e-09	92.19				3	1	3				0	0	0	0	0	8757900	0	0	0	729	362	2156;2157;2158;2159;2160;2161;2162	2925;2926;2927;2928;2929;2930;2931	2926		7	0	0	0
351	AIGEVVSNEAR	QPILTAASFNATLFRAIGEVVSNEARAMHN	TLFRAIGEVVSNEARAMHNVGLAGLTFWSP	R	A	I	A	R	A	11	0	1143.59	Zm00001d026415_P004;Zm00001d026415_P005;Zm00001d026415_P002;Zm00001d026415_P003	Zm00001d026415_P004	142	152	yes	no	2	0.028156	51.276			1							0	0	0	0	0	0	0	0	0	824	363	2163	2932	2932		1	0	0	0
352	AIGINVPR	QLETAAGAAIRFFDKAIGINVPRSRFLPVK	AIRFFDKAIGINVPRSRFLPVKATSDLLLV	K	A	I	P	R	S	8	0	838.502	Zm00001d006309_P007;Zm00001d006309_P011;Zm00001d006309_P012;Zm00001d006309_P010;Zm00001d021421_P001;Zm00001d021421_P006;Zm00001d006309_P002;Zm00001d006309_P001;Zm00001d006309_P014;Zm00001d006309_P013;Zm00001d006309_P015;Zm00001d006309_P016;Zm00001d006309_P017;Zm00001d021421_P002;Zm00001d021421_P020;Zm00001d021421_P005;Zm00001d021421_P013;Zm00001d021421_P010;Zm00001d021421_P008;Zm00001d021421_P007…	Zm00001d006309_P007	350	357	no	no	2	0.0020846	122.15		1	1	1	2	2	1		2	0	0	52242000	41992000	21591000	26170000	121980000	0	18526000	190;706	364	2164;2165;2166;2167;2168;2169;2170;2171;2172;2173	2933;2934;2935;2936;2937;2938;2939;2940;2941;2942;2943;2944	2933		12	0	0	49582000
353	AIGITNQR	GKAKDGKHNVVAGLKAIGITNQRETTVMWS	NVVAGLKAIGITNQRETTVMWSKSTGRPLY	K	A	I	Q	R	E	8	0	871.488	Zm00001d002085_P001	Zm00001d002085_P001	84	91	yes	yes	2	0.02708	77.282	1				1					33806000	0	0	0	0	0	0	0	0	61	365	2174;2175	2945;2946	2945		2	33806000	0	0
354	AIGSGSEGADSSLQEQYNK	YYTDPSGTFWQCNAKAIGSGSEGADSSLQE	GSEGADSSLQEQYNKELTLQEAETIALSIL	K	A	I	N	K	E	19	0	1939.88	Zm00001d027688_P007;Zm00001d027688_P002;Zm00001d048403_P003;Zm00001d048403_P001;Zm00001d027688_P004;Zm00001d027688_P003;Zm00001d027688_P001;Zm00001d048403_P002;Zm00001d027688_P005	Zm00001d027688_P007	167	185	yes	no	2	0	340.12	6	4	4	2		2	1	8	1	11053000	0	11841000	18109000	0	0	55784000	5676000	51326000	849	366	2176;2177;2178;2179;2180;2181;2182;2183;2184;2185;2186;2187;2188;2189;2190;2191;2192;2193;2194;2195;2196;2197;2198;2199;2200;2201;2202;2203	2947;2948;2949;2950;2951;2952;2953;2954;2955;2956;2957;2958;2959;2960;2961;2962;2963;2964;2965;2966;2967;2968;2969;2970;2971;2972;2973;2974;2975	2965		29	11053000	0	11238000
355	AIGTEIEWYPGK	KTYHMIDEDEPILEKAIGTEIEWYPGKCLT	LEKAIGTEIEWYPGKCLTQKVLKKKPRKGS	K	A	I	G	K	C	12	0	1362.68	Zm00001d038851_P002;Zm00001d038851_P001;Zm00001d011130_P006;Zm00001d011130_P005;Zm00001d011130_P004;Zm00001d011130_P001;Zm00001d011130_P003;Zm00001d011130_P002;Zm00001d045352_P006;Zm00001d045352_P003;Zm00001d045352_P002;Zm00001d045352_P005;Zm00001d036177_P004;Zm00001d036177_P003;Zm00001d036177_P001	Zm00001d038851_P002	218	229	no	no	2	0.019813	52.49					1					0	0	0	0	0	0	0	0	0	1195;359;1367	367	2204	2976	2976		1	0	0	0
356	AIGVEINK	FYHGRTGSVWNVTKRAIGVEINKQVNGRII	VWNVTKRAIGVEINKQVNGRIIRKRIHVRV	R	A	I	N	K	Q	8	0	842.486	Zm00001d048382_P001;Zm00001d027618_P001;Zm00001d014082_P001;Zm00001d014082_P002	Zm00001d048382_P001	71	78	yes	no	2	0.0083211	107.32							1			0	0	0	0	0	0	105390000	0	0	492	368	2205	2977	2977		1	0	0	0
357	AIIQAAEEVAEGK	AKVNMDYGLDPTIGKAIIQAAEEVAEGKLD	GKAIIQAAEEVAEGKLDDHFPLVIWQTGSG	K	A	I	G	K	L	13	0	1327.7	Zm00001d029084_P001;Zm00001d029084_P002	Zm00001d029084_P001	107	119	no	no	2	0.0045025	72.531							1		1	0	0	0	0	0	0	13242000	0	0	909	369	2206;2207	2978;2979	2979		1	0	0	0
358	AIIVQPER	DYSSVGYSFLLKKEKAIIVQPERVIVGNGP	FLLKKEKAIIVQPERVIVGNGPAFGCVMMK	K	A	I	E	R	V	8	0	924.539	Zm00001d028759_P001;Zm00001d008651_P001	Zm00001d028759_P001	347	354	no	no	2	0.0036039	124.83						1	1	1	1	0	0	0	0	0	58267000	247460000	31387000	126790000	895;276	370	2208;2209;2210;2211	2980;2981;2982;2983;2984;2985;2986;2987	2987		8	0	0	0
359	AILENPNDNTK	LAGGSGITPMFQVARAILENPNDNTKVHLI	QVARAILENPNDNTKVHLIYANVTYEDILL	R	A	I	T	K	V	11	0	1227.61	Zm00001d043098_P004;Zm00001d043098_P003;Zm00001d043098_P005;Zm00001d043098_P001;Zm00001d043098_P002	Zm00001d043098_P004	172	182	yes	no	2	0.00076228	133.57	1	1	1	1	1			1	1	13284000	15829000	24688000	20777000	16564000	0	0	7152300	0	1310	371	2212;2213;2214;2215;2216;2217;2218	2988;2989;2990;2991;2992;2993;2994;2995;2996;2997;2998	2998		11	13284000	15176000	23431000
360	AINETHELK	AVDAVHAILKDLVRKAINETHELKQFPTLR	KDLVRKAINETHELKQFPTLRVEVGNAAFE	K	A	I	L	K	Q	9	0	1053.55	Zm00001d009504_P004;Zm00001d009504_P005;Zm00001d038955_P002;Zm00001d009504_P003;Zm00001d009504_P001;Zm00001d009504_P002;Zm00001d038955_P001	Zm00001d009504_P004	105	113	yes	no	2	0.00029014	119.62		1	1			1	1			0	0	15143000	0	0	20931000	22479000	0	0	303	372	2219;2220;2221;2222	2999;3000;3001;3002;3003	2999		5	0	0	14372000
361	AINRPESDEER	KGKDWRKIDIELEHRAINRPESDEERNLKE	LEHRAINRPESDEERNLKEEINLLKVDLKE	R	A	I	E	R	N	11	0	1314.62	Zm00001d025692_P003;Zm00001d003288_P002	Zm00001d025692_P003	214	224	yes	no	2;3	0.0069653	63.283							1		2	0	0	0	0	0	0	0	0	0	811	373	2223;2224;2225	3004;3005;3006	3006		3	0	0	0
362	AINTIQANK	ALRTKLGAWRGNIARAINTIQANKVTEEGA	RGNIARAINTIQANKVTEEGAQGMQGLAIH	R	A	I	N	K	V	9	0	971.54	Zm00001d008757_P001	Zm00001d008757_P001	392	400	yes	yes	2	0.0005539	129.56	3	1	1	1	1	1		1		0	27359000	0	25872000	25479000	19773000	0	26247000	0	280	374	2226;2227;2228;2229;2230;2231;2232;2233;2234	3007;3008;3009;3010;3011;3012;3013;3014;3015	3007		9	0	26229000	0
363	AIPGYGGGMSSAK	PGGASISLTYIASERAIPGYGGGMSSAKAA	ERAIPGYGGGMSSAKAALESDTRVLAFEAG	R	A	I	A	K	A	13	0	1194.57	Zm00001d049975_P010;Zm00001d049975_P009;Zm00001d049975_P005;Zm00001d049975_P003;Zm00001d049975_P002	Zm00001d049975_P010	254	266	yes	no	2	0.023049	66.664						1				0	0	0	0	0	46304000	0	0	0	1476	375	2235	3016	3016		1	0	0	0
364	AIQADGATR	MSVPIVLSVGDAQRRAIQADGATRVALVDE	GDAQRRAIQADGATRVALVDERDRPIAVLS	R	A	I	T	R	V	9	0	901.462	Zm00001d033981_P001;Zm00001d013296_P001	Zm00001d033981_P001	166	174	yes	no	2	0.0068618	93.429			1		1	1				0	0	16241000	0	0	23738000	0	0	0	459	376	2236;2237;2238	3017;3018;3019	3019		3	0	0	15414000
365	AIQPGGACFQPDNK	QTALDYACGHGADCRAIQPGGACFQPDNKA	RAIQPGGACFQPDNKASHASYAFNGYYQRN	R	A	I	N	K	A	14	0	1501.7	Zm00001d021695_P001	Zm00001d021695_P001	587	600	yes	yes	2	2.18e-05	103.08							1			0	0	0	0	0	0	37377000	0	0	714	377	2239	3020;3021	3020		2	0	0	0
366	AISEYETSK	SGSYDRVEGFELLNKAISEYETSKNNDSGS	FELLNKAISEYETSKNNDSGSYRRLFYLAL	K	A	I	S	K	N	9	0	1026.49	Zm00001d017119_P002;Zm00001d017119_P003;Zm00001d017119_P001	Zm00001d017119_P002	126	134	yes	no	2	0.0069324	93.143	1		1					1		24338000	0	19296000	0	0	0	0	26008000	0	588	378	2240;2241;2242	3022;3023;3024	3024		3	24338000	0	18313000
367	AISSSSAYDDQFK	SGVRGVTSNPTIFQKAISSSSAYDDQFKQL	QKAISSSSAYDDQFKQLISAGKDAESAYWE	K	A	I	F	K	Q	13	0	1417.64	Zm00001d011965_P001;Zm00001d042282_P003;Zm00001d042282_P002;Zm00001d042282_P001	Zm00001d011965_P001	112	124	yes	no	2	1.2957e-05	146.17	4	4	2	2	4	3	1		1	98700000	33188000	63297000	51362000	24028000	17849000	284180000	0	25673000	399	379	2243;2244;2245;2246;2247;2248;2249;2250;2251;2252;2253;2254;2255;2256;2257;2258;2259;2260;2261;2262;2263	3025;3026;3027;3028;3029;3030;3031;3032;3033;3034;3035;3036;3037;3038;3039;3040;3041;3042;3043;3044;3045;3046;3047;3048;3049;3050;3051	3035		27	98700000	31818000	60074000
368	AIVASNLEGR	YRRDLPLRGFDDEMRAIVASNLEGRGIKLH	DDEMRAIVASNLEGRGIKLHPGTNLSELSK	R	A	I	G	R	G	10	0	1028.56	Zm00001d018454_P012;Zm00001d018454_P008;Zm00001d018454_P009;Zm00001d018454_P010;Zm00001d018454_P003;Zm00001d018454_P001;Zm00001d018454_P011;Zm00001d018454_P004;Zm00001d018454_P013;Zm00001d018454_P014;Zm00001d018454_P005	Zm00001d018454_P012	108	117	yes	no	2	0.020131	100.02	3	3		1		1	1		1	0	0	0	0	0	23298000	166610000	0	67444000	627	380	2264;2265;2266;2267;2268;2269;2270;2271;2272;2273	3052;3053;3054;3055;3056;3057;3058;3059;3060;3061	3053		7	0	0	0
369	AIVPTSDPETVYDIK	YRVKCPATVRDDRDKAIVPTSDPETVYDIK	AIVPTSDPETVYDIKYFTRDRRRNRPPVRR	K	A	I	I	K	Y	15	0	1646.84	Zm00001d012679_P003;Zm00001d012679_P001;Zm00001d012679_P004;Zm00001d043367_P001	Zm00001d012679_P003	63	77	yes	no	2	0.00026228	80.979	2		1	3	2	1	2			19005000	0	21775000	22527000	0	27855000	0	0	0	425	381	2274;2275;2276;2277;2278;2279;2280;2281;2282;2283;2284	3062;3063;3064;3065;3066;3067;3068;3069;3070;3071;3072;3073	3067		12	19005000	0	20667000
370	AIVVTQR	PLGYVPKEDILYAIKAIVVTQRENGRRDDR	EDILYAIKAIVVTQRENGRRDDRKYSRMKY	K	A	I	Q	R	E	7	0	785.476	Zm00001d038625_P001	Zm00001d038625_P001	350	356	yes	yes	2	0.014206	108.98			1	1	1	1				0	0	31409000	32849000	32777000	25112000	0	0	0	1183	382	2285;2286;2287;2288	3074;3075;3076;3077	3074		4	0	0	29810000
371	ALAAAGTR	STAAVTVDGSALAGRALAAAGTRHMFGVVG	GSALAGRALAAAGTRHMFGVVGIPVTSLAS	R	A	L	T	R	H	8	0	729.413	Zm00001d008739_P001	Zm00001d008739_P001	120	127	yes	yes	2	0.027039	71.922						1				0	0	0	0	0	0	0	0	0	279	383	2289	3078	3078		1	0	0	0
372	ALADDIGIPFLETSAK	CDLAENRVVSYEAGKALADDIGIPFLETSA	LADDIGIPFLETSAKDATNVEKAFMTMAGE	K	A	L	A	K	D	16	0	1659.87	Zm00001d011162_P001;Zm00001d011162_P002	Zm00001d011162_P001	114	129	yes	no	2	7.0963e-05	94.402							1			0	0	0	0	0	0	69818000	0	0	360	384	2290	3079	3079		1	0	0	0
373	ALAEADDGAVVFGEEQEALVLK	______________________________	GAVVFGEEQEALVLKSWAVMKKDAANLGLR	M	A	L	L	K	S	22	0	2273.14	Zm00001d048020_P001;Zm00001d048020_P002	Zm00001d048020_P001	2	23	yes	no	2	2.2884e-106	179.41	1									0	0	0	0	0	0	0	0	0	1422	385	2291	3080	3080		1	0	0	0
374	ALAENEGDGLAK	FEISVVKTSFKANTKALAENEGDGLAKMIY	NTKALAENEGDGLAKMIYRPDTGEILGVHI	K	A	L	A	K	M	12	0	1186.58	Zm00001d009212_P003;Zm00001d009212_P004;Zm00001d009212_P007;Zm00001d009212_P010;Zm00001d009212_P002;Zm00001d009212_P012	Zm00001d009212_P003	474	485	yes	no	2	0.00033458	139.39	2		2		2	1	1		2	36985000	0	51578000	0	66911000	69371000	46043000	0	91438000	294	386	2292;2293;2294;2295;2296;2297;2298;2299;2300;2301	3081;3082;3083;3084;3085;3086;3087;3088;3089;3090;3091;3092	3083		11	36985000	0	48952000
375	ALALDPAAEVK	GFDVLTAKLWQCRTRALALDPAAEVKLCFF	CRTRALALDPAAEVKLCFFASVRHLLKLDR	R	A	L	V	K	L	11	0	1096.61	Zm00001d039535_P001	Zm00001d039535_P001	257	267	yes	yes	2	0.019853	65.933							1			0	0	0	0	0	0	63504000	0	0	1222	387	2302	3093	3093		1	0	0	0
376	ALASEQTVR	AGGYPAGYGYSNLPRALASEQTVRVYCKAG	YSNLPRALASEQTVRVYCKAGEGYSLTVRN	R	A	L	V	R	V	9	0	973.519	Zm00001d007187_P002;Zm00001d007187_P003	Zm00001d007187_P002	293	301	yes	no	2	0.004254	78.149		1		1	1			1		0	0	0	77817000	0	0	0	0	0	219	388	2303;2304;2305;2306	3094;3095;3096;3097	3096		4	0	0	0
377	ALCTGEK	ELYANEVPKTAENFRALCTGEKGVGKSGKP	PKTAENFRALCTGEKGVGKSGKPLHYKGST	R	A	L	E	K	G	7	0	777.369	Zm00001d036442_P004;Zm00001d014732_P002;Zm00001d014732_P004;Zm00001d014732_P003;Zm00001d036442_P002;Zm00001d014732_P001;Zm00001d037189_P002;Zm00001d014731_P012;Zm00001d037189_P003;Zm00001d037189_P005;Zm00001d037189_P006;Zm00001d037189_P001;Zm00001d014731_P004;Zm00001d014731_P011;Zm00001d014731_P009;Zm00001d014731_P014;Zm00001d011104_P001;Zm00001d008209_P001;Zm00001d034071_P001;Zm00001d051364_P001…	Zm00001d016661_P001	38	44	no	no	2	0.01598	100.74	1				1	1			1	136650000	0	0	0	67029000	88215000	0	0	47685000	571;1496;508	389	2307;2308;2309;2310	3098;3099;3100;3101	3099		4	136650000	0	0
378	ALDDSGYSK	MAEELGFGVVDAVIKALDDSGYSKQTAQNV	VDAVIKALDDSGYSKQTAQNVMIQSTNSSV	K	A	L	S	K	Q	9	0	954.429	Zm00001d050917_P003;Zm00001d050917_P002;Zm00001d017036_P006;Zm00001d017036_P003;Zm00001d017036_P005;Zm00001d017036_P004;Zm00001d017036_P001;Zm00001d017036_P002	Zm00001d050917_P003	320	328	yes	no	2	0.0051798	101.72							1	1		0	0	0	0	0	0	51926000	62683000	0	1498	390	2311;2312	3102;3103;3104	3103		3	0	0	0
379	ALDGGADKDEEDSEGR	VHHTASVGDEEGLKKALDGGADKDEEDSEG	LDGGADKDEEDSEGRRALHFACGYGELKCA	K	A	L	G	R	R	16	1	1662.7	Zm00001d052700_P001;Zm00001d052700_P003;Zm00001d052700_P002	Zm00001d052700_P001	230	245	yes	no	2;3	4.3162e-84	230.36	1		1	1	1	1	1			24919000	0	20874000	27685000	46211000	41941000	46815000	0	0	1539	391	2313;2314;2315;2316;2317;2318	3105;3106;3107;3108;3109;3110;3111;3112	3110		8	24919000	0	19811000
380	ALDIGDDPAAPPR	FTEVLTQIYHVVSKKALDIGDDPAAPPRGQ	KKALDIGDDPAAPPRGQTISVGGKDDVSAV	K	A	L	P	R	G	13	0	1306.65	Zm00001d009572_P001;Zm00001d039016_P001;Zm00001d005612_P001	Zm00001d009572_P001	181	193	yes	no	2	0.0021452	66.603	1	1					2		1	0	0	0	0	0	0	0	0	19778000	305	392	2319;2320;2321;2322;2323	3113;3114;3115;3116;3117	3115		5	0	0	0
381	ALDRPPK	KPKSLLTISGEFDTKALDRPPKFGLALALK	ISGEFDTKALDRPPKFGLALALKP______	K	A	L	P	K	F	7	0	795.46	Zm00001d028102_P003;Zm00001d028102_P002;Zm00001d028102_P001	Zm00001d028102_P003	162	168	yes	no	2	0.016804	98.503						1				0	0	0	0	0	17668000	0	0	0	861	393	2324	3118	3118		1	0	0	0
382	ALDSGVVAQAALDVFTK	NVARGGVIDEEALVRALDSGVVAQAALDVF	DSGVVAQAALDVFTKEPPAADNKLVLHGNV	R	A	L	T	K	E	17	0	1703.91	Zm00001d002051_P001;Zm00001d002051_P002	Zm00001d002051_P001	326	342	yes	no	2	6.0127e-06	97.69								1		0	0	0	0	0	0	0	68871000	0	59	394	2325	3119	3119		1	0	0	0
383	ALDTGIFER	ATPRCGFPPAGYLRRALDTGIFERVHVRIY	AGYLRRALDTGIFERVHVRIYDDADCEARW	R	A	L	E	R	V	9	0	1020.52	Zm00001d018966_P001	Zm00001d018966_P001	212	220	yes	yes	2	0.00031668	146.81							1	1	1	0	0	0	0	0	0	19863000	189380000	129420000	648	395	2326;2327;2328	3120;3121;3122;3123	3122		4	0	0	0
385	ALEEELLQR	PDTGGQVVYILDQVRALEEELLQRIKLQGL	ILDQVRALEEELLQRIKLQGLNVTPKILVL	R	A	L	Q	R	I	9	0	1099.59	Zm00001d014876_P003;Zm00001d014876_P001;Zm00001d014876_P002;Zm00001d051837_P001;Zm00001d051837_P002	Zm00001d014876_P003	317	325	yes	no	2	0.00045389	138.54							1		1	0	0	0	0	0	0	24728000	0	0	514	397	2334;2335	3130;3131;3132	3131		3	0	0	0
386	ALEEGGELHGK	DKIKEFNWSFENLEKALEEGGELHGKTVYL	NLEKALEEGGELHGKTVYLFGSTEPQLLDV	K	A	L	G	K	T	11	0	1138.56	Zm00001d003220_P003;Zm00001d003220_P002;Zm00001d003220_P001;Zm00001d016096_P001	Zm00001d003220_P003	95	105	yes	no	2	0.00040915	103.55	1	1	1		1			1	1	0	17106000	19132000	0	39882000	0	0	14121000	0	100	398	2336;2337;2338;2339;2340;2341	3133;3134;3135;3136;3137;3138;3139	3139		7	0	16399000	18158000
388	ALEGGADKDEEDAEGR	VHHTASVGDEEGLKKALEGGADKDEEDAEG	LEGGADKDEEDAEGRRALHFACGYGELKCA	K	A	L	G	R	R	16	1	1660.72	Zm00001d021126_P003;Zm00001d021126_P004;Zm00001d021126_P005;Zm00001d021126_P001;Zm00001d021126_P002	Zm00001d021126_P003	109	124	yes	no	3	0.003972	56.407							1			0	0	0	0	0	0	24393000	0	0	700	400	2379	3212	3212		1	0	0	0
389	ALEIAEK	PSDSGITFNVAPNMKALEIAEKARDALLSG	FNVAPNMKALEIAEKARDALLSGKFDQVRV	K	A	L	E	K	A	7	0	772.433	Zm00001d012518_P015;Zm00001d012518_P013;Zm00001d012518_P012;Zm00001d012518_P011;Zm00001d012518_P010;Zm00001d012518_P009;Zm00001d012518_P008;Zm00001d012518_P004;Zm00001d012518_P001;Zm00001d012518_P005;Zm00001d012518_P002;Zm00001d012518_P003;Zm00001d012518_P006;Zm00001d012518_P014;Zm00001d012518_P007	Zm00001d012518_P015	403	409	yes	no	2	0.015079	104.45		1		1				1		0	68724000	0	43578000	0	0	0	63859000	0	416	401	2380;2381;2382	3213;3214;3215;3216	3214		4	0	65886000	0
390	ALELATAGK	NLLPSPYGKAFVYKKALELATAGKAAEYII	AFVYKKALELATAGKAAEYIIPSFKNIDSF	K	A	L	G	K	A	9	0	872.497	Zm00001d008757_P001	Zm00001d008757_P001	145	153	yes	yes	2	0.022573	71.692			1							0	0	13926000	0	0	0	0	0	0	280	402	2383	3217	3217		1	0	0	13217000
391	ALENEMLLR	PDTGGQVVYILDQVRALENEMLLRIKQQGL	ILDQVRALENEMLLRIKQQGLDITPKILIV	R	A	L	L	R	I	9	0	1087.57	Zm00001d045042_P014;Zm00001d045042_P007;Zm00001d045042_P015;Zm00001d045042_P016;Zm00001d045042_P011;Zm00001d045042_P010;Zm00001d045042_P001;Zm00001d045042_P006;Zm00001d045042_P005;Zm00001d045042_P003;Zm00001d045042_P013;Zm00001d045042_P002;Zm00001d045042_P017;Zm00001d045042_P004;Zm00001d045042_P008;Zm00001d045042_P018;Zm00001d045042_P019;Zm00001d045042_P020;Zm00001d045042_P021	Zm00001d045042_P014	329	337	yes	no	2	0.0041019	140.5	2	1	1	1			3	1	1	128640000	114150000	93118000	94908000	0	0	228960000	0	249350000	1360	403	2384;2385;2386;2387;2388;2389;2390;2391;2392;2393	3218;3219;3220;3221;3222;3223;3224;3225;3226;3227;3228;3229	3229		10	128640000	109430000	88376000
392	ALEQLDAAVAK	HHQKHHATYVANYNKALEQLDAAVAKGDAS	NYNKALEQLDAAVAKGDASAVVQLQGAIKF	K	A	L	A	K	G	11	0	1127.62	Zm00001d009990_P003;Zm00001d009990_P002;Zm00001d009990_P001	Zm00001d009990_P003	72	82	yes	no	2	0.0022501	102.07	3	4	1	2	2	3	1		1	12630000	0	0	0	0	0	88742000	0	71661000	322	404	2394;2395;2396;2397;2398;2399;2400;2401;2402;2403;2404;2405;2406;2407;2408;2409;2410	3230;3231;3232;3233;3234;3235;3236;3237;3238;3239;3240;3241;3242;3243;3244;3245;3246;3247	3246		18	12630000	0	0
393	ALEQLDTAVSK	HHQKHHATYVANYNKALEQLDTAVSKGDAS	NYNKALEQLDTAVSKGDASAVVQLQGAIKF	K	A	L	S	K	G	11	0	1173.62	Zm00001d037859_P002;Zm00001d037859_P001	Zm00001d037859_P002	74	84	yes	no	2	0.0021758	126.71	4	2	2	1	2	3	1		1	0	0	54522000	23622000	35776000	0	85733000	0	46378000	1158	405	2411;2412;2413;2414;2415;2416;2417;2418;2419;2420;2421;2422;2423;2424;2425;2426	3248;3249;3250;3251;3252;3253;3254;3255;3256;3257;3258;3259;3260;3261;3262;3263;3264;3265	3263		18	0	0	51746000
394	ALESENVDSVK	ELKESFKELTDWWKKALESENVDSVKISNR	WWKKALESENVDSVKISNRLHDTPCVVVTS	K	A	L	V	K	I	11	0	1189.58	Zm00001d036401_P003;Zm00001d036401_P001;Zm00001d036401_P007;Zm00001d036401_P002;Zm00001d036401_P005	Zm00001d036401_P003	560	570	yes	no	2	1.6287e-11	144.77				2	1	1	1		1	0	0	0	0	32912000	0	66421000	0	0	1110	406	2427;2428;2429;2430;2431;2432	3266;3267;3268;3269;3270;3271;3272	3269		7	0	0	0
395	ALESFYEK	FPSVNWLISYSKYSKALESFYEKFDPDFID	SYSKYSKALESFYEKFDPDFIDIRTKAREV	K	A	L	E	K	F	8	0	985.476	Zm00001d053765_P003;Zm00001d053765_P001;Zm00001d053765_P002;Zm00001d053765_P006;Zm00001d053765_P004;Zm00001d053765_P005;Zm00001d053765_P007;Zm00001d015426_P001	Zm00001d053765_P003	461	468	yes	no	2	0.016416	85.212							1			0	0	0	0	0	0	41112000	0	0	1567	407	2433	3273	3273		1	0	0	0
396	ALEYADFDNFDR	VTINFRADRMVMLAKALEYADFDNFDRVRV	LAKALEYADFDNFDRVRVPKIRYAGMLQYD	K	A	L	D	R	V	12	0	1474.64	Zm00001d012518_P015;Zm00001d012518_P013;Zm00001d012518_P012;Zm00001d012518_P011;Zm00001d012518_P010;Zm00001d012518_P009;Zm00001d012518_P008;Zm00001d012518_P004;Zm00001d012518_P001;Zm00001d012518_P005;Zm00001d012518_P002;Zm00001d012518_P003;Zm00001d012518_P006;Zm00001d012518_P014;Zm00001d012518_P007	Zm00001d012518_P015	296	307	yes	no	2	3.4203e-05	87.298		1								0	0	0	0	0	0	0	0	0	416	408	2434	3274	3274		1	0	0	0
397	ALFVDLEPTVIDEVK	NTFFSETGAGKHVPRALFVDLEPTVIDEVK	ALFVDLEPTVIDEVKTGAYRQLFHPEQLIS	R	A	L	V	K	T	15	0	1686.91	Zm00001d048065_P002	Zm00001d048065_P002	65	79	yes	yes	2	1.5478e-05	85.522							1			0	0	0	0	0	0	0	0	0	1424	409	2435	3275	3275		1	0	0	0
398	ALGDEIHGK	IRRGYAEAYGKELLRALGDEIHGKFERAVI	GKELLRALGDEIHGKFERAVILWTLDPAER	R	A	L	G	K	F	9	0	938.482	Zm00001d018090_P002;Zm00001d018090_P003	Zm00001d018090_P002	161	169	yes	no	2	0.020043	73.665	1			1	1			1		25187000	0	0	42953000	45895000	0	0	17906000	0	616	410	2436;2437;2438;2439	3276;3277;3278;3279	3279		4	25187000	0	0
399	ALGGSQATQAK	PVIGTLTRLFDETTKALGGSQATQAKKREI	ETTKALGGSQATQAKKREIEDNSRKIGALF	K	A	L	A	K	K	11	0	1030.54	Zm00001d007075_P007;Zm00001d007075_P037;Zm00001d022378_P008;Zm00001d007075_P010;Zm00001d022378_P076;Zm00001d022378_P074;Zm00001d007075_P042;Zm00001d022378_P040;Zm00001d007075_P034;Zm00001d007075_P078;Zm00001d022378_P115;Zm00001d007075_P065;Zm00001d022378_P122;Zm00001d007075_P023;Zm00001d022378_P120;Zm00001d022378_P121;Zm00001d022378_P061;Zm00001d007075_P071;Zm00001d007075_P072;Zm00001d007075_P027…	Zm00001d007075_P007	1109	1119	yes	no	2	0.00046168	158.87	1	1	1	1	2	1		1	1	52033000	23141000	52021000	24102000	21227000	78555000	0	40143000	20027000	214	411	2440;2441;2442;2443;2444;2445;2446;2447;2448	3280;3281;3282;3283;3284;3285;3286;3287;3288;3289	3286		10	52033000	22185000	49372000
400	ALGGSVAGSDK	ATYNSHPEFISLFVKALGGSVAGSDKRILF	LFVKALGGSVAGSDKRILFLCGDYMEDYEV	K	A	L	D	K	R	11	0	960.488	Zm00001d001881_P001;Zm00001d001881_P004;Zm00001d001881_P003	Zm00001d001881_P001	187	197	yes	no	2	0.0011188	109.66	1	1	1	1	1	1		1	1	44770000	72835000	46389000	59057000	67487000	53050000	0	49365000	30129000	47	412	2449;2450;2451;2452;2453;2454;2455;2456	3290;3291;3292;3293;3294;3295;3296;3297;3298	3295		9	44770000	69828000	44027000
401	ALGLNTDDGEVPITWSDA	PCASNIVDGSPAVWKALGLNTDDGEVPITW	LNTDDGEVPITWSDA_______________	K	A	L	D	A	-	18	0	1872.87	Zm00001d032624_P001	Zm00001d032624_P001	176	193	yes	yes	2	1.7621e-16	119.74	2	1	1	1	1	1				27297000	12063000	12200000	10373000	0	15427000	0	0	0	1003	413	2457;2458;2459;2460;2461;2462;2463	3299;3300;3301;3302;3303;3304;3305;3306	3299		8	27297000	11565000	11579000
402	ALGQISER	PEKNVTCLTRLDHNRALGQISERLNVQVSD	TRLDHNRALGQISERLNVQVSDVKNVIIWG	R	A	L	E	R	L	8	0	872.472	Zm00001d032695_P001;Zm00001d014030_P001	Zm00001d032695_P001	164	171	no	no	2	0.00052966	166.05	3	5	2	2	3	1	1		1	452460000	335360000	467690000	307530000	365450000	435140000	353980000	0	207840000	1004;489	414	2464;2465;2466;2467;2468;2469;2470;2471;2472;2473;2474;2475;2476;2477;2478;2479;2480;2481	3307;3308;3309;3310;3311;3312;3313;3314;3315;3316;3317;3318;3319;3320;3321;3322;3323;3324;3325	3309		16	452460000	321510000	443880000
403	ALIAAEYSGIK	ALVLHSGAGNKNAFKALIAAEYSGIKVELT	NAFKALIAAEYSGIKVELTKDFEMGVSNKT	K	A	L	I	K	V	11	0	1134.63	Zm00001d036959_P005;Zm00001d036959_P003;Zm00001d036959_P004	Zm00001d036959_P005	17	27	yes	no	2	0.019725	55.235					1					0	0	0	0	0	0	0	0	0	1118	415	2482	3326	3326		1	0	0	0
404	ALKESLHQR	SFELLYHFFPAAMLKALKESLHQRYLCKQL	PAAMLKALKESLHQRYLCKQLSSVFYVLKH	K	A	L	Q	R	Y	9	1	1080.6	Zm00001d048286_P001	Zm00001d048286_P001	50	58	yes	yes	3	0.0046865	78.334							1		1	0	0	0	0	0	0	79896000	0	31186000	1432	416	2483;2484	3327;3328;3329;3330	3327		4	0	0	0
405	ALLDEMAVVATEEYR	EHGMHPPNAPKPEWRALLDEMAVVATEEYR	ALLDEMAVVATEEYRSIVFKEPRFVEYFRL	R	A	L	Y	R	S	15	0	1708.83	Zm00001d020057_P006;Zm00001d020057_P003;Zm00001d020057_P004;Zm00001d020057_P005;Zm00001d020057_P001	Zm00001d020057_P006	525	539	yes	no	2	0.031395	46.063						1				0	0	0	0	0	0	0	0	0	678	417	2485	3331	3331		1	0	0	0
406	ALLEVVESGGK	YKETSGKETIKLAIRALLEVVESGGKNIEI	LAIRALLEVVESGGKNIEIAVMTHEDGLHE	R	A	L	G	K	N	11	0	1100.61	Zm00001d053217_P001;Zm00001d022629_P001;Zm00001d006235_P001;Zm00001d053217_P002	Zm00001d053217_P001	193	203	yes	no	2	0.013514	70.056									1	0	0	0	0	0	0	0	0	11459000	1552	418	2486	3332	3332		1	0	0	0
407	ALLGESNEFVGDK	NLGVPWVILGHSERRALLGESNEFVGDKVA	RRALLGESNEFVGDKVAYALSQGLKVIACV	R	A	L	D	K	V	13	0	1377.68	Zm00001d039865_P001;Zm00001d039865_P002;Zm00001d039865_P004;Zm00001d008619_P003;Zm00001d008619_P002;Zm00001d008619_P001	Zm00001d039865_P001	101	113	no	no	2	5.7102e-05	126.19	2	2	2	2	1	2	2	1	2	146970000	126340000	126140000	151690000	152690000	125580000	374300000	193800000	221070000	1232;272	419	2487;2488;2489;2490;2491;2492;2493;2494;2495;2496;2497;2498;2499;2500;2501;2502	3333;3334;3335;3336;3337;3338;3339;3340;3341;3342;3343;3344;3345;3346;3347;3348;3349;3350;3351;3352	3348		18	146970000	121130000	119720000
408	ALLGESSDFVADK	NLQVPWVILGHSERRALLGESSDFVADKVA	RRALLGESSDFVADKVAYALTQGLKVIACI	R	A	L	D	K	V	13	0	1350.67	Zm00001d012407_P007;Zm00001d012407_P006;Zm00001d012407_P002;Zm00001d012407_P003;Zm00001d012407_P001;Zm00001d012407_P005;Zm00001d012407_P004	Zm00001d012407_P007	19	31	yes	no	2	0.00013676	119.34							1			0	0	0	0	0	0	18189000	0	0	413	420	2503	3353;3354	3354		2	0	0	0
409	ALLSLEDGAPDK	EVIVVIGHSRCGGIKALLSLEDGAPDKFHF	GIKALLSLEDGAPDKFHFVEEWVRVGAPAK	K	A	L	D	K	F	12	0	1227.63	Zm00001d044095_P001	Zm00001d044095_P001	109	120	yes	yes	2	0.016755	54.471	1		1							0	0	0	0	0	0	0	0	0	1334	421	2504;2505	3355;3356	3356		2	0	0	0
410	ALPNQGTVDYPSFK	______________________________	MALPNQGTVDYPSFKLVIVGDGGTGKTTFV	M	A	L	F	K	L	14	0	1535.76	Zm00001d039091_P001;Zm00001d039090_P002;Zm00001d039091_P002;Zm00001d039090_P001	Zm00001d039091_P001	2	15	yes	no	2	1.7514e-15	159.94	2	1	2	1	3	3	6	3	5	72114000	64372000	76379000	45951000	57868000	61581000	123010000	93365000	30575000	1205	422	2506;2507;2508;2509;2510;2511;2512;2513;2514;2515;2516;2517;2518;2519;2520;2521;2522;2523;2524;2525;2526;2527;2528;2529;2530;2531	3357;3358;3359;3360;3361;3362;3363;3364;3365;3366;3367;3368;3369;3370;3371;3372;3373;3374;3375;3376;3377;3378;3379;3380;3381;3382;3383;3384;3385;3386;3387;3388;3389;3390;3391;3392;3393;3394;3395;3396;3397;3398;3399;3400;3401;3402;3403;3404;3405;3406;3407;3408;3409;3410;3411;3412	3397		56	72114000	61714000	72491000
411	ALPNQQGVDYPSFK	______________________________	MALPNQQGVDYPSFKLVIVGDGGTGKTTFV	M	A	L	F	K	L	14	0	1562.77	Zm00001d044054_P002;Zm00001d044054_P001	Zm00001d044054_P002	2	15	yes	no	2	1.7816e-08	147.91	2	1	2	1	2	2	1	2	5	13647000	17841000	18071000	16152000	17388000	27804000	0	24796000	19210000	1332	423	2532;2533;2534;2535;2536;2537;2538;2539;2540;2541;2542;2543;2544;2545;2546;2547;2548;2549	3413;3414;3415;3416;3417;3418;3419;3420;3421;3422;3423;3424;3425;3426;3427;3428;3429;3430;3431;3432;3433;3434;3435;3436	3427		24	13647000	17105000	17151000
412	ALPNQQVVDYPSFK	______________________________	MALPNQQVVDYPSFKLVIVGDGGTGKTTFV	M	A	L	F	K	L	14	0	1604.82	Zm00001d011474_P001	Zm00001d011474_P001	2	15	yes	yes	2	3.0158e-12	121.08	3	1	1	1			1	1	3	25571000	9980900	0	11158000	0	0	0	4232900	0	375	424	2550;2551;2552;2553;2554;2555;2556;2557;2558;2559;2560	3437;3438;3439;3440;3441;3442;3443;3444;3445;3446;3447;3448;3449;3450	3443		13	25571000	9568800	0
413	ALPTPTDEHPK	______________________________	VVGRALPTPTDEHPKIYRMKLWATNEVRAK	R	A	L	P	K	I	11	0	1204.61	Zm00001d009579_P001;Zm00001d039020_P001	Zm00001d009579_P001	15	25	yes	no	2;3	0.0034725	89.08	1	1	1	1			1	1	1	13920000	18033000	30504000	47014000	0	0	75478000	38320000	32978000	306	425	2561;2562;2563;2564;2565;2566;2567	3451;3452;3453;3454;3455;3456;3457;3458	3456		8	13920000	17288000	28951000
414	ALQAEPIK	FLSVHAQEQSELVKKALQAEPIKFL_____	QSELVKKALQAEPIKFL_____________	K	A	L	I	K	F	8	0	868.502	Zm00001d036328_P001	Zm00001d036328_P001	1007	1014	yes	yes	2	0.014605	87.323			1		1			1		0	0	23341000	0	23690000	0	0	12773000	0	1109	426	2568;2569;2570	3459;3460;3461;3462;3463	3463		5	0	0	22152000
415	ALQASTLK	LSTKKPWSLSFSFGRALQASTLKAWAGKVE	LSFSFGRALQASTLKAWAGKVENLEKARAA	R	A	L	L	K	A	8	0	830.486	Zm00001d042453_P003;Zm00001d042453_P002;Zm00001d012103_P001;Zm00001d042453_P001	Zm00001d042453_P001	299	306	no	no	1;2	0.0014062	143.73	1	1	1		1	1	1	2	1	752000000	640610000	1098300000	0	596860000	952420000	1397300000	1276500000	562740000	1295;407;1296	427	2571;2572;2573;2574;2575;2576;2577;2578;2579	3464;3465;3466;3467;3468;3469;3470;3471;3472;3473;3474	3471		9	752000000	614160000	1042400000
416	ALQHYSELPDIK	PRIAQLCEKAGLYLRALQHYSELPDIKRAI	YLRALQHYSELPDIKRAIVNTHVIEPQALV	R	A	L	I	K	R	12	0	1412.73	Zm00001d044614_P029;Zm00001d044614_P086;Zm00001d044614_P078;Zm00001d044614_P101;Zm00001d044614_P094;Zm00001d044614_P024;Zm00001d044614_P027;Zm00001d044614_P090;Zm00001d044614_P068;Zm00001d044614_P032;Zm00001d044614_P041;Zm00001d044614_P058;Zm00001d044614_P081;Zm00001d044614_P105;Zm00001d044614_P084;Zm00001d044614_P061;Zm00001d044614_P085;Zm00001d044614_P063;Zm00001d044614_P019;Zm00001d044614_P036…	Zm00001d044614_P029	640	651	no	no	2	0.00036073	90.05	1	1			1	1		1		0	0	0	0	0	50347000	0	70298000	0	1350;748	428	2580;2581;2582;2583;2584	3475;3476;3477;3478;3479	3476		5	0	0	0
417	ALQIAEK	PSDSGITFNVAPKMKALQIAEKARDALLSG	FNVAPKMKALQIAEKARDALLSGKFDQVRV	K	A	L	E	K	A	7	0	771.449	Zm00001d043086_P005;Zm00001d043086_P012;Zm00001d043086_P003;Zm00001d043086_P001;Zm00001d043086_P014;Zm00001d043086_P009;Zm00001d043086_P007;Zm00001d043086_P004;Zm00001d043086_P008;Zm00001d043086_P006;Zm00001d043086_P002;Zm00001d043086_P010;Zm00001d043086_P011;Zm00001d043086_P013	Zm00001d043086_P005	400	406	yes	no	2	0.014023	114.72			1				1	1		0	0	134830000	0	0	0	120940000	79234000	0	1309	429	2585;2586;2587	3480;3481;3482	3482		3	0	0	127970000
418	ALQLIDDIR	ATEQTMGPNTTLQPRALQLIDDIRAKVHAA	TTLQPRALQLIDDIRAKVHAACGPTVSCAD	R	A	L	I	R	A	9	0	1055.6	Zm00001d002901_P001	Zm00001d002901_P001	105	113	yes	yes	2	0.003459	79.906		1	1							0	51700000	0	0	0	0	0	0	0	92	430	2588;2589	3483;3484	3484		2	0	49566000	0
419	ALQNIGASNR	______________________________	______________________________	M	A	L	N	R	D	10	0	1042.55	Zm00001d014019_P003;Zm00001d014019_P002;Zm00001d000300_P001	Zm00001d014019_P003	2	11	yes	no	2	0.001338	92.838	1	1	1		1	1				5809000	5688300	9090800	0	7330000	7395400	0	0	0	39	431	2590;2591;2592;2593;2594	3485;3486;3487;3488;3489;3490	3490		6	5809000	5453500	8628000
420	ALQNSVLK	NQSPNPWHVSFSYARALQNSVLKTWQGRPE	VSFSYARALQNSVLKTWQGRPENVEAAQKA	R	A	L	L	K	T	8	0	871.513	Zm00001d008491_P002;Zm00001d008491_P001;Zm00001d040084_P001	Zm00001d008491_P002	329	336	no	no	2	0.014605	87.323	1		1	1	1					42826000	0	36566000	51094000	47482000	0	0	0	0	267;1237	432	2595;2596;2597;2598	3491;3492;3493;3494	3491		4	42826000	0	34705000
421	ALQYVEAQR	______________________________	______________________________	M	A	L	Q	R	Q	9	0	1076.56	Zm00001d030126_P011;Zm00001d030126_P010;Zm00001d030126_P009;Zm00001d030126_P008;Zm00001d030126_P006;Zm00001d030126_P005;Zm00001d030126_P004;Zm00001d030126_P003;Zm00001d030126_P013;Zm00001d014436_P013;Zm00001d014436_P012;Zm00001d014436_P014;Zm00001d014436_P010;Zm00001d014436_P009;Zm00001d014436_P005;Zm00001d014436_P003;Zm00001d014436_P002;Zm00001d014436_P008;Zm00001d030126_P012;Zm00001d014436_P004…	Zm00001d030126_P011	2	10	yes	no	2	0.00086269	109.86		1			1		3	3	6	0	0	0	0	0	0	19007000	28734000	17916000	501	433	2599;2600;2601;2602;2603;2604;2605;2606;2607;2608;2609;2610;2611;2612	3495;3496;3497;3498;3499;3500;3501;3502;3503;3504;3505;3506;3507;3508;3509;3510	3500		13	0	0	0
422	ALSEGGFEK	SMSDAAMGKLSLGAKALSEGGFEKLYKQTF	LSLGAKALSEGGFEKLYKQTFSSSPDEHLK	K	A	L	E	K	L	9	0	936.455	Zm00001d023664_P001	Zm00001d023664_P001	136	144	yes	yes	2	0.0048938	104.06				1	1	1	1			0	0	0	62049000	54318000	61730000	37130000	0	0	758	434	2613;2614;2615;2616	3511;3512;3513;3514	3513		4	0	0	0
423	ALSLVDSQVK	AEKESVELNIEEFKKALSLVDSQVKFLPAT	EEFKKALSLVDSQVKFLPATAQVASQQGQY	K	A	L	V	K	F	10	0	1058.6	Zm00001d049597_P003;Zm00001d049597_P002;Zm00001d049597_P001	Zm00001d049597_P003	441	450	yes	no	2	0.0024998	76.827							1			0	0	0	0	0	0	0	0	0	1462	435	2617	3515	3515		1	0	0	0
424	ALSNQHQVR	RALGKLRREAERAKRALSNQHQVRVEIESL	AERAKRALSNQHQVRVEIESLFDGTDFSEP	R	A	L	V	R	V	9	0	1051.55	Zm00001d014993_P003;Zm00001d014993_P001;Zm00001d014993_P005;Zm00001d054043_P007;Zm00001d054043_P003;Zm00001d054043_P002;Zm00001d014993_P002;Zm00001d054043_P004;Zm00001d018953_P001;Zm00001d018975_P001;Zm00001d047525_P001	Zm00001d014993_P003	302	310	yes	no	2;3	2.7746e-10	173.48	2	1	2	1	2	1	2	1	3	25764000	8983000	16079000	38280000	95438000	5796000	159840000	11284000	6950000	522	436	2618;2619;2620;2621;2622;2623;2624;2625;2626;2627;2628;2629;2630;2631;2632	3516;3517;3518;3519;3520;3521;3522;3523;3524;3525;3526;3527;3528;3529;3530;3531	3522		15	25764000	8612100	15260000
425	ALSVEK	______________________________	______________________________	M	A	L	E	K	T	6	0	645.37	Zm00001d049239_P001;Zm00001d049239_P003;Zm00001d049239_P004	Zm00001d049239_P001	2	7	yes	no	1	0.00078065	164.78	1	1		1	1		1	1	1	112530000	168100000	0	432090000	294010000	0	471100000	360160000	346270000	1453	437	2633;2634;2635;2636;2637;2638;2639	3532;3533;3534;3535;3536;3537;3538;3539	3533		5	112530000	161160000	0
426	ALSVSMEGIEAR	______________________________	______________________________	M	A	L	A	R	A	12	0	1261.63	Zm00001d030011_P001	Zm00001d030011_P001	2	13	yes	yes	2	7.8462e-05	83.499						1	1	4		0	0	0	0	0	4957200	0	12171000	0	933	438;439	2640;2641;2642;2643;2644;2645	3540;3541;3542;3543;3544;3545;3546;3547	3542		7	0	0	0
427	ALTEHR	KTSKDFDIAIETFQKALTEHRNPDTLKKLN	DIAIETFQKALTEHRNPDTLKKLNEAEKAK	K	A	L	H	R	N	6	0	725.382	Zm00001d002823_P001;Zm00001d017401_P002;Zm00001d017401_P001;Zm00001d017401_P003;Zm00001d051306_P003;Zm00001d051306_P002;Zm00001d051306_P001	Zm00001d051306_P003	358	363	no	no	2	0.021207	112.27	1	1								10820000	16408000	0	0	0	0	0	0	0	1506;598;85	440	2646;2647	3548;3549	3548		2	10820000	15730000	0
428	ALTTEEIDQHLTAISER	EIEVGVVRKDDRVFRALTTEEIDQHLTAIS	TTEEIDQHLTAISERD______________	R	A	L	E	R	D	17	0	1925.97	Zm00001d027896_P001	Zm00001d027896_P001	229	245	yes	yes	3	0.0025081	52.298							1			0	0	0	0	0	0	0	0	0	856	441	2648	3550	3550		1	0	0	0
429	ALVDAPDMVR	YGRLVVIVDVVDQNRALVDAPDMVRCQINF	VDQNRALVDAPDMVRCQINFKRLSLTDIKI	R	A	L	V	R	C	10	0	1085.55	Zm00001d021445_P001;Zm00001d025857_P001;Zm00001d006287_P001	Zm00001d021445_P001	73	82	no	no	2	0.0076959	66.692		1		1		1				0	0	0	0	0	0	0	0	0	707;188	442	2649;2650;2651	3551;3552;3553	3551		3	0	0	0
430	ALVDSFVR	LFKSDVALLTNATMKALVDSFVRSEATFRT	LTNATMKALVDSFVRSEATFRTKFARSMIK	K	A	L	V	R	S	8	0	905.497	Zm00001d037547_P001;Zm00001d037550_P001	Zm00001d037547_P001	294	301	no	no	2	2.0963e-07	160.03	1	1					2	1		0	187570000	0	0	0	0	228430000	579300000	0	1141;1142	443	2652;2653;2654;2655;2656	3554;3555;3556;3557;3558	3558		5	0	179830000	0
431	ALVEDACPGVVSCADVLALAAR	PNLTLRGFDLVDRVKALVEDACPGVVSCAD	PGVVSCADVLALAARDAVVAIVRELARHST	K	A	L	A	R	D	22	0	2256.12	Zm00001d053839_P001	Zm00001d053839_P001	112	133	yes	yes	2	0.0017801	57.328				3						0	0	0	0	0	0	0	0	0	1570	444	2657;2658;2659	3559;3560;3561	3559		3	0	0	0
432	ALVLGVNVK	LFDPPRHDSAETIRKALVLGVNVKMITGDQ	AETIRKALVLGVNVKMITGDQLAIGKETGR	K	A	L	V	K	M	9	0	911.58	Zm00001d026490_P010;Zm00001d026490_P001;Zm00001d026490_P004;Zm00001d026490_P007;Zm00001d026490_P011;Zm00001d026490_P006;Zm00001d026490_P008;Zm00001d026490_P018;Zm00001d026490_P015;Zm00001d026490_P012;Zm00001d026490_P002;Zm00001d002006_P002;Zm00001d026490_P020;Zm00001d026490_P019	Zm00001d026490_P010	500	508	no	no	2	0.011242	69.176						1				0	0	0	0	0	0	0	0	0	826	445	2660	3562	3562		1	0	0	0
433	ALVLHAGSSNK	______________________________	______________________________	M	A	L	N	K	N	11	0	1095.6	Zm00001d016358_P008;Zm00001d016358_P001;Zm00001d016358_P006	Zm00001d016358_P008	2	12	yes	no	2	0.00075692	83.168							1		1	0	0	0	0	0	0	15855000	0	0	557	446	2661;2662	3563;3564	3564		2	0	0	0
434	ALVLHSGAGNK	______________________________	______________________________	M	A	L	N	K	N	11	0	1065.59	Zm00001d036959_P005;Zm00001d036959_P003;Zm00001d036959_P004;Zm00001d046352_P001;Zm00001d046352_P002	Zm00001d036959_P005	2	12	yes	no	2	1.2523e-125	258.47	2	2	2	2	3	3	3	1	2	75435000	89404000	81734000	90609000	59616000	90947000	214980000	86394000	166850000	1118	447	2663;2664;2665;2666;2667;2668;2669;2670;2671;2672;2673;2674;2675;2676;2677;2678;2679;2680;2681;2682	3565;3566;3567;3568;3569;3570;3571;3572;3573;3574;3575;3576;3577;3578;3579;3580;3581;3582;3583;3584;3585;3586;3587;3588;3589;3590;3591;3592;3593;3594;3595;3596;3597	3591		32	75435000	85712000	77573000
435	ALVVINPGNPTGQVLVEENQK	KKQLEEARSKGITVRALVVINPGNPTGQVL	PGNPTGQVLVEENQKKIVEFCKNEGLVLLA	R	A	L	Q	K	K	21	0	2218.2	Zm00001d022152_P001	Zm00001d022152_P001	281	301	yes	yes	2	1.0457e-07	79.633					1	2				0	0	0	0	0	0	0	0	0	729	448	2683;2684;2685	3598;3599;3600	3599		3	0	0	0
436	ALYNEIR	______________________________	______________________________	R	A	L	I	R	S	7	0	877.466	Zm00001d015431_P001	Zm00001d015431_P001	5	11	yes	yes	2	0.018745	97.071							1		1	0	0	0	0	0	0	97185000	0	0	537	449	2686;2687	3601;3602	3601		2	0	0	0
437	AMDPDAVAK	______________________________	______________________________	M	A	M	A	K	A	9	0	916.432	Zm00001d031627_P001;Zm00001d031627_P003	Zm00001d031627_P001	2	10	yes	no	1;2	0.010111	74.464	1	1	1	1	1	1	1	1		36121000	33320000	43108000	43752000	32132000	10437000	86747000	22646000	0	970	450;451	2688;2689;2690;2691;2692;2693;2694;2695	3603;3604;3605;3606;3607;3608;3609;3610;3611	3609		7	36121000	31944000	40913000
438	AMEAISEGK	VTEENRDASQEAKGKAMEAISEGKLEDAIE	QEAKGKAMEAISEGKLEDAIEHLTNAIVLN	K	A	M	G	K	L	9	0	934.443	Zm00001d054107_P003;Zm00001d054107_P002;Zm00001d054107_P001;Zm00001d054107_P006;Zm00001d054107_P005;Zm00001d054107_P004	Zm00001d054107_P003	131	139	yes	no	2	0.014825	77.732				1		1				0	0	0	73418000	0	97435000	0	0	0	1577	452	2696;2697	3612;3613	3613		2	0	0	0
439	AMEDAGLEK	LNNDLFRKTMGPVKKAMEDAGLEKSQIHEI	MGPVKKAMEDAGLEKSQIHEIVLVGGSTRI	K	A	M	E	K	S	9	0	962.438	Zm00001d014993_P003;Zm00001d014993_P001;Zm00001d014993_P005;Zm00001d054043_P007;Zm00001d054043_P003;Zm00001d054043_P002;Zm00001d014993_P002;Zm00001d054043_P004;Zm00001d018953_P001;Zm00001d018975_P001	Zm00001d014993_P003	349	357	yes	no	2	0.0049542	103.56	1		1	1	1	1	1	1	1	130110000	0	146410000	74200000	28264000	104860000	65195000	82433000	43907000	522	453;454	2698;2699;2700;2701;2702;2703;2704;2705	3614;3615;3616;3617;3618;3619;3620;3621;3622;3623;3624;3625	3623		12	130110000	0	138950000
440	AMENEMLLR	PDTGGQVVYILDQVRAMENEMLLRIKQCGL	ILDQVRAMENEMLLRIKQCGLDITPKILIV	R	A	M	L	R	I	9	0	1105.53	Zm00001d047253_P001;Zm00001d047253_P007;Zm00001d047253_P002;Zm00001d047253_P003;Zm00001d047253_P005;Zm00001d047253_P016;Zm00001d047253_P018;Zm00001d047253_P015;Zm00001d047253_P009;Zm00001d047253_P008;Zm00001d047253_P014;Zm00001d047253_P011;Zm00001d047253_P019;Zm00001d047253_P010	Zm00001d047253_P001	317	325	yes	no	2	5.8611e-06	162.25	2	2	2	2	1	2	4	1	2	115340000	139280000	109150000	105990000	37723000	96703000	249540000	153840000	22367000	1403	455;456;457	2706;2707;2708;2709;2710;2711;2712;2713;2714;2715;2716;2717;2718;2719;2720;2721;2722;2723	3626;3627;3628;3629;3630;3631;3632;3633;3634;3635;3636;3637;3638;3639;3640;3641;3642;3643;3644;3645;3646;3647	3643	151;152	19	115340000	133530000	103590000
441	AMGTTDIR	KAPNAIKEIRKFAQKAMGTTDIRIDVKLNK	IRKFAQKAMGTTDIRIDVKLNKHIWSSGIR	K	A	M	I	R	I	8	0	863.417	Zm00001d045889_P002;Zm00001d031429_P007;Zm00001d031429_P008	Zm00001d045889_P002	52	59	yes	no	2	0.0082736	99.375	1	1	1		1	1				65621000	44434000	78406000	0	57801000	80211000	0	0	0	1382	458	2724;2725;2726;2727;2728	3648;3649;3650;3651;3652	3652		5	65621000	42600000	74414000
442	AMIDEPLYPIAVLIDELK	______________________________	DEPLYPIAVLIDELKNEDIQLRLNSIRRLS	M	A	M	L	K	N	18	0	2042.1	Zm00001d036031_P013;Zm00001d036031_P015;Zm00001d036031_P006;Zm00001d036031_P009;Zm00001d045482_P015;Zm00001d036031_P004;Zm00001d045482_P001;Zm00001d036031_P003;Zm00001d036031_P007;Zm00001d045482_P005;Zm00001d045482_P012;Zm00001d036031_P005;Zm00001d045482_P006;Zm00001d045482_P008;Zm00001d045482_P017;Zm00001d036031_P001;Zm00001d045482_P002;Zm00001d045482_P004;Zm00001d045482_P003;Zm00001d036031_P002…	Zm00001d036031_P013	2	19	yes	no	2	3.9511e-06	84.506						1				0	0	0	0	0	9778800	0	0	0	1103	459	2729	3653	3653		1	0	0	0
443	AMIEEHDTSGGK	EYLSECLLSSSKQYRAMIEEHDTSGGKSKG	QYRAMIEEHDTSGGKSKGQGTGNVLIVTLV	R	A	M	G	K	S	12	0	1273.56	Zm00001d050606_P004;Zm00001d050606_P020;Zm00001d050606_P022;Zm00001d050606_P035;Zm00001d050606_P025;Zm00001d050606_P005;Zm00001d050606_P017;Zm00001d050606_P012;Zm00001d050606_P009;Zm00001d050606_P014;Zm00001d050606_P006;Zm00001d050606_P002;Zm00001d050606_P011;Zm00001d050606_P007;Zm00001d050606_P010;Zm00001d050606_P021;Zm00001d050606_P016;Zm00001d050606_P027;Zm00001d050606_P031;Zm00001d050606_P001…	Zm00001d050606_P004	884	895	yes	no	2	0.00033362	110.38			1	1			1			0	0	9887300	11062000	0	0	0	0	0	1495	460	2730;2731;2732	3654;3655;3656;3657	3654		4	0	0	9383900
444	AMIGQVAGGGR	KLPSGAKKIVPSSCRAMIGQVAGGGRTEKP	SSCRAMIGQVAGGGRTEKPMLKAGNAYHKY	R	A	M	G	R	T	11	0	1015.52	Zm00001d019473_P001;Zm00001d041568_P001;Zm00001d030691_P001	Zm00001d019473_P001	164	174	yes	no	2	0.002223	105.14				1	1	1	1	1		0	0	0	0	0	57329000	0	47482000	0	664	461;462	2733;2734;2735;2736;2737	3658;3659;3660;3661;3662	3660	85	5	0	0	0
445	AMNEINAAAR	QTLIVDIEPDEHVKRAMNEINAAARLRAAA	EHVKRAMNEINAAARLRAAANEKAEAEKIV	R	A	M	A	R	L	10	0	1059.51	Zm00001d039173_P007;Zm00001d039173_P005;Zm00001d039173_P001;Zm00001d039173_P009;Zm00001d039173_P008;Zm00001d039173_P006;Zm00001d039173_P003;Zm00001d039173_P004;Zm00001d039173_P002;Zm00001d005648_P002	Zm00001d039173_P007	160	169	yes	no	2	0.00058345	153.08	1	2	1	2	2	2	2	1	1	115300000	119390000	111440000	207480000	240350000	312060000	179550000	57012000	121190000	1209	463;464	2738;2739;2740;2741;2742;2743;2744;2745;2746;2747;2748;2749;2750;2751	3663;3664;3665;3666;3667;3668;3669;3670;3671;3672;3673;3674;3675;3676;3677	3668		14	115300000	114460000	105760000
446	AMQLLESGLK	RNEKIACYVTVRGEKAMQLLESGLKVKEYE	VRGEKAMQLLESGLKVKEYELLRRNFSDTG	K	A	M	L	K	V	10	0	1088.59	Zm00001d010016_P002;Zm00001d010016_P001;Zm00001d046317_P001;Zm00001d010016_P003;Zm00001d037448_P007;Zm00001d040878_P001;Zm00001d030198_P001;Zm00001d000066_P001;Zm00001d052991_P001;Zm00001d037448_P008;Zm00001d016200_P008;Zm00001d016200_P005;Zm00001d016200_P001;Zm00001d053547_P003;Zm00001d016200_P003;Zm00001d016200_P002	Zm00001d010016_P002	78	87	no	no	2	0.00050697	85.67				1	1	1			1	0	0	0	38444000	0	0	0	0	0	324;554	465	2752;2753;2754;2755	3678;3679;3680;3681	3681		4	0	0	0
447	AMTEGLVPITR	______________________________	______________________________	M	A	M	T	R	T	11	0	1186.64	Zm00001d037808_P006;Zm00001d037808_P003;Zm00001d037808_P004;Zm00001d037808_P005;Zm00001d037808_P001;Zm00001d037808_P002	Zm00001d037808_P006	2	12	yes	no	2	0.0023742	71.349								2		0	0	0	0	0	0	0	4563400	0	1154	466	2756;2757	3682;3683;3684	3683		3	0	0	0
448	ANAAGGGHGAAVR	AALEDAVVLARSMSRANAAGGGHGAAVREY	SRANAAGGGHGAAVREYVRERRPRVALLSL	R	A	N	V	R	E	13	0	1107.55	Zm00001d016842_P002;Zm00001d016842_P003	Zm00001d016842_P002	219	231	yes	no	2	6.343e-05	112.71	1	1	1	1						10735000	15381000	12949000	15433000	0	0	0	0	0	579	467	2758;2759;2760;2761	3685;3686;3687;3688	3685		4	10735000	14746000	12290000
449	ANALLGFEK	LQELARFAVDEHNKKANALLGFEKLVKAKT	DEHNKKANALLGFEKLVKAKTQVVAGTMYY	K	A	N	E	K	L	9	0	961.523	Zm00001d012561_P001;Zm00001d012561_P003;Zm00001d043175_P003;Zm00001d043175_P002;Zm00001d043175_P001	Zm00001d012561_P001	70	78	no	no	1;2	0.00053432	153.24					1	1	3	1		0	0	0	0	0	0	76623000	0	0	419;1312	468	2762;2763;2764;2765;2766;2767	3689;3690;3691;3692;3693;3694	3692		6	0	0	0
450	ANANAAAAAEHQR	DPTESLAERRTEEERANANAAAAAEHQRKA	ERANANAAAAAEHQRKACRGFKERVAEELQ	R	A	N	Q	R	K	13	0	1293.62	Zm00001d039169_P001	Zm00001d039169_P001	232	244	yes	yes	2	0.014942	53.967						1				0	0	0	0	0	0	0	0	0	1208	469	2768	3695	3695		1	0	0	0
451	ANDQYLPPFVIVDDSGK	KSALEAVKTLRAQPKANDQYLPPFVIVDDS	DQYLPPFVIVDDSGKAVGPVLDGDAVVTIN	K	A	N	G	K	A	17	0	1876.92	Zm00001d039777_P001	Zm00001d039777_P001	47	63	yes	yes	2	1.3799e-05	95.981			1					1		0	0	44187000	0	0	0	0	113330000	0	1230	470	2769;2770	3696;3697	3697		2	0	0	41937000
452	ANEISVSAEEEFNIEK	IQQMVRFIRQEADEKANEISVSAEEEFNIE	NEISVSAEEEFNIEKLQLVEAEKKKIRQEY	K	A	N	E	K	L	16	0	1807.85	Zm00001d043991_P001;Zm00001d011504_P003;Zm00001d011504_P001;Zm00001d043991_P002;Zm00001d011504_P002	Zm00001d043991_P001	25	40	yes	no	2	3.2188e-08	93.348			1	2		2				0	0	0	0	0	10166000	0	0	0	378	471	2771;2772;2773;2774;2775	3698;3699;3700;3701;3702	3698		5	0	0	0
453	ANEVEAVETAK	NPDDPLSDNIAKHWKANEVEAVETAKEWTR	KHWKANEVEAVETAKEWTRLYASGA_____	K	A	N	A	K	E	11	0	1159.57	Zm00001d011565_P003;Zm00001d011565_P001;Zm00001d011565_P002;Zm00001d011565_P005;Zm00001d011565_P007;Zm00001d011565_P004	Zm00001d011565_P003	133	143	yes	no	2	0.0011097	133.81	1	1	1	1	1		1			9213600	10156000	11567000	24358000	31042000	0	66319000	0	0	380	472	2776;2777;2778;2779;2780;2781	3703;3704;3705;3706;3707;3708;3709	3707		7	9213600	9737100	10978000
454	ANFLSADDFEPALIPSK	DNEVKILVDGEEKKKANFLSADDFEPALIP	FLSADDFEPALIPSKTIPDPDDKKPEDWDE	K	A	N	S	K	T	17	0	1833.91	Zm00001d025305_P001;Zm00001d025305_P003;Zm00001d003857_P001;Zm00001d003857_P003	Zm00001d003857_P001	200	216	no	no	2	0.00082264	76.759	1				1	1		1		0	0	0	0	68922000	59437000	0	102570000	0	115;803	473	2782;2783;2784;2785	3710;3711;3712;3713;3714	3714		5	0	0	0
455	ANIDMAK	______________________________	______________________________	M	A	N	A	K	I	7	0	761.374	Zm00001d001831_P002;Zm00001d001831_P001;Zm00001d026619_P003;Zm00001d001831_P005;Zm00001d001831_P004;Zm00001d026619_P002	Zm00001d001831_P002	2	8	yes	no	1	0.017267	82.452	1	1		1						22294000	37182000	0	67993000	0	0	0	0	0	45	474	2786;2787;2788	3715;3716;3717	3717		1	22294000	35647000	0
456	ANIEAELK	AKKVSAILSWENTKKANIEAELKKIEEQLE	SWENTKKANIEAELKKIEEQLEKKKAEYAE	K	A	N	L	K	K	8	0	886.476	Zm00001d002842_P001;Zm00001d002842_P002	Zm00001d002842_P001	123	130	yes	no	2	0.035857	67.169				3	2	1				0	0	0	0	0	0	0	0	0	86	475	2789;2790;2791;2792;2793;2794	3718;3719;3720;3721;3722;3723	3720		6	0	0	0
457	ANLNITNILEK	______________________________	______________________________	M	A	N	E	K	M	11	0	1241.7	Zm00001d053813_P015;Zm00001d053813_P024;Zm00001d053813_P007;Zm00001d053813_P003;Zm00001d053813_P019;Zm00001d053813_P010;Zm00001d053813_P020;Zm00001d053813_P022;Zm00001d053813_P027;Zm00001d053813_P025;Zm00001d053813_P008;Zm00001d053813_P023;Zm00001d053813_P013;Zm00001d053813_P011;Zm00001d053813_P005;Zm00001d053813_P033;Zm00001d053813_P016;Zm00001d010809_P001;Zm00001d053813_P017;Zm00001d042253_P001	Zm00001d053813_P015	2	12	yes	no	2	0.005981	60.518		1	1							0	9243600	6257400	0	0	0	0	0	0	1568	476	2795;2796	3724;3725;3726	3726		3	0	8862000	5938800
458	ANLPGAENLVVQR	GQLNNLELAVNLAKRANLPGAENLVVQRFQ	KRANLPGAENLVVQRFQELFAQTKYKEAAE	R	A	N	Q	R	F	13	0	1379.75	Zm00001d044614_P029;Zm00001d044614_P086;Zm00001d044614_P078;Zm00001d044614_P101;Zm00001d044614_P094;Zm00001d044614_P024;Zm00001d044614_P027;Zm00001d044614_P090;Zm00001d044614_P068;Zm00001d044614_P032;Zm00001d044614_P041;Zm00001d044614_P058;Zm00001d044614_P081;Zm00001d044614_P105;Zm00001d044614_P084;Zm00001d044614_P061;Zm00001d044614_P085;Zm00001d044614_P063;Zm00001d044614_P019;Zm00001d044614_P036…	Zm00001d044614_P029	368	380	no	no	2	2.628e-05	102.52	6	3	4	1	3	4	5	1	1	32786000	34288000	27301000	27510000	35379000	21296000	0	30199000	40048000	1350;748	477	2797;2798;2799;2800;2801;2802;2803;2804;2805;2806;2807;2808;2809;2810;2811;2812;2813;2814;2815;2816;2817;2818;2819;2820;2821;2822;2823;2824	3727;3728;3729;3730;3731;3732;3733;3734;3735;3736;3737;3738;3739;3740;3741;3742;3743;3744;3745;3746;3747;3748;3749;3750;3751;3752;3753;3754;3755;3756;3757;3758;3759;3760;3761;3762;3763;3764;3765;3766	3760		40	32786000	32872000	25911000
459	ANNTLTIIDSGIGMTK	LDAQPELFIHIVPDKANNTLTIIDSGIGMT	NNTLTIIDSGIGMTKSDLVNNLGTIARSGT	K	A	N	T	K	S	16	0	1647.85	Zm00001d031332_P007;Zm00001d031332_P001;Zm00001d052855_P008;Zm00001d052855_P007;Zm00001d052855_P001;Zm00001d052855_P002	Zm00001d031332_P007	73	88	no	no	2	3.889e-19	110.92	1	3	4	3	4	1	1			55704000	0	71326000	19969000	41797000	56947000	66752000	0	0	961;1543	478;479	2825;2826;2827;2828;2829;2830;2831;2832;2833;2834;2835;2836;2837;2838;2839;2840;2841	3767;3768;3769;3770;3771;3772;3773;3774;3775;3776;3777;3778;3779;3780;3781;3782;3783;3784;3785	3778	105	18	55704000	0	67694000
460	ANPANPSIELGPEFK	LYTLVDGFVIRNPSRANPANPSIELGPEFK	ANPANPSIELGPEFKKVANFLARFKSIPSI	R	A	N	F	K	K	15	0	1582.8	Zm00001d006309_P007;Zm00001d006309_P011;Zm00001d006309_P012;Zm00001d006309_P010;Zm00001d021421_P001;Zm00001d021421_P006;Zm00001d006309_P002;Zm00001d006309_P001;Zm00001d006309_P014;Zm00001d006309_P013;Zm00001d006309_P015;Zm00001d006309_P016;Zm00001d006309_P017;Zm00001d021421_P002;Zm00001d021421_P020;Zm00001d021421_P005;Zm00001d021421_P013;Zm00001d021421_P010;Zm00001d021421_P008;Zm00001d021421_P007…	Zm00001d006309_P007	391	405	no	no	2	7.1824e-16	179.19	1	1	3	2	2	3	2	1	1	102480000	86820000	81390000	96580000	84115000	126180000	143290000	48582000	177350000	190;706	480	2842;2843;2844;2845;2846;2847;2848;2849;2850;2851;2852;2853;2854;2855;2856;2857	3786;3787;3788;3789;3790;3791;3792;3793;3794;3795;3796;3797;3798;3799;3800;3801;3802;3803;3804;3805;3806;3807;3808;3809;3810;3811;3812;3813;3814;3815;3816;3817;3818;3819;3820;3821;3822;3823;3824;3825;3826;3827;3828;3829	3805		44	102480000	83236000	77246000
461	ANSEATLGTYK	ENLEKARAAFLARCKANSEATLGTYKGDAA	ARCKANSEATLGTYKGDAAADTESLHVKDY	K	A	N	Y	K	G	11	0	1153.56	Zm00001d042453_P003;Zm00001d042453_P002;Zm00001d012103_P001;Zm00001d042453_P001	Zm00001d042453_P001	328	338	no	no	2	7.8325e-23	190.88	5	3	4	2	3	1	1	2	1	113320000	110740000	127460000	379400000	615850000	626950000	537780000	159290000	252370000	1295;407;1296	481	2858;2859;2860;2861;2862;2863;2864;2865;2866;2867;2868;2869;2870;2871;2872;2873;2874;2875;2876;2877;2878;2879	3830;3831;3832;3833;3834;3835;3836;3837;3838;3839;3840;3841;3842;3843;3844;3845;3846;3847;3848;3849;3850;3851;3852;3853;3854;3855;3856;3857;3858;3859;3860;3861;3862;3863;3864;3865;3866;3867	3858		38	113320000	106170000	120970000
462	ANSESNIITTITVDEIATPGLK	IQSQIKNKNMTIDVKANSESNIITTITVDE	ITTITVDEIATPGLKTILSFAVPDQRSGKV	K	A	N	L	K	T	22	0	2286.2	Zm00001d005649_P001	Zm00001d005649_P001	70	91	yes	yes	2	6.935e-106	179.97							1	1	1	0	0	0	0	0	0	0	54810000	40494000	164	482	2880;2881;2882	3868;3869;3870	3868		3	0	0	0
463	ANSLAQLGR	ENVEAAQKALLVRAKANSLAQLGRYTGEGE	LLVRAKANSLAQLGRYTGEGESDEAKKGMF	K	A	N	G	R	Y	9	0	928.509	Zm00001d008491_P002;Zm00001d008491_P001;Zm00001d040084_P001	Zm00001d008491_P002	358	366	no	no	2	0.0031576	117.72				1	1	1	1			0	0	0	39280000	39343000	51122000	77241000	0	0	267;1237	483	2883;2884;2885;2886	3871;3872;3873;3874;3875	3874		5	0	0	0
464	ANSNLPR	______________________________	______________________________	M	A	N	P	R	R	7	0	770.404	Zm00001d011565_P003;Zm00001d011565_P001;Zm00001d011565_P002;Zm00001d043905_P006;Zm00001d009552_P001;Zm00001d009552_P002;Zm00001d038995_P001;Zm00001d011565_P006;Zm00001d043905_P005;Zm00001d043905_P004;Zm00001d043905_P002;Zm00001d043905_P001;Zm00001d043905_P003	Zm00001d011565_P003	2	8	no	no	1;2	0.012342	74.423		1		1	1	1			1	0	0	0	0	0	14342000	0	0	20636000	380;1327	484	2887;2888;2889;2890;2891	3876;3877;3878;3879;3880	3879		5	0	0	0
465	ANTFVAQK	NLKKLFGVTTLDVVRANTFVAQKKNLKLID	TTLDVVRANTFVAQKKNLKLIDVDVPVVGG	R	A	N	Q	K	K	8	0	877.466	Zm00001d032187_P001;Zm00001d050409_P001	Zm00001d032187_P001	225	232	no	no	2	0.026132	84.227					1			1	1	0	0	0	0	18331000	0	0	35141000	21034000	987;1492	485	2892;2893;2894	3881;3882;3883	3883		2	0	0	0
466	ANVVTTPGTGFGPGGEGFVR	PGRNSWDVFAEILEKANVVTTPGTGFGPGG	TPGTGFGPGGEGFVRVSAFGHRENIIEAAR	K	A	N	V	R	V	20	0	1918.95	Zm00001d028810_P001;Zm00001d028810_P002	Zm00001d028810_P001	421	440	yes	no	2	7.7733e-16	96.591	1				2					0	0	0	0	0	0	0	0	0	901	486	2895;2896;2897	3884;3885;3886	3886		3	0	0	0
467	ANYEETQK	LLVSEELHPLGEKLRANYEETQKLLLQVAG	PLGEKLRANYEETQKLLLQVAGHRDLLEGD	R	A	N	Q	K	L	8	0	981.44	Zm00001d020057_P006;Zm00001d020057_P003;Zm00001d020057_P004;Zm00001d020057_P005	Zm00001d020057_P006	672	679	yes	no	2	0.00039572	143.11	1	1	1	1	1	1	1	1	1	58304000	19914000	56437000	18610000	25461000	63956000	13148000	14156000	16936000	678	487	2898;2899;2900;2901;2902;2903;2904;2905;2906	3887;3888;3889;3890;3891;3892;3893;3894;3895;3896;3897;3898;3899	3887		12	58304000	19092000	53563000
468	APAAVAGR	IPEEAAGQGQPGAQRAPAAVAGRRR_____	GQPGAQRAPAAVAGRRR_____________	R	A	P	G	R	R	8	0	711.403	Zm00001d049082_P002;Zm00001d049082_P001;Zm00001d049082_P006;Zm00001d049082_P008	Zm00001d049082_P002	288	295	yes	no	2	0.019287	81.864					1	1				0	0	0	0	9592700	52066000	0	0	0	1447	488	2907;2908	3900;3901;3902	3901		3	0	0	0
469	APADDEAEGAGPAVVVK	SYVDLFLIHHPVSMRAPADDEAEGAGPAVV	ADDEAEGAGPAVVVKKDLVAMDMEGVWEEM	R	A	P	V	K	K	17	0	1594.78	Zm00001d000060_P001	Zm00001d000060_P001	143	159	yes	yes	2	0.00046395	74.46			1							0	0	0	0	0	0	0	0	0	36	489	2909	3903	3903		1	0	0	0
470	APAQPGGAGR	RPTKQWLELRAGEVKAPAQPGGAGRSGELE	AGEVKAPAQPGGAGRSGELEISLFEYDGGL	K	A	P	G	R	S	10	0	880.452	Zm00001d008646_P001	Zm00001d008646_P001	212	221	yes	yes	2	0.0014889	113.89	1	1	1	1	1	1		1		6292700	10141000	6990900	18628000	20777000	9508100	0	0	0	275	490	2910;2911;2912;2913;2914;2915;2916	3904;3905;3906;3907;3908;3909;3910	3910		7	6292700	9722700	6635000
471	APDDLDTR	GGGIKSVKVTYASARAPDDLDTRLLRAMIT	VTYASARAPDDLDTRLLRAMITKGLIEPIS	R	A	P	T	R	L	8	0	901.414	Zm00001d002051_P001;Zm00001d002051_P002	Zm00001d002051_P001	444	451	no	no	2	0.0029213	127.02	1	1	1	1	1		1	1	1	95052000	113860000	93882000	67179000	95491000	0	147060000	148950000	64838000	59	491	2917;2918;2919;2920;2921;2922;2923;2924	3911;3912;3913;3914;3915;3916;3917;3918;3919	3917		6	95052000	109150000	89102000
472	APDPADYPADYR	ARGVGITVFHTAGARAPDPADYPADYRFVP	GARAPDPADYPADYRFVPVPVEVAPELMAS	R	A	P	Y	R	F	12	0	1349.59	Zm00001d048707_P001	Zm00001d048707_P001	47	58	yes	yes	2	0.0010927	94.363				4	2	3	1		1	0	0	0	0	0	0	29503000	0	26640000	1442	492	2925;2926;2927;2928;2929;2930;2931;2932;2933;2934;2935	3920;3921;3922;3923;3924;3925;3926;3927;3928;3929;3930;3931	3930		12	0	0	0
473	APEAVDAR	QLFAASTAARGGGYRAPEAVDARRLTYKSD	ARGGGYRAPEAVDARRLTYKSDVYSLGVLL	R	A	P	A	R	R	8	0	827.414	Zm00001d044434_P001	Zm00001d044434_P001	555	562	yes	yes	2	0.018964	82.241					1	1				0	0	0	0	27419000	36276000	0	0	0	1345	493	2936;2937	3932;3933	3932		2	0	0	0
474	APEIDEDLHSR	DKDKHQEEVAEMAGRAPEIDEDLHSRQLAV	MAGRAPEIDEDLHSRQLAVYGRETMKRLFG	R	A	P	S	R	Q	11	0	1280.6	Zm00001d052314_P001;Zm00001d052314_P011;Zm00001d052314_P004;Zm00001d052314_P003;Zm00001d052314_P048;Zm00001d052314_P047;Zm00001d052314_P041;Zm00001d052314_P019;Zm00001d052314_P016;Zm00001d052314_P045;Zm00001d052314_P022;Zm00001d052314_P043;Zm00001d052314_P009;Zm00001d052314_P007;Zm00001d052314_P030;Zm00001d052314_P049;Zm00001d052314_P006;Zm00001d052314_P038;Zm00001d023222_P014;Zm00001d023222_P020…	Zm00001d052314_P001	46	56	yes	no	2	0.001845	75.652							1			0	0	0	0	0	0	0	0	0	1530	494	2938	3934	3934		1	0	0	0
475	APEYLALNDK	VDASSYDALVVPGGRAPEYLALNDKVISLV	VPGGRAPEYLALNDKVISLVKAFAESGKPI	R	A	P	D	K	V	10	0	1132.58	Zm00001d001881_P001;Zm00001d001881_P004;Zm00001d001881_P003;Zm00001d001881_P005	Zm00001d001881_P001	284	293	yes	no	2	0.0065122	96.342							1		1	0	0	0	0	0	0	35732000	0	0	47	495	2939;2940	3935;3936;3937	3935		3	0	0	0
476	APEYLAMDEK	ITASEYDGLVIPGGRAPEYLAMDEKVLDLV	IPGGRAPEYLAMDEKVLDLVRMFSGAKKPI	R	A	P	E	K	V	10	0	1165.53	Zm00001d001881_P001;Zm00001d001881_P004;Zm00001d001881_P003;Zm00001d001881_P002	Zm00001d001881_P001	91	100	yes	no	2	0.0065234	94.309				1	1	1	1		1	0	0	0	0	0	0	35681000	0	25991000	47	496;497	2941;2942;2943;2944;2945	3938;3939;3940;3941;3942	3942		4	0	0	0
477	APFDLFDTK	EGQLEFKAVLFVPKRAPFDLFDTKKKQNNI	LFVPKRAPFDLFDTKKKQNNIKLYVRRVFI	R	A	P	T	K	K	9	0	1052.52	Zm00001d006008_P001;Zm00001d006008_P003	Zm00001d006008_P001	319	327	yes	no	2	0.026873	59.368								1		0	0	0	0	0	0	0	0	0	172	498	2946	3943	3943		1	0	0	0
478	APFDLFDTR	EGQLEFKAVLFVPKRAPFDLFDTRKKLNNI	LFVPKRAPFDLFDTRKKLNNIKLYGIVDSE	R	A	P	T	R	K	9	0	1080.52	Zm00001d020898_P010;Zm00001d020898_P003;Zm00001d020898_P007;Zm00001d020898_P001;Zm00001d020898_P009;Zm00001d020898_P002;Zm00001d020898_P005;Zm00001d031332_P007;Zm00001d031332_P001;Zm00001d031332_P004;Zm00001d031332_P002;Zm00001d052855_P001;Zm00001d052855_P002;Zm00001d052855_P006;Zm00001d052855_P004;Zm00001d052855_P005;Zm00001d024903_P001	Zm00001d031332_P007	318	326	no	no	2	0.0098749	84.213			1	1	1	1	1			0	0	0	36078000	41192000	72122000	26979000	0	0	961;1543;697;789	499	2947;2948;2949;2950;2951	3944;3945;3946;3947;3948;3949	3945		6	0	0	0
479	APGGAPANVACAIAK	DVAGLSLAESGGFVKAPGGAPANVACAIAK	APGGAPANVACAIAKLGGSSAFVGKFGDDE	K	A	P	A	K	L	15	0	1366.7	Zm00001d035038_P004;Zm00001d035038_P002;Zm00001d035037_P001;Zm00001d035037_P004;Zm00001d035037_P008;Zm00001d035038_P005;Zm00001d035037_P005;Zm00001d035037_P007	Zm00001d035038_P004	47	61	yes	no	2	1.4042e-17	118.81							1			0	0	0	0	0	0	0	0	0	1076	500	2952	3950	3950		1	0	0	0
480	APGGAPANVAIAVSR	TVAGVSLAEAPAFLKAPGGAPANVAIAVSR	APGGAPANVAIAVSRLGGGAAFVGKLGDDE	K	A	P	S	R	L	15	0	1349.74	Zm00001d042536_P001	Zm00001d042536_P001	36	50	yes	yes	2	4.8539e-05	91.914	3	5	3	1	1	1	8		1	16429000	17828000	21120000	0	0	0	20090000	0	38728000	1298	501	2953;2954;2955;2956;2957;2958;2959;2960;2961;2962;2963;2964;2965;2966;2967;2968;2969;2970;2971;2972;2973;2974;2975	3951;3952;3953;3954;3955;3956;3957;3958;3959;3960;3961;3962;3963;3964;3965;3966;3967;3968;3969;3970;3971;3972;3973;3974;3975;3976;3977;3978	3974		28	16429000	17091000	20045000
481	APGIIER	KGALSDHERRRVEVKAPGIIERKSVHEPMQ	ERRRVEVKAPGIIERKSVHEPMQTGLKAVD	K	A	P	E	R	K	7	0	754.434	Zm00001d040880_P001;Zm00001d016118_P001	Zm00001d040880_P001	135	141	yes	no	2	0.0051696	114.19	1	1	2	2	1	2				25371000	27016000	194150000	16575000	0	254730000	0	0	0	1259	502	2976;2977;2978;2979;2980;2981;2982;2983;2984	3979;3980;3981;3982;3983;3984;3985;3986;3987	3984		9	25371000	25900000	184260000
482	APGVQTPVIVR	VTHDVSHLTCADFLRAPGVQTPVIVRFSTV	DFLRAPGVQTPVIVRFSTVVHERGSPETLR	R	A	P	V	R	F	11	0	1135.67	Zm00001d014848_P001	Zm00001d014848_P001	92	102	no	no	2	0.001876	104.01	2	1	3	1	4	3	1		1	8533500	0	16382000	13209000	6353800	16219000	37314000	0	0	512	503	2985;2986;2987;2988;2989;2990;2991;2992;2993;2994;2995;2996;2997;2998;2999;3000	3988;3989;3990;3991;3992;3993;3994;3995;3996;3997;3998;3999;4000;4001;4002;4003;4004;4005	4004		18	8533500	0	15548000
483	APIGEEAEGR	STKLGLDVASCLITRAPIGEEAEGRRKYVI	CLITRAPIGEEAEGRRKYVIRPYTPISDPD	R	A	P	G	R	R	10	0	1027.49	Zm00001d039656_P002;Zm00001d039656_P004;Zm00001d039656_P003;Zm00001d039656_P001	Zm00001d039656_P002	101	110	yes	no	2	0.0064708	95.502		1	1	1	1	1		1		0	85029000	72293000	70323000	98992000	64566000	0	80439000	0	1226	504	3001;3002;3003;3004;3005;3006	4006;4007;4008;4009;4010;4011;4012;4013;4014	4014		9	0	81518000	68612000
484	APLGENTVLLR	NAGGECLTFDQLALRAPLGENTVLLRGPKN	LALRAPLGENTVLLRGPKNAREAVRHFGKA	R	A	P	L	R	G	11	0	1181.68	Zm00001d037603_P003;Zm00001d037603_P001;Zm00001d037603_P002;Zm00001d009848_P001;Zm00001d037603_P007;Zm00001d037603_P006;Zm00001d037603_P004;Zm00001d037603_P008;Zm00001d037603_P009	Zm00001d037603_P003	129	139	yes	no	2	0.0010929	113.62									1	0	0	0	0	0	0	0	0	74169000	317	505	3007	4015	4015		1	0	0	0
485	APLPLDGTR	PLVNNDFIASVVFLKAPLPLDGTRMLASCV	SVVFLKAPLPLDGTRMLASCVTKEHSEEFA	K	A	P	T	R	M	9	0	938.519	Zm00001d039535_P001;Zm00001d039535_P002;Zm00001d039535_P003	Zm00001d039535_P001	386	394	yes	no	2	0.031586	57.96				1						0	0	0	0	0	0	0	0	0	1222	506	3008	4016	4016		1	0	0	0
486	APNTAPSASPDGAK	AALGASGPFSPNGPKAPNTAPSASPDGAKK	KAPNTAPSASPDGAKKRGRPKGSTNKKHVA	K	A	P	A	K	K	14	0	1282.62	Zm00001d006034_P005;Zm00001d006034_P004;Zm00001d006034_P002;Zm00001d006034_P001;Zm00001d006034_P006;Zm00001d006034_P003	Zm00001d006034_P005	143	156	yes	no	2	0.00052867	80.014								1		0	0	0	0	0	0	0	9745600	0	174	507	3009	4017	4017		1	0	0	0
487	APNTLAEYALK	TGDCGGVLQCTGYGRAPNTLAEYALKQFNN	GYGRAPNTLAEYALKQFNNLDFFDISLIDG	R	A	P	L	K	Q	11	0	1189.63	Zm00001d021901_P001	Zm00001d021901_P001	99	109	yes	yes	2	0.0020538	72.434							1			0	0	0	0	0	0	0	0	0	721	508	3010	4018	4018		1	0	0	0
488	APPSDDPAK	AGLEASGQRFLWVVRAPPSDDPAKKFERPP	FLWVVRAPPSDDPAKKFERPPEPDLDALLP	R	A	P	A	K	K	9	0	896.424	Zm00001d011649_P001;Zm00001d043752_P001	Zm00001d011649_P001	314	322	yes	no	2	0.028405	69.598						1				0	0	0	0	0	8950800	0	0	0	383	509	3011	4019	4019		1	0	0	0
489	APPSPGQPSLQR	LPDGSVVWGKPYSFRAPPSPGQPSLQRVIV	SFRAPPSPGQPSLQRVIVFGDMGKAERDGS	R	A	P	Q	R	V	12	0	1233.65	Zm00001d031657_P002;Zm00001d031657_P001	Zm00001d031657_P002	99	110	yes	no	2	0.0012794	71.349				5	2	1	1		2	0	0	0	0	0	0	0	0	0	971	510	3012;3013;3014;3015;3016;3017;3018;3019;3020;3021;3022	4020;4021;4022;4023;4024;4025;4026;4027;4028;4029;4030	4021		11	0	0	0
490	APQIDVTQFGYFK	SMVPTDKAAEAGGDKAPQIDVTQFGYFKVL	DKAPQIDVTQFGYFKVLGKGVLPPKPIVVK	K	A	P	F	K	V	13	0	1512.76	Zm00001d022124_P001	Zm00001d022124_P001	95	107	yes	yes	2	0.0033614	64.439									1	0	0	0	0	0	0	0	0	0	727	511	3023	4031	4031		1	0	0	0
491	APQSVQEEDMR	NALAQKMDASGYREKAPQSVQEEDMRKLTA	YREKAPQSVQEEDMRKLTALLEQLEVISEA	K	A	P	M	R	K	11	0	1288.57	Zm00001d006296_P008;Zm00001d006296_P003;Zm00001d006296_P004;Zm00001d006296_P010;Zm00001d006296_P030;Zm00001d006296_P025;Zm00001d006296_P020;Zm00001d006296_P022;Zm00001d006296_P012;Zm00001d006296_P009;Zm00001d006296_P014;Zm00001d006296_P018;Zm00001d006296_P029;Zm00001d006296_P032;Zm00001d006296_P016;Zm00001d006296_P033;Zm00001d024493_P001;Zm00001d024493_P008;Zm00001d024493_P002;Zm00001d006296_P028…	Zm00001d006296_P008	1437	1447	yes	no	2	0.0010878	133.81		1	1	2	1	2	1		1	0	15031000	12849000	29323000	16910000	36615000	26287000	0	18619000	189	512;513	3024;3025;3026;3027;3028;3029;3030;3031;3032	4032;4033;4034;4035;4036;4037;4038;4039;4040;4041;4042	4041	24	11	0	14410000	12194000
492	APSPQETPAR	APGIDPSAHKSLSTRAPSPQETPARLAAAL	SLSTRAPSPQETPARLAAALAALAPAESRA	R	A	P	A	R	L	10	0	1052.53	Zm00001d035789_P002	Zm00001d035789_P002	50	59	yes	yes	2	0.013976	74.173	1					1				18527000	0	0	0	0	24314000	0	0	0	1090	514	3033;3034	4043;4044	4043		2	18527000	0	0
493	APSSTGSVK	PCRVRAVASPARTPRAPSSTGSVKTAMTMT	PARTPRAPSSTGSVKTAMTMTEKILARASE	R	A	P	V	K	T	9	0	832.429	Zm00001d015088_P001;Zm00001d015088_P002	Zm00001d015088_P001	52	60	yes	no	2	0.022335	71.877		1								0	79296000	0	0	0	0	0	0	0	524	515	3035	4045	4045		1	0	76022000	0
494	APSTAPSAR	______________________________	PAAERRAPSTAPSARVSIWESVRACGVWGK	R	A	P	A	R	V	9	0	856.44	Zm00001d018333_P001	Zm00001d018333_P001	15	23	yes	yes	2	0.035007	67.464					1					0	0	0	0	33957000	0	0	0	0	621	516	3036	4046	4046		1	0	0	0
496	APTTTTTEEKPR	STAPGTSEAATEAEKAPTTTTTEEKPREVP	AEKAPTTTTTEEKPREVPAEAVKEKEAAAA	K	A	P	P	R	E	12	0	1330.67	Zm00001d013914_P001;Zm00001d013914_P002	Zm00001d013914_P001	195	206	yes	no	3	0.013777	45.115					1	1				0	0	0	0	23874000	3523700	0	0	0	485	518	3040;3041	4051;4052	4051		2	0	0	0
497	APVEPY	EELGDAAVYAGAKFRAPVEPY_________	AVYAGAKFRAPVEPY_______________	R	A	P	P	Y	-	6	0	674.328	Zm00001d030373_P003;Zm00001d030373_P002;Zm00001d030373_P007;Zm00001d030373_P004;Zm00001d030373_P001;Zm00001d030373_P006;Zm00001d030373_P005;Zm00001d045431_P002;Zm00001d045431_P001;Zm00001d045431_P004;Zm00001d045431_P005;Zm00001d045431_P003	Zm00001d045431_P002	433	438	no	no	1	0.0016495	164.54								1		0	0	0	0	0	0	0	604030000	0	1368;941	519	3042	4053	4053		1	0	0	0
498	APVSALAK	______________________________	______________________________	M	A	P	A	K	Y	8	0	755.454	Zm00001d021551_P004;Zm00001d021551_P001;Zm00001d006433_P005;Zm00001d006433_P001;Zm00001d021551_P003;Zm00001d021551_P002;Zm00001d006433_P006;Zm00001d006433_P007;Zm00001d006433_P004;Zm00001d006433_P003	Zm00001d021551_P004	2	9	yes	no	2	0.025227	78.178		1			1			1		0	33309000	0	0	30312000	0	0	23323000	0	194	520	3043;3044;3045	4054;4055;4056	4056		3	0	31933000	0
499	AQAETGEIK	RWRDRFVFCAEAIYKAQAETGEIKGHYLNA	AEAIYKAQAETGEIKGHYLNATAGTCEEMI	K	A	Q	I	K	G	9	0	945.477	Zm00001d000279_P001;GRMZM5G815453_P01	Zm00001d000279_P001	235	243	yes	no	2	0.0042208	78.192						1		1		0	0	0	0	0	0	0	0	0	12	521	3046;3047	4057;4058	4058		2	0	0	0
500	AQAVQAAEFASK	______________________________	QLRAQAVQAAEFASKHGGSYYKELMEKNKQ	R	A	Q	S	K	H	12	0	1219.62	Zm00001d011278_P003;Zm00001d011278_P002;Zm00001d011278_P001	Zm00001d011278_P003	10	21	yes	no	2	0.00045396	118.4	3	5	3	2	4	5	1	1	2	39088000	33303000	19158000	10459000	38214000	39955000	189040000	37818000	70543000	366	522	3048;3049;3050;3051;3052;3053;3054;3055;3056;3057;3058;3059;3060;3061;3062;3063;3064;3065;3066;3067;3068;3069;3070;3071;3072;3073	4059;4060;4061;4062;4063;4064;4065;4066;4067;4068;4069;4070;4071;4072;4073;4074;4075;4076;4077;4078;4079;4080;4081;4082;4083;4084;4085;4086;4087;4088;4089	4086		31	39088000	31928000	18183000
501	AQCPIVER	LPHTAGRYSKKRFRKAQCPIVERLTNSLMM	SKKRFRKAQCPIVERLTNSLMMHGRNNGKK	K	A	Q	E	R	L	8	0	971.486	Zm00001d008387_P002;Zm00001d008387_P001	Zm00001d008387_P002	59	66	yes	no	2	0.016416	85.212	1	1	1				1	1		0	26308000	49611000	0	0	0	55575000	22059000	0	266	523	3074;3075;3076;3077;3078	4090;4091;4092;4093;4094;4095	4093		6	0	25222000	47085000
502	AQDADPGVQK	EDLALKEQLELYVVRAQDADPGVQKLALES	LYVVRAQDADPGVQKLALESMRQEIRSATS	R	A	Q	Q	K	L	10	0	1027.49	Zm00001d015259_P002;Zm00001d015259_P005;Zm00001d015259_P001;Zm00001d053881_P005;Zm00001d053881_P001;Zm00001d053881_P002	Zm00001d015259_P002	57	66	yes	no	2	4.5454e-05	136.84	1	1	1	1		1	1			0	38757000	70544000	32047000	0	66114000	0	0	0	531	524	3079;3080;3081;3082;3083;3084	4096;4097;4098;4099;4100;4101;4102;4103	4096		7	0	37157000	66952000
503	AQEELLK	QKKRDRALIALKKKKAQEELLKQVDTWQMN	LIALKKKKAQEELLKQVDTWQMNVEQQLSD	K	A	Q	L	K	Q	7	0	829.455	Zm00001d017100_P001;Zm00001d050978_P001;Zm00001d017100_P006;Zm00001d017100_P002	Zm00001d017100_P001	67	73	yes	no	2	0.030926	88.643		1				1				0	130840000	0	0	0	141690000	0	0	0	586	525	3085;3086	4104;4105	4104		2	0	125440000	0
504	AQEETYGSSGYGYGR	GGEEYGSGGGGYGRKAQEETYGSSGYGYGR	AQEETYGSSGYGYGRKNEEQSYGGSGYGYE	K	A	Q	G	R	K	15	0	1623.68	Zm00001d037239_P001	Zm00001d037239_P001	263	277	yes	yes	2	1.5186e-15	110.08									1	0	0	0	0	0	0	0	0	0	1129	526	3087	4106	4106		1	0	0	0
505	AQEIEHTHLPIR	______________________________	______________________________	M	A	Q	I	R	G	12	0	1442.76	Zm00001d013934_P001;Zm00001d013934_P002	Zm00001d013934_P001	2	13	yes	no	3	1.7872e-07	133.05	1	1	1	1	1	1	1	1	1	103880000	60986000	85264000	92870000	105820000	152310000	0	133300000	128770000	486	527	3088;3089;3090;3091;3092;3093;3094;3095;3096	4107;4108;4109;4110;4111;4112;4113;4114;4115;4116;4117	4114		11	103880000	58468000	80923000
506	AQELAIK	RKMTTKDAYKYFVLKAQELAIKLNWTPVNW	AYKYFVLKAQELAIKLNWTPVNWEETFNSF	K	A	Q	I	K	L	7	0	771.449	Zm00001d035598_P001	Zm00001d035598_P001	370	376	yes	yes	2	0.015427	103.02	1					1				43515000	0	0	0	0	59705000	0	0	0	1089	528	3097;3098	4118;4119	4119		2	43515000	0	0
507	AQGDADSSLDR	YDGHFTTFALSGFVRAQGDADSSLDRLWQK	GFVRAQGDADSSLDRLWQKKADIKQ_____	R	A	Q	D	R	L	11	0	1133.49	Zm00001d037886_P005;Zm00001d037886_P004;Zm00001d012886_P001;Zm00001d029124_P001;Zm00001d029124_P002;Zm00001d037884_P004;Zm00001d037884_P005	Zm00001d037886_P005	60	70	yes	no	2	1.1192e-06	170.47	1	1	1	1	1	1	1	1	1	476800000	505000000	399300000	425680000	462650000	445610000	274620000	440210000	198710000	436	529	3099;3100;3101;3102;3103;3104;3105;3106;3107	4120;4121;4122;4123;4124;4125;4126;4127;4128;4129;4130;4131;4132	4124		13	476800000	484150000	378970000
508	AQGYSVGK	DILILGGGMIYTFYKAQGYSVGKSLVEEDK	MIYTFYKAQGYSVGKSLVEEDKLELATSLI	K	A	Q	G	K	S	8	0	808.408	Zm00001d015376_P002;Zm00001d015376_P001	Zm00001d015376_P002	233	240	yes	no	2	0.015059	86.794	1	1				1	1	1	1	209430000	243710000	0	0	0	130940000	296120000	355710000	138490000	534	530	3108;3109;3110;3111;3112;3113	4133;4134;4135;4136;4137;4138;4139	4134		7	209430000	233650000	0
509	AQIIDGK	______________________________	______________________________	M	A	Q	G	K	A	7	0	743.418	Zm00001d010867_P004;Zm00001d010867_P001	Zm00001d010867_P004	2	8	yes	no	1	0.016203	85.642						1				0	0	0	0	0	15744000	0	0	0	345	531	3114	4140	4140		0	0	0	0
510	AQISIYDPQVTEDQIQR	ETPAIDVCKGLLGDKAQISIYDPQVTEDQI	ISIYDPQVTEDQIQRDLAMNKFDWDHPMHL	K	A	Q	Q	R	D	17	0	2003	Zm00001d013245_P001;Zm00001d034072_P001	Zm00001d013245_P001	358	374	yes	no	2	1.8291e-19	131.06	1	2	1		2	2				0	0	0	0	12916000	0	0	0	0	457	532	3115;3116;3117;3118;3119;3120;3121;3122	4141;4142;4143;4144;4145;4146;4147;4148;4149	4149		9	0	0	0
511	AQIWDTAGQER	EFATRSLQVDGKVVKAQIWDTAGQEREKNI	KVVKAQIWDTAGQEREKNIMGELNSKGIKG	K	A	Q	E	R	E	11	0	1273.61	Zm00001d037004_P002;Zm00001d037004_P001;Zm00001d037004_P006;Zm00001d046313_P002;Zm00001d037004_P005;Zm00001d037004_P004;Zm00001d028003_P001;Zm00001d048222_P001;Zm00001d028002_P001;Zm00001d031562_P001;Zm00001d043935_P001;Zm00001d022251_P002;Zm00001d022251_P001;Zm00001d005495_P001;Zm00001d005504_P001;Zm00001d034803_P001;Zm00001d034802_P001;Zm00001d014278_P001;Zm00001d009572_P001;Zm00001d039016_P001…	Zm00001d037004_P002	65	75	no	no	2	0.0018683	89.247	4	2	4	4	2	1			1	5077000	17667000	0	0	0	0	0	0	108340000	1121;1388;305	533	3123;3124;3125;3126;3127;3128;3129;3130;3131;3132;3133;3134;3135;3136;3137;3138;3139;3140	4150;4151;4152;4153;4154;4155;4156;4157;4158;4159;4160;4161;4162;4163;4164;4165;4166;4167	4161		18	5077000	16938000	0
512	AQLGESIK	ENVLGFIVQVPPLLRAQLGESIKTIIHSDY	QVPPLLRAQLGESIKTIIHSDYPEQWPSLL	R	A	Q	I	K	T	8	0	844.465	Zm00001d016479_P001;Zm00001d016479_P019;Zm00001d050526_P020;Zm00001d050526_P002;Zm00001d050526_P025;Zm00001d050526_P010;Zm00001d050526_P015;Zm00001d050526_P022;Zm00001d050526_P008;Zm00001d016479_P026;Zm00001d016479_P016;Zm00001d016479_P009;Zm00001d016479_P007;Zm00001d016479_P003;Zm00001d050526_P005;Zm00001d050526_P007;Zm00001d016479_P021;Zm00001d016479_P014;Zm00001d016479_P005;Zm00001d050526_P004…	Zm00001d016479_P001	214	221	yes	no	2	0.0055801	86.794			1							0	0	0	0	0	0	0	0	0	564	534	3141	4168	4168		1	0	0	0
513	AQLIEDVR	KIFQGDYSTGLPVDKAQLIEDVRQALYASK	TGLPVDKAQLIEDVRQALYASKICSYAQGM	K	A	Q	V	R	Q	8	0	942.513	Zm00001d042184_P001	Zm00001d042184_P001	320	327	yes	yes	2	0.0044159	138.55							1		1	0	0	0	0	0	0	150530000	0	60762000	1291	535	3142;3143	4169;4170	4169		1	0	0	0
514	AQLVEDVR	IFQGDYYSTGSPVDKAQLVEDVRQALYASK	TGSPVDKAQLVEDVRQALYASKICSYAQGM	K	A	Q	V	R	Q	8	0	928.498	Zm00001d035925_P008;Zm00001d035925_P006;Zm00001d035925_P004;Zm00001d035925_P001;Zm00001d035925_P003;Zm00001d035925_P007;Zm00001d035925_P005	Zm00001d035925_P008	321	328	yes	no	2	0.0026294	129.68			1		1		1			0	0	41505000	0	100350000	0	161130000	0	0	1097	536	3144;3145;3146	4171;4172;4173	4171		2	0	0	39392000
515	AQMEAEFQR	RQAKEEAEREIAEYRAQMEAEFQRKVAESS	EIAEYRAQMEAEFQRKVAESSGDSGANVKR	R	A	Q	Q	R	K	9	0	1108.5	Zm00001d005253_P002;Zm00001d005253_P003	Zm00001d005253_P002	51	59	yes	no	2	0.00042591	141.39	1	1	2	1			1		1	0	36348000	64990000	31416000	0	0	102610000	0	31551000	153	537;538	3147;3148;3149;3150;3151;3152;3153	4174;4175;4176;4177;4178;4179;4180;4181	4176		8	0	34847000	61681000
516	AQPEPSQPK	KPSSSAEPVAPAESKAQPEPSQPKVEEKKL	APAESKAQPEPSQPKVEEKKLTQAPEVKAP	K	A	Q	P	K	V	9	0	980.493	Zm00001d053580_P001;Zm00001d053580_P003;Zm00001d053580_P002;Zm00001d053580_P006;Zm00001d053580_P004	Zm00001d053580_P001	100	108	yes	no	2	0.01026	83.206					1	1				0	0	0	0	17512000	30808000	0	0	0	1559	539	3154;3155	4182;4183	4183		2	0	0	0
517	AQPPVADVQALK	GGSAEENQAIARVARAQPPVADVQALKQEG	VARAQPPVADVQALKQEGIDFASKI_____	R	A	Q	L	K	Q	12	0	1235.69	Zm00001d049954_P001	Zm00001d049954_P001	412	423	yes	yes	2	0.0051571	74.944							1	1		0	0	0	0	0	0	79805000	31182000	0	1474	540	3156;3157	4184;4185	4184		2	0	0	0
518	AQPQGPGR	MNGLDLDGRNITVDKAQPQGPGRDRNGDRD	RNITVDKAQPQGPGRDRNGDRDYDRERGSR	K	A	Q	G	R	D	8	0	809.414	Zm00001d034768_P006;Zm00001d034768_P005;Zm00001d034768_P004;Zm00001d034768_P003;Zm00001d034768_P002;Zm00001d034768_P001	Zm00001d034768_P006	83	90	yes	no	2	0.012611	89.673	1		1	1	1	1	1			19098000	0	16984000	29561000	35038000	23719000	41193000	0	0	1065	541	3158;3159;3160;3161;3162;3163	4186;4187;4188;4189;4190;4191	4188		6	19098000	0	16119000
519	AQQDGYYVVVGGITPTPLGEGK	KYKAKVLLSVLDELKAQQDGYYVVVGGITP	VVVGGITPTPLGEGKSTTTVGLCQALGAFL	K	A	Q	G	K	S	22	0	2248.14	Zm00001d020669_P001	Zm00001d020669_P001	162	183	yes	yes	2	0.024932	45.864					1					0	0	0	0	0	0	0	0	0	692	542	3164	4192	4192		1	0	0	0
520	AQQGSLQGSK	YRGVLADGIVVAIKRAQQGSLQGSKEFFTE	VAIKRAQQGSLQGSKEFFTEIELLSRLHHR	R	A	Q	S	K	E	10	0	1002.51	Zm00001d004559_P021;Zm00001d004559_P010;Zm00001d004559_P001;Zm00001d004559_P007;Zm00001d004559_P002;Zm00001d004559_P017;Zm00001d004559_P004;Zm00001d004559_P005;Zm00001d004559_P009;Zm00001d004559_P011;Zm00001d004559_P016;Zm00001d004559_P008;Zm00001d004559_P023;Zm00001d004559_P028;Zm00001d004559_P018	Zm00001d004559_P021	812	821	yes	no	2	0.0071009	85.807	1	1		1	1			1		17327000	23877000	0	24553000	31983000	0	0	25386000	0	132	543	3165;3166;3167;3168;3169	4193;4194;4195;4196;4197	4197		5	17327000	22891000	0
521	AQTVVLK	______________________________	______________________________	M	A	Q	L	K	V	7	0	757.47	Zm00001d031132_P002	Zm00001d031132_P002	2	8	yes	yes	1	0.0082168	132.57		1			1					0	82457000	0	0	133600000	0	0	0	0	954	544	3170;3171	4198;4199	4199		2	0	79052000	0
522	AQVAADAPVEEVK	EEPAAEAEATAEEPKAQVAADAPVEEVKTE	PKAQVAADAPVEEVKTEVPPAEEAKAETLA	K	A	Q	V	K	T	13	0	1325.68	Zm00001d042664_P002;Zm00001d042664_P001	Zm00001d042664_P002	141	153	yes	no	2	7.7513e-05	140.78			1	12	12	11	1	3	1	0	0	0	21132000	0	0	82390000	0	49483000	1301	545	3172;3173;3174;3175;3176;3177;3178;3179;3180;3181;3182;3183;3184;3185;3186;3187;3188;3189;3190;3191;3192;3193;3194;3195;3196;3197;3198;3199;3200;3201;3202;3203;3204;3205;3206;3207;3208;3209;3210;3211;3212	4200;4201;4202;4203;4204;4205;4206;4207;4208;4209;4210;4211;4212;4213;4214;4215;4216;4217;4218;4219;4220;4221;4222;4223;4224;4225;4226;4227;4228;4229;4230;4231;4232;4233;4234;4235;4236;4237;4238;4239;4240;4241	4220		42	0	0	0
523	AQVALVPGDAFGDDK	TIKNSESLCIFLLEKAQVALVPGDAFGDDK	AQVALVPGDAFGDDKCIRISYAASLTTLQT	K	A	Q	D	K	C	15	0	1501.74	Zm00001d042685_P003;Zm00001d042685_P002;Zm00001d042685_P001;Zm00001d042685_P004;Zm00001d010190_P001;Zm00001d010190_P002	Zm00001d042685_P003	369	383	yes	no	2	0.00059094	73.848		1		1	2		1			0	0	0	8157000	0	0	11912000	0	0	1303	546	3213;3214;3215;3216;3217	4242;4243;4244;4245;4246	4242		5	0	0	0
524	AQVEAVCPGIVSCADILAVAAR	QTLNPRGFDVFDSIKAQVEAVCPGIVSCAD	PGIVSCADILAVAARDGVVALGGPSWTVAL	K	A	Q	A	R	D	22	0	2269.16	Zm00001d007161_P002;Zm00001d007161_P001	Zm00001d007161_P002	105	126	yes	no	2	2.7872e-72	149.44						2				0	0	0	0	0	17559000	0	0	0	218	547	3218;3219	4247;4248	4248		2	0	0	0
525	AQVEAVCPGVVSCADILAVAAR	NVGSIRGFGVVDNIKAQVEAVCPGVVSCAD	PGVVSCADILAVAARDSVVALGGPSWRVLL	K	A	Q	A	R	D	22	0	2255.14	Zm00001d022458_P001	Zm00001d022458_P001	59	80	yes	yes	2	4.7893e-47	126.88					1				1	0	0	0	0	0	0	0	0	0	740	548	3220;3221	4249;4250	4249		2	0	0	0
526	AQVESVCPGIVSCADILAVAAR	LTLNPRGFVVVNSIKAQVESVCPGIVSCAD	PGIVSCADILAVAARDGVVALGGPSWTVLL	K	A	Q	A	R	D	22	0	2285.15	Zm00001d007160_P001;Zm00001d007160_P003	Zm00001d007160_P001	112	133	yes	no	2	9.3201e-61	192.4				2	1	1			1	0	0	0	24135000	51068000	0	0	0	74358000	217	549	3222;3223;3224;3225;3226	4251;4252;4253;4254;4255;4256	4255		5	0	0	0
527	AQVETEER	PSAVSKVTAMAAAVRAQVETEERAAREVKR	AMAAAVRAQVETEERAAREVKRKAEEAERK	R	A	Q	E	R	A	8	0	960.451	Zm00001d044815_P001;Zm00001d044815_P002	Zm00001d044815_P001	73	80	yes	no	2	0.0075268	103.56		1			1	1				0	10862000	0	0	0	17292000	0	0	0	1355	550	3227;3228;3229	4257;4258;4259	4258		3	0	10414000	0
528	AQVSEVK	CVDHPEEVSKLAKVKAQVSEVKGVMMENIE	VSKLAKVKAQVSEVKGVMMENIEKVLDRGE	K	A	Q	V	K	G	7	0	759.413	Zm00001d034505_P004;Zm00001d013055_P003;Zm00001d034505_P003;Zm00001d034505_P005;Zm00001d013055_P001;Zm00001d019091_P001;Zm00001d019091_P002;Zm00001d013055_P002;Zm00001d007767_P002;Zm00001d007767_P001;Zm00001d034505_P001;Zm00001d034505_P007;Zm00001d013055_P004;Zm00001d034505_P002;Zm00001d034505_P006;Zm00001d013055_P005	Zm00001d034505_P004	55	61	yes	no	2	0.037934	85.359					1					0	0	0	0	53855000	0	0	0	0	446	551	3230	4260	4260		1	0	0	0
531	ARDPNAPAPAPK	APDAPPKRGRGRPPKARDPNAPAPAPKSPS	PPKARDPNAPAPAPKSPSSTGRGRGRPPKA	K	A	R	P	K	S	12	1	1203.64	Zm00001d032239_P001	Zm00001d032239_P001	96	107	yes	yes	3	0.020842	47.039						1				0	0	0	0	0	33603000	0	0	0	990	554	3242	4276	4276		1	0	0	0
532	ASAAAATQVGTYFLR	______________________________	ASAAAATQVGTYFLRNYYNLLQQTPDVVHQ	M	A	S	L	R	N	15	0	1525.79	Zm00001d011384_P001;Zm00001d021999_P002	Zm00001d011384_P001	2	16	yes	no	2	6.364e-28	151.26	1	1	1	3	1	7				0	8398100	5845900	0	0	17823000	0	0	0	373	555	3243;3244;3245;3246;3247;3248;3249;3250;3251;3252;3253;3254;3255;3256	4277;4278;4279;4280;4281;4282;4283;4284;4285;4286;4287;4288;4289;4290;4291;4292	4284		14	0	8051400	5548300
533	ASAAADPLLPGEGSGR	______________________________	SAAADPLLPGEGSGRRLGFLPSSIRLKTSV	M	A	S	G	R	R	16	0	1467.73	Zm00001d044068_P001	Zm00001d044068_P001	2	17	yes	yes	2	1.8204e-05	80.69		1	1	1	1					0	0	0	0	0	0	0	0	0	1333	556	3257;3258;3259;3260	4293;4294;4295;4296	4295		4	0	0	0
534	ASAAATATMGTGK	______________________________	______________________________	M	A	S	G	K	V	13	0	1136.55	Zm00001d015956_P001;Zm00001d015956_P002	Zm00001d015956_P001	2	14	yes	no	2	1.2256e-14	155.97	1	2	2	2	2	2		2	1	8139600	24687000	30406000	46431000	34274000	34678000	0	9980100	0	548	557;558	3261;3262;3263;3264;3265;3266;3267;3268;3269;3270;3271;3272;3273;3274	4297;4298;4299;4300;4301;4302;4303;4304;4305;4306;4307;4308;4309;4310;4311;4312;4313;4314	4313	68	17	8139600	23668000	28858000
535	ASAAAVDAGDAPEPTVR	______________________________	AAAVDAGDAPEPTVRNLLDQESLKWVFVGG	M	A	S	V	R	N	17	0	1596.77	Zm00001d021203_P003;Zm00001d021203_P001	Zm00001d021203_P003	2	18	yes	no	2	1.3684e-07	102.66					1	1				0	0	0	0	0	6470400	0	0	0	702	559	3275;3276	4315;4316	4316		2	0	0	0
536	ASAAGEAIEK	GYDVESSASSDAILKASAAGEAIEKVYQGQ	DAILKASAAGEAIEKVYQGQLVGPTTFEAK	K	A	S	E	K	V	10	0	945.477	Zm00001d031024_P003;Zm00001d031024_P001;Zm00001d031024_P002	Zm00001d031024_P003	249	258	yes	no	2	0.0042267	85.533	1			1	1	1		1		0	0	0	0	96041000	83025000	0	61255000	0	951	560	3277;3278;3279;3280;3281	4317;4318;4319;4320;4321;4322	4318		6	0	0	0
537	ASAALICGTEQWK	______________________________	______________________________	M	A	S	W	K	A	13	0	1433.7	Zm00001d034256_P005;Zm00001d034256_P003;Zm00001d034256_P001;Zm00001d034256_P004;Zm00001d034256_P002	Zm00001d034256_P005	2	14	yes	no	2	8.1674e-19	187.97							4	3	2	0	0	0	0	0	0	88700000	67328000	10834000	1039	561	3282;3283;3284;3285;3286;3287;3288;3289;3290	4323;4324;4325;4326;4327;4328;4329;4330;4331;4332;4333;4334;4335;4336;4337;4338	4336		16	0	0	0
538	ASAASSAAAAGK	______________________________	______________________________	M	A	S	G	K	S	12	0	961.483	Zm00001d012679_P003;Zm00001d012679_P001;Zm00001d012679_P004	Zm00001d012679_P003	2	13	yes	no	1;2	0.00022038	128.03						1		1		0	0	0	0	0	92726000	0	9979900	0	425	562	3291;3292	4339;4340	4339		2	0	0	0
539	ASAEADDKPK	CSIDLTGKRKDDKKRASAEADDKPKTPTDP	DDKKRASAEADDKPKTPTDPDKDEGSKVTL	R	A	S	P	K	T	10	0	1030.49	Zm00001d031221_P001	Zm00001d031221_P001	320	329	yes	yes	2	0.022025	101.65	1									17105000	0	0	0	0	0	0	0	0	959	563	3293	4341	4341		0	17105000	0	0
540	ASAELSR	______________________________	______________________________	M	A	S	S	R	E	7	0	732.377	Zm00001d003401_P011;Zm00001d003401_P010;Zm00001d003401_P005;Zm00001d003401_P004;Zm00001d003401_P002;Zm00001d003401_P001;Zm00001d003401_P003;Zm00001d003401_P006;Zm00001d003401_P009;Zm00001d025617_P007;Zm00001d025617_P006;Zm00001d025617_P004;Zm00001d025617_P003;Zm00001d025617_P001;Zm00001d025617_P005;Zm00001d025617_P008;Zm00001d025617_P009;Zm00001d025617_P010	Zm00001d003401_P011	2	8	no	no	1;2	3.0729e-08	180.7	1	1	1	1	1	1	1	1	1	44875000	35297000	35547000	29717000	37214000	40918000	574210000	27809000	351810000	104;808	564	3294;3295;3296;3297;3298;3299;3300;3301;3302	4342;4343;4344;4345;4346;4347;4348;4349;4350	4350		6	44875000	33840000	33737000
541	ASAGTTAVVPEVALR	______________________________	ASAGTTAVVPEVALRSGNARTAMPMVGMGT	M	A	S	L	R	S	15	0	1440.79	Zm00001d003524_P001	Zm00001d003524_P001	2	16	yes	yes	2	4.8154e-07	94.767					2	1		2		0	0	0	0	0	0	0	9130500	0	107	565	3303;3304;3305;3306;3307	4351;4352;4353;4354;4355	4355		4	0	0	0
542	ASASSAQGAHETDPEK	______________________________	SASSAQGAHETDPEKVKLVTVLSIDGGGVR	M	A	S	E	K	V	16	0	1584.7	Zm00001d031815_P001	Zm00001d031815_P001	2	17	yes	yes	2	6.4016e-71	223.03					1	1				0	0	0	0	14613000	12855000	0	0	0	977	566	3308;3309	4356;4357	4356		2	0	0	0
543	ASATAAATTK	RQEKLKLEEEIRALKASATAAATTKEREAA	IRALKASATAAATTKEREAAPASEAPKEGE	K	A	S	T	K	E	10	0	891.466	Zm00001d011650_P001	Zm00001d011650_P001	187	196	yes	yes	2	0.0149	73.196	1	1		1	1		1	1	1	39679000	38890000	0	57352000	58188000	0	37367000	44659000	43792000	384	567	3310;3311;3312;3313;3314;3315;3316	4358;4359;4360;4361;4362;4363;4364	4360		7	39679000	37285000	0
544	ASAVAELTR	TIKVSGVYHLDEKQKASAVAELTRRLSTNQ	LDEKQKASAVAELTRRLSTNQNTLTVGGLY	K	A	S	T	R	R	9	0	916.498	Zm00001d028102_P003;Zm00001d028102_P002;Zm00001d028102_P001;Zm00001d048149_P002	Zm00001d028102_P003	97	105	yes	no	2	0.0060598	96.668			1	1	1	1	1			0	0	0	44257000	34780000	30354000	139030000	0	0	861	568	3317;3318;3319;3320;3321	4365;4366;4367;4368;4369;4370	4370		6	0	0	0
545	ASAVVVDAGDAPEPTVR	______________________________	AVVVDAGDAPEPTVRNLLDQESLKWVFVGG	M	A	S	V	R	N	17	0	1652.84	Zm00001d006167_P004;Zm00001d006167_P001;Zm00001d006167_P003	Zm00001d006167_P004	2	18	yes	no	2	1.5824e-13	122.42		1	1	1	1	1				0	11016000	0	18044000	8195400	8238900	0	0	0	180	569	3322;3323;3324;3325;3326	4371;4372;4373;4374;4375;4376;4377	4372		7	0	10561000	0
546	ASDSPQSSSR	RPSTPTSSSASLHQRASDSPQSSSRGQPSP	SLHQRASDSPQSSSRGQPSPAEAAGIIARL	R	A	S	S	R	G	10	0	1020.45	Zm00001d027962_P001	Zm00001d027962_P001	85	94	yes	yes	2	0.0017681	117.81			1		1	1		1		0	0	3694200	0	7156600	5558300	0	6055200	0	858	570	3327;3328;3329;3330	4378;4379;4380;4381;4382	4382		5	0	0	3506100
547	ASEEDEGAFGSGGYR	EEQSYGGSGYGYEKKASEEDEGAFGSGGYR	ASEEDEGAFGSGGYRKPKPYDEETQGSYGY	K	A	S	Y	R	K	15	0	1530.62	Zm00001d037239_P001	Zm00001d037239_P001	295	309	yes	yes	2	8.1732e-05	86.313							1		1	0	0	0	0	0	0	19861000	0	0	1129	571	3331;3332	4383;4384	4383		1	0	0	0
548	ASEENHINFK	YVPQLADVIVEGNKKASEENHINFKGILIG	EGNKKASEENHINFKGILIGNAYMDGDTDL	K	A	S	F	K	G	10	0	1187.56	Zm00001d029776_P001;Zm00001d029776_P002	Zm00001d029776_P001	216	225	yes	no	2	0.0019593	78.939							1			0	0	0	0	0	0	0	0	0	929	572	3333	4385	4385		1	0	0	0
549	ASEHAAGGEAK	______________________________	______________________________	M	A	S	A	K	H	11	0	1026.47	Zm00001d009700_P001	Zm00001d009700_P001	2	12	yes	yes	2	8.8314e-34	207.86	1	1	1	1	1	2	1	1	1	48788000	46682000	38715000	70559000	105280000	22561000	68730000	57525000	39828000	310	573	3334;3335;3336;3337;3338;3339;3340;3341;3342;3343	4386;4387;4388;4389;4390;4391;4392;4393;4394;4395;4396;4397;4398	4395		13	48788000	44755000	36744000
550	ASEILGHK	GTQSNMNANEVIANRASEILGHKRGEKFVH	NEVIANRASEILGHKRGEKFVHPNDHVNRS	R	A	S	H	K	R	8	0	853.466	Zm00001d029084_P001;Zm00001d029084_P002	Zm00001d029084_P001	149	156	no	no	2	0.0084306	98.418				1	1	1	1			0	0	0	0	29043000	0	51098000	0	0	909	574	3344;3345;3346;3347	4399;4400;4401;4402	4402		4	0	0	0
551	ASELLEQTK	FSSLNHKRYYKLALKASELLEQTKLSELRA	YKLALKASELLEQTKLSELRASVARSLSDL	K	A	S	T	K	L	9	0	1017.53	Zm00001d004125_P054;Zm00001d004125_P062;Zm00001d004125_P022;Zm00001d004125_P031;Zm00001d004125_P057;Zm00001d004125_P059;Zm00001d004125_P060;Zm00001d004125_P061;Zm00001d004125_P088;Zm00001d004125_P032;Zm00001d004125_P067;Zm00001d004125_P070;Zm00001d004125_P071;Zm00001d004125_P072;Zm00001d004125_P087;Zm00001d004125_P001;Zm00001d004125_P007;Zm00001d004125_P005;Zm00001d004125_P073;Zm00001d004125_P075…	Zm00001d004125_P054	1091	1099	yes	no	2	0.0063841	95.358	1							1		454070000	0	0	0	0	0	0	179970000	0	124	575	3348;3349	4403;4404	4404		2	454070000	0	0
552	ASEVVRPSDAELLK	______________________________	MASEVVRPSDAELLKAQADIWRLSLSYLTP	M	A	S	L	K	A	14	0	1512.81	Zm00001d004689_P001	Zm00001d004689_P001	2	15	yes	yes	2	8.6664e-08	145.29	1	1	3	3	2	4	2		1	51976000	46043000	53981000	77701000	53448000	56830000	32661000	0	46137000	135	576	3350;3351;3352;3353;3354;3355;3356;3357;3358;3359;3360;3361;3362;3363;3364;3365;3366	4405;4406;4407;4408;4409;4410;4411;4412;4413;4414;4415;4416;4417;4418;4419;4420;4421;4422;4423;4424;4425;4426;4427;4428;4429;4430;4431;4432;4433;4434;4435;4436;4437;4438;4439;4440;4441;4442	4427		38	51976000	44142000	51232000
553	ASFAADPSLPPPPSTFR	VVVGVIDTGVYPKDRASFAADPSLPPPPST	FAADPSLPPPPSTFRGRCVSTPAFNASAYC	R	A	S	F	R	G	17	0	1756.88	Zm00001d052104_P001	Zm00001d052104_P001	158	174	yes	yes	2	4.9177e-45	201	3	2	2	4	6	2	2	2	1	36388000	57551000	48335000	36139000	50691000	59724000	72175000	64562000	74121000	1527	577	3367;3368;3369;3370;3371;3372;3373;3374;3375;3376;3377;3378;3379;3380;3381;3382;3383;3384;3385;3386;3387;3388;3389;3390	4443;4444;4445;4446;4447;4448;4449;4450;4451;4452;4453;4454;4455;4456;4457;4458;4459;4460;4461;4462;4463;4464;4465;4466;4467;4468;4469;4470;4471;4472;4473;4474;4475;4476;4477;4478;4479;4480;4481;4482;4483	4478		41	36388000	55175000	45874000
554	ASFSEAPPGNPK	______________________________	______________________________	M	A	S	P	K	A	12	0	1200.58	Zm00001d038218_P002;Zm00001d038218_P001;Zm00001d010236_P001	Zm00001d038218_P002	2	13	yes	no	2	5.9366e-23	165.98	1	1	1	2	1	1	1	3	1	51949000	0	0	0	0	85620000	52263000	62826000	45848000	1169	578	3391;3392;3393;3394;3395;3396;3397;3398;3399;3400;3401;3402	4484;4485;4486;4487;4488;4489;4490;4491;4492;4493;4494;4495;4496;4497;4498;4499;4500;4501	4487		18	51949000	0	0
555	ASGAAAGGGPTR	LLDVPDGDAGAGGDKASGAAAGGGPTRTYV	GDKASGAAAGGGPTRTYVRDARAMAATPAD	K	A	S	T	R	T	12	0	971.478	Zm00001d039566_P001	Zm00001d039566_P001	34	45	yes	yes	2	0.0017627	87.568					1	1				0	0	0	0	14434000	15154000	0	0	0	1223	579	3403;3404	4502;4503	4503		2	0	0	0
556	ASGANYSSVVK	EQTEQVMKNMGEILKASGANYSSVVKTTIM	EILKASGANYSSVVKTTIM___________	K	A	S	V	K	T	11	0	1081.54	Zm00001d021626_P003;Zm00001d021626_P004;Zm00001d021626_P002	Zm00001d021626_P003	118	128	yes	no	2	0.00093596	154.85	1		1	1	1	1	1		1	61062000	0	53601000	52238000	53844000	72665000	32087000	0	21503000	713	580	3405;3406;3407;3408;3409;3410;3411	4504;4505;4506;4507;4508;4509;4510;4511	4508		8	61062000	0	50872000
557	ASGGGDAGDEDEE	GGGPAGRVKRKNQKKASGGGDAGDEDEE__	KKASGGGDAGDEDEE_______________	K	A	S	E	E	-	13	0	1207.41	Zm00001d041760_P001	Zm00001d041760_P001	182	194	yes	yes	1;2	0.00039754	135.79	1	1	2			1	1		1	17985000	10632000	28295000	0	0	11408000	6573800	0	10468000	1276	581	3412;3413;3414;3415;3416;3417;3418	4512;4513;4514;4515;4516;4517;4518;4519	4514		7	17985000	10193000	26855000
558	ASGLVVSSGMVNDADLGPVISR	FVGGSESWEDELVKRASGLVVSSGMVNDAD	SGMVNDADLGPVISRQAKDRICKLVQSGVD	R	A	S	S	R	Q	22	0	2143.09	Zm00001d019054_P001;Zm00001d019054_P003;Zm00001d019054_P002	Zm00001d019054_P001	344	365	yes	no	2	1.9199e-18	103.13				1		1				0	0	0	6793500	0	0	0	0	0	655	582	3419;3420	4520;4521	4520		2	0	0	0
559	ASGYDVESSASSDAILK	HDKVWVLDGGLPQWRASGYDVESSASSDAI	GYDVESSASSDAILKASAAGEAIEKVYQGQ	R	A	S	L	K	A	17	0	1698.79	Zm00001d031024_P003;Zm00001d031024_P001;Zm00001d031024_P002	Zm00001d031024_P003	232	248	yes	no	2	0.0043206	56.122						1				0	0	0	0	0	0	0	0	0	951	583	3421	4522	4522		1	0	0	0
560	ASGYLPGR	TASSLRPGAGLGTCRASGYLPGRSGNCEKS	AGLGTCRASGYLPGRSGNCEKSNDPDCCED	R	A	S	G	R	S	8	0	819.424	Zm00001d002055_P001;Zm00001d002057_P001;Zm00001d026470_P001	Zm00001d002055_P001	29	36	yes	no	2	0.0072637	115.46	1	1	2		1					0	0	115120000	0	85245000	0	0	0	0	60	584	3422;3423;3424;3425;3426	4523;4524;4525;4526;4527	4525		5	0	0	109260000
561	ASHIVGYPR	______________________________	______________________________	M	A	S	P	R	M	9	0	998.53	Zm00001d013644_P004;Zm00001d013644_P003;Zm00001d031128_P004;Zm00001d031128_P001;Zm00001d031128_P002;Zm00001d033480_P002	Zm00001d031128_P004	2	10	no	no	2	7.5302e-05	141.52	3	1	4	4	4	3	3	2	2	107570000	92673000	111150000	107050000	125210000	138100000	273060000	145540000	197170000	953;473;1019	585	3427;3428;3429;3430;3431;3432;3433;3434;3435;3436;3437;3438;3439;3440;3441;3442;3443;3444;3445;3446;3447;3448;3449;3450;3451;3452	4528;4529;4530;4531;4532;4533;4534;4535;4536;4537;4538;4539;4540;4541;4542;4543;4544;4545;4546;4547;4548;4549;4550;4551;4552;4553;4554;4555;4556;4557;4558;4559;4560;4561;4562;4563;4564;4565;4566;4567;4568;4569;4570;4571;4572;4573;4574;4575;4576;4577;4578;4579	4577		52	107570000	88846000	105490000
562	ASIYNAMPLAGVEK	GMVQLKGHRSVGGVRASIYNAMPLAGVEKL	RASIYNAMPLAGVEKLVAFMKDFQARNP__	R	A	S	E	K	L	14	0	1462.75	Zm00001d027727_P001	Zm00001d027727_P001	399	412	yes	yes	2	0.038022	46.592						1				0	0	0	0	0	0	0	0	0	851	586	3453	4580	4580		1	0	0	0
564	ASLQVTPTSAFTEWNELK	______________________________	QVTPTSAFTEWNELKFEGLYLFHTPLGSGA	M	A	S	L	K	F	18	0	2021.01	Zm00001d019312_P002;Zm00001d019312_P003	Zm00001d019312_P002	2	19	yes	no	2	8.5595e-43	161.21	1			2	2	1				0	0	0	0	10228000	0	0	0	0	661	588	3455;3456;3457;3458;3459;3460	4582;4583;4584;4585;4586;4587	4583		6	0	0	0
565	ASLTDLVNLDLSDCTDR	______________________________	LTDLVNLDLSDCTDRIIAEYIWIGGTGIDL	M	A	S	D	R	I	17	0	1906.89	Zm00001d028260_P003;Zm00001d028260_P004;Zm00001d028260_P005;Zm00001d048050_P003;Zm00001d028260_P006;Zm00001d048050_P004;Zm00001d028260_P007;Zm00001d028260_P002	Zm00001d028260_P003	2	18	yes	no	2	3.0275e-166	271.01	1	2	1						1	0	77683000	35208000	0	0	0	0	0	0	867	589	3461;3462;3463;3464;3465	4588;4589;4590;4591;4592;4593	4592		6	0	74475000	33415000
566	ASLTLPPAPPNPR	______________________________	______________________________	M	A	S	P	R	Q	13	0	1329.74	Zm00001d005713_P005;Zm00001d005713_P004;Zm00001d005713_P003;Zm00001d005713_P002;Zm00001d005713_P001;Zm00001d020381_P002;Zm00001d020381_P009;Zm00001d020381_P007;Zm00001d020381_P006;Zm00001d020381_P003;Zm00001d020381_P005;Zm00001d020381_P008;Zm00001d020381_P004;Zm00001d020381_P001	Zm00001d005713_P005	2	14	yes	no	2	0.0007624	66.435	2			1		1		3	2	0	0	0	0	0	0	0	0	0	167	590	3466;3467;3468;3469;3470;3471;3472;3473;3474	4594;4595;4596;4597;4598;4599;4600;4601;4602	4600		9	0	0	0
567	ASLVNDVDDVEK	ELDWKIVAISLDDPKASLVNDVDDVEKHFP	DPKASLVNDVDDVEKHFPGTLTAIRDWFRD	K	A	S	E	K	H	12	0	1302.63	Zm00001d018197_P001	Zm00001d018197_P001	211	222	yes	yes	2	0.0045796	76.332							1		2	0	0	0	0	0	0	40496000	0	21571000	619	591	3475;3476;3477	4603;4604;4605;4606	4603		4	0	0	0
568	ASMLEK	______________________________	______________________________	M	A	S	E	K	I	6	0	677.342	Zm00001d009610_P006;Zm00001d009610_P005;Zm00001d009610_P001;Zm00001d009610_P004;Zm00001d009610_P003;Zm00001d009610_P002	Zm00001d009610_P006	2	7	yes	no	2	0.039695	46.024		1								0	31043000	0	0	0	0	0	0	0	307	592	3478	4607	4607		0	0	29761000	0
569	ASNILLDSK	LHTEADPPIYHRDIKASNILLDSKFVAKVA	YHRDIKASNILLDSKFVAKVADFGLSRLAP	K	A	S	S	K	F	9	0	959.529	Zm00001d004559_P021;Zm00001d004559_P010;Zm00001d004559_P001;Zm00001d004559_P007;Zm00001d004559_P002;Zm00001d004559_P017;Zm00001d004559_P004;Zm00001d004559_P005;Zm00001d004559_P009;Zm00001d004559_P011;Zm00001d004559_P016;Zm00001d004559_P008;Zm00001d004559_P023;Zm00001d043075_P019;Zm00001d043075_P016;Zm00001d043075_P020;Zm00001d043075_P003;Zm00001d043075_P014;Zm00001d043075_P002;Zm00001d038503_P007…	Zm00001d004559_P021	905	913	yes	no	2	0.022492	61.56						1				0	0	0	0	0	0	0	0	0	132	593	3479	4608	4608		1	0	0	0
570	ASNPFVNLK	SLGVKTGLPYIWHSKASNPFVNLKKEYKGI	YIWHSKASNPFVNLKKEYKGIFWQEDIIPF	K	A	S	L	K	K	9	0	988.534	Zm00001d033174_P001;Zm00001d013751_P005;Zm00001d013751_P001;Zm00001d022085_P001;Zm00001d006820_P001;Zm00001d013751_P006;Zm00001d012683_P001	Zm00001d033174_P001	276	284	yes	no	2	0.003764	113.5									1	0	0	0	0	0	0	0	0	36058000	1014	594	3480	4609	4609		1	0	0	0
571	ASNTILATGGYGR	IIALNMEDGTLHRFRASNTILATGGYGRAY	FRASNTILATGGYGRAYFSATSAHTCTGDG	R	A	S	G	R	A	13	0	1279.65	Zm00001d018758_P004;Zm00001d018758_P003;Zm00001d018758_P002;Zm00001d007966_P002;Zm00001d007966_P001	Zm00001d018758_P004	25	37	yes	no	2	0.00032289	75.416						2	1			0	0	0	0	0	0	0	0	0	242	595	3481;3482;3483	4610;4611;4612	4612		3	0	0	0
572	ASPASASLK	______________________________	______________________________	M	A	S	L	K	E	9	0	830.45	Zm00001d017676_P002;Zm00001d017676_P001	Zm00001d017676_P002	2	10	yes	no	1	0.0044038	88.37								1		0	0	0	0	0	0	0	7538300	0	604	596	3484	4613	4613		1	0	0	0
573	ASPDAEQPAPTELER	______________________________	ASPDAEQPAPTELERWRDLDMLLSRPGNLV	M	A	S	E	R	W	15	0	1609.76	Zm00001d008256_P001;Zm00001d008256_P002;Zm00001d008256_P003	Zm00001d008256_P001	2	16	yes	no	2	0.0005362	66.262	1	2	1	1	1					0	0	0	0	0	0	0	0	0	254	597	3485;3486;3487;3488;3489;3490	4614;4615;4616;4617;4618;4619	4619		6	0	0	0
574	ASPEAIAK	LKPSMVTPGADHKEKASPEAIAKYTLTMLR	GADHKEKASPEAIAKYTLTMLRRRVPPAVP	K	A	S	A	K	Y	8	0	785.428	Zm00001d008491_P002;Zm00001d008491_P001;Zm00001d028270_P002;Zm00001d028270_P001;Zm00001d040084_P001	Zm00001d008491_P002	270	277	no	no	2	0.016416	85.212		1	1		1		1			0	167600000	117670000	0	131960000	0	165740000	0	0	267;1237	598	3491;3492;3493;3494	4620;4621;4622;4623;4624	4620		5	0	160680000	111680000
575	ASPYPGQDSLQR	LMNGTRVWSKSYSFKASPYPGQDSLQRVVV	SFKASPYPGQDSLQRVVVFGDMGKAEADGS	K	A	S	Q	R	V	12	0	1317.63	Zm00001d006374_P002;Zm00001d030765_P005;Zm00001d030765_P002;Zm00001d030765_P004;Zm00001d030765_P003;Zm00001d030765_P001;Zm00001d006374_P001;Zm00001d030765_P007;Zm00001d006374_P003	Zm00001d006374_P002	309	320	yes	no	2	0.0060296	72.848							1			0	0	0	0	0	0	97080000	0	0	193	599	3495	4625;4626	4626		2	0	0	0
576	ASQAEGHSSTNLGR	TKEGKYTYKVCAYKKASQAEGHSSTNLGRW	KASQAEGHSSTNLGRWDKFEESYRVMHFSG	K	A	S	G	R	W	14	0	1413.66	Zm00001d008236_P002;Zm00001d008236_P007;Zm00001d008236_P013;Zm00001d008236_P016;Zm00001d008236_P019;Zm00001d008236_P020;Zm00001d008236_P012;Zm00001d008236_P009;Zm00001d008236_P028;Zm00001d040448_P002	Zm00001d008236_P002	555	568	yes	no	2;3	0.00026223	73.91	1		1			1				10638000	0	10618000	0	0	0	0	0	0	250	600	3496;3497;3498	4627;4628;4629;4630	4630		4	10638000	0	10077000
577	ASQLEGALLEK	QAMELASSIDSDINKASQLEGALLEKKIAS	DINKASQLEGALLEKKIASIKSGLDAAAIP	K	A	S	E	K	K	11	0	1157.63	Zm00001d023741_P004;Zm00001d023741_P008;Zm00001d023741_P015;Zm00001d023741_P018;Zm00001d023741_P001;Zm00001d023741_P002;Zm00001d023741_P003;Zm00001d023741_P006	Zm00001d023741_P004	820	830	no	no	2	0.023384	55.649				1					1	0	0	0	17656000	0	0	0	0	0	760	601	3499;3500	4631;4632	4632		2	0	0	0
578	ASQLSDDLEAYQTK	KLKGVEEELEQYRSKASQLSDDLEAYQTKA	KASQLSDDLEAYQTKAASLEAVVEAASEKE	K	A	S	T	K	A	14	0	1567.74	Zm00001d002325_P002;Zm00001d026295_P001	Zm00001d002325_P002	648	661	no	no	2	0.0049773	59.116							1		1	0	0	0	0	0	0	19302000	0	0	69;821	602	3501;3502	4633;4634	4634		2	0	0	0
579	ASQVQGGAAAK	DLGLISKKGNINSGRASQVQGGAAAKKDDD	NSGRASQVQGGAAAKKDDDE__________	R	A	S	A	K	K	11	0	986.515	Zm00001d037684_P001	Zm00001d037684_P001	71	81	yes	yes	2	0.0010923	113.71	1	1	1	1				1	1	13588000	15559000	12327000	21080000	0	0	0	16807000	16489000	1148	603	3503;3504;3505;3506;3507;3508	4635;4636;4637;4638;4639;4640	4635		4	13588000	14917000	11699000
580	ASSADPDAATPPSAPQPEPAR	______________________________	DAATPPSAPQPEPARKAVRVVVKGRVTGVG	M	A	S	A	R	K	21	0	2031.95	Zm00001d045668_P001	Zm00001d045668_P001	2	22	yes	yes	2	8.7538e-55	163.99		1	1					1		0	0	5190800	0	0	0	0	9214200	0	1379	604	3509;3510;3511	4641;4642;4643;4644	4641		4	0	0	4926500
581	ASSASLQR	______________________________	______________________________	M	A	S	Q	R	F	8	0	818.425	Zm00001d052165_P001;Zm00001d052164_P002	Zm00001d052165_P001	2	9	yes	no	2	0.035853	73.039						1				0	0	0	0	0	90783000	0	0	0	1528	605	3512	4645	4645		1	0	0	0
582	ASSASQASLLLQK	______________________________	______________________________	M	A	S	Q	K	Q	13	0	1302.71	Zm00001d038376_P001	Zm00001d038376_P001	2	14	yes	yes	2	1.1722e-14	125.74		1			1		1	3	1	0	0	0	0	11452000	0	14746000	0	0	1174	606	3513;3514;3515;3516;3517;3518;3519	4646;4647;4648;4649;4650;4651;4652;4653	4651		7	0	0	0
583	ASSDHGSTTAPK	______________________________	______________________________	M	A	S	P	K	D	12	0	1157.53	Zm00001d048021_P001	Zm00001d048021_P001	2	13	yes	yes	2	3.2337e-35	208.33	1	1	2	2	1	1	2	3	1	188240000	114470000	157480000	74844000	161850000	56557000	105220000	100750000	42165000	1423	607	3520;3521;3522;3523;3524;3525;3526;3527;3528;3529;3530;3531;3532;3533	4654;4655;4656;4657;4658;4659;4660;4661;4662;4663;4664;4665;4666;4667;4668;4669;4670;4671;4672;4673;4674;4675;4676;4677	4655		23	188240000	109740000	149460000
584	ASSSGASTATAAK	VAENSFLVIMLSKAKASSSGASTATAAKAP	AKASSSGASTATAAKAPATPAQPAAPATSV	K	A	S	A	K	A	13	0	1108.54	Zm00001d037326_P002;Zm00001d037326_P001	Zm00001d037326_P002	79	91	yes	no	2	5.2199e-09	171.62	1	1	1	1	1	1	1	1	1	19396000	24466000	14859000	33842000	49352000	52955000	29392000	23444000	26397000	1134	608	3534;3535;3536;3537;3538;3539;3540;3541;3542	4678;4679;4680;4681;4682;4683;4684;4685;4686	4681		9	19396000	23456000	14103000
585	ASSSGASTATTAK	VAENSFLVIMLSKAKASSSGASTATTAKAP	AKASSSGASTATTAKAPATLAQPAAPVAPA	K	A	S	A	K	A	13	0	1138.55	Zm00001d045665_P005;Zm00001d045665_P004;Zm00001d045665_P002;Zm00001d045665_P001;Zm00001d045665_P003	Zm00001d045665_P005	79	91	yes	no	2	6.7453e-05	118.28	1		2	1	1	1		1		8289400	0	25921000	46649000	52520000	44616000	0	0	0	1378	609	3543;3544;3545;3546;3547;3548;3549	4687;4688;4689;4690;4691;4692;4693;4694;4695;4696	4695		10	8289400	0	24601000
586	ASSSPDLADDGFAAPR	______________________________	SSSPDLADDGFAAPRLFSQGVSYTYDDVIF	M	A	S	P	R	L	16	0	1575.72	Zm00001d034023_P003;Zm00001d034023_P001;Zm00001d034023_P002	Zm00001d034023_P003	2	17	yes	no	2	0.00033399	71.241	1			1	4		1	2		0	0	0	9285800	0	0	0	0	0	1037	610	3550;3551;3552;3553;3554;3555;3556;3557;3558	4697;4698;4699;4700;4701;4702;4703;4704;4705	4700		9	0	0	0
587	ASSSTDLADDGFAAPR	______________________________	SSSTDLADDGFAAPRLFSQGVSYTYDDVIF	M	A	S	P	R	L	16	0	1579.71	Zm00001d034320_P001;Zm00001d034320_P003;Zm00001d034320_P002	Zm00001d034320_P001	2	17	yes	no	2	1.2411e-08	92.925		1		3		4		3		0	0	0	0	0	0	0	5695400	0	1040	611	3559;3560;3561;3562;3563;3564;3565;3566;3567;3568;3569	4706;4707;4708;4709;4710;4711;4712;4713;4714;4715;4716	4707		11	0	0	0
588	ASSVFIPHGPGAVR	TQYFDTMKEIGASSKASSVFIPHGPGAVRD	KASSVFIPHGPGAVRDIATQIRDGLLQGSS	K	A	S	V	R	D	14	0	1393.75	Zm00001d039173_P007;Zm00001d039173_P005;Zm00001d039173_P001;Zm00001d039173_P009;Zm00001d039173_P008;Zm00001d039173_P006;Zm00001d039173_P003;Zm00001d039173_P004;Zm00001d039173_P002	Zm00001d039173_P007	255	268	yes	no	2	4.6907e-07	127.76		1	1		1	1	1			0	45659000	53881000	0	42470000	81942000	23730000	0	0	1209	612	3570;3571;3572;3573;3574	4717;4718;4719;4720;4721;4722;4723	4721		7	0	43773000	51138000
589	ASSWTLPDHPK	______________________________	______________________________	M	A	S	P	K	L	11	0	1237.61	Zm00001d043086_P005;Zm00001d043086_P012;Zm00001d043086_P003;Zm00001d043086_P001;Zm00001d043086_P014;Zm00001d043086_P009;Zm00001d043086_P007;Zm00001d043086_P004;Zm00001d043086_P008;Zm00001d043086_P006;Zm00001d043086_P002	Zm00001d043086_P005	2	12	yes	no	2	0.00038187	81.525	1	1		1		1	2	1		0	0	0	0	0	0	0	0	0	1309	613	3575;3576;3577;3578;3579;3580;3581	4724;4725;4726;4727;4728;4729;4730	4725		7	0	0	0
590	ASTAGYLAR	______________________________	______________________________	M	A	S	A	R	R	9	0	908.472	Zm00001d014772_P001	Zm00001d014772_P001	2	10	yes	yes	2	3.2383e-05	151.56		1	1		1	1		1		0	17671000	25209000	0	23096000	25110000	0	8902000	0	510	614	3582;3583;3584;3585;3586	4731;4732;4733;4734;4735;4736;4737	4735		7	0	16942000	23926000
591	ASTNSWTVEIASPVAAPR	______________________________	NSWTVEIASPVAAPRLFRAAVMDWHTLAPK	M	A	S	P	R	L	18	0	1855.94	Zm00001d028816_P001	Zm00001d028816_P001	2	19	yes	yes	2	1.16e-51	184.98				1	1		2	4	4	0	0	0	0	0	0	15345000	11754000	15691000	903	615	3587;3588;3589;3590;3591;3592;3593;3594;3595;3596;3597;3598	4738;4739;4740;4741;4742;4743;4744;4745;4746;4747;4748;4749;4750;4751;4752	4745		15	0	0	0
592	ASVADGGNSR	MAVRQRAKELGEAVRASVADGGNSRKDLDD	GEAVRASVADGGNSRKDLDDFIGYITR___	R	A	S	S	R	K	10	0	932.431	Zm00001d000237_P001;Zm00001d012335_P001	Zm00001d000237_P001	446	455	yes	no	2	0.0016127	119.62	1	1		1	1					27081000	23113000	0	21913000	17698000	0	0	0	0	38	616	3599;3600;3601;3602	4753;4754;4755;4756	4753		4	27081000	22159000	0
593	ASVDYEK	TKTNMVMVFGEITTKASVDYEKIVRDTCRE	VFGEITTKASVDYEKIVRDTCREIGFTSDD	K	A	S	E	K	I	7	0	810.376	Zm00001d009146_P009;Zm00001d009146_P008;Zm00001d009146_P007;Zm00001d009146_P006;Zm00001d009146_P005;Zm00001d009146_P004;Zm00001d009146_P002;Zm00001d009146_P003;Zm00001d009146_P010	Zm00001d009146_P009	63	69	yes	no	2	0.018796	97.033				1	1	1				0	0	0	30331000	36563000	38250000	0	0	0	293	617	3603;3604;3605	4757;4758;4759	4757		3	0	0	0
594	ASVPTIK	PLDDAQKITDDTRIRASVPTIKFLLEKGAK	ITDDTRIRASVPTIKFLLEKGAKVILASHL	R	A	S	I	K	F	7	0	714.428	Zm00001d015376_P002;Zm00001d015376_P001	Zm00001d015376_P002	44	50	yes	no	2	0.018749	97.068	1	1	1	1	1			1		403610000	258650000	340310000	226150000	287510000	0	0	248620000	0	534	618	3606;3607;3608;3609;3610;3611	4760;4761;4762;4763;4764;4765;4766	4764		7	403610000	247980000	322980000
595	ASVTQALK	FEAKVTKLVELGFDRASVTQALKLFNGNEE	VELGFDRASVTQALKLFNGNEEQAAAFLFG	R	A	S	L	K	L	8	0	816.471	Zm00001d053658_P002;Zm00001d053658_P001	Zm00001d053658_P002	385	392	yes	no	2	0.019844	81.215	1	1		1						44350000	20391000	0	20572000	0	0	0	0	0	1562	619	3612;3613;3614	4767;4768;4769	4767		3	44350000	19549000	0
596	ATAAAGLAPAK	______________________________	______________________________	M	A	T	A	K	E	11	0	940.534	Zm00001d019577_P003;Zm00001d019577_P002;Zm00001d019577_P001	Zm00001d019577_P003	2	12	yes	no	2	0.00065616	74.376		1		1	1					0	0	0	0	2944400	0	0	0	0	669	620	3615;3616;3617	4770;4771;4772;4773	4771		4	0	0	0
597	ATAAAQGGSDKPALR	______________________________	ATAAAQGGSDKPALRKPVFTKVDQLKPGTN	M	A	T	L	R	K	15	0	1412.74	Zm00001d039263_P001	Zm00001d039263_P001	2	16	yes	yes	2	2.2029e-07	138.45							1			0	0	0	0	0	0	22924000	0	0	1211	621	3618	4774;4775	4774		2	0	0	0
598	ATAADIR	______________________________	______________________________	M	A	T	I	R	V	7	0	716.382	Zm00001d013737_P001	Zm00001d013737_P001	2	8	yes	yes	1	0.0082204	132.53	1	1								28617000	61579000	0	0	0	0	0	0	0	477	622	3619;3620	4776;4777	4777		2	28617000	59037000	0
599	ATAANSNLFR	______________________________	______________________________	M	A	T	F	R	D	10	0	1063.54	Zm00001d032947_P001	Zm00001d032947_P001	2	11	yes	yes	2	0.0032182	65.305	1			1			1			13970000	0	0	0	0	0	0	0	0	1009	623	3621;3622;3623	4778;4779;4780;4781	4780		4	13970000	0	0
600	ATADDEDATAAATTVR	RPSLKSKPKGKGGKKATADDEDATAAATTV	TADDEDATAAATTVRLMKEWTTWTMKKAKV	K	A	T	V	R	L	16	0	1577.72	Zm00001d011412_P001	Zm00001d011412_P001	19	34	yes	yes	2	1.4886e-24	131.17	3	1		3	1	2	1	3	1	0	0	0	37334000	29284000	22719000	67585000	0	43386000	374	624	3624;3625;3626;3627;3628;3629;3630;3631;3632;3633;3634;3635;3636;3637;3638	4782;4783;4784;4785;4786;4787;4788;4789;4790;4791;4792;4793;4794;4795;4796;4797	4792		16	0	0	0
601	ATAGDTHLGGEDFDNR	DVSLLTIEEGIFEVKATAGDTHLGGEDFDN	TAGDTHLGGEDFDNRMVNHFVQEFKRKNKK	K	A	T	N	R	M	16	0	1674.72	Zm00001d041550_P006;Zm00001d030725_P001;Zm00001d030725_P003;Zm00001d030725_P004;Zm00001d030725_P006;Zm00001d030725_P007;Zm00001d041550_P005;Zm00001d041550_P004;Zm00001d041550_P001;Zm00001d041550_P002;Zm00001d030725_P005;Zm00001d041550_P007;Zm00001d030725_P002;Zm00001d030725_P008;Zm00001d041550_P003;Zm00001d012420_P005;Zm00001d012420_P004;Zm00001d012420_P003;Zm00001d012420_P001;Zm00001d012420_P006…	Zm00001d041550_P006	227	242	no	no	2;3	0	344.55	2	2	2	1	2	2	1	1	2	220950000	256640000	201830000	102610000	238380000	233090000	497580000	93485000	325550000	946;414;1307;884	625	3639;3640;3641;3642;3643;3644;3645;3646;3647;3648;3649;3650;3651;3652;3653	4798;4799;4800;4801;4802;4803;4804;4805;4806;4807;4808;4809;4810;4811;4812;4813;4814;4815;4816;4817;4818;4819	4815		19	220950000	246040000	191550000
602	ATAIVPTDAELLQAQADLWR	______________________________	PTDAELLQAQADLWRHSLYYLTSMALKCAV	M	A	T	W	R	H	20	0	2181.14	Zm00001d048625_P001	Zm00001d048625_P001	2	21	yes	yes	2	1.0823e-121	236.3	1	1	1	1			1	1		74302000	104580000	88412000	0	0	0	48328000	0	0	1441	626	3654;3655;3656;3657;3658;3659	4820;4821;4822;4823;4824;4825;4826	4823		7	74302000	100260000	83911000
603	ATAMTEGR	DAQGFVKPLSDVMAKATAMTEGRRPDYFNH	LSDVMAKATAMTEGRRPDYFNHLKSVADSL	K	A	T	G	R	R	8	0	835.386	Zm00001d013389_P014;Zm00001d013389_P005;Zm00001d013389_P021;Zm00001d013389_P008;Zm00001d013389_P004;Zm00001d013389_P015;Zm00001d013389_P002;Zm00001d013389_P023;Zm00001d013389_P003;Zm00001d013389_P007;Zm00001d013389_P011;Zm00001d033830_P001;Zm00001d013389_P012;Zm00001d013389_P016;Zm00001d013389_P018;Zm00001d013389_P020;Zm00001d013389_P006;Zm00001d013389_P001;Zm00001d013389_P010;Zm00001d033830_P002…	Zm00001d013389_P014	117	124	yes	no	2	0.015025	86.833						1				0	0	0	0	0	41188000	0	0	0	461	627	3660	4827	4827		1	0	0	0
604	ATAPDSGR	______________________________	MGQCCSRATAPDSGRGGANGYGYSNQAKPA	R	A	T	G	R	G	8	0	773.367	Zm00001d021623_P004;Zm00001d021623_P001;Zm00001d021623_P002;Zm00001d021623_P005;Zm00001d021623_P003	Zm00001d021623_P004	8	15	yes	no	2	0.0098111	95.531			1		1	1	1		1	0	0	22754000	0	635020000	0	32118000	0	10591000	712	628	3661;3662;3663;3664;3665	4828;4829;4830;4831;4832	4831		5	0	0	21596000
605	ATAQASAAGSAGLGR	NPKAFEKAVGKVMGKATAQASAAGSAGLGR	ATAQASAAGSAGLGRDKEQYTPFVSIYGLA	K	A	T	G	R	D	15	0	1287.65	Zm00001d028651_P001	Zm00001d028651_P001	165	179	yes	yes	2	1.1757e-130	240.8							5	12	4	0	0	0	0	0	0	74204000	30914000	165270000	885	629	3666;3667;3668;3669;3670;3671;3672;3673;3674;3675;3676;3677;3678;3679;3680;3681;3682;3683;3684;3685;3686	4833;4834;4835;4836;4837;4838;4839;4840;4841;4842;4843;4844;4845;4846;4847;4848;4849;4850;4851;4852;4853;4854;4855;4856;4857;4858;4859;4860;4861	4845		29	0	0	0
606	ATATPEDK	FPPDLFAKALNILGKATATPEDKGFSWNQR	ALNILGKATATPEDKGFSWNQRGECPSFET	K	A	T	D	K	G	8	0	831.397	Zm00001d032279_P008;Zm00001d032279_P003;Zm00001d032279_P006;Zm00001d032279_P001;Zm00001d032279_P005	Zm00001d032279_P008	390	397	yes	no	2	0.00079534	105.81	1	1	1	1	1	1				0	0	19212000	0	0	0	0	0	0	993	630	3687;3688;3689;3690;3691;3692	4862;4863;4864;4865;4866;4867	4862		6	0	0	18234000
607	ATAVEVPVEAPVR	______________________________	______________________________	M	A	T	V	R	T	13	0	1336.74	Zm00001d045559_P001;Zm00001d045559_P002	Zm00001d045559_P001	2	14	yes	no	2	8.569e-10	117.02	1	1	1	1	1	1	2	2	1	10344000	5373800	10250000	13832000	9650200	10217000	11159000	0	0	1374	631	3693;3694;3695;3696;3697;3698;3699;3700;3701;3702;3703	4868;4869;4870;4871;4872;4873;4874;4875;4876;4877;4878	4874		10	10344000	5151900	9728400
608	ATDDSAGQEALK	LPDSLVAEAKKAASKATDDSAGQEALKNVF	ASKATDDSAGQEALKNVFRAAEACEEFSGT	K	A	T	L	K	N	12	0	1204.56	Zm00001d013526_P002;Zm00001d013526_P005;Zm00001d013526_P003	Zm00001d013526_P002	220	231	yes	no	2	0.00033736	142.83	1		1	1	1	1	1	1	1	21720000	0	35599000	43218000	53800000	33760000	48283000	42210000	29913000	468	632	3704;3705;3706;3707;3708;3709;3710;3711	4879;4880;4881;4882;4883;4884;4885;4886;4887;4888	4883		10	21720000	0	33787000
609	ATDSESTEVILEAALK	IYRGLIPLLAEGSAKATDSESTEVILEAAL	TDSESTEVILEAALKSAVQKQLCKPGDAIV	K	A	T	L	K	S	16	0	1675.85	Zm00001d001831_P002;Zm00001d001831_P001;Zm00001d026619_P003;Zm00001d026619_P004;Zm00001d026619_P001;Zm00001d001831_P006;Zm00001d026619_P005;Zm00001d001831_P007;Zm00001d001831_P003	Zm00001d001831_P002	466	481	yes	no	2	2.8695e-70	223.31	1	1	1	1	1	1	2	1	1	0	0	36084000	16912000	0	0	37508000	3802900	90259000	45	633	3712;3713;3714;3715;3716;3717;3718;3719;3720;3721	4889;4890;4891;4892;4893;4894;4895;4896;4897;4898;4899	4898		11	0	0	34247000
610	ATDVMIAGK	NLYGCRHSLPDGLMRATDVMIAGKVAVVCG	PDGLMRATDVMIAGKVAVVCGYGDVGKGCA	R	A	T	G	K	V	9	0	904.469	Zm00001d049239_P001;Zm00001d004646_P001	Zm00001d049239_P001	255	263	yes	no	1;2	0.00030832	147.06	2	1	2	2	2	2	2	2	1	248160000	176830000	182290000	306650000	285060000	316460000	386920000	281520000	73466000	1453	634;635	3722;3723;3724;3725;3726;3727;3728;3729;3730;3731;3732;3733;3734;3735;3736;3737	4900;4901;4902;4903;4904;4905;4906;4907;4908;4909;4910;4911;4912;4913;4914;4915;4916;4917;4918;4919;4920;4921	4914	157	22	248160000	169530000	173010000
611	ATDYLER	KDIGEIYQQEQDLEKATDYLERAADLFDSE	QQEQDLEKATDYLERAADLFDSEGQSSQSN	K	A	T	E	R	A	7	0	866.413	Zm00001d049982_P006;Zm00001d049982_P004;Zm00001d049982_P005;Zm00001d049982_P003;Zm00001d049982_P002;Zm00001d049982_P009	Zm00001d049982_P006	131	137	yes	no	2	0.014597	120.65	1			1	1	1				14697000	0	0	26800000	21128000	33930000	0	0	0	1477	636	3738;3739;3740;3741	4922;4923;4924;4925	4922		4	14697000	0	0
612	ATEEASGSTSSK	SRAKKDAESKANQEKATEEASGSTSSKTAK	QEKATEEASGSTSSKTAKAQEKDADAMQVD	K	A	T	S	K	T	12	0	1153.51	Zm00001d026265_P002;Zm00001d026265_P001;Zm00001d026265_P005;Zm00001d026265_P010;Zm00001d002373_P016;Zm00001d002373_P008;Zm00001d002373_P015;Zm00001d026265_P004;Zm00001d026265_P003;Zm00001d002373_P001;Zm00001d002373_P013;Zm00001d002373_P002;Zm00001d002373_P006;Zm00001d002373_P003	Zm00001d026265_P002	887	898	yes	no	2	0.0078615	70.496			1							0	0	18200000	0	0	0	0	0	0	819	637	3742	4926	4926		1	0	0	17274000
613	ATEEEENIDPR	KALDEYASIKTRALKATEEEENIDPRLEAI	RALKATEEEENIDPRLEAIVERMLEKCIFD	K	A	T	P	R	L	11	0	1301.57	Zm00001d026265_P002;Zm00001d026265_P001;Zm00001d026265_P005;Zm00001d026265_P010;Zm00001d026265_P003;Zm00001d026265_P007;Zm00001d026265_P006	Zm00001d026265_P002	137	147	yes	no	2	0.023107	63.816							1		1	0	0	0	0	0	0	20189000	0	0	819	638	3743;3744	4927;4928;4929	4928		3	0	0	0
614	ATEEQIQEQR	KMQEESGIRLEQIRRATEEQIQEQRRQTER	EQIRRATEEQIQEQRRQTERHRADLEQATI	R	A	T	Q	R	R	10	0	1230.58	Zm00001d017707_P002;Zm00001d051535_P003;Zm00001d017707_P004;Zm00001d017707_P003;Zm00001d017707_P001;Zm00001d051535_P002;Zm00001d051535_P001;Zm00001d051535_P004	Zm00001d017707_P002	207	216	yes	no	2	0.016055	60.102					1					0	0	0	0	0	0	0	0	0	607	639	3745	4930	4930		1	0	0	0
615	ATEEVLHKMYMDQK	______________________________	MATEEVLHKMYMDQKEVVDALSHHSKIEPC	M	A	T	Q	K	E	14	1	1721.81	Zm00001d014719_P012	Zm00001d014719_P012	2	15	yes	yes	2	0.0034426	59.426							2			0	0	0	0	0	0	21301000	0	0	507	640	3746;3747	4931;4932	4932		2	0	0	0
616	ATEGPIVADK	GLVFQDGVVLGADTRATEGPIVADKNCEKI	GADTRATEGPIVADKNCEKIHFMAPNIYCC	R	A	T	D	K	N	10	0	999.524	Zm00001d035915_P001;Zm00001d019262_P002;Zm00001d019262_P001;Zm00001d019262_P003	Zm00001d035915_P001	214	223	yes	no	2	0.0064872	94.692	1	1	1	1	1		1			63482000	75218000	106910000	67225000	48163000	0	48016000	0	0	1096	641	3748;3749;3750;3751;3752;3753	4933;4934;4935;4936;4937;4938	4933		6	63482000	72112000	101460000
617	ATEILNK	VLTDAAKGMKGAVDKATEILNKTPNSYMLQ	GMKGAVDKATEILNKTPNSYMLQQFDNPAN	K	A	T	N	K	T	7	0	787.444	Zm00001d040235_P004;Zm00001d008379_P003;Zm00001d040235_P003;Zm00001d008379_P004;Zm00001d040235_P006;Zm00001d008379_P002;Zm00001d040235_P005;Zm00001d008379_P001	Zm00001d040235_P004	206	212	yes	no	2	0.015742	101.72						1				0	0	0	0	0	80446000	0	0	0	265	642	3754	4939	4939		1	0	0	0
618	ATELTAAQLR	______________________________	______________________________	M	A	T	L	R	A	10	0	1072.59	Zm00001d018363_P001	Zm00001d018363_P001	2	11	yes	yes	2	3.2946e-16	186.3	1	1		1	1	1	1	5	4	22848000	20415000	0	68433000	38182000	41932000	47964000	13513000	26289000	623	643	3755;3756;3757;3758;3759;3760;3761;3762;3763;3764;3765;3766;3767;3768;3769	4940;4941;4942;4943;4944;4945;4946;4947;4948;4949;4950;4951;4952;4953;4954;4955;4956;4957;4958;4959;4960;4961;4962;4963	4947		24	22848000	19572000	0
619	ATESPEGEK	SDTPRRSARLSEKVKATESPEGEKTPKRGR	LSEKVKATESPEGEKTPKRGRSSSKRGKKE	K	A	T	E	K	T	9	0	946.424	Zm00001d013667_P001;Zm00001d033204_P001;Zm00001d033204_P002	Zm00001d033204_P001	98	106	no	no	2	0.00031668	146.81	1	1	1	1	1	1	1		1	69583000	66293000	0	87224000	105960000	82427000	143800000	0	122610000	1015;474	644	3770;3771;3772;3773;3774;3775;3776;3777	4964;4965;4966;4967;4968;4969;4970;4971;4972	4972		9	69583000	63556000	0
620	ATGAYSHSQGIK	AISRAKQILATIPGRATGAYSHSQGIKGLR	PGRATGAYSHSQGIKGLRDAIAAGIMSRDG	R	A	T	I	K	G	12	0	1218.6	Zm00001d014258_P010;Zm00001d014258_P004;Zm00001d014258_P005;Zm00001d014258_P002;Zm00001d006875_P001;Zm00001d022152_P001	Zm00001d014258_P010	108	119	no	no	2;3	7.9806e-58	226.4	1	1	2	2	1	1	1	2	1	40475000	64311000	101030000	99373000	45874000	32080000	122500000	145420000	32634000	499;729	645	3778;3779;3780;3781;3782;3783;3784;3785;3786;3787;3788;3789	4973;4974;4975;4976;4977;4978;4979;4980;4981;4982;4983;4984;4985	4981		12	40475000	61656000	95883000
621	ATGQLFSK	______________________________	______________________________	M	A	T	S	K	T	8	0	850.455	Zm00001d009127_P001;Zm00001d040603_P006;Zm00001d040603_P001;Zm00001d029927_P001	Zm00001d009127_P001	2	9	yes	no	1	0.004401	100.02									1	0	0	0	0	0	0	0	0	14500000	291	646	3790	4986	4986		1	0	0	0
622	ATGVNPYPHK	TQYYENRLKALDSLKATGVNPYPHKFPVGI	LDSLKATGVNPYPHKFPVGISVPEYIEKYR	K	A	T	H	K	F	10	0	1082.55	Zm00001d033108_P010;Zm00001d033108_P009;Zm00001d033108_P008;Zm00001d033108_P006;Zm00001d033108_P003;Zm00001d033108_P001;Zm00001d033108_P005;Zm00001d033108_P004;Zm00001d033108_P007	Zm00001d033108_P010	98	107	yes	no	2	0.023166	114.2				1			1			0	0	0	16602000	0	0	19257000	0	0	1012	647	3791;3792	4987;4988	4988		0	0	0	0
623	ATHPASPTAGAGGDR	______________________________	ATHPASPTAGAGGDRSPSGPPPVRLSAAQA	M	A	T	D	R	S	15	0	1364.64	Zm00001d038616_P001	Zm00001d038616_P001	2	16	yes	yes	2	6.4396e-07	106.29				1	1	1				0	0	0	8703800	22157000	17579000	0	0	0	1182	648	3793;3794;3795	4989;4990;4991;4992	4989		4	0	0	0
624	ATHVYSEAR	LDVIKAAKHYKLFQRATHVYSEARRVYAFR	YKLFQRATHVYSEARRVYAFRDTVSSKLSE	R	A	T	A	R	R	9	0	1032.5	Zm00001d034733_P003;Zm00001d034733_P001;Zm00001d034733_P002	Zm00001d034733_P003	239	247	yes	no	2	0.0043229	78.06						2				0	0	0	0	0	0	0	0	0	1064	649	3796;3797	4993;4994	4994		2	0	0	0
625	ATLFPGDGIGPEIAESVK	PAVAPFSTESGETIRATLFPGDGIGPEIAE	FPGDGIGPEIAESVKQVFNVAGVPIEWEEH	R	A	T	V	K	Q	18	0	1799.93	Zm00001d008244_P001;Zm00001d040438_P003;Zm00001d040438_P004;Zm00001d040438_P002;Zm00001d040438_P001;Zm00001d008244_P005;Zm00001d008244_P004;Zm00001d008244_P003;Zm00001d008244_P002	Zm00001d008244_P001	37	54	yes	no	2	0.002022	62.357							1			0	0	0	0	0	0	60152000	0	0	252	650	3798	4995	4995		1	0	0	0
626	ATLTQPLR	AKGDKPSAQSLLQSRATLTQPLRMALERIE	QSLLQSRATLTQPLRMALERIEHMQVPVDI	R	A	T	L	R	M	8	0	898.524	Zm00001d052050_P008;Zm00001d052050_P005;Zm00001d052050_P003;Zm00001d052050_P007;Zm00001d052050_P002;Zm00001d052050_P001	Zm00001d052050_P008	406	413	yes	no	2	0.024615	73.324			1							0	0	0	0	0	0	0	0	0	1525	651	3799	4996	4996		1	0	0	0
627	ATLVDELLSDQSVK	ASEFYSSRLKNREHKATLVDELLSDQSVKS	KATLVDELLSDQSVKSYSTSVSSNLSGPLP	K	A	T	V	K	S	14	0	1516.8	Zm00001d032220_P021;Zm00001d032220_P017;Zm00001d032220_P016;Zm00001d032220_P015;Zm00001d032220_P009;Zm00001d032220_P002	Zm00001d032220_P021	95	108	yes	no	2	0.0025108	63.426	3	3			1	1				0	0	0	0	0	0	0	0	0	988	652	3800;3801;3802;3803;3804;3805;3806;3807	4997;4998;4999;5000;5001;5002;5003;5004	5001		8	0	0	0
628	ATNIDDVDK	DALRTGAAAMKAMQKATNIDDVDKTMDEIN	MKAMQKATNIDDVDKTMDEINEQTENMKQI	K	A	T	D	K	T	9	0	989.467	Zm00001d044480_P008;Zm00001d011353_P011;Zm00001d034532_P001;Zm00001d034532_P002;Zm00001d011353_P001;Zm00001d011353_P008;Zm00001d011353_P003;Zm00001d044480_P007;Zm00001d044480_P006;Zm00001d044480_P005;Zm00001d044480_P004;Zm00001d044480_P003;Zm00001d044480_P002;Zm00001d011353_P002;Zm00001d011353_P010;Zm00001d011353_P009;Zm00001d011353_P007;Zm00001d011353_P006;Zm00001d011353_P004;Zm00001d011353_P005…	Zm00001d044480_P008	95	103	yes	no	2	0.024992	59.931								1		0	0	0	0	0	0	0	0	0	370	653	3808	5005	5005		1	0	0	0
629	ATNMESENK	KIEQLQETVHRLEEKATNMESENKVLRQQA	HRLEEKATNMESENKVLRQQAVAISPTSKS	K	A	T	N	K	V	9	0	1022.43	Zm00001d044303_P011;Zm00001d044303_P006;Zm00001d044303_P012;Zm00001d044303_P008;Zm00001d044303_P009;Zm00001d044303_P005;Zm00001d044303_P003;Zm00001d044303_P001	Zm00001d044303_P011	527	535	yes	no	2	0.005871	97.431	1	1				1				7022700	5111800	0	0	0	4379500	0	0	0	1343	654	3809;3810;3811	5006;5007;5008	5006		3	7022700	4900800	0
630	ATNPGEHAGS	IVVKALQPLLNAHARATNPGEHAGS_____	NAHARATNPGEHAGS_______________	R	A	T	G	S	-	10	0	939.405	Zm00001d024755_P008;Zm00001d024755_P005;Zm00001d024755_P006;Zm00001d024755_P003;Zm00001d024755_P002;Zm00001d024755_P001;Zm00001d024755_P004	Zm00001d024755_P008	310	319	yes	no	2	0.0035354	107.1	1	1	1	1				1	1	24019000	25082000	22575000	35401000	0	0	0	37444000	26782000	786	655	3812;3813;3814;3815;3816;3817	5009;5010;5011;5012;5013;5014;5015	5010		7	24019000	24046000	21426000
631	ATNTLSIIDSGIGMTK	LDAQPELFIHLVPDKATNTLSIIDSGIGMT	TNTLSIIDSGIGMTKSDLVNNLGTIARSGT	K	A	T	T	K	S	16	0	1620.84	Zm00001d006008_P001;Zm00001d006008_P003;Zm00001d006008_P004	Zm00001d006008_P001	73	88	yes	no	2	0.00013143	83.169									1	0	0	0	0	0	0	0	0	31603000	172	656	3818	5016	5016		1	0	0	0
632	ATPAAVMK	______________________________	______________________________	M	A	T	M	K	L	8	0	787.426	Zm00001d010870_P001	Zm00001d010870_P001	2	9	yes	yes	1	0.0069357	89.142	1	1	1		1	1				4605900	5753300	7497600	0	10440000	9153200	0	0	0	346	657	3819;3820;3821;3822;3823	5017;5018;5019;5020;5021	5021		3	4605900	5515700	7115900
633	ATPAQQQGDQHQPR	______________________________	MATPAQQQGDQHQPRLQKVMVAVDESECSR	M	A	T	P	R	L	14	0	1560.74	Zm00001d043912_P003;Zm00001d043912_P001;Zm00001d043912_P002	Zm00001d043912_P003	2	15	yes	no	2	6.2278e-30	196.11	1	1	1			1	1		1	23768000	28451000	36214000	0	0	48271000	37917000	0	27057000	1328	658	3824;3825;3826;3827;3828;3829	5022;5023;5024;5025;5026;5027;5028;5029;5030	5027		9	23768000	27277000	34371000
634	ATPAVK	______________________________	______________________________	M	A	T	V	K	V	6	0	585.349	Zm00001d024839_P001	Zm00001d024839_P001	2	7	yes	yes	1	0.0081745	124.86	1	1	1	1	1	1	1		1	179940000	208280000	174480000	190270000	215150000	165270000	259210000	0	190830000	787	659	3830;3831;3832;3833;3834;3835;3836;3837	5031;5032;5033;5034;5035;5036;5037;5038;5039	5031		4	179940000	199680000	165590000
635	ATQATVHAFK	______________________________	______________________________	M	A	T	F	K	D	10	0	1072.57	Zm00001d049409_P009;Zm00001d049409_P010	Zm00001d049409_P009	2	11	yes	no	2	0.029967	55.649			1				1			0	0	21748000	0	0	0	34211000	0	0	1458	660	3838;3839	5040;5041	5040		1	0	0	20640000
636	ATQGEAIR	FLLGWLMPPKVSLLKATQGEAIRNYYHDNH	PKVSLLKATQGEAIRNYYHDNHVIQDMLVP	K	A	T	I	R	N	8	0	844.44	Zm00001d014887_P005;Zm00001d014887_P004;Zm00001d014887_P001;Zm00001d014887_P002	Zm00001d014887_P005	376	383	yes	no	2	0.0074526	85.272	1				2					0	0	0	0	0	0	0	0	0	515	661	3840;3841;3842	5042;5043;5044	5042		3	0	0	0
637	ATSAVTLR	______________________________	______________________________	K	A	T	L	R	T	8	0	817.466	Zm00001d043606_P001;Zm00001d011741_P002;Zm00001d011741_P001	Zm00001d043606_P001	6	13	yes	no	2	0.0094956	96.19				1	1	1		1		0	0	0	108790000	81274000	132190000	0	56892000	0	389	662	3843;3844;3845;3846	5045;5046;5047;5048;5049;5050	5048		6	0	0	0
638	ATSHDDEPAEER	VTSNIAPDLDVLIVKATSHDDEPAEERHIR	IVKATSHDDEPAEERHIREILHLTSGSRAH	K	A	T	E	R	H	12	0	1355.56	Zm00001d047804_P001;Zm00001d028620_P001	Zm00001d047804_P001	39	50	yes	no	2;3	0.0050386	75.229	1	1	1	1	1					9214200	6117800	7226700	11867000	0	0	0	0	0	883	663	3847;3848;3849;3850;3851	5051;5052;5053;5054;5055	5054		5	9214200	5865200	6858700
639	ATSTVVPDPSR	HRPPAPPPGGPVFPRATSTVVPDPSRFFAP	VFPRATSTVVPDPSRFFAPPLLAAPLPTNS	R	A	T	S	R	F	11	0	1128.58	Zm00001d020339_P001	Zm00001d020339_P001	84	94	yes	yes	2	0.0031243	94.692			1	1	1					0	0	27642000	30967000	41348000	0	0	0	0	685	664	3852;3853;3854	5056;5057;5058;5059	5058		4	0	0	26234000
640	ATTEDSAAAGEAR	______________________________	______________________________	M	A	T	A	R	R	13	0	1248.56	Zm00001d039594_P001	Zm00001d039594_P001	2	14	yes	yes	2	1.3313e-06	110.84	1	1	1	1	1	1		1		16936000	13389000	21593000	10905000	0	11147000	0	6808500	0	1224	665	3855;3856;3857;3858;3859;3860;3861	5060;5061;5062;5063;5064;5065;5066;5067;5068	5064		9	16936000	12837000	20494000
641	ATTETVDALR	QLRIHDQMIMLEAAKATTETVDALRTGAAA	LEAAKATTETVDALRTGAAAMKAMQKATNI	K	A	T	L	R	T	10	0	1075.55	Zm00001d044480_P008;Zm00001d011353_P011;Zm00001d034532_P001;Zm00001d034532_P002;Zm00001d011353_P001;Zm00001d011353_P008;Zm00001d011353_P003;Zm00001d044480_P007;Zm00001d044480_P006;Zm00001d044480_P005;Zm00001d044480_P004;Zm00001d044480_P003;Zm00001d044480_P002;Zm00001d011353_P002;Zm00001d011353_P010;Zm00001d011353_P009;Zm00001d011353_P007;Zm00001d011353_P006;Zm00001d011353_P004;Zm00001d011353_P005…	Zm00001d044480_P008	74	83	yes	no	2	0.0062058	99.802					1	1			1	0	0	0	0	36201000	44700000	0	0	38073000	370	666	3862;3863;3864	5069;5070;5071	5070		3	0	0	0
642	ATTQQVEIQVR	VDVEGVVSLPKEPLKATTQQVEIQVRKIYC	EPLKATTQQVEIQVRKIYCINRAIPTLPIN	K	A	T	V	R	K	11	0	1271.68	Zm00001d008975_P005;Zm00001d008975_P002;Zm00001d015168_P001;Zm00001d008975_P004;Zm00001d008975_P003;Zm00001d008975_P001	Zm00001d008975_P005	169	179	yes	no	2	0.0076258	62.463									1	0	0	0	0	0	0	0	0	0	284	667	3865	5072	5072		1	0	0	0
643	ATVDATTPTESGGK	______________________________	MATVDATTPTESGGKQQAPSLPACRSFSGA	M	A	T	G	K	Q	14	0	1333.64	Zm00001d019457_P001	Zm00001d019457_P001	2	15	yes	yes	2	4.6498e-09	161.19	1	1	1	1	1	1		1	1	51843000	47205000	49239000	47465000	55965000	63832000	0	35546000	30689000	663	668	3866;3867;3868;3869;3870;3871;3872;3873	5073;5074;5075;5076;5077;5078;5079;5080;5081;5082	5079		10	51843000	45256000	46732000
644	ATVETSGTAIGSSGR	______________________________	ATVETSGTAIGSSGRWALHGKTALVTGGTR	M	A	T	G	R	W	15	0	1392.68	Zm00001d028575_P001	Zm00001d028575_P001	2	16	yes	yes	2	3.8759e-08	151.26	1	1	1	1		1		1		9514800	13023000	10259000	13295000	0	9491300	0	8816400	0	881	669	3874;3875;3876;3877;3878;3879	5083;5084;5085;5086;5087;5088;5089	5086		7	9514800	12485000	9736900
645	ATVKPSEGTTHPEYR	TVSSTVILEAVRLLKATVKPSEGTTHPEYR	ATVKPSEGTTHPEYRISLAVSFLFTFLSSL	K	A	T	Y	R	I	15	0	1671.82	Zm00001d034388_P002;Zm00001d034388_P017;Zm00001d034388_P003;Zm00001d034388_P010;Zm00001d034388_P034;Zm00001d034388_P005;Zm00001d034388_P012;Zm00001d034388_P015;Zm00001d034388_P038;Zm00001d034388_P025;Zm00001d034388_P046;Zm00001d034388_P042;Zm00001d034388_P006;Zm00001d034388_P030;Zm00001d034388_P047;Zm00001d034388_P021	Zm00001d034388_P002	498	512	no	no	3	0.00010446	76.391						1				0	0	0	0	0	0	0	0	0	1046	670	3880	5090	5090		1	0	0	0
646	ATVPGDLIWQVVR	______________________________	______________________________	M	A	T	V	R	K	13	0	1452.81	Zm00001d038865_P013;Zm00001d038865_P012;Zm00001d038865_P011;Zm00001d038865_P009;Zm00001d038865_P008;Zm00001d038865_P007;Zm00001d038865_P006;Zm00001d038865_P005;Zm00001d038865_P004;Zm00001d038865_P002;Zm00001d038865_P001;Zm00001d038865_P010	Zm00001d038865_P013	2	14	yes	no	2	3.1696e-05	81.338		1	1	1	1		1			0	164000000	0	190760000	105890000	0	144020000	0	0	1197	671	3881;3882;3883;3884;3885	5091;5092;5093;5094;5095;5096	5092		6	0	157220000	0
647	ATVTDGAGSSGDK	PVAPVKPAAEAKKPKATVTDGAGSSGDKDE	PKATVTDGAGSSGDKDEKEDEKEETAGPRR	K	A	T	D	K	D	13	0	1164.53	Zm00001d003857_P001;Zm00001d003857_P002	Zm00001d003857_P001	501	513	yes	no	2	0.029083	54.471	1				1					0	0	0	0	4914100	0	0	0	0	115	672	3886;3887	5097;5098	5097		2	0	0	0
648	ATVTDGAGSSGDKDEK	PVAPVKPAAEAKKPKATVTDGAGSSGDKDE	TVTDGAGSSGDKDEKEDEKEETAGPRRRTR	K	A	T	E	K	E	16	1	1536.69	Zm00001d003857_P001;Zm00001d003857_P002	Zm00001d003857_P001	501	516	yes	no	2;3	2.5782e-43	202.92	1	1	3	1		2	1	1	1	33510000	42396000	43966000	12517000	0	29486000	56695000	8193100	8894900	115	673	3888;3889;3890;3891;3892;3893;3894;3895;3896;3897;3898	5099;5100;5101;5102;5103;5104;5105;5106;5107;5108;5109;5110	5108		10	33510000	40645000	41727000
649	ATYDEQWAAHK	AADDPNCAVVAAHSKATYDEQWAAHKSSSK	AHSKATYDEQWAAHKSSSKLMVIDFSASWC	K	A	T	H	K	S	11	0	1318.59	Zm00001d034491_P001;Zm00001d013061_P001	Zm00001d034491_P001	29	39	yes	no	2	0.0087316	61.09							1			0	0	0	0	0	0	0	0	0	1053	674	3899	5111	5111		1	0	0	0
650	ATYTASVASPAGVR	VTQRRVVRNVGSNARATYTASVASPAGVRV	RATYTASVASPAGVRVTVEPPTLEFSAAQQ	R	A	T	V	R	V	14	0	1349.69	Zm00001d052104_P001	Zm00001d052104_P001	703	716	yes	yes	2	5.1341e-08	110.88						1	1		2	0	0	0	0	0	5217200	53537000	0	32356000	1527	675	3900;3901;3902;3903	5112;5113;5114;5115	5115		4	0	0	0
651	AVAAAAEHGYAGAK	IVVPTAAHWADKYNRAVAAAAEHGYAGAKY	RAVAAAAEHGYAGAKYLPAIPTERIAKVFS	R	A	V	A	K	Y	14	0	1285.64	Zm00001d022469_P001	Zm00001d022469_P001	1026	1039	yes	yes	2	3.6016e-29	195.51	2	1		1	1	1	1	1	1	8733900	27210000	0	24977000	32531000	25877000	80420000	24054000	24429000	742	676	3904;3905;3906;3907;3908;3909;3910;3911;3912	5116;5117;5118;5119;5120;5121;5122;5123;5124;5125;5126	5124		11	8733900	26087000	0
652	AVAAAGYR	HGFPEIWYSWRHQMRAVAAAGYRAIAPDCR	SWRHQMRAVAAAGYRAIAPDCRGYGLSEQP	R	A	V	Y	R	A	8	0	777.413	Zm00001d013934_P001;Zm00001d013934_P002	Zm00001d013934_P001	49	56	yes	no	2	0.002143	134.12	1	1	1	1	1	1	1	1	1	57855000	81171000	54524000	0	133890000	85179000	132750000	107920000	61399000	486	677	3913;3914;3915;3916;3917;3918;3919;3920;3921	5127;5128;5129;5130;5131;5132;5133;5134;5135	5131		9	57855000	77819000	51748000
653	AVAAHTDDAIR	LLERGHGWATAAVGRAVAAHTDDAIRARVA	AVGRAVAAHTDDAIRARVAAWMANPVLYNL	R	A	V	I	R	A	11	0	1138.57	Zm00001d035865_P001	Zm00001d035865_P001	350	360	yes	yes	2;3	0.0019532	84.213				1	1	1			1	0	0	0	9008400	0	0	0	0	0	1093	678	3922;3923;3924;3925	5136;5137;5138;5139;5140	5138		5	0	0	0
654	AVADAYSK	KAGLKYLGPDVDAMKAVADAYSKRSLKYFE	PDVDAMKAVADAYSKRSLKYFETALRDYKS	K	A	V	S	K	R	8	0	823.408	Zm00001d003566_P001;Zm00001d003567_P001;Zm00001d041456_P001	Zm00001d003566_P001	298	305	yes	no	2	0.0078912	84.916		1	1	1	1	1				0	0	0	29062000	35775000	32830000	0	0	0	108	679	3926;3927;3928;3929;3930	5141;5142;5143;5144;5145	5141		5	0	0	0
655	AVAGAGVLAGYDK	GTKSLFKGAGANILRAVAGAGVLAGYDKLQ	LRAVAGAGVLAGYDKLQVVVFGKKYGSGGG	R	A	V	D	K	L	13	0	1190.63	Zm00001d027468_P001;Zm00001d027468_P002	Zm00001d027468_P001	353	365	yes	no	2	0.00026314	94.363	1	2	1	4	6	5	5			61676000	48411000	49875000	101630000	56870000	152240000	37374000	0	0	839	680	3931;3932;3933;3934;3935;3936;3937;3938;3939;3940;3941;3942;3943;3944;3945;3946;3947;3948;3949;3950;3951;3952;3953;3954	5146;5147;5148;5149;5150;5151;5152;5153;5154;5155;5156;5157;5158;5159;5160;5161;5162;5163;5164;5165;5166;5167;5168;5169;5170;5171;5172;5173;5174;5175;5176;5177;5178;5179;5180;5181;5182;5183;5184	5182		39	61676000	46412000	47336000
656	AVANQPISVAIEAGGR	SYEDVPANSEKSLQKAVANQPISVAIEAGG	VANQPISVAIEAGGRAFQLYNSGIFTGTCG	K	A	V	G	R	A	16	0	1551.84	Zm00001d026458_P003;Zm00001d026458_P002;Zm00001d026458_P001;Zm00001d026458_P009;Zm00001d026458_P010;Zm00001d026458_P005;Zm00001d026458_P004;Zm00001d026458_P007	Zm00001d026458_P003	232	247	yes	no	2	1.3687e-44	202.44	10	4	4	6	3	3	3	1	1	8917200	109580000	114410000	106500000	82537000	134400000	77737000	108530000	108760000	825	681	3955;3956;3957;3958;3959;3960;3961;3962;3963;3964;3965;3966;3967;3968;3969;3970;3971;3972;3973;3974;3975;3976;3977;3978;3979;3980;3981;3982;3983;3984;3985;3986;3987;3988;3989	5185;5186;5187;5188;5189;5190;5191;5192;5193;5194;5195;5196;5197;5198;5199;5200;5201;5202;5203;5204;5205;5206;5207;5208;5209;5210;5211;5212;5213;5214;5215;5216;5217;5218;5219;5220;5221;5222;5223;5224;5225;5226;5227;5228;5229;5230;5231;5232;5233;5234;5235;5236;5237;5238;5239;5240;5241;5242;5243;5244;5245;5246;5247;5248;5249;5250;5251;5252;5253;5254;5255;5256;5257;5258;5259;5260;5261;5262;5263	5242		78	8917200	105060000	108580000
657	AVAPPTAAALEQLSSSK	______________________________	APPTAAALEQLSSSKMFDGFNLRFRHQSAT	M	A	V	S	K	M	17	0	1639.88	Zm00001d011891_P001;Zm00001d011891_P003	Zm00001d011891_P001	2	18	yes	no	2	6.6057e-09	107.65	1	1	2	1	1	1	1	2	5	0	18283000	17709000	23150000	20934000	14334000	33493000	20180000	11542000	396	682	3990;3991;3992;3993;3994;3995;3996;3997;3998;3999;4000;4001;4002;4003;4004	5264;5265;5266;5267;5268;5269;5270;5271;5272;5273;5274;5275;5276;5277;5278;5279;5280;5281	5270		17	0	17528000	16807000
658	AVASEGGTDDAK	WFKILSDHSPDLVDKAVASEGGTDDAKRRG	VDKAVASEGGTDDAKRRGDAFAHAFSAHLA	K	A	V	A	K	R	12	0	1119.5	Zm00001d021297_P004;Zm00001d021297_P003;Zm00001d021297_P002;Zm00001d021297_P008;Zm00001d021297_P006;Zm00001d021297_P001;Zm00001d021297_P015;Zm00001d021297_P011;Zm00001d021297_P009;Zm00001d021297_P014;Zm00001d021297_P013	Zm00001d021297_P004	540	551	yes	no	2	0.00033173	118.03	1	1	1	1	1	1	1	1		22385000	20099000	15676000	23401000	16720000	10066000	21646000	23872000	0	703	683	4005;4006;4007;4008;4009;4010;4011;4012	5282;5283;5284;5285;5286;5287;5288;5289;5290	5283		8	22385000	19269000	14878000
659	AVASQPVSVAVDASDR	GHEDVPPNNEAALMKAVASQPVSVAVDASD	VASQPVSVAVDASDRTFMLYSGGVMTGSCG	K	A	V	D	R	T	16	0	1570.8	Zm00001d008796_P001;Zm00001d004355_P001	Zm00001d008796_P001	251	266	yes	no	2	2.4008e-24	156.69	4	4	5	3	4	3		1	1	9746800	20666000	45587000	17546000	14683000	11757000	0	0	0	126	684	4013;4014;4015;4016;4017;4018;4019;4020;4021;4022;4023;4024;4025;4026;4027;4028;4029;4030;4031;4032;4033;4034;4035;4036;4037	5291;5292;5293;5294;5295;5296;5297;5298;5299;5300;5301;5302;5303;5304;5305;5306;5307;5308;5309;5310;5311;5312;5313;5314;5315;5316;5317;5318;5319;5320;5321;5322;5323;5324	5324		34	9746800	19812000	43266000
660	AVASSASAAPAAAAK	AAGAPLRGFLGAPIRAVASSASAAPAAAAK	AVASSASAAPAAAAKTIAVGDRLPDATLSY	R	A	V	A	K	T	15	0	1242.66	Zm00001d046682_P001	Zm00001d046682_P001	54	68	yes	yes	2	8.4287e-08	106.62				1		1				0	0	0	11806000	0	0	0	0	0	1395	685	4038;4039	5325;5326;5327;5328	5328		4	0	0	0
661	AVAVLAGTDVK	______________________________	______________________________	K	A	V	V	K	G	11	0	1042.6	Zm00001d022505_P010;Zm00001d022505_P007;Zm00001d022505_P006;Zm00001d022505_P005;Zm00001d022505_P003;Zm00001d022505_P008;Zm00001d022505_P001;Zm00001d022505_P004;Zm00001d022505_P002;Zm00001d022505_P009	Zm00001d022505_P010	4	14	yes	no	2	0.011537	71.349			1	1			1		1	0	0	0	0	0	0	75794000	0	26064000	745	686	4040;4041;4042;4043	5329;5330;5331;5332	5332		4	0	0	0
662	AVAVLGSSDGVK	______________________________	MVKAVAVLGSSDGVKGTIFFTQEGDGPHYN	K	A	V	V	K	G	12	0	1101.6	Zm00001d047479_P012;Zm00001d047479_P017;Zm00001d047479_P015;Zm00001d047479_P014;Zm00001d047479_P013;Zm00001d047479_P003;Zm00001d029170_P006;Zm00001d029170_P005;Zm00001d029170_P003;Zm00001d047479_P006;Zm00001d047479_P007;Zm00001d047479_P005;Zm00001d047479_P002;Zm00001d047479_P001;Zm00001d029170_P004	Zm00001d047479_P012	4	15	yes	no	2	0.00081734	98.048				2	1	1				0	0	0	0	24770000	53488000	0	0	0	912	687	4044;4045;4046;4047	5333;5334;5335;5336	5336		4	0	0	0
663	AVAVVIDPIQSVK	______________________________	PRAVAVVIDPIQSVKGKVVIDAFRLINPQT	R	A	V	V	K	G	13	0	1337.79	Zm00001d008284_P007;Zm00001d008284_P008;Zm00001d008284_P001;Zm00001d008284_P002;Zm00001d040334_P004;Zm00001d008284_P009;Zm00001d040334_P002;Zm00001d040334_P003;Zm00001d040334_P001;Zm00001d008284_P006;Zm00001d008284_P004;Zm00001d013752_P001;Zm00001d040334_P005;Zm00001d008284_P010	Zm00001d008284_P007	11	23	yes	no	2	0.026514	57.174									1	0	0	0	0	0	0	0	0	10252000	258	688	4048	5337	5337		1	0	0	0
664	AVDAAAER	MFVHCDVTSEEDVSRAVDAAAERFGALDVM	SEEDVSRAVDAAAERFGALDVMVNNAGVTG	R	A	V	E	R	F	8	0	801.398	Zm00001d013015_P001;Zm00001d013015_P002	Zm00001d013015_P001	86	93	yes	no	2	0.030368	75.692				1						0	0	0	30190000	0	0	0	0	0	442	689	4049	5338	5338		1	0	0	0
665	AVDDGVNTYR	VLRGSTDSILDDLERAVDDGVNTYRSMCRD	DDLERAVDDGVNTYRSMCRDSRIIPGAAAT	R	A	V	Y	R	S	10	0	1108.51	Zm00001d052948_P001	Zm00001d052948_P001	395	404	yes	yes	2	0.0048356	103.55			1	1	1	1				0	0	10028000	10740000	16952000	19977000	0	0	0	1544	690	4050;4051;4052;4053	5339;5340;5341;5342	5342		4	0	0	9517600
666	AVDEIEPALK	CLITTLFATDFFEIKAVDEIEPALKKQLII	FFEIKAVDEIEPALKKQLIISTAVMTVGIA	K	A	V	L	K	K	10	0	1083.58	Zm00001d046591_P003;Zm00001d046591_P001;Zm00001d015569_P001;Zm00001d015569_P002;Zm00001d046591_P002	Zm00001d046591_P003	254	263	yes	no	2	0.0062058	99.802	1	2	1				1		1	0	37638000	7633300	0	0	0	38480000	0	25207000	1393	691	4054;4055;4056;4057;4058;4059	5343;5344;5345;5346;5347;5348	5347		6	0	36084000	7244600
667	AVDNSGTVVGIK	FSPDGRVFQVEYATKAVDNSGTVVGIKCKD	ATKAVDNSGTVVGIKCKDGIVLGVEKLVTS	K	A	V	I	K	C	12	0	1158.62	Zm00001d007038_P003;Zm00001d007038_P002;Zm00001d007038_P001;Zm00001d043137_P006;Zm00001d043137_P005;Zm00001d043137_P003;Zm00001d043137_P002;Zm00001d043137_P004;Zm00001d012546_P003;Zm00001d012546_P001;Zm00001d012546_P002	Zm00001d012546_P003	30	41	no	no	2	0.00033431	111.27							1		1	0	0	0	0	0	0	77506000	0	30589000	211;418	692	4060;4061	5349;5350;5351	5349		3	0	0	0
668	AVDSAANVQPEK	EATLDVPANPEIVVKAVDSAANVQPEKVED	VVKAVDSAANVQPEKVEDIWNLRGILNTSW	K	A	V	E	K	V	12	0	1227.61	Zm00001d040496_P001;Zm00001d031617_P002;Zm00001d031617_P001	Zm00001d040496_P001	78	89	yes	no	2	2.7085e-06	100.58	1	1	1	1	1	1	1	1	1	10352000	15818000	16138000	17159000	0	13711000	0	0	0	968	693	4062;4063;4064;4065;4066;4067;4068;4069;4070	5352;5353;5354;5355;5356;5357;5358;5359;5360;5361;5362;5363;5364;5365	5363		14	10352000	15165000	15316000
669	AVDSALIK	EASKSLPDFKKDDQKAVDSALIKAIEAVPE	FKKDDQKAVDSALIKAIEAVPELKTYLGAR	K	A	V	I	K	A	8	0	815.475	Zm00001d050920_P002;Zm00001d050921_P002	Zm00001d050920_P002	183	190	yes	no	2	0.028131	76.774				1						0	0	0	118710000	0	0	0	0	0	1499	694	4071	5366	5366		1	0	0	0
670	AVDSLVPIGR	IERKSVHEPMQTGLKAVDSLVPIGRGQREL	QTGLKAVDSLVPIGRGQRELIIGDRQTGKT	K	A	V	G	R	G	10	0	1025.59	Zm00001d040880_P001	Zm00001d040880_P001	154	163	yes	yes	2	0.00038184	99.136		2	1	1	1		4	1	1	0	0	100140000	89656000	76459000	0	65072000	106410000	87700000	1259	695	4072;4073;4074;4075;4076;4077;4078;4079;4080;4081;4082	5367;5368;5369;5370;5371;5372;5373;5374;5375;5376;5377	5374		10	0	0	95046000
671	AVDVTGPDGSFVR	EVEFSVSEGDDGRTKAVDVTGPDGSFVRGG	TKAVDVTGPDGSFVRGGGGGGGGGGGYGSR	K	A	V	V	R	G	13	0	1318.65	Zm00001d053908_P001	Zm00001d053908_P001	67	79	yes	yes	2	2.8246e-06	138.22	2	3	2	12	3	10	5	1	2	10872000	30234000	28013000	116470000	106470000	100460000	163860000	75155000	100040000	1572	696	4083;4084;4085;4086;4087;4088;4089;4090;4091;4092;4093;4094;4095;4096;4097;4098;4099;4100;4101;4102;4103;4104;4105;4106;4107;4108;4109;4110;4111;4112;4113;4114;4115;4116;4117;4118;4119;4120;4121;4122	5378;5379;5380;5381;5382;5383;5384;5385;5386;5387;5388;5389;5390;5391;5392;5393;5394;5395;5396;5397;5398;5399;5400;5401;5402;5403;5404;5405;5406;5407;5408;5409;5410;5411;5412;5413;5414;5415;5416;5417;5418;5419;5420;5421;5422;5423;5424;5425;5426;5427;5428;5429;5430;5431;5432;5433;5434;5435;5436;5437;5438;5439;5440;5441;5442	5404		65	10872000	28986000	26587000
672	AVEAAVEK	EEKKAEETAPVAEEKAVEAAVEKAAEAEAG	APVAEEKAVEAAVEKAAEAEAGAEEKAAEA	K	A	V	E	K	A	8	0	815.439	Zm00001d038262_P001	Zm00001d038262_P001	36	43	yes	yes	2	0.0083243	107.9		1	1	1	1	1	1			0	77344000	55472000	98356000	102600000	116610000	98099000	0	0	1170	697	4123;4124;4125;4126;4127;4128	5443;5444;5445;5446;5447;5448	5443		6	0	74150000	52648000
673	AVEAEETESAETK	SDDEEEVSKPQAADKAVEAEETESAETKIE	DKAVEAEETESAETKIEAAQSS________	K	A	V	T	K	I	13	0	1392.63	Zm00001d032370_P001	Zm00001d032370_P001	186	198	yes	yes	2	2.9017e-25	190.86	1	1	1	1	1	1	1	1	1	19582000	29704000	17663000	35349000	29155000	45046000	62794000	19172000	34838000	996	698	4129;4130;4131;4132;4133;4134;4135;4136;4137	5449;5450;5451;5452;5453;5454;5455;5456;5457;5458	5455		10	19582000	28478000	16764000
674	AVEAGEDAASGPGK	FAEVLTQIYRIVSKRAVEAGEDAASGPGKG	RAVEAGEDAASGPGKGEKINIKDDVSAVKK	R	A	V	G	K	G	14	0	1257.58	Zm00001d037004_P002;Zm00001d037004_P001;Zm00001d037004_P006	Zm00001d037004_P002	253	266	yes	no	2	3.9606e-07	147.91	1	1	1	1	1	1	1	1		52028000	80426000	70257000	87449000	81631000	73232000	77897000	72577000	0	1121	699	4138;4139;4140;4141;4142;4143;4144;4145	5459;5460;5461;5462;5463;5464;5465;5466;5467;5468	5463		10	52028000	77105000	66680000
675	AVEAGEDAASGPGR	FAEVLAQIYRIVDKRAVEAGEDAASGPGRG	RAVEAGEDAASGPGRGEKINIKDDVSAVKK	R	A	V	G	R	G	14	0	1285.59	Zm00001d046313_P001;Zm00001d046313_P003	Zm00001d046313_P001	183	196	yes	no	2	2.3298e-13	105.46	1		1	1	1	1				0	0	0	0	0	0	0	0	0	1388	700	4146;4147;4148;4149;4150	5469;5470;5471;5472;5473	5472		5	0	0	0
676	AVEAYEK	SRLGAAHLGLGDAPKAVEAYEKGLALEPSN	LGLGDAPKAVEAYEKGLALEPSNEALKSGL	K	A	V	E	K	G	7	0	808.397	Zm00001d002823_P001	Zm00001d002823_P001	91	97	yes	yes	2	0.018819	91.906		1								0	0	0	0	0	0	0	0	0	85	701	4151	5474	5474		1	0	0	0
677	AVEEELEK	LHLDDAFEQKDEIARAVEEELEKAMSAYGF	QKDEIARAVEEELEKAMSAYGFEIVQTLIV	R	A	V	E	K	A	8	0	945.465	Zm00001d039173_P007;Zm00001d039173_P005;Zm00001d039173_P001;Zm00001d039173_P009;Zm00001d039173_P008;Zm00001d039173_P006;Zm00001d039173_P003;Zm00001d039173_P004;Zm00001d039173_P002;Zm00001d005648_P002	Zm00001d039173_P007	127	134	yes	no	2	0.0080484	109.86	1	1		1	1	1		1		232170000	138110000	0	222930000	165090000	292880000	0	155470000	0	1209	702	4152;4153;4154;4155;4156;4157	5475;5476;5477;5478;5479;5480;5481	5477		6	232170000	132410000	0
678	AVEEGGSSHAALQR	RAREKAARMKAVCRKAVEEGGSSHAALQRL	KAVEEGGSSHAALQRLAEALHDGAVIPKK_	K	A	V	Q	R	L	14	0	1410.69	Zm00001d021577_P001	Zm00001d021577_P001	453	466	yes	yes	2	1.4661e-05	99.215				1						0	0	0	12017000	0	0	0	0	0	709	703	4158	5482	5482		0	0	0	0
679	AVEGEAAQSVEEEEGTSADK	RRHGSKDKEPESEEKAVEGEAAQSVEEEEG	AAQSVEEEEGTSADKTAEPNVLEQAVQEIQ	K	A	V	D	K	T	20	0	2034.89	Zm00001d011225_P003;Zm00001d011225_P002;Zm00001d011225_P001	Zm00001d011225_P003	68	87	yes	no	2	7.5451e-162	256.52	7	6	5	2	5	3	1	3	1	34848000	27349000	30068000	59196000	36049000	41544000	117200000	10579000	76567000	364	704	4159;4160;4161;4162;4163;4164;4165;4166;4167;4168;4169;4170;4171;4172;4173;4174;4175;4176;4177;4178;4179;4180;4181;4182;4183;4184;4185;4186;4187;4188;4189;4190;4191	5483;5484;5485;5486;5487;5488;5489;5490;5491;5492;5493;5494;5495;5496;5497;5498;5499;5500;5501;5502;5503;5504;5505;5506;5507;5508;5509;5510;5511;5512;5513;5514;5515;5516;5517;5518;5519;5520;5521;5522;5523;5524;5525;5526;5527;5528	5522		44	34848000	26220000	28537000
680	AVENELEK	MNLDDAFEQKNEIAKAVENELEKAMSMYGY	QKNEIAKAVENELEKAMSMYGYEIVQTLIV	K	A	V	E	K	A	8	0	930.466	Zm00001d050265_P003;Zm00001d050265_P002;Zm00001d050265_P001	Zm00001d050265_P003	127	134	yes	no	2	0.016416	85.212			1	1		1				0	0	62175000	57352000	0	57629000	0	0	0	1486	705	4192;4193;4194	5529;5530;5531	5530		3	0	0	59009000
681	AVENSPFLEK	EGQNDIYYITGESKKAVENSPFLEKLKKRG	GESKKAVENSPFLEKLKKRGYEVLYMVDAI	K	A	V	E	K	L	10	0	1132.58	Zm00001d006008_P001;Zm00001d006008_P003;Zm00001d006008_P005;Zm00001d020898_P010;Zm00001d020898_P003;Zm00001d020898_P007;Zm00001d020898_P001;Zm00001d020898_P002;Zm00001d020898_P005;Zm00001d031332_P007;Zm00001d031332_P005;Zm00001d031332_P006;Zm00001d031332_P003;Zm00001d052855_P001;Zm00001d052855_P002;Zm00001d052855_P006;Zm00001d052855_P004;Zm00001d052855_P003	Zm00001d006008_P001	473	482	no	no	2	0.0016015	142.92	1	2	2	1	1	1	1		3	81997000	132770000	138400000	107140000	119990000	100250000	200210000	0	258160000	172;961;1543;697	706	4195;4196;4197;4198;4199;4200;4201;4202;4203;4204;4205;4206	5532;5533;5534;5535;5536;5537;5538;5539;5540;5541;5542;5543;5544;5545;5546;5547;5548;5549;5550;5551;5552;5553;5554;5555	5544		24	81997000	127290000	131350000
682	AVEQAQQQVR	DYINTSHPNFIGGSKAVEQAQQQVRSAKMS	IGGSKAVEQAQQQVRSAKMSAAVVRKV___	K	A	V	V	R	S	10	0	1155.6	Zm00001d042338_P001;Zm00001d042338_P002;Zm00001d042338_P003;Zm00001d042338_P004	Zm00001d042338_P001	526	535	yes	no	2	8.3651e-17	162.97	1	1	1	1	1		1	1	1	0	0	0	15712000	0	0	0	0	0	1293	707	4207;4208;4209;4210;4211;4212;4213;4214	5556;5557;5558;5559;5560;5561;5562;5563	5562		8	0	0	0
683	AVETYQAGLK	TRKGAIQFFMKEYDKAVETYQAGLKHDPNN	KEYDKAVETYQAGLKHDPNNQELLDGVKRC	K	A	V	L	K	H	10	0	1078.57	Zm00001d051306_P003;Zm00001d051306_P002;Zm00001d051306_P001	Zm00001d051306_P003	479	488	yes	no	2	0.0067895	87.639					1	1				0	0	0	0	10851000	18509000	0	0	0	1506	708	4215;4216	5564;5565	5565		2	0	0	0
684	AVFGEIYPDPVR	LEIKLEDAKRINGLRAVFGEIYPDPVRVVS	GLRAVFGEIYPDPVRVVSVGRKVEDLLADP	R	A	V	V	R	V	12	0	1361.7	Zm00001d023741_P004;Zm00001d023741_P008;Zm00001d023741_P015;Zm00001d023741_P018;Zm00001d023741_P001;Zm00001d023741_P002;Zm00001d023741_P003;Zm00001d023741_P006	Zm00001d023741_P004	727	738	no	no	2	0.021326	61.353								1		0	0	0	0	0	0	0	19796000	0	760	709	4217	5566	5566		1	0	0	0
685	AVFSDLHTADGLK	______________________________	______________________________	M	A	V	L	K	S	13	0	1372.7	Zm00001d022513_P001	Zm00001d022513_P001	2	14	yes	yes	2	8.424e-130	257.72		1		1		1	1	1	2	0	75740000	0	60767000	0	105350000	84737000	144250000	169320000	746	710;711	4218;4219;4220;4221;4222;4223;4224	5567;5568;5569;5570;5571;5572;5573;5574;5575	5572		9	0	72613000	0
686	AVFVDLEPTVIDEVR	NTFFSETGAGKHVPRAVFVDLEPTVIDEVR	AVFVDLEPTVIDEVRTGTYRQLFHPEQLIS	R	A	V	V	R	T	15	0	1700.9	Zm00001d013367_P001;Zm00001d033850_P008;Zm00001d033850_P023;Zm00001d033850_P018;Zm00001d033850_P006;Zm00001d033850_P019;Zm00001d033850_P001;Zm00001d033850_P003;Zm00001d013367_P006;Zm00001d033850_P002;Zm00001d033850_P013;Zm00001d013367_P002;Zm00001d033850_P011;Zm00001d033850_P022;Zm00001d033850_P009;Zm00001d033850_P021;Zm00001d013367_P007;Zm00001d033850_P020;Zm00001d013367_P004;Zm00001d033850_P010	Zm00001d013367_P001	65	79	yes	no	2	0.013304	50.354	1									0	0	0	0	0	0	0	0	0	460	712	4225	5576	5576		1	0	0	0
687	AVGAAAVVGSHTAK	RTLAPAGARGLSTEKAVGAAAVVGSHTAKW	KAVGAAAVVGSHTAKWMQDTSKKSPMELIN	K	A	V	A	K	W	14	0	1237.68	Zm00001d049507_P001	Zm00001d049507_P001	29	42	yes	yes	2	7.7385e-07	147.62	1	1	1	1	1	1	1		1	10771000	13030000	18645000	28726000	23422000	28480000	51471000	0	0	1460	713	4226;4227;4228;4229;4230;4231;4232;4233	5577;5578;5579;5580;5581;5582;5583;5584;5585;5586;5587	5580		11	10771000	12492000	17695000
688	AVGDLAAAAEVSR	SAALAVTDEVALPIRAVGDLAAAAEVSREE	IRAVGDLAAAAEVSREEVAVITQCAALGGK	R	A	V	S	R	E	13	0	1228.64	Zm00001d001856_P007;Zm00001d001856_P006;Zm00001d001856_P005;Zm00001d001856_P011;Zm00001d001856_P013;Zm00001d001856_P012;Zm00001d001856_P009;Zm00001d001856_P004;Zm00001d001856_P003;Zm00001d001856_P002	Zm00001d001856_P007	17	29	yes	no	2	0.00050316	72.652							1			0	0	0	0	0	0	0	0	0	46	714	4234	5588	5588		1	0	0	0
689	AVGGTDELQVAIDK	GLSAFVLGVYYYTMRAVGGTDELQVAIDKF	RAVGGTDELQVAIDKFEEMKKKDAARNSST	R	A	V	D	K	F	14	0	1414.73	Zm00001d038795_P001;Zm00001d010792_P001	Zm00001d038795_P001	34	47	yes	no	2	0.00047394	69.03				1	1	2				0	0	0	0	0	20326000	0	0	0	342	715	4235;4236;4237;4238	5589;5590;5591;5592	5589		4	0	0	0
690	AVGLTSLQSGMDNVR	GVTLPDVPAILDGLRAVGLTSLQSGMDNVR	AVGLTSLQSGMDNVRNPVGNPLAGVDPHEI	R	A	V	V	R	N	15	0	1546.78	Zm00001d052165_P001;Zm00001d052164_P002;Zm00001d052164_P006;Zm00001d052164_P001;Zm00001d018161_P002;Zm00001d018161_P001	Zm00001d052165_P001	198	212	yes	no	2	0.019229	48.948			1							0	0	0	0	0	0	0	0	0	1528	716	4239	5593	5593		1	0	0	0
691	AVGQELAVLDEEGR	PLPEDGPRKPGSVGRAVGQELAVLDEEGRL	RAVGQELAVLDEEGRLVAAGSPGEVCVRGD	R	A	V	G	R	L	14	0	1484.75	Zm00001d026649_P001;Zm00001d026649_P002	Zm00001d026649_P001	351	364	yes	no	2	1.1429e-08	94.767							1			0	0	0	0	0	0	0	0	0	832	717	4240	5594	5594		1	0	0	0
692	AVHDVDSR	SSKVPRGRLLGTGERAVHDVDSRLPGEAQP	LLGTGERAVHDVDSRLPGEAQPPQLEVTPI	R	A	V	S	R	L	8	0	897.43	Zm00001d051678_P001;Zm00001d051678_P006;Zm00001d051678_P016;Zm00001d051678_P024;Zm00001d051678_P028;Zm00001d051678_P003;Zm00001d051678_P009;Zm00001d051678_P002;Zm00001d051678_P020;Zm00001d051678_P019;Zm00001d017883_P023;Zm00001d017883_P029;Zm00001d051678_P008;Zm00001d017883_P018;Zm00001d017883_P001;Zm00001d017883_P007;Zm00001d017883_P022;Zm00001d017883_P032;Zm00001d017883_P002;Zm00001d051678_P027…	Zm00001d051678_P001	171	178	yes	no	2	0.017139	84.368			1							0	0	14844000	0	0	0	0	0	0	1518	718	4241	5595	5595		1	0	0	14088000
693	AVHPIALAK	PCVEGYSTPGGYSARAVHPIALAKVMQIAR	GGYSARAVHPIALAKVMQIARMMKEEFADG	R	A	V	A	K	V	9	0	918.565	Zm00001d017966_P001	Zm00001d017966_P001	277	285	yes	yes	2	0.023844	60.648	1									0	0	0	0	0	0	0	0	0	614	719	4242	5596	5596		1	0	0	0
694	AVIPATDPPPPPPPADDSK	KEPEAAAKEDVADDKAVIPATDPPPPPPPA	ATDPPPPPPPADDSKALAIVEKVADEPAPE	K	A	V	S	K	A	19	0	1880.95	Zm00001d002842_P001;Zm00001d002842_P002;Zm00001d002842_P004;Zm00001d002842_P005	Zm00001d002842_P001	30	48	yes	no	2	2.6901e-09	102.87		1		4	5	5	1	2	1	0	6374900	0	49790000	37938000	58002000	50883000	10107000	28907000	86	720	4243;4244;4245;4246;4247;4248;4249;4250;4251;4252;4253;4254;4255;4256;4257;4258;4259;4260;4261	5597;5598;5599;5600;5601;5602;5603;5604;5605;5606;5607;5608;5609;5610;5611;5612;5613;5614;5615;5616;5617;5618;5619;5620;5621;5622;5623;5624;5625;5626	5616		30	0	6111700	0
695	AVIVQPDR	DYSSVGYSLLLKREKAVIVQPDRMVVGDGP	LLLKREKAVIVQPDRMVVGDGPAFGCILMP	K	A	V	D	R	M	8	0	896.508	Zm00001d010588_P002;Zm00001d010588_P001	Zm00001d010588_P002	122	129	yes	no	2	0.0029107	127.12							1	2	1	0	0	0	0	0	0	193450000	136160000	126310000	339	721	4262;4263;4264;4265	5627;5628;5629;5630;5631	5631		5	0	0	0
696	AVKPVLVAGPK	GLEAAVEATVEFLNKAVKPVLVAGPKLRVA	FLNKAVKPVLVAGPKLRVAKAGKAFVDMVD	K	A	V	P	K	L	11	0	1077.69	Zm00001d028759_P001	Zm00001d028759_P001	252	262	yes	yes	3	0.0073424	56.359				1		1	1			0	0	0	21136000	0	39541000	57966000	0	0	895	722	4266;4267;4268	5632;5633;5634	5633		3	0	0	0
697	AVLMDLEPGTMDSVR	NVYYNEAGGGRFVPRAVLMDLEPGTMDSVR	AVLMDLEPGTMDSVRSGPYGQIFRPDNFVF	R	A	V	V	R	S	15	0	1632.79	Zm00001d015348_P002;Zm00001d015348_P001;Zm00001d027295_P002;Zm00001d043158_P001;Zm00001d043158_P002;Zm00001d043158_P005;Zm00001d012556_P001;Zm00001d027295_P001;Zm00001d034658_P001;Zm00001d013139_P001;Zm00001d046996_P002;Zm00001d036626_P002;Zm00001d036626_P001;Zm00001d046996_P001;Zm00001d040509_P001;Zm00001d008216_P002;Zm00001d008216_P001	Zm00001d015348_P002	63	77	no	no	2	0.0019962	68.676		1		1	1		1	1		0	0	0	0	0	0	0	52229000	0	533;453;1115;246	723	4269;4270;4271;4272;4273	5635;5636;5637;5638;5639	5638		5	0	0	0
698	AVLPQEVEAAR	PSVFSKITRFEEELRAVLPQEVEAARVAVA	EELRAVLPQEVEAARVAVAEGTAPVANRIA	R	A	V	A	R	V	11	0	1181.64	Zm00001d017274_P001;Zm00001d017274_P006;Zm00001d017274_P003;Zm00001d017274_P002;Zm00001d051161_P001;Zm00001d051161_P002;Zm00001d051161_P003;Zm00001d051161_P004	Zm00001d017274_P001	613	623	no	no	2	0.0011232	108.98	1			1		2	1		1	0	0	0	13542000	0	0	81515000	0	52385000	594;1503	724	4274;4275;4276;4277;4278;4279	5640;5641;5642;5643;5644;5645;5646	5645		7	0	0	0
699	AVLQTDGQLK	AETHQTLVANGLRGRAVLQTDGQLKTGRDV	GLRGRAVLQTDGQLKTGRDVAVACLLGAEE	R	A	V	L	K	T	10	0	1071.59	Zm00001d043845_P031;Zm00001d043845_P022;Zm00001d043845_P032;Zm00001d043845_P018;Zm00001d043845_P025;Zm00001d043845_P026;Zm00001d043845_P066;Zm00001d043845_P060;Zm00001d043845_P063;Zm00001d043845_P065;Zm00001d043845_P017;Zm00001d043845_P020;Zm00001d043845_P037;Zm00001d043845_P033;Zm00001d043845_P003;Zm00001d043845_P069;Zm00001d043845_P058;Zm00001d043845_P067;Zm00001d043845_P039;Zm00001d043845_P012…	Zm00001d043845_P031	1241	1250	yes	no	2	0.00021897	89.355					1		1		1	0	0	0	0	0	0	0	0	0	1326	725	4280;4281;4282	5647;5648;5649	5648		3	0	0	0
700	AVLVDHALSSGDAER	EDAASGSLPLMQKLRAVLVDHALSSGDAER	AVLVDHALSSGDAEREPSVFSKITRFEEEL	R	A	V	E	R	E	15	0	1538.77	Zm00001d017274_P001;Zm00001d017274_P006;Zm00001d017274_P003;Zm00001d017274_P002;Zm00001d051161_P001;Zm00001d051161_P002;Zm00001d051161_P003;Zm00001d051161_P004	Zm00001d017274_P001	582	596	no	no	2	9.0425e-23	174.42							1		1	0	0	0	0	0	0	30723000	0	0	594;1503	726	4283;4284	5650;5651	5651		2	0	0	0
701	AVNNVNSVIGPALIGK	LRDGGSDYLGKGVSKAVNNVNSVIGPALIG	VNNVNSVIGPALIGKDPTAQTEIDNFMVQQ	K	A	V	G	K	D	16	0	1564.89	Zm00001d030373_P003;Zm00001d030373_P002	Zm00001d030373_P003	67	82	yes	no	2	0.0011782	72.34			1	1	1				1	0	0	0	45115000	82811000	0	0	0	277670000	941	727	4285;4286;4287;4288	5652;5653;5654;5655	5652		4	0	0	0
702	AVPDLLEVIYK	ALSGVISEYTGGGRRAVPDLLEVIYKRITI	GGRRAVPDLLEVIYKRITIRGFFAWDFLPR	R	A	V	Y	K	R	11	0	1258.72	Zm00001d046491_P001;Zm00001d046490_P002;Zm00001d046490_P001	Zm00001d046491_P001	268	278	yes	no	2	0.0053035	65.347	1	1	1	1		1				48409000	40939000	38601000	0	0	39917000	0	0	0	1391	728	4289;4290;4291;4292;4293	5656;5657;5658;5659;5660	5659		5	48409000	39248000	36635000
703	AVQEEDELPPEK	QTVQEMLNLAIKYNKAVQEEDELPPEKLAI	YNKAVQEEDELPPEKLAIANVGRQDAKKHL	K	A	V	E	K	L	12	0	1382.66	Zm00001d008284_P007;Zm00001d008284_P008;Zm00001d008284_P001;Zm00001d008284_P002;Zm00001d040334_P004;Zm00001d008284_P009;Zm00001d040334_P002;Zm00001d040334_P003;Zm00001d040334_P001;Zm00001d008284_P006;Zm00001d008284_P004;Zm00001d013752_P001;Zm00001d052648_P001;Zm00001d035432_P001	Zm00001d008284_P007	129	140	yes	no	2	0.0025697	67.704	1			2	2			1		0	0	0	0	0	0	0	0	0	258	729	4294;4295;4296;4297;4298;4299	5661;5662;5663;5664;5665;5666	5662		6	0	0	0
704	AVQSGDVSLK	RDPSGVLSPHSFNRRAVQSGDVSLKIIYCG	SFNRRAVQSGDVSLKIIYCGVCYADVAWTR	R	A	V	L	K	I	10	0	1002.53	Zm00001d045043_P003;Zm00001d045043_P002;Zm00001d045043_P006;Zm00001d045043_P004;Zm00001d045043_P001	Zm00001d045043_P003	31	40	yes	no	2	0.017805	59.35									1	0	0	0	0	0	0	0	0	0	1361	730	4300	5667	5667		1	0	0	0
705	AVQSGLGTAAVIVMDK	KHICDDVLMDYDALKAVQSGLGTAAVIVMD	VQSGLGTAAVIVMDKSTDVVDAIARLSYFY	K	A	V	D	K	S	16	0	1558.84	Zm00001d022341_P001;Zm00001d022341_P002;Zm00001d007048_P001	Zm00001d022341_P001	385	400	yes	no	2	0.039562	44.311					1					0	0	0	0	0	0	0	0	0	734	731	4301	5668	5668		1	0	0	0
706	AVQSGNVQEAIEK	______________________________	KRAVQSGNVQEAIEKINDLNPTILDTNPQL	R	A	V	E	K	I	13	0	1371.7	Zm00001d047983_P008;Zm00001d028352_P005;Zm00001d028352_P003;Zm00001d047983_P003;Zm00001d047983_P001;Zm00001d047983_P006;Zm00001d047983_P007;Zm00001d047983_P002;Zm00001d028352_P004;Zm00001d028352_P002	Zm00001d047983_P008	6	18	yes	no	2	0.001382	82.494							1			0	0	0	0	0	0	34089000	0	0	869	732	4302	5669	5669		1	0	0	0
707	AVSFANLNSEAGLK	______________________________	MAVSFANLNSEAGLKKLDEYLLTRSYITGY	M	A	V	L	K	K	14	0	1419.74	Zm00001d022134_P002;Zm00001d022134_P001;Zm00001d022134_P004	Zm00001d022134_P002	2	15	yes	no	2	3.3381e-21	179.72	3	2	2	3	2	1	2	5	1	106420000	39005000	45335000	25078000	55164000	28410000	89514000	121620000	32460000	728	733	4303;4304;4305;4306;4307;4308;4309;4310;4311;4312;4313;4314;4315;4316;4317;4318;4319;4320;4321;4322;4323	5670;5671;5672;5673;5674;5675;5676;5677;5678;5679;5680;5681;5682;5683;5684;5685;5686;5687;5688;5689;5690;5691;5692;5693;5694;5695;5696;5697;5698;5699;5700;5701;5702;5703;5704;5705	5689		36	106420000	37395000	43027000
708	AVSFANVNAEAGLK	______________________________	MAVSFANVNAEAGLKKLDEYLLTRSYITGY	M	A	V	L	K	K	14	0	1389.73	Zm00001d010431_P001	Zm00001d010431_P001	2	15	yes	yes	2	0.0025429	57.348							1		3	0	0	0	0	0	0	24659000	0	0	332	734	4324;4325;4326;4327	5706;5707;5708;5709;5710	5710		5	0	0	0
709	AVSNVNNIIGPAIVGK	LRDGGSDYLGKGVLKAVSNVNNIIGPAIVG	VSNVNNIIGPAIVGKDPTEQVEIDNFMVQQ	K	A	V	G	K	D	16	0	1564.89	Zm00001d045431_P002;Zm00001d045431_P001	Zm00001d045431_P002	67	82	yes	no	2	2.5181e-85	229.29	2	2	2	1	3	1	1	1	1	120760000	116070000	111090000	70865000	147900000	106250000	151190000	200370000	277670000	1368	735	4328;4329;4330;4331;4332;4333;4334;4335;4336;4337;4338;4339;4340;4341	5711;5712;5713;5714;5715;5716;5717;5718;5719;5720;5721;5722;5723;5724;5725;5726;5727;5728;5729;5730;5731;5732;5733;5734;5735;5736;5737;5738;5739;5740;5741;5742;5743;5744;5745;5746;5747;5748;5749	5724		39	120760000	111270000	105430000
710	AVSVVNSSSEK	DTVSSGAGPDRSGPRAVSVVNSSSEKLGGA	SGPRAVSVVNSSSEKLGGATVVAPAVVLDE	R	A	V	E	K	L	11	0	1105.56	Zm00001d001970_P001;Zm00001d026515_P008;Zm00001d026515_P005;Zm00001d026515_P002;Zm00001d026515_P001;Zm00001d026515_P003	Zm00001d001970_P001	125	135	yes	no	2	0.00010607	126.07	1		2	1		1	1	1	1	0	0	0	11312000	0	14770000	17276000	16172000	0	54	736	4342;4343;4344;4345;4346;4347;4348;4349	5750;5751;5752;5753;5754;5755;5756;5757;5758	5758		9	0	0	0
711	AVSYEEGEQFAK	TIMLVGNKCDLSHRRAVSYEEGEQFAKEHG	HRRAVSYEEGEQFAKEHGLIFMEASAKTAQ	R	A	V	A	K	E	12	0	1356.62	Zm00001d017026_P010;Zm00001d017026_P008;Zm00001d017026_P007;Zm00001d017026_P001;Zm00001d050915_P003;Zm00001d050915_P002;Zm00001d050915_P001;Zm00001d017026_P009;Zm00001d017026_P006;Zm00001d017026_P005;Zm00001d017026_P004;Zm00001d017026_P002;Zm00001d050915_P004;Zm00001d017026_P003;Zm00001d025660_P001;Zm00001d025660_P002	Zm00001d025660_P001	128	139	no	no	2	0.00023275	143.03	4	3	4	3	6	2	1		1	12382000	0	7605900	0	20717000	22910000	69430000	0	73586000	810;583	737	4350;4351;4352;4353;4354;4355;4356;4357;4358;4359;4360;4361;4362;4363;4364;4365;4366;4367;4368;4369;4370;4371;4372;4373	5759;5760;5761;5762;5763;5764;5765;5766;5767;5768;5769;5770;5771;5772;5773;5774;5775;5776;5777;5778;5779;5780;5781;5782;5783;5784;5785;5786	5768		28	12382000	0	7218600
712	AVSYISEK	SGSPLCSACENFTGKAVSYISEKQTQDKVM	CENFTGKAVSYISEKQTQDKVMGFLHDACS	K	A	V	E	K	Q	8	0	895.465	Zm00001d023371_P001	Zm00001d023371_P001	70	77	yes	yes	2	0.030272	75.738					1					0	0	0	0	13022000	0	0	0	0	751	738	4374	5787	5787		1	0	0	0
713	AVTDEIEEDAER	FPGNESLREAASRIKAVTDEIEEDAERAEA	RIKAVTDEIEEDAERAEALIEKVS______	K	A	V	E	R	A	12	0	1375.61	Zm00001d003495_P010;Zm00001d003495_P007;Zm00001d003495_P006;Zm00001d003495_P009;Zm00001d003495_P008	Zm00001d003495_P010	161	172	yes	no	2	1.8754e-06	110.53							1		1	0	0	0	0	0	0	0	0	17223000	106	739	4375;4376	5788;5789	5788		2	0	0	0
714	AVTDKPTLIK	NTGYDDIRAAIKEAKAVTDKPTLIKVTTTI	IKEAKAVTDKPTLIKVTTTIGFGSPNKANS	K	A	V	I	K	V	10	0	1084.65	Zm00001d045451_P001;Zm00001d046962_P002;Zm00001d046962_P001	Zm00001d045451_P001	308	317	yes	no	2;3	0.0011486	136.96				1	2		1	1		0	0	0	22694000	95133000	0	129080000	124490000	0	1370	740	4377;4378;4379;4380;4381	5790;5791;5792;5793;5794	5793		5	0	0	0
715	AVTITWVK	______________________________	______________________________	M	A	V	V	K	A	8	0	916.538	Zm00001d045431_P002;Zm00001d045431_P001;Zm00001d048452_P001;Zm00001d048452_P003;Zm00001d048452_P002	Zm00001d045431_P002	2	9	yes	no	1;2	3.0868e-13	179.73	6	6	6	3	3	8	6		2	575360000	161140000	149350000	159240000	148370000	163100000	371360000	0	171830000	1368	741	4382;4383;4384;4385;4386;4387;4388;4389;4390;4391;4392;4393;4394;4395;4396;4397;4398;4399;4400;4401;4402;4403;4404;4405;4406;4407;4408;4409;4410;4411;4412;4413;4414;4415;4416;4417;4418;4419;4420;4421	5795;5796;5797;5798;5799;5800;5801;5802;5803;5804;5805;5806;5807;5808;5809;5810;5811;5812;5813;5814;5815;5816;5817;5818;5819;5820;5821;5822;5823;5824;5825;5826;5827;5828;5829;5830;5831;5832;5833;5834;5835;5836;5837;5838;5839;5840;5841;5842;5843;5844;5845;5846;5847;5848;5849;5850	5815		55	575360000	154480000	141750000
716	AVVAEHR	GTGMLGMVSIGDVVRAVVAEHREELNRLND	VSIGDVVRAVVAEHREELNRLNDYIQGGY_	R	A	V	H	R	E	7	0	780.424	Zm00001d033925_P001	Zm00001d033925_P001	266	272	yes	yes	2	5.5968e-16	182.31	2	2	2	1	1	1	1	2	1	183110000	239890000	261590000	386920000	384620000	412260000	1430500000	301880000	91376000	1033	742	4422;4423;4424;4425;4426;4427;4428;4429;4430;4431;4432;4433;4434	5851;5852;5853;5854;5855;5856;5857;5858;5859;5860;5861;5862;5863;5864	5860		14	183110000	229990000	248270000
717	AVVAQYNASQLITQR	FNERVLPSIIHETLKAVVAQYNASQLITQR	AVVAQYNASQLITQRETVSREIRKILTERA	K	A	V	Q	R	E	15	0	1660.89	Zm00001d005485_P001;Zm00001d034795_P002;Zm00001d034795_P001	Zm00001d005485_P001	139	153	yes	no	2	4.2288e-23	138.45			1	2		2				0	0	0	0	0	0	0	0	0	162	743	4435;4436;4437;4438;4439	5865;5866;5867;5868;5869	5866		5	0	0	0
718	AVVQVFEGTSGIDNK	GTNRRGQVLEVDGEKAVVQVFEGTSGIDNK	AVVQVFEGTSGIDNKYTTVQFTGEVLKTPV	K	A	V	N	K	Y	15	0	1562.79	Zm00001d046336_P002;Zm00001d046336_P005;Zm00001d046336_P001;Zm00001d046336_P006;Zm00001d046336_P003;Zm00001d036961_P004;Zm00001d036961_P003	Zm00001d046336_P002	68	82	no	no	2	9.0865e-52	217.14	1	3	3	2	5	4	1	1	1	41323000	53827000	72626000	66817000	73261000	92411000	19118000	106980000	0	1389;1119	744	4440;4441;4442;4443;4444;4445;4446;4447;4448;4449;4450;4451;4452;4453;4454;4455;4456;4457;4458;4459;4460	5870;5871;5872;5873;5874;5875;5876;5877;5878;5879;5880;5881;5882;5883;5884;5885;5886;5887;5888;5889;5890;5891;5892;5893;5894;5895;5896;5897;5898;5899;5900;5901;5902;5903;5904;5905;5906;5907;5908;5909;5910	5880		40	41323000	51604000	68928000
719	AVVTPIK	REKGVDSLKNYLQVKAVVTPIKNAAWL___	LKNYLQVKAVVTPIKNAAWL__________	K	A	V	I	K	N	7	0	726.464	Zm00001d045706_P005;Zm00001d045706_P003;Zm00001d045706_P002;Zm00001d045706_P001;Zm00001d051754_P002;Zm00001d051754_P001;Zm00001d051754_P003;Zm00001d051754_P008;Zm00001d051754_P007	Zm00001d045706_P005	500	506	no	no	2	0.015427	103.02		1		1				1		0	57248000	0	74259000	0	0	0	44250000	0	1380;1520	745	4461;4462;4463	5911;5912;5913	5913		3	0	54885000	0
720	AVVVHADPDDLGK	DSQIPLTGPNSIIGRAVVVHADPDDLGKGG	GRAVVVHADPDDLGKGGHELSKSTGNAGGR	R	A	V	G	K	G	13	0	1334.68	Zm00001d022505_P010;Zm00001d022505_P007;Zm00001d022505_P006;Zm00001d022505_P005;Zm00001d022505_P003;Zm00001d022505_P008;Zm00001d022505_P001;Zm00001d022505_P004;Zm00001d022505_P002;Zm00001d047479_P011;Zm00001d029170_P007;Zm00001d047479_P012;Zm00001d047479_P017;Zm00001d047479_P015;Zm00001d047479_P014;Zm00001d047479_P013;Zm00001d047479_P003;Zm00001d029170_P006;Zm00001d029170_P005;Zm00001d029170_P003…	Zm00001d047479_P012	81	93	no	no	2;3	6.5004e-74	228.98	1		3	1		1	2	1	1	145610000	0	151130000	78803000	0	111180000	531340000	206740000	77576000	745;912;911	746	4464;4465;4466;4467;4468;4469;4470;4471;4472;4473	5914;5915;5916;5917;5918;5919;5920;5921;5922;5923;5924;5925	5922		12	145610000	0	143430000
721	AVYYDPETGK	GDNFDGRTGSLCVRRAVYYDPETGKEDPSK	LCVRRAVYYDPETGKEDPSKNGVCSNFLCN	R	A	V	G	K	E	10	0	1141.53	Zm00001d034345_P002;Zm00001d034345_P001;Zm00001d034345_P003	Zm00001d034345_P002	181	190	yes	no	2	0.0095575	65.224							1			0	0	0	0	0	0	0	0	0	1042	747	4474	5926	5926		1	0	0	0
722	AVYYDPETGKEDPSK	GDNFDGRTGSLCVRRAVYYDPETGKEDPSK	AVYYDPETGKEDPSKNGVCSNFLCNSKPGD	R	A	V	S	K	N	15	1	1697.78	Zm00001d034345_P002;Zm00001d034345_P001;Zm00001d034345_P003	Zm00001d034345_P002	181	195	yes	no	2	2.6833e-06	114.72							1			0	0	0	0	0	0	18324000	0	0	1042	748	4475	5927	5927		1	0	0	0
723	AWDNLLENK	LDLIKFFIRFVLSGRAWDNLLENKTAFTTK	FVLSGRAWDNLLENKTAFTTKKDYGREERE	R	A	W	N	K	T	9	0	1101.55	Zm00001d026490_P010;Zm00001d026490_P001;Zm00001d026490_P004;Zm00001d026490_P007;Zm00001d026490_P011;Zm00001d026490_P006;Zm00001d026490_P008;Zm00001d026490_P018;Zm00001d026490_P015;Zm00001d026490_P012;Zm00001d026490_P002;Zm00001d002006_P002;Zm00001d026490_P020;Zm00001d026490_P019;Zm00001d026490_P021;Zm00001d026490_P022	Zm00001d026490_P010	880	888	yes	no	2	0.0063229	95.605	1	1		1	1	1	1	1		36235000	52054000	0	41113000	49320000	44455000	35724000	58979000	0	826	749	4476;4477;4478;4479;4480;4481;4482	5928;5929;5930;5931;5932;5933;5934	5934		7	36235000	49905000	0
724	AWEENEK	ALARVETEKRNSLIKAWEENEKTKAENKAA	EKRNSLIKAWEENEKTKAENKAAKKVSAIL	K	A	W	E	K	T	7	0	904.393	Zm00001d002842_P001;Zm00001d002842_P002;Zm00001d002842_P004;Zm00001d002842_P005;Zm00001d017386_P002;Zm00001d017386_P001	Zm00001d002842_P001	94	100	yes	no	2	0.018749	97.068	1	1	1	1		1				91603000	143230000	131210000	188950000	0	184930000	0	0	0	86	750	4483;4484;4485;4486;4487	5935;5936;5937;5938;5939;5940	5935		6	91603000	137310000	124530000
725	AWSAADALR	GGPFGENIFWGSAGRAWSAADALRSWVDEK	WGSAGRAWSAADALRSWVDEKRNYHLSSNT	R	A	W	L	R	S	9	0	959.482	Zm00001d029558_P001	Zm00001d029558_P001	96	104	yes	yes	2	0.00045667	138.26	1	1	1	1	1	1	1	1	1	77691000	88649000	69877000	72215000	99986000	78466000	213950000	126830000	84611000	923	751	4488;4489;4490;4491;4492;4493;4494;4495;4496	5941;5942;5943;5944;5945;5946;5947;5948;5949;5950	5949		9	77691000	84988000	66320000
726	AYAEAYGEELLR	ILGHRDAAQRRAIRRAYAEAYGEELLRSIT	IRRAYAEAYGEELLRSITDEISGDFERAVI	R	A	Y	L	R	S	12	0	1383.67	Zm00001d037211_P001	Zm00001d037211_P001	78	89	yes	yes	2	0.017867	53.751	1									0	0	0	0	0	0	0	0	0	1127	752	4497	5951	5951		1	0	0	0
727	AYDLEGK	GPNCGEWNVAGIAHRAYDLEGKTVGTVGAG	NVAGIAHRAYDLEGKTVGTVGAGRIGRLLL	R	A	Y	G	K	T	7	0	794.381	Zm00001d045965_P002;Zm00001d045965_P003;Zm00001d011368_P001;Zm00001d011367_P001;Zm00001d045965_P001;Zm00001d014163_P001;Zm00001d006877_P001;Zm00001d033618_P001	Zm00001d045965_P002	91	97	yes	no	2	0.032237	88.029		1						1		0	50931000	0	0	0	0	0	33260000	0	372	753	4498;4499	5952;5953	5952		2	0	48828000	0
728	AYELGLASR	IRKISAHIAASVAAKAYELGLASRRPRPKD	ASVAAKAYELGLASRRPRPKDLVKYAESCM	K	A	Y	S	R	R	9	0	978.513	Zm00001d043601_P002;Zm00001d043601_P001;Zm00001d043601_P003;Zm00001d037693_P004;Zm00001d010358_P002;Zm00001d037693_P002;Zm00001d037693_P001;Zm00001d037693_P003;Zm00001d010358_P004;Zm00001d010358_P001	Zm00001d043601_P002	561	569	yes	no	2	0.010507	82.563							1		1	0	0	0	0	0	0	55713000	0	0	1319	754	4500;4501	5954;5955	5954		2	0	0	0
729	AYHHTAQTK	VNAAKDATELVAKLRAYHHTAQTKADKQHY	LVAKLRAYHHTAQTKADKQHYSSMGLDLSK	R	A	Y	T	K	A	9	0	1055.51	Zm00001d018349_P001;Zm00001d052056_P009;Zm00001d018349_P003;Zm00001d052056_P005;Zm00001d018349_P002;Zm00001d018349_P004;Zm00001d052056_P004;Zm00001d018349_P005;Zm00001d018349_P008;Zm00001d052056_P006;Zm00001d052056_P010;Zm00001d052056_P001;Zm00001d052056_P003;Zm00001d018349_P006;Zm00001d052056_P008;Zm00001d018349_P007;Zm00001d052056_P007	Zm00001d018349_P001	472	480	yes	no	3	0.034923	39.622	1									1398200	0	0	0	0	0	0	0	0	622	755	4502	5956	5956		1	1398200	0	0
730	AYLPVQDLLGGEEIDK	TVKIDNSIGASLIGRAYLPVQDLLGGEEID	YLPVQDLLGGEEIDKWLEICDENREPVGDS	R	A	Y	D	K	W	16	0	1758.9	Zm00001d039670_P012;Zm00001d039670_P011;Zm00001d039670_P010;Zm00001d039670_P009;Zm00001d039670_P007;Zm00001d039670_P005;Zm00001d039670_P004;Zm00001d039670_P003;Zm00001d039670_P002;Zm00001d039670_P001;Zm00001d039670_P008;Zm00001d039670_P013;Zm00001d039670_P006;Zm00001d039670_P014	Zm00001d039670_P012	113	128	yes	no	2	0.0011788	69.716							1			0	0	0	0	0	0	0	0	0	1228	756	4503	5957	5957		1	0	0	0
731	AYPTVNEDYLK	______________________________	______________________________	K	A	Y	L	K	A	11	0	1311.63	Zm00001d007234_P001;Zm00001d007234_P004;Zm00001d007234_P002;Zm00001d007569_P001;Zm00001d019081_P001	Zm00001d007234_P001	4	14	yes	no	2	0.0019417	91.867	1	1	2	2	3	5	2	3	1	41274000	37092000	22518000	40061000	48573000	91267000	104320000	46994000	64487000	223	757	4504;4505;4506;4507;4508;4509;4510;4511;4512;4513;4514;4515;4516;4517;4518;4519;4520;4521;4522;4523	5958;5959;5960;5961;5962;5963;5964;5965;5966;5967;5968;5969;5970;5971;5972;5973;5974;5975;5976;5977;5978;5979;5980;5981;5982;5983;5984;5985;5986;5987;5988;5989;5990;5991;5992;5993;5994	5992		37	41274000	35560000	21372000
732	AYSDDEIIR	AHSEAKLLHEKIHHKAYSDDEIIRILTTRS	EKIHHKAYSDDEIIRILTTRSKPQLIATFN	K	A	Y	I	R	I	9	0	1080.51	Zm00001d037211_P001	Zm00001d037211_P001	209	217	yes	yes	2	0.0047087	105.57							1			0	0	0	0	0	0	32072000	0	0	1127	758	4524	5995;5996	5996		2	0	0	0
733	AYSDEEIIR	AHSEAKILHEKIHKKAYSDEEIIRILTTRS	EKIHKKAYSDEEIIRILTTRSKAQLLATFN	K	A	Y	I	R	I	9	0	1094.52	Zm00001d018090_P002;Zm00001d018090_P001	Zm00001d018090_P002	280	288	yes	no	2	0.00055057	92.439	1	1	4	2	4	1	1	1	1	31695000	29787000	0	13682000	11985000	0	178950000	0	83958000	616	759	4525;4526;4527;4528;4529;4530;4531;4532;4533;4534;4535;4536;4537;4538;4539;4540	5997;5998;5999;6000;6001;6002;6003;6004;6005;6006;6007;6008;6009;6010;6011;6012;6013	6002		16	31695000	28557000	0
734	AYVAGPEDSK	ACGEGKVVDSFGGLKAYVAGPEDSKAAVVL	FGGLKAYVAGPEDSKAAVVLVADVFGFEAP	K	A	Y	S	K	A	10	0	1035.49	Zm00001d038136_P001;Zm00001d038136_P002;Zm00001d038136_P003;Zm00001d010343_P004;Zm00001d010348_P001;Zm00001d038136_P004;Zm00001d010343_P003;Zm00001d010345_P001;Zm00001d010343_P005	Zm00001d038136_P001	31	40	yes	no	2	0.0062058	99.802	1	1	1			1	1	1		144200000	148270000	149200000	0	0	133490000	113920000	123720000	0	1168	760	4541;4542;4543;4544;4545;4546	6014;6015;6016;6017;6018;6019;6020	6019		7	144200000	142150000	141600000
735	AYVSGAASSSR	AEAGEVVHDLPGGLRAYVSGAASSSRAVVL	GGLRAYVSGAASSSRAVVLASDVFGYEAPL	R	A	Y	S	R	A	11	0	1054.5	Zm00001d050198_P002;Zm00001d050196_P001;Zm00001d050198_P001;Zm00001d050196_P003	Zm00001d050198_P002	59	69	yes	no	2	0.0019363	126.55	1		1	1		1	1	1		48184000	0	55259000	52038000	0	59625000	69267000	40518000	0	1484	761	4547;4548;4549;4550;4551;4552	6021;6022;6023;6024;6025;6026;6027	6024		7	48184000	0	52446000
736	AYYQEVDYCSEEVR	______________________________	MAYYQEVDYCSEEVRSVAPAGFGRHGGGVQ	M	A	Y	V	R	S	14	0	1809.75	Zm00001d012088_P001	Zm00001d012088_P001	2	15	yes	yes	2	2.1915e-15	109.6				1		1				0	0	0	0	0	0	0	0	0	406	762	4553;4554	6028;6029	6028		2	0	0	0
737	CASDPSGNVVTQVLDVR	DGTMDPAFRQRLTAKCASDPSGNVVTQVLD	SDPSGNVVTQVLDVRTPNAFDNKYYFDLIA	K	C	A	V	R	T	17	0	1815.88	Zm00001d002897_P001	Zm00001d002897_P001	244	260	yes	yes	2	0.0011633	67.234									1	0	0	0	0	0	0	0	0	0	89	763	4555	6030	6030		1	0	0	0
738	CGIAVEPSYPLK	GYVRMERNIKASSGKCGIAVEPSYPLKKGA	SGKCGIAVEPSYPLKKGANPPNPGPTPPSP	K	C	G	L	K	K	12	0	1332.67	Zm00001d026458_P003;Zm00001d026458_P002;Zm00001d026458_P001;Zm00001d026458_P009;Zm00001d026458_P010;Zm00001d026458_P005;Zm00001d002065_P002;Zm00001d002065_P008;Zm00001d002065_P006;Zm00001d002065_P009;Zm00001d002065_P011;Zm00001d002065_P012;Zm00001d047930_P001;Zm00001d039504_P001	Zm00001d026458_P003	312	323	yes	no	2	0.016139	64.711					1	1				0	0	0	0	9626900	24619000	0	0	0	825	764	4556;4557	6031;6032	6031		2	0	0	0
739	CLQDSTDTR	QGQAPDLNNVYPQVKCLQDSTDTRYEALEK	VYPQVKCLQDSTDTRYEALEKRLAALEGLQ	K	C	L	T	R	Y	9	0	1094.47	Zm00001d000345_P001	Zm00001d000345_P001	183	191	yes	yes	2	0.037394	66.692								1		0	0	0	0	0	0	0	12040000	0	41	765	4558	6033	6033		1	0	0	0
740	CPIDALK	TPPVVPTPSSHSHGRCPIDALKLKVCANVL	PSSHSHGRCPIDALKLKVCANVLGLVKVGL	R	C	P	L	K	L	7	0	815.421	Zm00001d047117_P001;Zm00001d047114_P001;Zm00001d047116_P001;Zm00001d047113_P001;Zm00001d047115_P001;Zm00001d047115_P004;Zm00001d002094_P001;Zm00001d026436_P001;Zm00001d047115_P003	Zm00001d047117_P001	48	54	yes	no	2	0.010755	138.25				1						0	0	0	191610000	0	0	0	0	0	1399	766	4559	6034	6034		1	0	0	0
741	CQGGDFTR	______________________________	______________________________	M	C	Q	T	R	G	8	0	939.387	Zm00001d005267_P001	Zm00001d005267_P001	2	9	yes	yes	2	0.00096468	96.111				1	1					0	0	0	15691000	0	0	0	0	0	154	767	4560;4561	6035;6036	6036		2	0	0	0
742	CRPFSDDELR	RHDKEKSVNVQVLLRCRPFSDDELRNNAPQ	QVLLRCRPFSDDELRNNAPQVITCNDYQRE	R	C	R	L	R	N	10	0	1293.58	Zm00001d049938_P006;Zm00001d049938_P019;Zm00001d049938_P013;Zm00001d049938_P008;Zm00001d049938_P003;Zm00001d049938_P016;Zm00001d049938_P009;Zm00001d049938_P012;Zm00001d049938_P010;Zm00001d049938_P011	Zm00001d049938_P006	19	28	yes	no	2	0.00023007	86.953		1								0	0	0	0	0	0	0	0	0	1473	768	4562	6037	6037		1	0	0	0
743	CSSFGDVAGPATDDVTR	DLVALSGAHTVGKARCSSFGDVAGPATDDV	SFGDVAGPATDDVTRCVTATCSAPGSGDTL	R	C	S	T	R	C	17	0	1753.76	Zm00001d002899_P001	Zm00001d002899_P001	211	227	yes	yes	2	0.0020641	59.294							1			0	0	0	0	0	0	0	0	0	91	769	4563	6038	6038		1	0	0	0
744	CTILPQEDK	PGSGFGQVPGTWHIRCTILPQEDKIPAVIS	GTWHIRCTILPQEDKIPAVISRFRAFHEAF	R	C	T	D	K	I	9	0	1102.53	Zm00001d014258_P010;Zm00001d014258_P004;Zm00001d014258_P006;Zm00001d014258_P008;Zm00001d014258_P007;Zm00001d022152_P001	Zm00001d014258_P010	453	461	no	no	2	0.023931	60.59						1				0	0	0	0	0	0	0	0	0	499;729	770	4564	6039	6039		1	0	0	0
745	DAAANNLK	ALCMQWLEDKVFSIRDAAANNLKRLAEEFG	DKVFSIRDAAANNLKRLAEEFGPEWAMQHI	R	D	A	L	K	R	8	0	815.414	Zm00001d036031_P013;Zm00001d036031_P015;Zm00001d036031_P006;Zm00001d036031_P009;Zm00001d045482_P015;Zm00001d036031_P004;Zm00001d045482_P001;Zm00001d036031_P003;Zm00001d036031_P007;Zm00001d045482_P005;Zm00001d045482_P012;Zm00001d036031_P005;Zm00001d045482_P006;Zm00001d045482_P008;Zm00001d045482_P017;Zm00001d036031_P001;Zm00001d045482_P002;Zm00001d045482_P004;Zm00001d045482_P003;Zm00001d036031_P002…	Zm00001d036031_P013	454	461	yes	no	2	0.027981	76.847						1				0	0	0	0	0	43403000	0	0	0	1103	771	4565	6040	6040		1	0	0	0
746	DAAEDAGEEEESGR	GGFAFHEHHDKKEAKDAAEDAGEEEESGRR	KDAAEDAGEEEESGRRGEGKKKHHFFG___	K	D	A	G	R	R	14	0	1463.56	Zm00001d003712_P001	Zm00001d003712_P001	244	257	yes	yes	2	2.1651e-63	218.55				1	1	1	1		1	0	0	0	28686000	51395000	28456000	23218000	0	19029000	113	772	4566;4567;4568;4569;4570	6041;6042;6043;6044;6045;6046	6043		6	0	0	0
747	DAAENTMVAYK	YYRYLAEFKTGAERKDAAENTMVAYKAAQD	AERKDAAENTMVAYKAAQDIALAELAPTHP	K	D	A	Y	K	A	11	0	1211.55	Zm00001d003401_P011;Zm00001d003401_P010;Zm00001d003401_P005;Zm00001d003401_P004;Zm00001d003401_P002;Zm00001d003401_P001;Zm00001d003401_P003;Zm00001d003401_P006;Zm00001d003401_P009;Zm00001d003401_P007;Zm00001d025617_P007;Zm00001d025617_P006;Zm00001d025617_P004;Zm00001d025617_P003;Zm00001d025617_P001;Zm00001d025617_P005;Zm00001d025617_P008	Zm00001d003401_P011	149	159	no	no	2	1.8499e-05	133.13	1	4	4	12	4	7	2	4	2	44898000	30948000	49460000	114340000	63933000	80965000	175310000	13607000	115170000	104;808	773;774	4571;4572;4573;4574;4575;4576;4577;4578;4579;4580;4581;4582;4583;4584;4585;4586;4587;4588;4589;4590;4591;4592;4593;4594;4595;4596;4597;4598;4599;4600;4601;4602;4603;4604;4605;4606;4607;4608;4609;4610	6047;6048;6049;6050;6051;6052;6053;6054;6055;6056;6057;6058;6059;6060;6061;6062;6063;6064;6065;6066;6067;6068;6069;6070;6071;6072;6073;6074;6075;6076;6077;6078;6079;6080;6081;6082;6083;6084;6085;6086;6087;6088;6089;6090;6091;6092;6093;6094;6095;6096	6062	12	50	44898000	29670000	46942000
748	DAAESTMNAYK	YHRYLAEFKSGAERKDAAESTMNAYKAAQD	AERKDAAESTMNAYKAAQDIALADLAPTHP	K	D	A	Y	K	A	11	0	1199.51	Zm00001d007446_P002;Zm00001d007446_P006;Zm00001d007446_P003;Zm00001d007446_P004;Zm00001d007446_P005;Zm00001d007446_P008;Zm00001d007446_P007;Zm00001d033357_P001;Zm00001d017434_P001;Zm00001d007968_P001;Zm00001d018856_P001;Zm00001d039042_P001;Zm00001d021885_P001;Zm00001d048554_P001;Zm00001d053090_P001	Zm00001d053090_P001	153	163	no	no	2	0.0010926	118.5	1	1	1	2	1		2		1	11120000	10452000	11551000	16290000	23397000	0	41384000	0	20749000	1547;228	775;776	4611;4612;4613;4614;4615;4616;4617;4618;4619	6097;6098;6099;6100;6101;6102;6103;6104;6105;6106	6104	31	9	11120000	10020000	10962000
749	DAAGAPDVLTR	LFMISYLDEEILIVRDAAGAPDVLTRLEGP	LIVRDAAGAPDVLTRLEGPQPSPGDGTADA	R	D	A	T	R	L	11	0	1084.55	Zm00001d026543_P008;Zm00001d001932_P002;Zm00001d001932_P001;Zm00001d026543_P007	Zm00001d026543_P008	267	277	yes	no	2	0.02009	55.064	1								1	0	0	0	0	0	0	0	0	0	50	777	4620;4621	6107;6108	6108		2	0	0	0
751	DAANLGLR	EQEALVLKSWAVMKKDAANLGLRFFLKVFE	SWAVMKKDAANLGLRFFLKVFEIAPSAKQM	K	D	A	L	R	F	8	0	828.445	Zm00001d048020_P001;Zm00001d048020_P002	Zm00001d048020_P001	31	38	yes	no	2	0.0082796	100.37	1	1	1	1	1	1	1	1		40486000	69258000	50972000	15670000	0	0	44322000	19854000	0	1422	779	4624;4625;4626;4627;4628;4629;4630;4631	6111;6112;6113;6114;6115;6116;6117;6118;6119;6120;6121;6122	6120		12	40486000	66398000	48377000
752	DAAPADRPPVSGDDLLK	AFANGGATQVRSFAKDAAPADRPPVSGDDL	APADRPPVSGDDLLKGIFFEVKKKFETALG	K	D	A	L	K	G	17	0	1735.87	Zm00001d053983_P003	Zm00001d053983_P003	35	51	yes	yes	2;3	1.1177e-29	130.72		2		1		1	3	1	1	0	0	0	65588000	0	68318000	63815000	48181000	45620000	1574	780	4632;4633;4634;4635;4636;4637;4638;4639;4640	6123;6124;6125;6126;6127;6128;6129;6130;6131;6132;6133;6134;6135	6123		12	0	0	0
753	DAAPNLTLR	ASVLLNATGGSEAEKDAAPNLTLRGFGFID	GSEAEKDAAPNLTLRGFGFIDRIKALLEKE	K	D	A	L	R	G	9	0	969.524	Zm00001d014467_P001;Zm00001d014467_P002	Zm00001d014467_P001	88	96	yes	no	2	0.0071067	92.439	1	4	2	2	3	4	1	1	1	20281000	34138000	62344000	8665900	0	0	83337000	0	56756000	502	781	4641;4642;4643;4644;4645;4646;4647;4648;4649;4650;4651;4652;4653;4654;4655;4656;4657;4658;4659	6136;6137;6138;6139;6140;6141;6142;6143;6144;6145;6146;6147;6148;6149;6150;6151;6152;6153;6154;6155;6156;6157	6155		22	20281000	32728000	59169000
754	DAAPSSLADIK	ETKYNLVYMIEESVRDAAPSSLADIKKFAD	ESVRDAAPSSLADIKKFADAVSVGTTSVFP	R	D	A	I	K	K	11	0	1086.56	Zm00001d050917_P003;Zm00001d050917_P002;Zm00001d017036_P006;Zm00001d017036_P003;Zm00001d017036_P005;Zm00001d017036_P004;Zm00001d017036_P001;Zm00001d017036_P002	Zm00001d050917_P003	365	375	yes	no	2	0.0022512	102.06							1		1	0	0	0	0	0	0	30636000	0	24262000	1498	782	4660;4661	6158;6159;6160	6158		3	0	0	0
755	DAATLVSGSGDR	LVLWGKSEERARFARDAATLVSGSGDREGL	FARDAATLVSGSGDREGLLPAGGGGIRSAS	R	D	A	D	R	E	12	0	1147.55	Zm00001d049916_P004;Zm00001d049916_P003;Zm00001d049916_P001	Zm00001d049916_P004	344	355	yes	no	2	0.00033249	118.81				1	1	1				0	0	0	17690000	20467000	29670000	0	0	0	1472	783	4662;4663;4664	6161;6162;6163;6164	6163		4	0	0	0
756	DAAVDGAPSDTDGAVAETR	PQSEAGESNVFRQEKDAAVDGAPSDTDGAV	DGAPSDTDGAVAETREEETTENVGEATFSY	K	D	A	T	R	E	19	0	1816.81	Zm00001d011854_P002;Zm00001d011854_P051;Zm00001d011854_P036;Zm00001d011854_P031;Zm00001d011854_P004;Zm00001d011854_P015;Zm00001d011854_P008;Zm00001d011854_P010;Zm00001d011854_P011;Zm00001d011854_P018;Zm00001d011854_P083;Zm00001d011854_P080;Zm00001d011854_P065;Zm00001d011854_P063;Zm00001d011854_P087;Zm00001d011854_P077;Zm00001d011854_P064;Zm00001d011854_P091;Zm00001d011854_P038;Zm00001d011854_P001…	Zm00001d011854_P002	892	910	yes	no	2	1.2836e-20	106.17						1				0	0	0	0	0	0	0	0	0	395	784	4665	6165	6165		1	0	0	0
757	DADEDMR	DGDAALNKFFRDIYKDADEDMRRAMMKSFV	KFFRDIYKDADEDMRRAMMKSFVESNGTVL	K	D	A	M	R	R	7	0	850.313	Zm00001d044172_P002;Zm00001d011401_P001;Zm00001d044172_P008;Zm00001d044172_P003;Zm00001d044172_P001;Zm00001d011401_P002;Zm00001d011401_P005;Zm00001d011401_P004	Zm00001d044172_P002	313	319	yes	no	2	0.041659	83.614			1							0	0	12788000	0	0	0	0	0	0	1336	785	4666	6166	6166		1	0	0	12137000
758	DADGGSYK	KLRKATTARPLVINKDADGGSYKRAQSMPS	RPLVINKDADGGSYKRAQSMPSTPTTPVTP	K	D	A	Y	K	R	8	0	811.335	Zm00001d032423_P001;Zm00001d032422_P004	Zm00001d032423_P001	36	43	yes	no	2	0.041407	70.525					1					0	0	0	0	55093000	0	0	0	0	998	786	4667	6167	6167		1	0	0	0
759	DADTMNFADIEK	VAVGTSKGLVVPVIRDADTMNFADIEKGIN	VIRDADTMNFADIEKGINNLAKKATEGALS	R	D	A	E	K	G	12	0	1368.59	Zm00001d025258_P010;Zm00001d025258_P007;Zm00001d025258_P006;Zm00001d025258_P004;Zm00001d025258_P002;Zm00001d025258_P001;Zm00001d003923_P005;Zm00001d003923_P003;Zm00001d003923_P006;Zm00001d025258_P008;Zm00001d025258_P009;Zm00001d003923_P001;Zm00001d003923_P002;Zm00001d025258_P003;Zm00001d003923_P004;Zm00001d025258_P005	Zm00001d025258_P010	246	257	yes	no	2	1.4482e-09	162.36	6	3	4	2	4	3	1		2	0	0	0	0	0	22403000	50194000	0	13556000	118	787;788	4668;4669;4670;4671;4672;4673;4674;4675;4676;4677;4678;4679;4680;4681;4682;4683;4684;4685;4686;4687;4688;4689;4690;4691;4692	6168;6169;6170;6171;6172;6173;6174;6175;6176;6177;6178;6179;6180;6181;6182;6183;6184;6185;6186;6187;6188;6189;6190;6191;6192;6193	6169	16	26	0	0	0
760	DAEAVPMMK	NEPPLPPAKRTVLERDAEAVPMMKIKEDNR	RTVLERDAEAVPMMKIKEDNRQNPPSQHLL	R	D	A	M	K	I	9	0	990.451	Zm00001d047667_P001	Zm00001d047667_P001	290	298	yes	yes	2	0.026369	48.346					1			1		0	0	0	0	110040000	0	0	96669000	0	1416	789	4693;4694	6194;6195	6195		1	0	0	0
762	DAEEGKVEDVDEK	TEKEISDDEDEEEKKDAEEGKVEDVDEKEE	KKDAEEGKVEDVDEKEEKEKKKKKIKEVSH	K	D	A	E	K	E	13	1	1461.65	Zm00001d006008_P001;Zm00001d006008_P003	Zm00001d006008_P001	230	242	yes	no	2	1.7613e-33	202.18		1	1	1	1	1			1	0	0	0	19330000	16652000	15125000	0	0	10065000	172	791	4702;4703;4704;4705;4706;4707	6207;6208;6209;6210;6211;6212;6213;6214	6210		8	0	0	0
763	DAEENPEGPIR	SQQGQYLARCFNKMKDAEENPEGPIRIRGE	NKMKDAEENPEGPIRIRGEGRHRFRPFRYR	K	D	A	I	R	I	11	0	1225.56	Zm00001d049597_P003;Zm00001d049597_P002;Zm00001d049597_P001	Zm00001d049597_P003	475	485	yes	no	2	1.5875e-05	145.72	1	1	1	1	1	1	1		1	11161000	0	14298000	14874000	18893000	28060000	0	0	0	1462	792	4708;4709;4710;4711;4712;4713;4714;4715	6215;6216;6217;6218;6219;6220;6221;6222;6223;6224	6224		10	11161000	0	13570000
764	DAEGQDVLLFIDNIFR	ARVGLTGLTVAEHFRDAEGQDVLLFIDNIF	AEGQDVLLFIDNIFRFTQANSEVSALLGRI	R	D	A	F	R	F	16	0	1863.94	Zm00001d009488_P005;Zm00001d009488_P004;Zm00001d038929_P001;Zm00001d009488_P001;Zm00001d043834_P002;Zm00001d043834_P001;Zm00001d009488_P002;Zm00001d009488_P006;Zm00001d009488_P003;Zm00001d045004_P001	Zm00001d009488_P005	191	206	yes	no	2	6.695e-11	147.18								1		0	0	0	0	0	0	0	21534000	0	302	793	4716	6225	6225		1	0	0	0
765	DAEGQPAFALINR	YQHWYKDMRHSTKVKDAEGQPAFALINRAT	VKDAEGQPAFALINRATGLAIKHSLGQSHP	K	D	A	N	R	A	13	0	1400.7	Zm00001d007187_P002;Zm00001d007187_P003;Zm00001d007187_P001	Zm00001d007187_P002	70	82	yes	no	2	0.01475	54.094			1							0	0	0	0	0	0	0	0	0	219	794	4717	6226	6226		1	0	0	0
766	DAENAEDEK	DGASEEGKGTDVEMKDAENAEDEKKEVPNA	TDVEMKDAENAEDEKKEVPNADAAEKTEEG	K	D	A	E	K	K	9	0	1019.4	Zm00001d013667_P001;Zm00001d033204_P001;Zm00001d033204_P002;Zm00001d033204_P005;Zm00001d033204_P004;Zm00001d033204_P003	Zm00001d033204_P001	150	158	no	no	2	0.0018347	122.52	1	1	1	1	1	1		1		13198000	13950000	10919000	15968000	12796000	17278000	0	0	0	1015;474	795	4718;4719;4720;4721;4722;4723;4724	6227;6228;6229;6230;6231;6232;6233	6229		7	13198000	13374000	10363000
767	DAENAEDEKK	DGASEEGKGTDVEMKDAENAEDEKKEVPNA	DVEMKDAENAEDEKKEVPNADAAEKTEEGE	K	D	A	K	K	E	10	1	1147.5	Zm00001d013667_P001;Zm00001d033204_P001;Zm00001d033204_P002;Zm00001d033204_P005;Zm00001d033204_P004;Zm00001d033204_P003	Zm00001d033204_P001	150	159	no	no	2;3	4.8499e-122	260.04	1	1	1	1	1	1	2	1		26061000	42730000	35551000	111980000	47755000	59933000	136730000	34240000	0	1015;474	796	4725;4726;4727;4728;4729;4730;4731;4732;4733	6234;6235;6236;6237;6238;6239;6240;6241;6242;6243;6244;6245;6246	6237		12	26061000	40966000	33741000
768	DAESEEELR	IDEQEFLGLMARKMRDAESEEELREAFRVF	MARKMRDAESEEELREAFRVFDKDQNGVIS	R	D	A	L	R	E	9	0	1076.46	Zm00001d043144_P001	Zm00001d043144_P001	79	87	yes	yes	2	0.0054149	99.802	1	1	1	1	1	1	1	1	1	12211000	13566000	29249000	29607000	25383000	28121000	0	14025000	26806000	1311	797	4734;4735;4736;4737;4738;4739;4740;4741;4742	6247;6248;6249;6250;6251;6252;6253;6254;6255;6256;6257	6250		11	12211000	13006000	27759000
769	DAETGQDAPSEDGTK	GRQGKKEAPETEEAKDAETGQDAPSEDGTK	DAETGQDAPSEDGTKETDVEMKPAEEAKEA	K	D	A	T	K	E	15	0	1519.63	Zm00001d031101_P002	Zm00001d031101_P002	109	123	yes	yes	2	3.5037e-21	138.24	1	1	1	1				1		0	11149000	0	19980000	0	0	0	14209000	0	952	798	4743;4744;4745;4746;4747	6258;6259;6260;6261;6262	6258		5	0	10689000	0
770	DAFSSSGPETGK	MAGKEILHKVKDKVKDAFSSSGPETGKGKT	KVKDAFSSSGPETGKGKTKLSGKRVKHGYH	K	D	A	G	K	G	12	0	1181.52	Zm00001d021582_P001	Zm00001d021582_P001	16	27	yes	yes	2	0.0018043	87.298						1				0	0	0	0	0	36489000	0	0	0	710	799	4748	6263	6263		1	0	0	0
771	DAGEAGEVK	SMCFQVNDVLSSMHKDAGEAGEVKSAEGEF	LSSMHKDAGEAGEVKSAEGEFLLRVDGGAT	K	D	A	V	K	S	9	0	874.403	Zm00001d002085_P001	Zm00001d002085_P001	411	419	yes	yes	2	0.0033243	100.09	1	1	1	1	1	1				0	29451000	45082000	20786000	29526000	36436000	0	0	0	61	800	4749;4750;4751;4752;4753;4754	6264;6265;6266;6267;6268;6269	6264		5	0	28235000	42787000
772	DAGGSSDVNHGTK	______________________________	TKDAGGSSDVNHGTKRVRKPKAWKHPQPIT	K	D	A	T	K	R	13	0	1243.54	Zm00001d005631_P001	Zm00001d005631_P001	12	24	yes	yes	2;3	9.1371e-05	101.93	1	1	1			1				3547900	4605100	0	0	0	0	0	0	0	163	801	4755;4756;4757;4758	6270;6271;6272;6273	6270		3	3547900	4414900	0
773	DAGLAAGLLR	AESVVRRFVQDAVRRDAGLAAGLLRLHFHD	DAVRRDAGLAAGLLRLHFHDCFVQGCDASV	R	D	A	L	R	L	10	0	955.545	Zm00001d042019_P002;Zm00001d042019_P001	Zm00001d042019_P002	70	79	yes	no	2	0.0039989	77.318	1		1	1	1	1		1	1	0	0	0	78010000	87891000	63440000	0	0	87284000	1284	802	4759;4760;4761;4762;4763;4764;4765	6274;6275;6276;6277;6278;6279;6280;6281;6282;6283;6284;6285;6286;6287	6285		14	0	0	0
774	DAGLQFSK	PETRNGLLEVQKAFRDAGLQFSKQGVAITQ	EVQKAFRDAGLQFSKQGVAITQENSLLDNT	R	D	A	S	K	Q	8	0	864.434	Zm00001d005925_P003;Zm00001d005925_P002;Zm00001d005925_P001;Zm00001d020771_P001;Zm00001d005925_P004	Zm00001d005925_P003	268	275	no	no	2	0.0055336	120.46	1	1	1	1		1				11100000	15578000	14328000	23699000	0	26043000	0	0	0	169	803	4766;4767;4768;4769;4770	6288;6289;6290;6291;6292	6291		5	11100000	14935000	13598000
775	DAGSTASTAIIVGDR	LTDSEFLKADSCQTRDAGSTASTAIIVGDR	DAGSTASTAIIVGDRLLVANVGDSRAVISK	R	D	A	D	R	L	15	0	1432.72	Zm00001d015279_P007;Zm00001d015279_P006;Zm00001d015279_P005;Zm00001d000302_P001;Zm00001d000302_P002;Zm00001d015279_P003;Zm00001d015279_P001;Zm00001d015279_P004;Zm00001d015279_P002	Zm00001d015279_P007	78	92	yes	no	2	5.5137e-05	80.69		1				1				0	0	0	0	0	0	0	0	0	40	804	4771;4772	6293;6294	6294		2	0	0	0
776	DAGVIAGLNVAR	TVPAYFNDAQRQATKDAGVIAGLNVARIIN	ATKDAGVIAGLNVARIINEPTAAAIAYGLD	K	D	A	A	R	I	12	0	1154.64	Zm00001d014993_P003;Zm00001d014993_P001;Zm00001d014993_P005;Zm00001d054043_P007;Zm00001d054043_P003;Zm00001d054043_P002;Zm00001d054043_P001;Zm00001d014993_P006	Zm00001d014993_P003	190	201	yes	no	2	0.0015017	69.375			1	1			1			0	0	15700000	0	0	0	0	0	0	522	805	4773;4774;4775	6295;6296;6297	6296		3	0	0	14901000
777	DAGVIAGLNVLR	TVPAYFNDSQRQATKDAGVIAGLNVLRIIN	ATKDAGVIAGLNVLRIINEPTAAAIAYGLD	K	D	A	L	R	I	12	0	1196.69	Zm00001d041550_P006;Zm00001d030725_P001;Zm00001d030725_P003;Zm00001d030725_P004;Zm00001d030725_P006;Zm00001d030725_P007;Zm00001d041550_P005;Zm00001d041550_P004;Zm00001d041550_P001;Zm00001d041550_P002;Zm00001d030725_P002;Zm00001d030725_P008;Zm00001d041550_P003	Zm00001d041550_P006	164	175	yes	no	2	0.031382	56.013								1		0	0	0	0	0	0	0	70558000	0	946	806	4776	6298	6298		1	0	0	0
778	DAISQIVGDAK	______________________________	ESVKDAISQIVGDAKEKNRKFTETVELQIG	K	D	A	A	K	E	11	0	1115.58	Zm00001d031957_P001;Zm00001d031956_P003;Zm00001d031956_P001;Zm00001d031956_P002	Zm00001d031957_P001	11	21	yes	no	2	0.0010396	153.97	1	2	2	3	1	3	5		1	32873000	64880000	93544000	57071000	35487000	74377000	83846000	0	58340000	983	807	4777;4778;4779;4780;4781;4782;4783;4784;4785;4786;4787;4788;4789;4790;4791;4792;4793;4794	6299;6300;6301;6302;6303;6304;6305;6306;6307;6308;6309;6310;6311;6312;6313;6314;6315;6316;6317;6318;6319;6320;6321;6322;6323;6324;6325;6326;6327;6328;6329;6330;6331;6332;6333;6334;6335	6301		37	32873000	62202000	88781000
779	DALAESDK	QREDDLNEIVQLVGKDALAESDKITLETAK	IVQLVGKDALAESDKITLETAKLLREDYLA	K	D	A	D	K	I	8	0	847.392	Zm00001d053765_P003;Zm00001d053765_P001;Zm00001d053765_P002;Zm00001d053765_P006;Zm00001d053765_P004;Zm00001d053765_P005;Zm00001d053765_P007	Zm00001d053765_P003	500	507	yes	no	2	0.035505	73.208				1						0	0	0	138900000	0	0	0	0	0	1567	808	4795	6336	6336		1	0	0	0
780	DALPNNPSLR	SVLLTVNPGGGQTERDALPNNPSLRGFDVI	GQTERDALPNNPSLRGFDVIDAAKTAVEQS	R	D	A	L	R	G	10	0	1095.57	Zm00001d040702_P001	Zm00001d040702_P001	100	109	yes	yes	2	0.0030573	109.11	4	2	7	7	2	4	1	1	2	33941000	63073000	49592000	69952000	79235000	83311000	724430000	105000000	294320000	1252	809	4796;4797;4798;4799;4800;4801;4802;4803;4804;4805;4806;4807;4808;4809;4810;4811;4812;4813;4814;4815;4816;4817;4818;4819;4820;4821;4822;4823;4824;4825	6337;6338;6339;6340;6341;6342;6343;6344;6345;6346;6347;6348;6349;6350;6351;6352;6353;6354;6355;6356;6357;6358;6359;6360;6361;6362;6363;6364;6365;6366;6367;6368;6369;6370;6371;6372;6373;6374;6375;6376;6377;6378;6379;6380;6381;6382;6383;6384;6385;6386;6387;6388;6389;6390;6391;6392;6393	6376		57	33941000	60468000	47067000
781	DALQGLR	LYSKPQILRNFAAYRDALQGLRSIIGYAVK	LRNFAAYRDALQGLRSIIGYAVKANNNLPV	R	D	A	L	R	S	7	0	771.424	Zm00001d023429_P001	Zm00001d023429_P001	113	119	no	no	2	0.020132	96.048				1						0	0	0	15176000	0	0	0	0	0	755	810	4826	6394	6394		1	0	0	0
782	DALSSHR	PDDEVAKGMVAWNSRDALSSHRNVVTSQLI	GMVAWNSRDALSSHRNVVTSQLITGEYGSA	R	D	A	H	R	N	7	0	784.383	Zm00001d034382_P001	Zm00001d034382_P001	367	373	yes	yes	2	0.025746	91.906	1			1						29355000	0	0	17419000	0	0	0	0	0	1045	811	4827;4828	6395;6396	6396		2	29355000	0	0
783	DANAALEINPDSAK	ASVFIKMKKPAAAIRDANAALEINPDSAKG	RDANAALEINPDSAKGYKTRGMAYAMLGKW	R	D	A	A	K	G	14	0	1427.69	Zm00001d054107_P003;Zm00001d054107_P002;Zm00001d054107_P006	Zm00001d054107_P003	180	193	yes	no	2	4.612e-08	89.403	2	4	1	1	4	3		1	1	8811800	0	0	0	0	0	0	0	38125000	1577	812	4829;4830;4831;4832;4833;4834;4835;4836;4837;4838;4839;4840;4841;4842;4843;4844;4845	6397;6398;6399;6400;6401;6402;6403;6404;6405;6406;6407;6408;6409;6410;6411;6412;6413;6414	6402		17	8811800	0	0
784	DANKPDEEQ	LWTSDMQEDGGDEMRDANKPDEEQ______	GGDEMRDANKPDEEQ_______________	R	D	A	E	Q	-	9	0	1044.44	Zm00001d052796_P004;Zm00001d052796_P003;Zm00001d052796_P002;Zm00001d052796_P006;Zm00001d052796_P005	Zm00001d052796_P004	251	259	yes	no	2	3.8819e-23	195.88	1	1		1			1			48865000	47806000	0	62538000	0	0	79639000	0	0	1542	813	4846;4847;4848;4849	6415;6416;6417;6418;6419	6416		4	48865000	45832000	0
785	DAPAEQGGQK	QGTSKDTQPEQSSERDAPAEQGGQKRPRTD	QSSERDAPAEQGGQKRPRTDEAAGEGEGTA	R	D	A	Q	K	R	10	0	999.462	Zm00001d016604_P001	Zm00001d016604_P001	282	291	yes	yes	2	0.039014	62.546						1				0	0	0	0	0	5983500	0	0	0	568	814	4850	6420	6420		1	0	0	0
786	DAPAGEKPEPVK	RKPMALIKKLRKAKKDAPAGEKPEPVKTHL	AKKDAPAGEKPEPVKTHLRNMIIVPEMIGS	K	D	A	V	K	T	12	0	1236.63	Zm00001d007815_P003;Zm00001d007815_P002;Zm00001d007815_P001;Zm00001d007815_P004;Zm00001d007810_P005;Zm00001d007810_P007;Zm00001d007810_P008;Zm00001d007810_P009;Zm00001d007819_P001;Zm00001d007810_P004;Zm00001d007819_P002;Zm00001d007819_P004;Zm00001d007819_P006;Zm00001d007810_P002;Zm00001d007810_P003;Zm00001d007819_P005;Zm00001d007819_P003;Zm00001d007810_P006;Zm00001d007810_P001	Zm00001d007815_P003	74	85	yes	no	2;3	1.5189e-10	175.74	1	2	2	1	1	1	1	1	1	162200000	297550000	267320000	234240000	198320000	194590000	238380000	198780000	169830000	235	815	4851;4852;4853;4854;4855;4856;4857;4858;4859;4860;4861	6421;6422;6423;6424;6425;6426;6427;6428;6429;6430;6431;6432	6423		10	162200000	285260000	253710000
787	DAPMFVVGVNEDK	LKGGAKKVVISAPSKDAPMFVVGVNEDKYT	SKDAPMFVVGVNEDKYTSDVNIVSNASCTT	K	D	A	D	K	Y	13	0	1419.67	Zm00001d035156_P008;Zm00001d035156_P007;Zm00001d035156_P006;Zm00001d035156_P001;Zm00001d035156_P004;Zm00001d035156_P003;Zm00001d035156_P002;Zm00001d035156_P005;Zm00001d049641_P006;Zm00001d049641_P004;Zm00001d049641_P005;Zm00001d049641_P001;Zm00001d049641_P002	Zm00001d035156_P008	87	99	no	no	2	5.7285e-05	147.19	4	3	4	3	3	5	5	1	4	271620000	147630000	165590000	305190000	310660000	263180000	434340000	109480000	276240000	1082;1463	816;817	4862;4863;4864;4865;4866;4867;4868;4869;4870;4871;4872;4873;4874;4875;4876;4877;4878;4879;4880;4881;4882;4883;4884;4885;4886;4887;4888;4889;4890;4891;4892;4893	6433;6434;6435;6436;6437;6438;6439;6440;6441;6442;6443;6444;6445;6446;6447;6448;6449;6450;6451;6452;6453;6454;6455;6456;6457;6458;6459;6460;6461;6462;6463;6464;6465;6466;6467;6468;6469;6470;6471;6472;6473;6474;6475;6476;6477;6478;6479;6480;6481;6482;6483;6484;6485;6486;6487;6488;6489;6490;6491;6492;6493;6494;6495;6496;6497;6498;6499;6500;6501;6502;6503;6504;6505;6506;6507;6508;6509	6479	123	76	271620000	141530000	157160000
788	DAPMFVVGVNEK	LKGGAKKVVISAPSKDAPMFVVGVNEKEYK	PSKDAPMFVVGVNEKEYKSDINIVSNASCT	K	D	A	E	K	E	12	0	1304.64	Zm00001d051001_P004;Zm00001d051001_P002;Zm00001d051001_P001;Zm00001d017121_P001	Zm00001d051001_P004	87	98	yes	no	2	0.00033431	140.78	1	1	3	1	1	2	2	1	3	29651000	34913000	51085000	23158000	39293000	0	185860000	0	211730000	589	818;819	4894;4895;4896;4897;4898;4899;4900;4901;4902;4903;4904;4905;4906;4907;4908	6510;6511;6512;6513;6514;6515;6516;6517;6518;6519;6520;6521;6522;6523;6524;6525;6526;6527	6525		18	29651000	33472000	48484000
789	DAPPNNPSLHGFQVIDAAK	DASVLLTSANNTAERDAPPNNPSLHGFQVI	NNPSLHGFQVIDAAKAAVEQSCPQTVSCAD	R	D	A	A	K	A	19	0	1989.99	Zm00001d040705_P002;Zm00001d040705_P001	Zm00001d040705_P002	89	107	yes	no	2;3	4.3278e-28	180.56	1	1	2	1	1	1	1	1	2	85927000	105860000	69604000	65628000	58729000	99438000	89338000	63190000	173770000	1253	820	4909;4910;4911;4912;4913;4914;4915;4916;4917;4918;4919	6528;6529;6530;6531;6532;6533;6534;6535;6536;6537;6538;6539;6540;6541;6542	6542		15	85927000	101490000	66060000
790	DAPPNNPSLR	GSVLIDTVGNLTAEKDAPPNNPSLRFFDVV	LTAEKDAPPNNPSLRFFDVVDRAKASLEAQ	K	D	A	L	R	F	10	0	1079.54	Zm00001d037547_P001	Zm00001d037547_P001	91	100	yes	yes	2	0.00043309	154.28	2	2	4	1	1	1	1	4	1	891320000	839400000	952430000	764030000	596720000	577850000	858960000	484040000	772050000	1141	821	4920;4921;4922;4923;4924;4925;4926;4927;4928;4929;4930;4931;4932;4933;4934;4935;4936	6543;6544;6545;6546;6547;6548;6549;6550;6551;6552;6553;6554;6555;6556;6557;6558;6559;6560;6561;6562;6563;6564;6565;6566;6567;6568;6569;6570;6571;6572;6573;6574;6575;6576;6577;6578;6579;6580;6581	6544		39	891320000	804740000	903930000
791	DAPQEYSR	QRIHIGKYVAEVKFKDAPQEYSRLIKEKDS	VAEVKFKDAPQEYSRLIKEKDSNSLMDMLT	K	D	A	S	R	L	8	0	964.425	Zm00001d015509_P002;Zm00001d015509_P001	Zm00001d015509_P002	163	170	yes	no	2	0.014922	86.953								1		0	0	0	0	0	0	0	22872000	0	539	822	4937	6582	6582		1	0	0	0
792	DAPVGEKPEPVK	RKPMALIKKLRKAKKDAPVGEKPEPVKTHL	AKKDAPVGEKPEPVKTHLRNMIIVPEMIGS	K	D	A	V	K	T	12	0	1264.67	Zm00001d018979_P001;Zm00001d018979_P003;Zm00001d018979_P002	Zm00001d018979_P001	74	85	yes	no	2	0.00033201	123.62	1	1	1				1		1	49549000	56788000	32927000	0	0	0	65955000	0	28526000	650	823	4938;4939;4940;4941;4942	6583;6584;6585;6586;6587	6587		5	49549000	54443000	31250000
793	DAQANLTLR	ASVLIDSADGNTAEKDAQANLTLRGFEVID	GNTAEKDAQANLTLRGFEVIDRIKELLESQ	K	D	A	L	R	G	9	0	1000.53	Zm00001d035055_P001	Zm00001d035055_P001	96	104	yes	yes	2	0.013095	78.192							1		1	0	0	0	0	0	0	25893000	0	0	1077	824	4943;4944	6588;6589	6589		2	0	0	0
794	DAQNQVVAR	AKGVPASVQIFSCNKDAQNQVVARRSFFRC	IFSCNKDAQNQVVARRSFFRCSTVQLQWNK	K	D	A	A	R	R	9	0	999.51	Zm00001d017150_P001;Zm00001d017150_P003;Zm00001d017150_P002	Zm00001d017150_P001	208	216	yes	no	2	0.02103	69.198	1	1	1		1	1		1		0	0	0	0	15037000	0	0	0	0	591	825	4945;4946;4947;4948;4949;4950	6590;6591;6592;6593;6594;6595	6594		6	0	0	0
795	DAQVPQK	YIPTPTWSNHHNIWRDAQVPQKTFTYYHPE	SNHHNIWRDAQVPQKTFTYYHPESRGLDFS	R	D	A	Q	K	T	7	0	784.408	Zm00001d016198_P004;Zm00001d016198_P002;Zm00001d016198_P003	Zm00001d016198_P004	72	78	yes	no	2	0.039344	84.699									1	0	0	0	0	0	0	0	0	22379000	553	826	4951	6596	6596		1	0	0	0
796	DASAAQVLDVR	MDPAFRRTLAAKCAKDASAAQVLDVRTPNA	KCAKDASAAQVLDVRTPNAFDNKYYFDLIA	K	D	A	V	R	T	11	0	1143.59	Zm00001d002898_P001	Zm00001d002898_P001	244	254	yes	yes	2	3.4178e-08	136.52				1		1	5	3	3	0	0	0	0	0	0	203370000	0	81621000	90	827	4952;4953;4954;4955;4956;4957;4958;4959;4960;4961;4962;4963;4964	6597;6598;6599;6600;6601;6602;6603;6604;6605;6606;6607;6608;6609;6610;6611;6612;6613	6609		17	0	0	0
797	DASGVAVELDEEARPR	STLRVGQVAAVASAKDASGVAVELDEEARP	ASGVAVELDEEARPRVKASSEWILDCIAHG	K	D	A	P	R	V	16	0	1712.83	Zm00001d017274_P001;Zm00001d017274_P006;Zm00001d017274_P004;Zm00001d003016_P003;Zm00001d051161_P002;Zm00001d051161_P003;Zm00001d051161_P004	Zm00001d017274_P001	62	77	no	no	2;3	2.3437e-85	229.75				1			2			0	0	0	0	0	0	79328000	0	0	594;1503	828	4965;4966;4967	6614;6615;6616;6617	6615		4	0	0	0
798	DASGVQVQNVAFPK	TTLADGRPAILYTGRDASGVQVQNVAFPKN	RDASGVQVQNVAFPKNPSDPLLREWRKPPG	R	D	A	P	K	N	14	0	1458.75	Zm00001d001943_P001	Zm00001d001943_P001	103	116	yes	yes	2	1.0611e-22	146.17			2	1	2	6	6	1	1	0	0	0	19731000	16217000	55683000	55381000	35114000	49807000	52	829	4968;4969;4970;4971;4972;4973;4974;4975;4976;4977;4978;4979;4980;4981;4982;4983;4984;4985;4986	6618;6619;6620;6621;6622;6623;6624;6625;6626;6627;6628;6629;6630;6631;6632;6633;6634;6635;6636;6637;6638;6639;6640;6641;6642;6643;6644;6645;6646;6647;6648	6628		29	0	0	0
799	DASQDDLKK	KSDNTRYYEILGVSKDASQDDLKKAYRKAA	ILGVSKDASQDDLKKAYRKAAIKNHPDKGG	K	D	A	K	K	A	9	1	1018.49	Zm00001d013111_P001;Zm00001d034368_P001;Zm00001d005543_P001;Zm00001d048538_P001	Zm00001d013111_P001	23	31	yes	no	2	0.00025214	159.1		1	1	1		1	1			0	33615000	29167000	33616000	0	16015000	31672000	0	0	451	830	4987;4988;4989;4990;4991	6649;6650;6651;6652;6653	6653		5	0	32227000	27682000
800	DASSFLGGR	PGVVSCADIVAFAARDASSFLGGRRVDFDM	VAFAARDASSFLGGRRVDFDMPAGRLDGRA	R	D	A	G	R	R	9	0	908.435	Zm00001d029279_P001;Zm00001d029280_P001	Zm00001d029279_P001	144	152	yes	no	2	0.008738	87.181							1		1	0	0	0	0	0	0	58386000	0	13223000	915	831	4992;4993	6654;6655	6654		2	0	0	0
801	DASTSLYTAPLK	AGQLGGKPLVTAVTKDASTSLYTAPLKDGH	VTKDASTSLYTAPLKDGHPLVLDLTSPVIS	K	D	A	L	K	D	12	0	1265.65	Zm00001d007753_P001	Zm00001d007753_P001	47	58	yes	yes	2	0.0052	74.841							1	1		0	0	0	0	0	0	111680000	32070000	0	232	832	4994;4995	6656;6657	6656		2	0	0	0
802	DATADFEDIGHSDSAR	EHPGGDEVLLAVTGKDATADFEDIGHSDSA	ATADFEDIGHSDSARDMMEKYHIGQIDAST	K	D	A	A	R	D	16	0	1705.72	Zm00001d032442_P008;Zm00001d032442_P007;Zm00001d032442_P006;Zm00001d032442_P005;Zm00001d032442_P003;Zm00001d032442_P001;Zm00001d032442_P004;Zm00001d032442_P002;Zm00001d013839_P001	Zm00001d032442_P008	54	69	yes	no	2;3	1.6006e-24	118.37							2			0	0	0	0	0	0	16991000	0	0	481	833	4996;4997	6658;6659	6659		2	0	0	0
803	DATANEEEEKEEDK	EQNDAPAADENKDNKDATANEEEEKEEDKE	KDATANEEEEKEEDKEMTLEEFEKIREEKR	K	D	A	D	K	E	14	1	1635.67	Zm00001d043632_P003;Zm00001d043632_P001;Zm00001d043632_P004;Zm00001d043625_P001;Zm00001d043625_P002;Zm00001d043625_P004	Zm00001d043632_P003	230	243	no	no	2;3	3.6624e-77	228.78	1	1	2	2		1	1	2	2	16185000	8115700	34602000	19188000	0	23644000	0	21776000	22197000	1322;1321	834	4998;4999;5000;5001;5002;5003;5004;5005;5006;5007;5008;5009	6660;6661;6662;6663;6664;6665;6666;6667;6668;6669;6670;6671	6666		11	16185000	7780600	32840000
804	DATDDFEDVGHSNTAR	DHPGGDDVLLSSTGKDATDDFEDVGHSNTA	ATDDFEDVGHSNTARAMMDEYLVGEIDAST	K	D	A	A	R	A	16	0	1748.72	Zm00001d011081_P001	Zm00001d011081_P001	51	66	yes	yes	3	0.0004868	63.827							1			0	0	0	0	0	0	44479000	0	0	353	835	5010	6672	6672		1	0	0	0
805	DATDDFEDVGHSSTAR	DHPGGDDVLLSSTAKDATDDFEDVGHSSTA	ATDDFEDVGHSSTARAMMDEYLVGEIDAAT	K	D	A	A	R	A	16	0	1721.71	Zm00001d011786_P001	Zm00001d011786_P001	53	68	yes	yes	2	0.00084061	72.327							1			0	0	0	0	0	0	0	0	0	392	836	5011	6673	6673		1	0	0	0
806	DATDDFEDVGHSTTAR	DHPGGDDVLLSSTAKDATDDFEDVGHSTTA	ATDDFEDVGHSTTARAMMDEYLVGEIDAAT	K	D	A	A	R	A	16	0	1735.73	Zm00001d041963_P001	Zm00001d041963_P001	53	68	yes	yes	2;3	4.3586e-122	252.96							1		2	0	0	0	0	0	0	70962000	0	76039000	1281	837	5012;5013;5014	6674;6675;6676	6674		3	0	0	0
807	DATGTAQLHEGR	VYRVILKGTDGEAYRDATGTAQLHEGRRED	AYRDATGTAQLHEGRREDAVAAAEEAAFCK	R	D	A	G	R	R	12	0	1254.6	Zm00001d021122_P001	Zm00001d021122_P001	135	146	yes	yes	2	4.4325e-10	169.21	1	1	1	1	1	1	1	1	1	15797000	16141000	14127000	0	23735000	17720000	33121000	13903000	17666000	699	838	5015;5016;5017;5018;5019;5020;5021;5022;5023	6677;6678;6679;6680;6681;6682;6683;6684;6685	6680		8	15797000	15474000	13408000
808	DATLEALPVDELIEK	GTNMYPSSALLGQNKDATLEALPVDELIEK	DATLEALPVDELIEKADGFAGVFPEHKYEI	K	D	A	E	K	A	15	0	1654.87	Zm00001d026490_P010;Zm00001d026490_P001;Zm00001d026490_P004;Zm00001d026490_P007;Zm00001d026490_P011;Zm00001d026490_P006;Zm00001d026490_P008;Zm00001d026490_P018;Zm00001d026490_P015;Zm00001d026490_P012;Zm00001d026490_P002;Zm00001d002006_P002;Zm00001d026490_P020;Zm00001d026490_P019;Zm00001d026490_P021;Zm00001d026490_P022	Zm00001d026490_P010	543	557	no	no	2	9.4709e-11	163.45	3	2	5	1	2	2	1	1	1	122660000	130220000	125750000	21886000	102620000	128580000	79365000	184610000	265160000	826	839	5024;5025;5026;5027;5028;5029;5030;5031;5032;5033;5034;5035;5036;5037;5038;5039;5040;5041	6686;6687;6688;6689;6690;6691;6692;6693;6694;6695;6696;6697;6698;6699;6700;6701;6702;6703;6704;6705;6706;6707	6690		21	122660000	124840000	119350000
809	DATNVEK	LADDIGIPFLETSAKDATNVEKAFMTMAGE	PFLETSAKDATNVEKAFMTMAGEIKNRMAS	K	D	A	E	K	A	7	0	775.371	Zm00001d011162_P001;Zm00001d011162_P002	Zm00001d011162_P001	130	136	yes	no	2	0.015249	103.75				1	1	1		1		0	0	0	102220000	91391000	91876000	0	122930000	0	360	840	5042;5043;5044;5045	6708;6709;6710;6711	6710		4	0	0	0
810	DAVAGGSTQTMK	GDVKGKVESKLQELKDAVAGGSTQTMKDAM	ELKDAVAGGSTQTMKDAMSALNQEVMQIGQ	K	D	A	M	K	D	12	0	1164.54	Zm00001d033591_P002;Zm00001d033591_P001;Zm00001d013507_P001	Zm00001d033591_P002	580	591	yes	no	2	0.00033639	119.53	2	1	2	1	1	1	1	2	2	69641000	84972000	55085000	48762000	71100000	55441000	48784000	56522000	34170000	467	841;842	5046;5047;5048;5049;5050;5051;5052;5053;5054;5055;5056;5057;5058	6712;6713;6714;6715;6716;6717;6718;6719;6720;6721;6722;6723;6724;6725;6726;6727	6718	54	16	69641000	81463000	52280000
811	DAVINSDGVNVVPEVWSVK	TENRSVLHVALRAPRDAVINSDGVNVVPEV	NSDGVNVVPEVWSVKDKIKQFSETFRSGSW	R	D	A	V	K	D	19	0	2026.04	Zm00001d034256_P005;Zm00001d034256_P003;Zm00001d034256_P001;Zm00001d034256_P004;Zm00001d034256_P002	Zm00001d034256_P005	105	123	yes	no	2	1.2708e-18	154.6			1					1	1	0	0	0	0	0	0	0	45031000	42682000	1039	843	5059;5060;5061	6728;6729;6730;6731;6732	6730		5	0	0	0
812	DAVLANEAAR	FERAVILWTLDPAERDAVLANEAARKWKPG	DPAERDAVLANEAARKWKPGNRVLVEIACT	R	D	A	A	R	K	10	0	1028.53	Zm00001d037211_P001	Zm00001d037211_P001	114	123	yes	yes	2	0.0073037	84.615		1						1		0	61352000	0	0	0	0	0	29343000	0	1127	844	5062;5063	6733;6734	6733		2	0	58819000	0
813	DAVLANEEAK	FERAVILWTLDPAERDAVLANEEAKKSHPG	DPAERDAVLANEEAKKSHPGGRALVEIACA	R	D	A	A	K	K	10	0	1058.52	Zm00001d018090_P002	Zm00001d018090_P002	185	194	yes	yes	2	0.0019176	131.11	1	1	1	1	1	1	1		1	170440000	117660000	162270000	113950000	90027000	115120000	99510000	0	53835000	616	845	5064;5065;5066;5067;5068;5069;5070;5071	6735;6736;6737;6738;6739;6740;6741;6742;6743;6744	6739		10	170440000	112800000	154010000
814	DAVLAQAPGAK	VIMAVRSLPAAQAVKDAVLAQAPGAKLDVM	QAVKDAVLAQAPGAKLDVMELDLSSMASVR	K	D	A	A	K	L	11	0	1039.57	Zm00001d019754_P005;Zm00001d019754_P003;Zm00001d019754_P004;Zm00001d019754_P002;Zm00001d019754_P001	Zm00001d019754_P005	74	84	yes	no	2	0.019987	55.112	1									0	0	0	0	0	0	0	0	0	672	846	5072	6745	6745		1	0	0	0
815	DAVLDGGIPFNK	MNQDKVLMESWYYLKDAVLDGGIPFNKAYG	YLKDAVLDGGIPFNKAYGMTAFEYHGTDSR	K	D	A	N	K	A	12	0	1244.64	Zm00001d049541_P001	Zm00001d049541_P001	146	157	yes	yes	2	0.02136	51.488		2								0	0	0	0	0	0	0	0	0	1461	847	5073;5074	6746;6747	6746		2	0	0	0
816	DAVLLAR	PGVVSCADVLALAARDAVLLARGPYYGVPL	DVLALAARDAVLLARGPYYGVPLGRRDGTR	R	D	A	A	R	G	7	0	756.449	Zm00001d035055_P001	Zm00001d035055_P001	136	142	yes	yes	2	0.015361	103.29				1		1				0	0	0	54106000	0	52704000	0	0	0	1077	848	5075;5076	6748;6749;6750	6749		3	0	0	0
817	DAVQIITK	GATIVVSGDGRYFSKDAVQIITKMAAANGV	DGRYFSKDAVQIITKMAAANGVRRVWVGQN	K	D	A	T	K	M	8	0	886.512	Zm00001d013428_P004;Zm00001d013428_P001;Zm00001d013428_P002;Zm00001d033746_P002;Zm00001d033746_P003;Zm00001d033746_P001;Zm00001d036664_P001	Zm00001d013428_P004	70	77	no	no	2	0.018169	83.168				1						0	0	0	129410000	0	0	0	0	0	464;1029	849	5077	6751	6751		1	0	0	0
818	DAVSLSGGPSFTVPLGR	GPTVSCADITVLATRDAVSLSGGPSFTVPL	VSLSGGPSFTVPLGRLDSAAPASSNDVFTL	R	D	A	G	R	L	17	0	1658.86	Zm00001d002899_P001	Zm00001d002899_P001	141	157	yes	yes	2	8.0144e-17	171.32	1	1	2	2	1	1	1	1	1	45370000	44772000	52431000	53520000	57011000	44665000	69114000	68902000	97486000	91	850	5078;5079;5080;5081;5082;5083;5084;5085;5086;5087;5088	6752;6753;6754;6755;6756;6757;6758;6759;6760;6761;6762;6763;6764;6765;6766;6767;6768;6769;6770;6771;6772;6773	6771		22	45370000	42924000	49762000
819	DAVTPLSESEAIDLVK	DNQLKSPSPLLLPARDAVTPLSESEAIDLV	AVTPLSESEAIDLVKDVFASATERDIYTGD	R	D	A	V	K	D	16	0	1685.87	Zm00001d021051_P005;Zm00001d021051_P004;Zm00001d006085_P008;Zm00001d021051_P003;Zm00001d021051_P001;Zm00001d006085_P001;Zm00001d006085_P005;Zm00001d006085_P003;Zm00001d021051_P002;Zm00001d006085_P002	Zm00001d021051_P005	83	98	yes	no	2	1.7481e-10	128.36	2	1	1	2		1	2		1	28338000	54262000	0	0	0	52188000	0	0	41375000	177	851	5089;5090;5091;5092;5093;5094;5095;5096;5097;5098	6774;6775;6776;6777;6778;6779;6780;6781;6782;6783;6784;6785	6785		12	28338000	52022000	0
820	DAVTYTEHAR	ETRGVLKIFLENVIRDAVTYTEHARRKTVT	ENVIRDAVTYTEHARRKTVTAMDVVYALKR	R	D	A	A	R	R	10	0	1161.54	Zm00001d002543_P001;Zm00001d021477_P001;Zm00001d021422_P001;Zm00001d051478_P001;Zm00001d042954_P001;Zm00001d039733_P001;Zm00001d027394_P001;Zm00001d020585_P001;Zm00001d026015_P001;Zm00001d020584_P001;Zm00001d012439_P001;Zm00001d010575_P001;Zm00001d008669_P001;Zm00001d005791_P001;Zm00001d002546_P001	Zm00001d002543_P001	69	78	yes	no	2;3	7.2061e-107	231.2	14	13	10	8	8	4	4	3	7	3407000000	2922200000	2731500000	3547800000	4512400000	3001500000	5875100000	1322000000	2603500000	76	852	5099;5100;5101;5102;5103;5104;5105;5106;5107;5108;5109;5110;5111;5112;5113;5114;5115;5116;5117;5118;5119;5120;5121;5122;5123;5124;5125;5126;5127;5128;5129;5130;5131;5132;5133;5134;5135;5136;5137;5138;5139;5140;5141;5142;5143;5144;5145;5146;5147;5148;5149;5150;5151;5152;5153;5154;5155;5156;5157;5158;5159;5160;5161;5162;5163;5164;5165;5166;5167;5168;5169	6786;6787;6788;6789;6790;6791;6792;6793;6794;6795;6796;6797;6798;6799;6800;6801;6802;6803;6804;6805;6806;6807;6808;6809;6810;6811;6812;6813;6814;6815;6816;6817;6818;6819;6820;6821;6822;6823;6824;6825;6826;6827;6828;6829;6830;6831;6832;6833;6834;6835;6836;6837;6838;6839;6840;6841;6842;6843;6844;6845;6846;6847;6848;6849;6850;6851;6852;6853;6854;6855;6856;6857;6858;6859;6860;6861;6862;6863;6864;6865…	6810		85	3407000000	2801600000	2592400000
821	DAVVASGGPFFEVPLGR	GPKVSCADITTLATRDAVVASGGPFFEVPL	VVASGGPFFEVPLGRRDGLSPASSDQVFTL	R	D	A	G	R	R	17	0	1716.88	Zm00001d002897_P001;Zm00001d002898_P001	Zm00001d002898_P001	144	160	no	no	2	3.9967e-86	232.25		1	1		2	1	1	2	1	0	104960000	97877000	0	107650000	113170000	187330000	291260000	376770000	90;89	853	5170;5171;5172;5173;5174;5175;5176;5177;5178	6878;6879;6880;6881;6882;6883;6884;6885;6886;6887;6888;6889;6890;6891	6891		14	0	100630000	92894000
822	DAYVGDEAQAK	GRPRHTGVMVGMGQKDAYVGDEAQAKRGIL	MGQKDAYVGDEAQAKRGILTLKYPIEHGIV	K	D	A	A	K	R	11	0	1165.53	Zm00001d010159_P003;Zm00001d010159_P002;Zm00001d010159_P001	Zm00001d010159_P003	52	62	yes	no	2	0.0011028	134.77	1	1	1	1	1	1	1	1	1	59576000	70324000	63778000	93052000	96528000	63185000	71380000	78016000	56440000	328	854	5179;5180;5181;5182;5183;5184;5185;5186;5187	6892;6893;6894;6895;6896;6897;6898;6899;6900;6901;6902;6903;6904;6905;6906	6895		15	59576000	67420000	60531000
823	DAYVGDEAQSK	GRPRHTGVMVGMGQKDAYVGDEAQSKRGIL	MGQKDAYVGDEAQSKRGILTLKYPIEHGIV	K	D	A	S	K	R	11	0	1181.52	Zm00001d011087_P001;Zm00001d035720_P002;Zm00001d035722_P007;Zm00001d011086_P001;Zm00001d035722_P009;Zm00001d035722_P006;Zm00001d035722_P004;Zm00001d035722_P003;Zm00001d035722_P002;Zm00001d035722_P001;Zm00001d035720_P004;Zm00001d035720_P003;Zm00001d035720_P001;Zm00001d011087_P007;Zm00001d011087_P006;Zm00001d011087_P005;Zm00001d011087_P004;Zm00001d011087_P003;Zm00001d011087_P002;Zm00001d011086_P005…	Zm00001d042731_P002	52	62	no	no	2	2.0718e-15	183.43	2	3	3	2	3	5	2	4	1	811620000	1198700000	904230000	1104100000	1414900000	1063900000	792150000	1375600000	698510000	412;354;463;484;1549	855	5188;5189;5190;5191;5192;5193;5194;5195;5196;5197;5198;5199;5200;5201;5202;5203;5204;5205;5206;5207;5208;5209;5210;5211;5212	6907;6908;6909;6910;6911;6912;6913;6914;6915;6916;6917;6918;6919;6920;6921;6922;6923;6924;6925;6926;6927;6928;6929;6930;6931;6932;6933;6934;6935;6936;6937;6938;6939;6940;6941;6942;6943;6944;6945;6946	6911		40	811620000	1149200000	858190000
824	DCDTVQK	QEDIIPFFQNVTIPKDCDTVQKCYIYLSGQ	FQNVTIPKDCDTVQKCYIYLSGQVKEKLGT	K	D	C	Q	K	C	7	0	864.365	Zm00001d033174_P001;Zm00001d013751_P005;Zm00001d013751_P001;Zm00001d013751_P006	Zm00001d033174_P001	308	314	yes	no	2	0.00017912	154.09	1		1	1	1	1		1		14731000	0	16122000	22240000	0	22460000	0	52465000	0	1014	856	5213;5214;5215;5216;5217;5218	6947;6948;6949;6950;6951;6952	6952		6	14731000	0	15301000
825	DCPSGGGGGGGR	GGGCYNCGQAGHMARDCPSGGGGGGGRFGG	MARDCPSGGGGGGGRFGGGGGGGGDRSCYN	R	D	C	G	R	F	12	0	1032.4	Zm00001d053908_P001	Zm00001d053908_P001	210	221	yes	yes	2	0.0029568	80.231			1	1	1	1	1	1		0	0	6891900	27878000	28884000	24217000	7453700	26678000	0	1572	857	5219;5220;5221;5222;5223;5224	6953;6954;6955;6956;6957;6958;6959;6960;6961	6954		9	0	0	6541000
826	DDADFTWEVVKPLK	GNRFIKTAAYGHFGRDDADFTWEVVKPLKK	RDDADFTWEVVKPLKKASA___________	R	D	D	L	K	K	14	0	1661.83	Zm00001d009146_P009;Zm00001d009146_P008;Zm00001d009146_P007;Zm00001d009146_P006;Zm00001d009146_P005;Zm00001d009146_P004;Zm00001d009146_P002;Zm00001d009146_P001;Zm00001d009146_P011	Zm00001d009146_P009	375	388	no	no	2	0.0154	51.727							1			0	0	0	0	0	0	0	0	0	293	858	5225	6962	6962		1	0	0	0
827	DDELLQTDTK	LQDKDGGVRELLVGKDDELLQTDTKSIPRA	LLVGKDDELLQTDTKSIPRADVAEVCVQAL	K	D	D	T	K	S	10	0	1176.55	Zm00001d034665_P001	Zm00001d034665_P001	196	205	yes	yes	2	0.0043708	70.028		1			1					0	6448900	0	0	0	0	0	0	0	1063	859	5226;5227	6963;6964	6964		2	0	6182600	0
828	DDENDDVDDEEEQK	KEVPDFRTEIQSAEKDDENDDVDDEEEQKL	KDDENDDVDDEEEQKLQPHIAPQYKHLITI	K	D	D	Q	K	L	14	0	1693.61	Zm00001d007229_P002;Zm00001d007229_P001	Zm00001d007229_P002	302	315	yes	no	2	1.9693e-54	184.44			1	1	1	2				0	0	8036300	12756000	0	0	0	0	0	222	860	5228;5229;5230;5231;5232	6965;6966;6967;6968;6969	6968		5	0	0	7627100
829	DDEVQVVR	ELRHKYNVRSIPIRKDDEVQVVRGTYKGRE	RSIPIRKDDEVQVVRGTYKGREGKVVQVYR	K	D	D	V	R	G	8	0	958.472	Zm00001d039908_P001;Zm00001d041360_P001;Zm00001d004528_P001;Zm00001d040875_P001;Zm00001d032087_P001;Zm00001d005753_P001;Zm00001d008594_P001;Zm00001d049904_P001	Zm00001d039908_P001	52	59	yes	no	2	0.0019129	124.08	1	1		1	1			2		127960000	110270000	0	0	0	0	0	83844000	0	1234	861	5233;5234;5235;5236;5237;5238	6970;6971;6972;6973;6974;6975	6972		5	127960000	105710000	0
830	DDGTSMGK	VYVIDVAAAIVNSLKDDGTSMGKIYELGGP	AIVNSLKDDGTSMGKIYELGGPEIYTVHEL	K	D	D	G	K	I	8	0	809.323	Zm00001d018479_P001	Zm00001d018479_P001	212	219	yes	yes	2	0.038831	85.212					1	1				0	0	0	0	6326100	8898300	0	0	0	628	862	5239;5240	6976;6977	6976		2	0	0	0
831	DDGTVDWK	TVVRRAQPGFATPVRDDGTVDWKDVTFDEA	GFATPVRDDGTVDWKDVTFDEARGLALRLY	R	D	D	W	K	D	8	0	934.403	Zm00001d018857_P001	Zm00001d018857_P001	40	47	yes	yes	2	0.00049162	142.64		1	1	1	1	1				0	29047000	21426000	24476000	19630000	15507000	0	0	0	642	863	5241;5242;5243;5244;5245	6978;6979;6980;6981;6982;6983	6978		6	0	27848000	20335000
832	DDIEVVAVNDPFIDAK	FGRIGRLVLRIATSRDDIEVVAVNDPFIDA	DIEVVAVNDPFIDAKYMAYMFKYDSTHGPF	R	D	D	A	K	Y	16	0	1758.87	Zm00001d015383_P004;Zm00001d015383_P002;Zm00001d015383_P001;Zm00001d019945_P001;Zm00001d037609_P003;Zm00001d037609_P001;Zm00001d037609_P004	Zm00001d015383_P004	32	47	yes	no	2	0.0012624	69.03			1							0	0	0	0	0	0	0	0	0	536	864	5246	6984	6984		1	0	0	0
833	DDKDMAEK	ELQPQFKRSVTFVTRDDKDMAEKLSVWGGL	SVTFVTRDDKDMAEKLSVWGGLHEFGDVSW	R	D	D	E	K	L	8	1	950.402	Zm00001d049683_P001	Zm00001d049683_P001	253	260	yes	yes	2	0.0040751	143.7			1	1			1		1	0	0	14047000	16338000	0	0	31737000	0	1894400	1467	865;866	5247;5248;5249;5250	6985;6986;6987;6988	6988	162	2	0	0	13332000
834	DDLFNINAGIVK	VIIPAGVPRKPGMTRDDLFNINAGIVKGLC	MTRDDLFNINAGIVKGLCTAIAKHCPNALV	R	D	D	V	K	G	12	0	1317.69	Zm00001d039089_P001;Zm00001d009640_P003;Zm00001d044042_P001;Zm00001d009640_P002;Zm00001d009640_P001	Zm00001d039089_P001	113	124	yes	no	2	0.00043497	118.18		1	1	1		1		1		0	76370000	50652000	71429000	0	85306000	0	123820000	0	1204	867	5251;5252;5253;5254;5255	6989;6990;6991;6992;6993;6994;6995	6994		7	0	73217000	48073000
835	DDMTFEEAVK	FGNHMAIPILRAEWRDDMTFEEAVKLVEKC	RAEWRDDMTFEEAVKLVEKCLVVLLYRDRS	R	D	D	V	K	L	10	0	1183.51	Zm00001d021147_P004;Zm00001d021147_P003;Zm00001d021147_P001;Zm00001d021147_P002	Zm00001d021147_P004	196	205	yes	no	2	0.019409	70.256									1	0	0	0	0	0	0	0	0	18793000	701	868	5256	6996	6996		1	0	0	0
836	DDNPLFGSSR	VFESNAIARYVARLKDDNPLFGSSRIEQAH	VARLKDDNPLFGSSRIEQAHVEQWMDFAAT	K	D	D	S	R	I	10	0	1106.5	Zm00001d036959_P005;Zm00001d036959_P003;Zm00001d036959_P004;Zm00001d036959_P002;Zm00001d036959_P001;Zm00001d036959_P006;Zm00001d046352_P001;Zm00001d046352_P002;Zm00001d046352_P003;Zm00001d036959_P007	Zm00001d036959_P005	79	88	yes	no	2	0.015527	60.518				1	2	2				0	0	0	0	0	0	0	0	0	1118	869	5257;5258;5259;5260;5261	6997;6998;6999;7000;7001	6999		5	0	0	0
837	DDPDFTWEVVKPLK	NGRYLKTAAYGHFGRDDPDFTWEVVKPLKS	RDDPDFTWEVVKPLKSEKPSA_________	R	D	D	L	K	S	14	0	1687.85	Zm00001d010920_P003;Zm00001d010920_P002;Zm00001d010920_P001;Zm00001d024754_P001;Zm00001d010920_P005;Zm00001d010920_P004	Zm00001d010920_P003	249	262	yes	no	2	4.2136e-07	145.55	1	1		1	1	1	1	1		35683000	47369000	0	50057000	62906000	90245000	74059000	67775000	0	348	870	5262;5263;5264;5265;5266;5267;5268	7002;7003;7004;7005;7006;7007;7008	7005		7	35683000	45413000	0
838	DDQLEYLEER	GEQLGRGTKITLFLKDDQLEYLEERRLKDL	TLFLKDDQLEYLEERRLKDLVKKHSEFISY	K	D	D	E	R	R	10	0	1308.58	Zm00001d006008_P001;Zm00001d006008_P003;Zm00001d031332_P007;Zm00001d031332_P001;Zm00001d031332_P004;Zm00001d031332_P002;Zm00001d052855_P001;Zm00001d052855_P002;Zm00001d052855_P005;Zm00001d024903_P001	Zm00001d006008_P001	181	190	no	no	2	7.5813e-06	147.95	4	2	6	7	2	5	1	1	1	54286000	59513000	16559000	63987000	32389000	58622000	166790000	0	0	172;961;1543;789	871	5269;5270;5271;5272;5273;5274;5275;5276;5277;5278;5279;5280;5281;5282;5283;5284;5285;5286;5287;5288;5289;5290;5291;5292;5293;5294;5295;5296;5297	7009;7010;7011;7012;7013;7014;7015;7016;7017;7018;7019;7020;7021;7022;7023;7024;7025;7026;7027;7028;7029;7030;7031;7032;7033;7034;7035;7036;7037;7038;7039;7040;7041;7042;7043;7044;7045;7046;7047;7048;7049;7050;7051;7052;7053;7054;7055;7056;7057;7058;7059;7060;7061;7062	7030		54	54286000	57055000	15716000
839	DDSIFHNEEK	AGDAFVGSLLVNVAKDDSIFHNEEKLREAL	VNVAKDDSIFHNEEKLREALKFSNACGAIC	K	D	D	E	K	L	10	0	1232.53	Zm00001d035038_P004;Zm00001d035038_P002;Zm00001d035037_P001;Zm00001d035037_P004;Zm00001d035038_P001;Zm00001d035037_P010;Zm00001d035037_P011;Zm00001d035037_P003;Zm00001d035038_P003;Zm00001d035037_P013	Zm00001d035038_P004	287	296	yes	no	2	5.4287e-192	284.04	2	2	2	2	2	2	1	2	1	79151000	105180000	48635000	131950000	106580000	111090000	241100000	76989000	65351000	1076	872	5298;5299;5300;5301;5302;5303;5304;5305;5306;5307;5308;5309;5310;5311;5312;5313	7063;7064;7065;7066;7067;7068;7069;7070;7071;7072;7073;7074;7075;7076;7077;7078;7079;7080;7081;7082;7083;7084;7085;7086;7087;7088	7077		26	79151000	100840000	46159000
840	DDTATSQVK	LFSYKATFEAFVGIRDDTATSQVKLFGDQL	AFVGIRDDTATSQVKLFGDQLQDLEKNLPM	R	D	D	V	K	L	9	0	963.451	Zm00001d052050_P008;Zm00001d052050_P005;Zm00001d052050_P003;Zm00001d052050_P007;Zm00001d052050_P002;Zm00001d052050_P001;Zm00001d052050_P004	Zm00001d052050_P008	145	153	yes	no	2	0.0024031	120.46	1	1	1	1		1		1	1	0	10965000	19621000	8903200	0	10676000	0	9993400	0	1525	873	5314;5315;5316;5317;5318;5319;5320	7089;7090;7091;7092;7093;7094;7095	7091		7	0	10513000	18622000
841	DDTVILDGAGDK	EPHMLGTCKKVTVSKDDTVILDGAGDKKSI	VSKDDTVILDGAGDKKSIEERAEQIRSAIE	K	D	D	D	K	K	12	0	1217.58	Zm00001d014090_P002;Zm00001d014090_P001;Zm00001d032789_P001;Zm00001d032789_P002;Zm00001d032789_P003	Zm00001d014090_P002	361	372	no	no	2	0.0004076	106.29	3	3	1	1	1		1	1	1	0	0	12137000	9201400	15100000	0	30040000	6361500	42832000	493;1007	874	5321;5322;5323;5324;5325;5326;5327;5328;5329;5330;5331;5332	7096;7097;7098;7099;7100;7101;7102;7103;7104;7105;7106;7107;7108;7109;7110;7111;7112	7112		17	0	0	11519000
842	DDTVILDGAGDKK	EPHMLGTCKKVTVSKDDTVILDGAGDKKSI	SKDDTVILDGAGDKKSIEERAEQIRSAIEN	K	D	D	K	K	S	13	1	1345.67	Zm00001d014090_P002;Zm00001d014090_P001;Zm00001d032789_P001;Zm00001d032789_P002;Zm00001d032789_P003	Zm00001d014090_P002	361	373	no	no	2	0.00043542	112.13						1	1		1	0	0	0	0	0	13808000	80779000	0	29960000	493;1007	875	5333;5334;5335	7113;7114;7115	7114		3	0	0	0
843	DDTYEDIPNSQIR	PTRDSQSQASSISQKDDTYEDIPNSQIRKV	QKDDTYEDIPNSQIRKVIAKRLLESKQTTP	K	D	D	I	R	K	13	0	1564.7	Zm00001d034531_P003;Zm00001d034531_P006;Zm00001d034531_P005;Zm00001d034531_P002;Zm00001d034531_P001	Zm00001d034531_P003	172	184	yes	no	2	9.1222e-05	101.95									1	0	0	0	0	0	0	0	0	28240000	1056	876	5336	7116;7117	7117		2	0	0	0
844	DDVIESGAGGGEFAAK	______________________________	DVIESGAGGGEFAAKDYTDPPPAPLIDAAE	K	D	D	A	K	D	16	0	1521.69	Zm00001d019563_P014;Zm00001d019563_P015;Zm00001d019563_P006;Zm00001d019563_P013;Zm00001d019563_P009;Zm00001d019563_P011;Zm00001d019563_P001;Zm00001d019563_P018;Zm00001d019563_P008;Zm00001d019563_P010;Zm00001d019563_P016;Zm00001d019563_P004;Zm00001d019563_P017;Zm00001d019563_P005;Zm00001d019563_P003	Zm00001d019563_P014	4	19	yes	no	2	0.0004324	75.479				1	3	1			1	0	0	0	0	0	0	0	0	0	667	877	5337;5338;5339;5340;5341;5342	7118;7119;7120;7121;7122;7123	7123		6	0	0	0
845	DEADVSGDLSGLTDK	FAGREASRALGKMSKDEADVSGDLSGLTDK	DEADVSGDLSGLTDKELGVLADWEIKFQAK	K	D	E	D	K	E	15	0	1520.68	Zm00001d018363_P001	Zm00001d018363_P001	64	78	yes	yes	2	2.8663e-21	158.4	2	4	4	4	2	3		5	3	0	24638000	50951000	56261000	34433000	34961000	0	25186000	61294000	623	878	5343;5344;5345;5346;5347;5348;5349;5350;5351;5352;5353;5354;5355;5356;5357;5358;5359;5360;5361;5362;5363;5364;5365;5366;5367;5368;5369	7124;7125;7126;7127;7128;7129;7130;7131;7132;7133;7134;7135;7136;7137;7138;7139;7140;7141;7142;7143;7144;7145;7146;7147;7148;7149;7150;7151;7152;7153;7154;7155;7156;7157;7158;7159;7160;7161;7162;7163;7164;7165;7166;7167;7168;7169;7170;7171;7172;7173;7174;7175;7176;7177;7178;7179;7180	7125		57	0	23621000	48357000
846	DEATYGVDR	TGAPIARPLFFSYPKDEATYGVDRQFLLGR	FFSYPKDEATYGVDRQFLLGRGVLVSPVLE	K	D	E	D	R	Q	9	0	1024.45	Zm00001d036608_P007;Zm00001d036608_P006;Zm00001d036608_P003;Zm00001d036608_P001;Zm00001d036608_P011;Zm00001d036608_P010;Zm00001d036608_P009;Zm00001d036608_P002;Zm00001d036608_P005;Zm00001d036608_P013;Zm00001d036608_P016	Zm00001d036608_P007	603	611	yes	no	2	0.0075351	90.709				1	1			1		0	0	0	16505000	16138000	0	0	21900000	0	1114	879	5370;5371;5372	7181;7182;7183	7182		3	0	0	0
847	DEAYFAANAAAQASR	VVEVDALAKALAGQKDEAYFAANAAAQASR	DEAYFAANAAAQASRKSSPRVTNEEVQKAA	K	D	E	S	R	K	15	0	1554.71	Zm00001d031128_P004;Zm00001d031128_P001;Zm00001d031128_P002;Zm00001d031128_P006;Zm00001d031128_P005;Zm00001d031128_P003;Zm00001d033480_P002;Zm00001d033480_P001	Zm00001d031128_P004	374	388	no	no	2	2.0209e-12	108.56		1		4	3	4	4	2	1	0	0	0	0	8379800	0	8871500	49979000	72245000	953;1019	880	5373;5374;5375;5376;5377;5378;5379;5380;5381;5382;5383;5384;5385;5386;5387;5388;5389;5390;5391	7184;7185;7186;7187;7188;7189;7190;7191;7192;7193;7194;7195;7196;7197;7198;7199;7200;7201;7202;7203;7204	7190		21	0	0	0
848	DEDEPRPPVLAPPEV	PITPLPDLVTIHTPKDEDEPRPPVLAPPEV	DEDEPRPPVLAPPEV_______________	K	D	E	E	V	-	15	0	1658.82	Zm00001d024511_P002;Zm00001d024511_P001	Zm00001d024511_P002	215	229	yes	no	2	0.00037918	87.667	2	3	2	2	3	2				11326000	37117000	51630000	28685000	18836000	40790000	0	0	0	779	881	5392;5393;5394;5395;5396;5397;5398;5399;5400;5401;5402;5403;5404;5405	7205;7206;7207;7208;7209;7210;7211;7212;7213;7214;7215;7216;7217;7218;7219;7220;7221;7222;7223;7224;7225;7226;7227;7228;7229	7227		25	11326000	35584000	49001000
849	DEDYDVVAR	KCSQGSNPPVDNNVRDEDYDVVARFMPGFT	VDNNVRDEDYDVVARFMPGFTSRVRKIPDF	R	D	E	A	R	F	9	0	1080.47	Zm00001d008173_P001	Zm00001d008173_P001	247	255	yes	yes	2	0.0037162	113.91	1		4				1			0	0	0	0	0	0	43856000	0	0	243	882	5406;5407;5408;5409;5410;5411	7230;7231;7232;7233;7234;7235	7235		6	0	0	0
850	DEDYGVVAR	KCPQGSNPPVANNVRDEDYGVVARYMPGFT	VANNVRDEDYGVVARYMPGFTSRVRKIPDF	R	D	E	A	R	Y	9	0	1022.47	Zm00001d040581_P001	Zm00001d040581_P001	247	255	yes	yes	2	0.0066213	83.753	1		2		1			1		0	0	23148000	0	71720000	0	0	0	0	1250	883	5412;5413;5414;5415;5416	7236;7237;7238;7239;7240	7240		5	0	0	21969000
851	DEEDSEGR	DEEGLKKALDGGADKDEEDSEGRRALHFAC	LDGGADKDEEDSEGRRALHFACGYGELKCA	K	D	E	G	R	R	8	0	935.347	Zm00001d052700_P001;Zm00001d052700_P003;Zm00001d052700_P002;Zm00001d034865_P001	Zm00001d052700_P001	238	245	yes	no	2	0.00088757	125.5	1			1	1					12188000	0	0	0	0	0	0	0	0	1539	884	5417;5418;5419	7241;7242;7243	7242		3	12188000	0	0
852	DEEESFENTLAK	PELKDNEKKIKCIIRDEEESFENTLAKGYE	IIRDEEESFENTLAKGYEKFKKAADAVKDN	R	D	E	A	K	G	12	0	1410.62	Zm00001d023741_P004;Zm00001d023741_P008;Zm00001d023741_P015;Zm00001d023741_P018;Zm00001d023741_P021	Zm00001d023741_P004	428	439	no	no	2	0.020936	51.762					1					0	0	0	0	0	0	0	0	0	760	885	5420	7244	7244		1	0	0	0
853	DEEFAR	ELPDMIERDRFSWFKDEEFARQTIAGLNPL	ERDRFSWFKDEEFARQTIAGLNPLCIQLLT	K	D	E	A	R	Q	6	0	765.329	Zm00001d015852_P003;Zm00001d015852_P004;Zm00001d053675_P004;Zm00001d053675_P005;Zm00001d053675_P001;Zm00001d053675_P003;Zm00001d015852_P006;Zm00001d044312_P005;Zm00001d002000_P003;Zm00001d002000_P002;Zm00001d002000_P004;Zm00001d044312_P001;Zm00001d002000_P009;Zm00001d044312_P003;Zm00001d002000_P005;Zm00001d011231_P003;Zm00001d011231_P005;Zm00001d011231_P007;Zm00001d011231_P001;Zm00001d031449_P002…	Zm00001d015852_P003	410	415	no	no	2	0.021207	112.27			1	1						0	0	18499000	0	0	0	0	0	0	543	886	5421;5422	7245;7246	7245		2	0	0	17557000
854	DEEGKVEDVDEK	TEKEISDDEDEEDKKDEEGKVEDVDEKEEK	DKKDEEGKVEDVDEKEEKEKKKKKIKEVSH	K	D	E	E	K	E	12	1	1390.61	Zm00001d031332_P007;Zm00001d031332_P001;Zm00001d031332_P004;Zm00001d031332_P002	Zm00001d031332_P007	230	241	yes	no	2	6.8966e-09	129.34		1								0	0	0	0	0	0	0	0	0	961	887	5423	7247	7247		1	0	0	0
855	DEEGNPAFALVNK	HQHWYKDMRFSTQVKDEEGNPAFALVNKAT	VKDEEGNPAFALVNKATGLAIKHSLGQSHP	K	D	E	N	K	A	13	0	1402.67	Zm00001d028998_P001	Zm00001d028998_P001	67	79	yes	yes	2	5.4758e-09	157.66	6	3	6	5	2	5	6	1	1	65523000	68693000	92719000	74134000	60190000	113040000	53919000	90555000	56957000	905	888	5424;5425;5426;5427;5428;5429;5430;5431;5432;5433;5434;5435;5436;5437;5438;5439;5440;5441;5442;5443;5444;5445;5446;5447;5448;5449;5450;5451;5452;5453;5454;5455;5456;5457;5458	7248;7249;7250;7251;7252;7253;7254;7255;7256;7257;7258;7259;7260;7261;7262;7263;7264;7265;7266;7267;7268;7269;7270;7271;7272;7273;7274;7275;7276;7277;7278;7279;7280;7281;7282;7283;7284;7285;7286;7287;7288;7289;7290;7291;7292;7293;7294;7295;7296;7297;7298;7299;7300;7301;7302;7303;7304;7305;7306;7307;7308;7309;7310;7311;7312;7313;7314;7315;7316;7317;7318;7319;7320;7321;7322;7323	7319		75	65523000	65857000	87998000
856	DEEGYPAFALVNK	YQHWVKDMRHSTRVRDEEGYPAFALVNKVT	VRDEEGYPAFALVNKVTGEALKHSTGQGHP	R	D	E	N	K	V	13	0	1451.69	Zm00001d022421_P002;Zm00001d022421_P001;Zm00001d022420_P001;Zm00001d022516_P001;Zm00001d007187_P002;Zm00001d007187_P003	Zm00001d022421_P002	234	246	no	no	2	1.1154e-06	121.73	2	2	1	1	1	2	2	2	1	55514000	27697000	36558000	38197000	58372000	55458000	0	46505000	53714000	738;737;219	889	5459;5460;5461;5462;5463;5464;5465;5466;5467;5468;5469;5470;5471;5472	7324;7325;7326;7327;7328;7329;7330;7331;7332;7333;7334;7335;7336;7337;7338;7339;7340;7341;7342;7343;7344	7343		20	55514000	26553000	34697000
857	DEEGYPAFALVNR	YQHWIKDMRHSNSVKDEEGYPAFALVNRVT	VKDEEGYPAFALVNRVTGEAIKHSQGEGHP	K	D	E	N	R	V	13	0	1479.7	Zm00001d028998_P001	Zm00001d028998_P001	241	253	yes	yes	2	9.9895e-05	119.68	1	1	1	1	1	1	1	1	1	28085000	31934000	30169000	38970000	38317000	39307000	0	44873000	40691000	905	890	5473;5474;5475;5476;5477;5478;5479;5480;5481	7345;7346;7347;7348;7349;7350;7351;7352;7353;7354;7355;7356;7357	7346		13	28085000	30615000	28633000
858	DEEVDYYPSR	HHNNHYDGAMNFMHRDEEVDYYPSRHAPLR	NFMHRDEEVDYYPSRHAPLRQAAPPTPLPP	R	D	E	S	R	H	10	0	1271.53	Zm00001d054044_P001	Zm00001d054044_P001	388	397	yes	yes	2	0.00027348	97.635	5	6	3	6	6	13	1	3	1	0	6419800	12238000	55672000	24189000	55317000	91845000	0	57724000	1575	891	5482;5483;5484;5485;5486;5487;5488;5489;5490;5491;5492;5493;5494;5495;5496;5497;5498;5499;5500;5501;5502;5503;5504;5505;5506;5507;5508;5509;5510;5511;5512;5513;5514;5515;5516;5517;5518;5519;5520;5521;5522;5523;5524;5525	7358;7359;7360;7361;7362;7363;7364;7365;7366;7367;7368;7369;7370;7371;7372;7373;7374;7375;7376;7377;7378;7379;7380;7381;7382;7383;7384;7385;7386;7387;7388;7389;7390;7391;7392;7393;7394;7395;7396;7397;7398;7399;7400;7401;7402;7403;7404;7405;7406;7407;7408;7409;7410;7411;7412;7413;7414	7362		56	0	6154800	11615000
859	DEEVNYFPSR	HHNNHHDGFMNFMHRDEEVNYFPSRFDPAR	NFMHRDEEVNYFPSRFDPARHAEKVPIPPR	R	D	E	S	R	F	10	0	1254.55	Zm00001d014848_P001	Zm00001d014848_P001	387	396	yes	yes	2	0.0001686	128.36	3	5	5	3	7	4	1	2	1	42576000	36061000	0	39373000	9747000	13036000	40875000	0	23371000	512	892	5526;5527;5528;5529;5530;5531;5532;5533;5534;5535;5536;5537;5538;5539;5540;5541;5542;5543;5544;5545;5546;5547;5548;5549;5550;5551;5552;5553;5554;5555;5556	7415;7416;7417;7418;7419;7420;7421;7422;7423;7424;7425;7426;7427;7428;7429;7430;7431;7432;7433;7434;7435;7436;7437;7438;7439;7440;7441;7442;7443;7444;7445;7446;7447;7448;7449;7450;7451;7452;7453;7454;7455;7456;7457;7458	7419		44	42576000	34572000	0
860	DEGFSSLWR	EPYKGIADCFKRTIKDEGFSSLWRGNTANV	FKRTIKDEGFSSLWRGNTANVIRYFPTQAL	K	D	E	W	R	G	9	0	1095.5	Zm00001d051685_P002;Zm00001d051685_P001;Zm00001d017857_P004;Zm00001d017857_P001;Zm00001d017857_P002;Zm00001d051685_P003;Zm00001d017857_P003	Zm00001d051685_P002	144	152	yes	no	2	0.0023604	101.64	1			2	1	1	1	1		0	0	0	0	30849000	63107000	24612000	40638000	0	612	893	5557;5558;5559;5560;5561;5562;5563	7459;7460;7461;7462;7463;7464;7465	7461		7	0	0	0
861	DEHGDGYLVDK	LSFLIEITADIFGIKDEHGDGYLVDKVLDK	FGIKDEHGDGYLVDKVLDKTGMKGTGKWTV	K	D	E	D	K	V	11	0	1246.55	Zm00001d035925_P008;Zm00001d035925_P006;Zm00001d035925_P004;Zm00001d035925_P001;Zm00001d035925_P003	Zm00001d035925_P008	246	256	yes	no	2	0.0010801	133.81				1	1	1				0	0	0	7896300	10770000	15336000	0	0	0	1097	894	5564;5565;5566	7466;7467;7468	7466		3	0	0	0
862	DEISGVR	HGHSMSDPGSTYRTRDEISGVRQERDPIER	PGSTYRTRDEISGVRQERDPIERVRKLLLT	R	D	E	V	R	Q	7	0	774.387	Zm00001d052289_P001;Zm00001d017985_P003;Zm00001d017985_P002;Zm00001d017985_P001;Zm00001d017985_P004;Zm00001d017985_P005	Zm00001d052289_P001	305	311	yes	no	2	0.014045	114.02	1						1			49899000	0	0	0	0	0	46871000	0	0	615	895	5567;5568	7469;7470	7469		2	49899000	0	0
863	DELDIVIPTIR	VTVPGSSTPSTPLLKDELDIVIPTIRNLDF	PLLKDELDIVIPTIRNLDFLEMWRPFFQPY	K	D	E	I	R	N	11	0	1282.71	Zm00001d033174_P001;Zm00001d013751_P005;Zm00001d013751_P001;Zm00001d022085_P001;Zm00001d033174_P003;Zm00001d006820_P001;Zm00001d013751_P002;Zm00001d013751_P003;Zm00001d013751_P004	Zm00001d033174_P001	20	30	yes	no	2	0.0015614	119.68	1			1	1		1	1	1	59683000	0	0	0	54611000	0	64977000	65105000	105230000	1014	896	5569;5570;5571;5572;5573;5574	7471;7472;7473;7474;7475;7476;7477	7476		7	59683000	0	0
864	DEMIDIIGVTK	KFFEKEVPVDAVFQKDEMIDIIGVTKGKGY	VFQKDEMIDIIGVTKGKGYEGVVTRWGVTR	K	D	E	T	K	G	11	0	1232.63	Zm00001d003683_P005;Zm00001d028622_P003;Zm00001d004841_P001;Zm00001d003680_P002;Zm00001d003680_P003;Zm00001d003683_P001;Zm00001d003683_P002;Zm00001d003683_P003;Zm00001d003683_P004;Zm00001d028622_P002;Zm00001d003683_P007;Zm00001d004839_P001;Zm00001d004839_P002;Zm00001d004839_P003;Zm00001d004839_P004;Zm00001d004839_P005;Zm00001d028622_P001;Zm00001d004839_P007;Zm00001d003680_P001;Zm00001d004841_P002…	Zm00001d003683_P005	226	236	yes	no	2	0.0010643	88.681	1			1	2	1			1	0	0	0	22568000	0	0	0	0	0	112	897;898	5575;5576;5577;5578;5579;5580	7478;7479;7480;7481;7482;7483	7483	15	6	0	0	0
865	DENSFQQPDK	TFGSIKTVLMSGWLRDENSFQQPDKVVPAA	SGWLRDENSFQQPDKVVPAASPITNAGKQI	R	D	E	D	K	V	10	0	1206.52	Zm00001d007681_P001;Zm00001d004462_P001;Zm00001d027737_P001;Zm00001d028952_P008;Zm00001d028952_P003;Zm00001d028952_P006;Zm00001d028952_P007;Zm00001d028952_P002;Zm00001d028952_P004;Zm00001d028952_P001	Zm00001d007681_P001	26	35	yes	no	2	0.00018223	99.815	1		1			1		1		0	0	0	0	0	6885400	0	0	0	129	899	5581;5582;5583;5584	7484;7485;7486;7487	7487		4	0	0	0
866	DEQFSEVK	DPEAEVRHGHNYVPRDEQFSEVKQLTFGAT	GHNYVPRDEQFSEVKQLTFGATTLRSGLHA	R	D	E	V	K	Q	8	0	980.445	Zm00001d015852_P003;Zm00001d015852_P004;Zm00001d053675_P004;Zm00001d053675_P005;Zm00001d053675_P001;Zm00001d053675_P003;Zm00001d015852_P006	Zm00001d015852_P003	310	317	yes	no	2	0.015059	86.794	1							1		22236000	0	0	0	0	0	0	14077000	0	543	900	5585;5586	7488;7489	7488		2	22236000	0	0
867	DESAQSAIDK	PSGESRGYGFVQFEKDESAQSAIDKLNGML	VQFEKDESAQSAIDKLNGMLINDKKVFVGP	K	D	E	D	K	L	10	0	1062.48	Zm00001d005276_P001;Zm00001d005276_P006;Zm00001d005276_P008;Zm00001d005276_P002;Zm00001d005276_P005;Zm00001d005276_P012;Zm00001d005276_P007;Zm00001d005276_P004;Zm00001d005276_P014;Zm00001d005276_P011;Zm00001d005276_P013;Zm00001d005276_P010;Zm00001d005276_P009	Zm00001d005276_P001	65	74	yes	no	1;2	0.00040911	154.75	1	1	1	1	1	1	2	1		52229000	103290000	72425000	88421000	118010000	82750000	86687000	73947000	0	155	901	5587;5588;5589;5590;5591;5592;5593;5594;5595	7490;7491;7492;7493;7494;7495;7496;7497;7498	7494		8	52229000	99029000	68738000
868	DESLDKFDPVK	EVPVGRGKPPTLVEKDESLDKFDPVKLKKL	LVEKDESLDKFDPVKLKKLRPSFKENCGTV	K	D	E	V	K	L	11	1	1291.63	Zm00001d047224_P001;Zm00001d029416_P005;Zm00001d047224_P005;Zm00001d047224_P002;Zm00001d029416_P003;Zm00001d047224_P004;Zm00001d047224_P003;Zm00001d029416_P004;Zm00001d029416_P002;Zm00001d029416_P001	Zm00001d047224_P001	74	84	yes	no	2	0.0017848	85.813							2			0	0	0	0	0	0	0	0	0	917	902	5596;5597	7499;7500	7499		2	0	0	0
869	DESSPYAAMLAAQDVAQR	TLVRITGGMKVKADRDESSPYAAMLAAQDV	SPYAAMLAAQDVAQRCKELGITALHIKLRA	R	D	E	Q	R	C	18	0	1921.88	Zm00001d036565_P008;Zm00001d036565_P005;Zm00001d046583_P002;Zm00001d036567_P003;Zm00001d036565_P003;Zm00001d036565_P021;Zm00001d036565_P016;Zm00001d036565_P022;Zm00001d036565_P014;Zm00001d036565_P024;Zm00001d036567_P001;Zm00001d036565_P013;Zm00001d036565_P006;Zm00001d036565_P009;Zm00001d036565_P004;Zm00001d036565_P007;Zm00001d036568_P007;Zm00001d036565_P001;Zm00001d036568_P003;Zm00001d036565_P012…	Zm00001d036565_P008	66	83	yes	no	2	2.1173e-20	140.08	3	3	3	1	2	2				6842100	6461700	0	0	0	16059000	0	0	0	1112	903;904	5598;5599;5600;5601;5602;5603;5604;5605;5606;5607;5608;5609;5610;5611	7501;7502;7503;7504;7505;7506;7507;7508;7509;7510;7511;7512;7513;7514;7515;7516	7504	129	16	6842100	6194900	0
870	DESTLEENK	PWGQQLLIFNGKVLKDESTLEENKVNEDGF	NGKVLKDESTLEENKVNEDGFLVVMLSKGK	K	D	E	N	K	V	9	0	1063.47	Zm00001d053738_P004;Zm00001d053738_P003;Zm00001d053738_P001;Zm00001d053738_P002	Zm00001d053738_P004	32	40	yes	no	2	0.0066726	75.043				1		1				0	0	0	0	0	0	0	0	0	1565	905	5612;5613	7517;7518	7518		2	0	0	0
871	DESVENLK	VMTGDEQIVTLDVDRDESVENLKALLEVET	VTLDVDRDESVENLKALLEVETRVPLRQQQ	R	D	E	L	K	A	8	0	932.445	Zm00001d053658_P002;Zm00001d053658_P001	Zm00001d053658_P002	20	27	yes	no	2	0.0083034	104.37	1	1			1					39390000	34774000	0	0	21137000	0	0	0	0	1562	906	5614;5615;5616	7519;7520;7521	7519		3	39390000	33339000	0
872	DEYQHWIK	TVRNGAVCLAPTNPRDEYQHWIKDMRHSNS	LAPTNPRDEYQHWIKDMRHSNSVKDEEGYP	R	D	E	I	K	D	8	0	1117.52	Zm00001d028998_P001;Zm00001d022420_P001;Zm00001d022516_P001	Zm00001d028998_P001	224	231	no	no	2	0.020987	80.229		1			1			1		0	34988000	0	0	63585000	0	0	45162000	0	905;737	907	5617;5618;5619	7522;7523;7524	7523		3	0	33543000	0
873	DFAVVAADTSAVQSILVHK	______________________________	VAADTSAVQSILVHKTDEDKVMVLDSHKLL	R	D	F	H	K	T	19	0	1970.05	Zm00001d013505_P003;Zm00001d013505_P002;Zm00001d013505_P001	Zm00001d013505_P003	11	29	yes	no	3	0.0049299	49.34									1	0	0	0	0	0	0	0	0	0	466	908	5620	7525	7525		1	0	0	0
874	DFDEPGTLAPTGLFVGGTK	NFPELKPEEVAGMIKDFDEPGTLAPTGLFV	PGTLAPTGLFVGGTKYMVIQGEPGVVIRGK	K	D	F	T	K	Y	19	0	1920.95	Zm00001d045323_P009;Zm00001d045323_P008;Zm00001d036213_P001;Zm00001d036213_P002	Zm00001d045323_P009	53	71	yes	no	2	2.9186e-19	160.87	4	2	3	2	2	2	1	1	1	158840000	36154000	162470000	185380000	192860000	202690000	125100000	318270000	342350000	1105	909	5621;5622;5623;5624;5625;5626;5627;5628;5629;5630;5631;5632;5633;5634;5635;5636;5637;5638	7526;7527;7528;7529;7530;7531;7532;7533;7534;7535;7536;7537;7538;7539;7540;7541;7542;7543;7544;7545;7546;7547;7548;7549;7550	7547		24	158840000	34662000	154190000
875	DFEMGVSNK	LIAAEYSGIKVELTKDFEMGVSNKTPEFLK	KVELTKDFEMGVSNKTPEFLKMNPLGKVPV	K	D	F	N	K	T	9	0	1025.45	Zm00001d036959_P005;Zm00001d036959_P003;Zm00001d036959_P004;Zm00001d036959_P002;Zm00001d036959_P001;Zm00001d046352_P001;Zm00001d046352_P002	Zm00001d036959_P005	33	41	yes	no	2	0.0071066	84.368	2	5	3	2	3	3	1			0	0	13144000	0	0	0	59429000	0	0	1118	910	5639;5640;5641;5642;5643;5644;5645;5646;5647;5648;5649;5650;5651;5652;5653;5654;5655;5656;5657	7551;7552;7553;7554;7555;7556;7557;7558;7559;7560;7561;7562;7563;7564;7565;7566;7567;7568;7569;7570	7552		20	0	0	12475000
876	DFEYSPEAQESR	DNFKVRAREKGFQVRDFEYSPEAQESRKQE	QVRDFEYSPEAQESRKQEMEKLLLEQEVMR	R	D	F	S	R	K	12	0	1456.61	Zm00001d044665_P001;Zm00001d039157_P008;Zm00001d039157_P001;Zm00001d044665_P002;Zm00001d039157_P007;Zm00001d039157_P003;Zm00001d039157_P006;Zm00001d039157_P004;Zm00001d039157_P002	Zm00001d044665_P001	252	263	yes	no	2	0.00013155	158.79	2	2	2	1			1		1	0	32281000	0	0	0	0	50403000	0	26380000	1207	911	5658;5659;5660;5661;5662;5663;5664;5665;5666	7571;7572;7573;7574;7575;7576;7577;7578;7579;7580;7581;7582;7583	7583		13	0	30948000	0
877	DFHGAVPSFK	LLVTLGDQGCKYYARDFHGAVPSFKVQQVD	KYYARDFHGAVPSFKVQQVDTTGAGDAFVG	R	D	F	F	K	V	10	0	1103.54	Zm00001d012173_P001;Zm00001d042536_P001	Zm00001d042536_P001	243	252	no	no	2	0.0027564	111.06		1						1		0	0	0	0	0	0	0	66460000	0	1298;408	912	5667;5668	7584;7585	7585		2	0	0	0
878	DFLVQSK	LSSKLDLPSFKNHIRDFLVQSKEFSAQPSS	PSFKNHIRDFLVQSKEFSAQPSSFKCEFSS	R	D	F	S	K	E	7	0	835.444	Zm00001d012815_P022;Zm00001d012815_P010;Zm00001d034914_P023;Zm00001d012815_P007;Zm00001d012815_P024;Zm00001d034914_P022;Zm00001d034914_P019;Zm00001d012815_P019;Zm00001d034914_P007;Zm00001d034914_P035;Zm00001d012815_P015;Zm00001d034914_P037;Zm00001d034914_P004;Zm00001d012815_P008;Zm00001d012815_P025;Zm00001d034914_P005;Zm00001d034914_P014;Zm00001d034914_P016;Zm00001d012815_P012;Zm00001d012815_P005…	Zm00001d012815_P022	1020	1026	yes	no	2	0.041659	83.614				1						0	0	0	11853000	0	0	0	0	0	429	913	5669	7586	7586		1	0	0	0
879	DFNSYGSR	SPAAKYLMERGVDRKDFNSYGSRRGNDEVM	ERGVDRKDFNSYGSRRGNDEVMARGTFANI	K	D	F	S	R	R	8	0	944.399	Zm00001d027558_P011;Zm00001d027558_P002;Zm00001d027558_P013;Zm00001d027558_P012;Zm00001d027558_P005;Zm00001d027558_P004;Zm00001d027558_P003;Zm00001d027558_P017;Zm00001d027558_P018;Zm00001d027558_P014;Zm00001d027558_P009;Zm00001d027558_P006;Zm00001d048358_P004;Zm00001d048358_P002;Zm00001d048358_P003;Zm00001d048358_P001;Zm00001d048358_P005;Zm00001d049409_P009;Zm00001d049409_P010;Zm00001d049409_P001…	Zm00001d049409_P009	712	719	no	no	2	0.012308	116.9	1	1								72888000	66835000	0	0	0	0	0	0	0	1458;845;1435	914	5670;5671	7587;7588	7588		1	72888000	64076000	0
880	DFQMGVSNK	LIAADYSGIKVELVKDFQMGVSNKTPEFLK	KVELVKDFQMGVSNKTPEFLKMNPIGKVPV	K	D	F	N	K	T	9	0	1024.46	Zm00001d016358_P008;Zm00001d016358_P001;Zm00001d016358_P006;Zm00001d016358_P003;Zm00001d016358_P002;Zm00001d053576_P002;Zm00001d053576_P001	Zm00001d016358_P008	33	41	no	no	2	0.016928	65.313					1	2	1			0	0	0	0	0	0	0	0	0	557;1558	915	5672;5673;5674;5675	7589;7590;7591;7592	7592		4	0	0	0
881	DGAAAPANDAK	AKDGSKEGGKDGGAKDGAAAPANDAKQPAE	GGAKDGAAAPANDAKQPAESQETSTANGPS	K	D	G	A	K	Q	11	0	999.462	Zm00001d001814_P002;Zm00001d001814_P001	Zm00001d001814_P002	115	125	yes	no	2	0.001287	107.08					1			1		0	0	0	0	13856000	0	0	18285000	0	44	916	5676;5677	7593;7594	7594		2	0	0	0
882	DGAFEDVLR	EYNNAIPEAEREKLKDGAFEDVLRAAQEAI	EREKLKDGAFEDVLRAAQEAIVIPPWVALA	K	D	G	L	R	A	9	0	1020.49	Zm00001d047253_P001;Zm00001d047253_P007;Zm00001d047253_P002;Zm00001d047253_P003;Zm00001d047253_P005;Zm00001d047253_P016;Zm00001d047253_P018;Zm00001d047253_P015;Zm00001d047253_P009;Zm00001d047253_P008;Zm00001d047253_P011;Zm00001d047253_P019;Zm00001d047253_P010	Zm00001d047253_P001	69	77	yes	no	2	0.00059678	99.442	2	2	2	1	1	1			1	0	61735000	49398000	28722000	40561000	28069000	0	0	12122000	1403	917	5678;5679;5680;5681;5682;5683;5684;5685;5686;5687	7595;7596;7597;7598;7599;7600;7601;7602;7603;7604;7605;7606;7607;7608;7609	7595		14	0	59186000	46883000
883	DGASGGVVR	AEKFVVKVVSLAMARDGASGGVVRTVTINA	SLAMARDGASGGVVRTVTINADGVKRNFYP	R	D	G	V	R	T	9	0	816.409	Zm00001d036108_P003;Zm00001d036108_P002;Zm00001d045403_P002;Zm00001d045403_P001;Zm00001d036108_P001;Zm00001d036108_P004	Zm00001d036108_P003	190	198	yes	no	2	0.005525	114.65	1	1			1		1			116860000	70745000	0	0	63960000	0	87494000	0	0	1104	918	5688;5689;5690;5691	7610;7611;7612;7613	7611		3	116860000	67824000	0
884	DGAVVLAPVNPK	KIFCRANENYCLAVRDGAVVLAPVNPKDDH	AVRDGAVVLAPVNPKDDHQHWYKDMRFSTR	R	D	G	P	K	D	12	0	1178.67	Zm00001d022421_P002;Zm00001d022421_P001;Zm00001d022421_P015;Zm00001d022421_P009;Zm00001d022421_P022;Zm00001d022421_P008;Zm00001d022421_P010;Zm00001d022421_P007;Zm00001d022421_P012;Zm00001d022421_P021;Zm00001d022421_P020;Zm00001d022421_P011;Zm00001d022421_P023;Zm00001d022421_P016	Zm00001d022421_P002	39	50	yes	no	2	0.0010076	95.502	2	5	4	2	2	1	1	1	2	36139000	27924000	47719000	40639000	19416000	6863100	134450000	38708000	116670000	738	919	5692;5693;5694;5695;5696;5697;5698;5699;5700;5701;5702;5703;5704;5705;5706;5707;5708;5709;5710;5711	7614;7615;7616;7617;7618;7619;7620;7621;7622;7623;7624;7625;7626;7627;7628;7629;7630;7631;7632;7633;7634;7635;7636;7637;7638;7639;7640;7641;7642;7643;7644;7645;7646;7647	7644		34	36139000	26771000	45290000
885	DGDGCITTK	EQIAEFKEAFSLFDKDGDGCITTKELGTVM	FSLFDKDGDGCITTKELGTVMRSLGQNPTE	K	D	G	T	K	E	9	0	965.412	Zm00001d038543_P001;Zm00001d043144_P001	Zm00001d038543_P001	23	31	no	no	2	1.0875e-15	182.73	1	1		1	1	1	1		1	102370000	112710000	0	89495000	73221000	107570000	112740000	0	70201000	1178;1311	920	5712;5713;5714;5715;5716;5717;5718	7648;7649;7650;7651;7652;7653;7654	7649		3	102370000	108060000	0
886	DGDGTITTK	KQIEEFREAFSLFDKDGDGTITTKELGTVM	FSLFDKDGDGTITTKELGTVMRSLGQSPTE	K	D	G	T	K	E	9	0	906.429	Zm00001d005003_P001;Zm00001d005003_P003;Zm00001d005003_P002	Zm00001d005003_P001	26	34	yes	no	2	5.8848e-05	156.75			1	1	1	1	1	1	1	0	0	0	23039000	18186000	29939000	26420000	34344000	20055000	145	921	5719;5720;5721;5722;5723;5724;5725	7655;7656;7657;7658;7659;7660;7661;7662;7663;7664;7665	7660		10	0	0	0
887	DGEIPIPYKPDVDVEK	VDVPIIGRVKIPIQKDGEIPIPYKPDVDVE	GEIPIPYKPDVDVEKIKFHHFSFEETTATL	K	D	G	E	K	I	16	0	1812.91	Zm00001d034807_P003;Zm00001d034807_P006;Zm00001d034807_P005;Zm00001d034807_P002;Zm00001d034807_P004	Zm00001d034807_P003	120	135	yes	no	2	0.012385	50.088						1				0	0	0	0	0	0	0	0	0	1068	922	5726	7666	7666		1	0	0	0
888	DGEQSPGATMTSAEK	IDDPNYVRIFDTTLRDGEQSPGATMTSAEK	DGEQSPGATMTSAEKLVVARQLARLGVDVI	R	D	G	E	K	L	15	0	1507.65	Zm00001d052472_P007;Zm00001d052472_P005;Zm00001d052472_P012;Zm00001d052472_P011;Zm00001d052472_P009;Zm00001d052472_P001;Zm00001d004960_P001;Zm00001d004960_P006;Zm00001d052472_P008;Zm00001d052472_P006;Zm00001d004960_P005;Zm00001d052472_P004;Zm00001d052472_P003;Zm00001d052472_P010;Zm00001d004960_P004;Zm00001d004960_P003;Zm00001d004960_P002	Zm00001d052472_P007	102	116	yes	no	2	5.5137e-05	93.623						1	1		1	0	0	0	0	0	21361000	0	0	0	144	923	5727;5728;5729	7667;7668;7669	7669		3	0	0	0
889	DGEQSPGATMTSAQK	IDDPNYVRIFDTTLRDGEQSPGATMTSAQK	DGEQSPGATMTSAQKLVVARQLARLGVDII	R	D	G	Q	K	L	15	0	1506.66	Zm00001d023243_P007;Zm00001d023243_P001;Zm00001d023243_P006;Zm00001d023243_P011;Zm00001d023243_P008;Zm00001d023243_P010;Zm00001d023243_P009;Zm00001d023243_P004;Zm00001d023243_P003;Zm00001d023243_P002	Zm00001d023243_P007	85	99	yes	no	2	1.0569e-06	138.63				1		1				0	0	0	15913000	0	0	0	0	0	750	924	5730;5731	7670;7671;7672	7670		3	0	0	0
890	DGGDDTGGESEQK	KDDTGKKDGDDTEKKDGGDDTGGESEQKGQ	KKDGGDDTGGESEQKGQTPSATPLFSFKNL	K	D	G	Q	K	G	13	0	1293.5	Zm00001d043757_P001	Zm00001d043757_P001	207	219	yes	yes	2	5.1051e-164	270.36	1	1	1	1	2		1	1		13259000	12129000	11649000	14865000	0	0	13854000	20466000	0	1323	925	5732;5733;5734;5735;5736;5737;5738;5739	7673;7674;7675;7676;7677;7678;7679;7680;7681;7682	7679		10	13259000	11629000	11056000
891	DGGDGVSDAK	SRPLNRRKSRTRSLRDGGDGVSDAKKHSQS	TRSLRDGGDGVSDAKKHSQSVRQGLAGIID	R	D	G	A	K	K	10	0	919.388	Zm00001d004125_P054;Zm00001d004125_P062;Zm00001d004125_P022;Zm00001d004125_P031;Zm00001d004125_P057;Zm00001d004125_P059;Zm00001d004125_P060;Zm00001d004125_P061;Zm00001d004125_P088;Zm00001d004125_P032;Zm00001d004125_P067;Zm00001d004125_P070;Zm00001d004125_P071;Zm00001d004125_P072;Zm00001d004125_P087;Zm00001d004125_P001;Zm00001d004125_P007;Zm00001d004125_P005;Zm00001d004125_P073;Zm00001d004125_P075…	Zm00001d004125_P054	50	59	yes	no	2	0.00049708	105.36	1	1				1		1	1	8008700	8244100	0	0	0	4648900	0	0	0	124	926	5740;5741;5742;5743;5744	7683;7684;7685;7686;7687	7687		5	8008700	7903700	0
892	DGGGGYGGGGGYGGGGGYGGGGGGYGGGNR	GGGRGGGGYGGGGRRDGGGGYGGGGGYGGG	GGYGGGGGGYGGGNRGGGYGNSDGNWRN__	R	D	G	N	R	G	30	0	2366.93	Zm00001d031168_P001	Zm00001d031168_P001	113	142	yes	yes	2	3.3869e-120	210.1	2	1	1	1	1	3		2		0	0	0	20956000	0	4658800	0	0	0	957	927	5745;5746;5747;5748;5749;5750;5751;5752;5753;5754;5755	7688;7689;7690;7691;7692;7693;7694;7695;7696;7697;7698;7699	7694		12	0	0	0
893	DGGGPSECDNAYHSDSEK	STKAVLTLNSFEKGKDGGGPSECDNAYHSD	GPSECDNAYHSDSEKVVALSTGWFSNMARC	K	D	G	E	K	V	18	0	1923.72	Zm00001d002055_P001;Zm00001d002057_P001	Zm00001d002055_P001	82	99	yes	no	3	9.3908e-15	104.61			1							0	0	0	0	0	0	0	0	0	60	928	5756	7700	7700		1	0	0	0
894	DGGGPSKPGEK	EKKKAAEEDGDKDKKDGGGPSKPGEKKDTS	KDKKDGGGPSKPGEKKDTSSKVTLSGLLNF	K	D	G	E	K	K	11	0	1027.49	Zm00001d034501_P001	Zm00001d034501_P001	344	354	yes	yes	2	0.0035638	88.134			1							0	0	9691400	0	0	0	0	0	0	1054	929	5757	7701;7702	7702		2	0	0	9198000
895	DGGSDYLGK	PSGASTGIYEALELRDGGSDYLGKGVLKAV	EALELRDGGSDYLGKGVLKAVSNVNNIIGP	R	D	G	G	K	G	9	0	910.403	Zm00001d030373_P003;Zm00001d030373_P002;Zm00001d041588_P001;Zm00001d045431_P002;Zm00001d045431_P001;Zm00001d048452_P001;Zm00001d048452_P003;Zm00001d048452_P002;Zm00001d037152_P001	Zm00001d045431_P002	54	62	no	no	1;2	0.0011538	141.93	1	2	2	1	2	3	2	7	2	608230000	580810000	653940000	334540000	384340000	496050000	742540000	731340000	358490000	1368;941	930	5758;5759;5760;5761;5762;5763;5764;5765;5766;5767;5768;5769;5770;5771;5772;5773;5774;5775;5776;5777;5778;5779	7703;7704;7705;7706;7707;7708;7709;7710;7711;7712;7713;7714;7715;7716;7717;7718;7719;7720;7721;7722;7723;7724;7725;7726;7727;7728;7729;7730;7731;7732	7727		24	608230000	556830000	620650000
896	DGGSYGGGDR	YGSDRGGDRYSGRSRDGGSYGGGDRYSRDR	SGRSRDGGSYGGGDRYSRDRSGPY______	R	D	G	D	R	Y	10	0	939.368	Zm00001d034768_P006;Zm00001d034768_P005;Zm00001d034768_P004;Zm00001d034768_P003;Zm00001d034768_P002;Zm00001d034768_P001	Zm00001d034768_P006	187	196	yes	no	2	0.0065411	95.502		1			1	1				0	6026800	0	0	13543000	13243000	0	0	0	1065	931	5780;5781;5782	7733;7734;7735	7734		3	0	5778000	0
897	DGGYGGGGGYGGR	GGGRGGGGGYGGGRRDGGYGGGGGYGGRRE	RRDGGYGGGGGYGGRREGGGGGYGGGGGYG	R	D	G	G	R	R	13	0	1128.46	Zm00001d013568_P001	Zm00001d013568_P001	112	124	yes	yes	2	0.0014729	81.099		1	1	1	1			1		0	20331000	17478000	39915000	33320000	0	0	18617000	0	469	932	5783;5784;5785;5786;5787	7736;7737;7738;7739;7740;7741	7739		6	0	19491000	16588000
898	DGKPFVDVLK	SGVILFEETLYQKTKDGKPFVDVLKEGGVL	YQKTKDGKPFVDVLKEGGVLPGIKVDKGTI	K	D	G	L	K	E	10	0	1116.62	Zm00001d012103_P001;Zm00001d042453_P001	Zm00001d042453_P001	85	94	no	no	2;3	3.7716e-06	164.64	2	1	1		1		2	1	2	506520000	421230000	363450000	0	317700000	0	556300000	849450000	24567000	1295;407	933	5788;5789;5790;5791;5792;5793;5794;5795;5796;5797	7742;7743;7744;7745;7746;7747;7748;7749;7750;7751	7748		10	506520000	403840000	344940000
899	DGKPYIQVK	VQRDMKLVPYKIINKDGKPYIQVKIKDGEN	YKIINKDGKPYIQVKIKDGENKVFSPEEIS	K	D	G	V	K	I	9	0	1046.58	Zm00001d014993_P003;Zm00001d014993_P001;Zm00001d014993_P005;Zm00001d054043_P007;Zm00001d054043_P003;Zm00001d054043_P002;Zm00001d054043_P001;Zm00001d014993_P006	Zm00001d014993_P003	127	135	yes	no	2	0.014143	78.264	1		1			1	1			0	0	18379000	0	0	22969000	49635000	0	0	522	934	5798;5799;5800;5801	7752;7753;7754;7755	7754		4	0	0	17443000
900	DGLAPASNAAVLAALPPPTSK	ALGGGPAYKLPLGRRDGLAPASNAAVLAAL	SNAAVLAALPPPTSKVPTLLSFLAKINLDV	R	D	G	S	K	V	21	0	1960.06	Zm00001d042022_P001	Zm00001d042022_P001	162	182	yes	yes	2	2.2933e-24	145.69				2	4	1	5	1	1	0	0	0	15572000	21755000	12143000	55050000	50423000	69129000	1285	935	5802;5803;5804;5805;5806;5807;5808;5809;5810;5811;5812;5813;5814;5815	7756;7757;7758;7759;7760;7761;7762;7763;7764;7765;7766;7767;7768;7769;7770;7771;7772;7773;7774;7775;7776	7768		21	0	0	0
901	DGLLQGSSVAK	PHGPGAVRDIATQIRDGLLQGSSVAKH___	TQIRDGLLQGSSVAKH______________	R	D	G	A	K	H	11	0	1073.57	Zm00001d039173_P007;Zm00001d039173_P005;Zm00001d039173_P001;Zm00001d039173_P009;Zm00001d039173_P008;Zm00001d039173_P006;Zm00001d039173_P003;Zm00001d039173_P004;Zm00001d039173_P002	Zm00001d039173_P007	276	286	yes	no	2	0.023233	63.734						1				0	0	0	0	0	68594000	0	0	0	1209	936	5816	7777	7777		1	0	0	0
902	DGLQFASK	AKTQPPVANLEELKKDGLQFASKI______	NLEELKKDGLQFASKI______________	K	D	G	S	K	I	8	0	864.434	Zm00001d005347_P001;Zm00001d005347_P002	Zm00001d005347_P001	427	434	yes	no	2	0.00072519	141.52	1	1	1		1	1		1	1	41249000	46513000	64860000	0	94205000	87166000	0	25307000	55667000	158	937	5817;5818;5819;5820;5821;5822;5823	7778;7779;7780;7781;7782;7783;7784;7785	7781		8	41249000	44593000	61557000
903	DGNQIFVK	TFNDRVKDFVTKVIRDGNQIFVKKEELTLE	FVTKVIRDGNQIFVKKEELTLEKVKQYKVQ	R	D	G	V	K	K	8	0	919.476	Zm00001d027728_P001	Zm00001d027728_P001	306	313	yes	yes	2	0.006594	118.05	1	1	1		1	1				10443000	12899000	13909000	0	16198000	16002000	0	0	0	852	938	5824;5825;5826;5827;5828	7786;7787;7788;7789;7790;7791	7791		5	10443000	12367000	13201000
904	DGNVVLAPANPR	KIFCKSDEGYCLTVRDGNVVLAPANPRDEH	TVRDGNVVLAPANPRDEHQHWYKDMRFSTQ	R	D	G	P	R	D	12	0	1221.65	Zm00001d028998_P001	Zm00001d028998_P001	38	49	yes	yes	2	0.00010345	134.23	3	5	3	6	4	10	1	2	1	49554000	61651000	39734000	42207000	51418000	45812000	183090000	30482000	81749000	905	939	5829;5830;5831;5832;5833;5834;5835;5836;5837;5838;5839;5840;5841;5842;5843;5844;5845;5846;5847;5848;5849;5850;5851;5852;5853;5854;5855;5856;5857;5858;5859;5860;5861;5862;5863	7792;7793;7794;7795;7796;7797;7798;7799;7800;7801;7802;7803;7804;7805;7806;7807;7808;7809;7810;7811;7812;7813;7814;7815;7816;7817;7818;7819;7820;7821;7822;7823;7824;7825;7826;7827;7828;7829;7830;7831;7832;7833;7834;7835;7836;7837;7838;7839;7840;7841;7842;7843;7844;7845;7846;7847;7848;7849;7850;7851;7852;7853;7854;7855;7856;7857;7858;7859	7854		67	49554000	59105000	37711000
905	DGPSGGSEATSSAVK	AEIRIAKLEALLYNKDGPSGGSEATSSAVK	DGPSGGSEATSSAVKDLQSKLDVVTAECLT	K	D	G	V	K	D	15	0	1348.61	Zm00001d022418_P002;Zm00001d052366_P001;Zm00001d022418_P001	Zm00001d022418_P002	41	55	yes	no	2	1.1577e-06	135.08	1	1	1	1	1	1	1		1	27205000	32058000	19505000	27870000	28344000	25181000	32349000	0	16497000	736	940	5864;5865;5866;5867;5868;5869;5870;5871	7860;7861;7862;7863;7864;7865;7866;7867	7861		8	27205000	30734000	18512000
906	DGQFTTSPVSHSGA	NVEHALPQQYIHSFKDGQFTTSPVSHSGA_	KDGQFTTSPVSHSGA_______________	K	D	G	G	A	-	14	0	1389.62	Zm00001d013389_P014;Zm00001d013389_P005;Zm00001d013389_P021;Zm00001d013389_P008;Zm00001d013389_P004;Zm00001d013389_P015;Zm00001d033830_P001;Zm00001d033830_P002;Zm00001d013389_P025;Zm00001d032104_P001	Zm00001d013389_P014	529	542	yes	no	2	0.0077172	57.174							1			0	0	0	0	0	0	0	0	0	461	941	5872	7868	7868		1	0	0	0
907	DGTIISTER	SHSHSFPKLACPGGRDGTIISTERLNRTVR	ACPGGRDGTIISTERLNRTVRVDAARRLLT	R	D	G	E	R	L	9	0	990.498	Zm00001d049683_P001	Zm00001d049683_P001	112	120	yes	yes	2	0.0069268	93.166	1	1		1	1	1	1			55781000	66521000	0	75945000	91013000	113490000	81521000	0	0	1467	942	5873;5874;5875;5876;5877;5878	7869;7870;7871;7872;7873;7874;7875;7876;7877;7878	7876		10	55781000	63775000	0
908	DGTTTAGNSSQVSDGAGAVLLMK	TTASGLAKLKPVFKKDGTTTAGNSSQVSDG	SSQVSDGAGAVLLMKRSVALKKGLPILGVF	K	D	G	M	K	R	23	0	2179.04	Zm00001d018487_P002;Zm00001d018487_P001	Zm00001d018487_P002	303	325	yes	no	2	1.269e-07	69.729		1								0	0	0	0	0	0	0	0	0	630	943	5879	7879	7879		1	0	0	0
909	DGVEQGPQIDGEQFNK	SKARALKRVVGDPFRDGVEQGPQIDGEQFN	GVEQGPQIDGEQFNKILRYVQSGVDSGATL	R	D	G	N	K	I	16	0	1759.8	Zm00001d051754_P002;Zm00001d051754_P001;Zm00001d051754_P003;Zm00001d051754_P008;Zm00001d051754_P007;Zm00001d051754_P005	Zm00001d051754_P002	386	401	yes	no	2	0.015394	49.448								1		0	0	0	0	0	0	0	0	0	1520	944	5880	7880	7880		1	0	0	0
910	DGVTLLWDLAEGK	VAVSPDGSLCASGGKDGVTLLWDLAEGKRL	GKDGVTLLWDLAEGKRLYSLDAGSIIHSLC	K	D	G	G	K	R	13	0	1415.73	Zm00001d038923_P001;Zm00001d009480_P001	Zm00001d038923_P001	230	242	yes	no	2	0.0092317	67.061		1								0	28554000	0	0	0	0	0	0	0	301	945	5881	7881	7881		1	0	27375000	0
911	DGYHPVQQR	DRCSVTTSEGIGNTKDGYHPVQQRLSGFHA	GIGNTKDGYHPVQQRLSGFHASQCGFCTPG	K	D	G	Q	R	L	9	0	1098.52	Zm00001d034388_P002;Zm00001d034388_P017;Zm00001d034388_P003;Zm00001d034388_P010;Zm00001d034388_P034;Zm00001d034388_P005;Zm00001d034388_P012;Zm00001d034388_P015;Zm00001d034388_P025;Zm00001d034388_P006;Zm00001d034388_P030;Zm00001d013098_P003;Zm00001d013098_P004;Zm00001d013098_P002;Zm00001d013098_P012;Zm00001d013098_P014;Zm00001d013098_P008;Zm00001d013098_P005;Zm00001d013098_P007;Zm00001d013098_P009…	Zm00001d034388_P002	97	105	no	no	2	0.0069324	93.143					1					0	0	0	0	38640000	0	0	0	0	1046	946	5882	7882	7882		1	0	0	0
912	DGYMISSGQPVNEYIDSAVR	SGKLRAQRAKSMKFKDGYMISSGQPVNEYI	SSGQPVNEYIDSAVRHVLLRQGVLGIKVKI	K	D	G	V	R	H	20	0	2200.01	Zm00001d024511_P002;Zm00001d024511_P001;Zm00001d049500_P002;Zm00001d049500_P001	Zm00001d024511_P002	154	173	yes	no	2	2.3691e-70	193.96	2	3	1	3	2	3	1		1	15668000	17226000	20606000	30117000	20181000	21162000	0	0	0	779	947;948	5883;5884;5885;5886;5887;5888;5889;5890;5891;5892;5893;5894;5895;5896;5897;5898	7883;7884;7885;7886;7887;7888;7889;7890;7891;7892;7893;7894;7895;7896;7897;7898;7899;7900;7901;7902;7903;7904;7905;7906	7905	97	24	15668000	16515000	19557000
913	DHEAEPGALTR	RYIQLQSGAKIQVTRDHEAEPGALTRQVEL	QVTRDHEAEPGALTRQVELSGKPEQISKAE	R	D	H	T	R	Q	11	0	1194.56	Zm00001d053564_P004;Zm00001d016326_P001;Zm00001d053564_P002;Zm00001d053564_P019;Zm00001d053564_P003;Zm00001d053564_P001;Zm00001d053564_P020;Zm00001d010059_P001;Zm00001d047295_P001;Zm00001d012130_P001;Zm00001d003043_P001;Zm00001d052579_P001	Zm00001d053564_P004	177	187	yes	no	2	0.0016319	78.516				1						0	0	0	0	0	0	0	0	0	555	949	5899	7907	7907		1	0	0	0
914	DHFNNNNEAK	PALAKAINEILQPVRDHFNNNNEAKVLLNT	LQPVRDHFNNNNEAKVLLNTVKKYRVTS__	R	D	H	A	K	V	10	0	1201.51	Zm00001d024624_P007;Zm00001d024624_P006;Zm00001d024624_P005;Zm00001d049579_P005;Zm00001d049579_P002;Zm00001d024624_P003;Zm00001d024624_P004;Zm00001d049579_P004;Zm00001d049579_P003	Zm00001d024624_P007	245	254	yes	no	2	0.0019858	78.816					2					0	0	0	0	0	0	0	0	0	783	950	5900;5901	7908;7909	7909		2	0	0	0
915	DHGAVGPVK	PVLPTDGLPDDFDWRDHGAVGPVKNQGSCG	DDFDWRDHGAVGPVKNQGSCGSCWSFSASG	R	D	H	V	K	N	9	0	878.461	Zm00001d016446_P001	Zm00001d016446_P001	145	153	yes	yes	2	9.3924e-16	183.74	1	1	1	1	1	1	1	1		26084000	19529000	27417000	40284000	26923000	55435000	18330000	14271000	0	562	951	5902;5903;5904;5905;5906;5907;5908;5909	7910;7911;7912;7913;7914;7915;7916;7917;7918;7919;7920	7913		11	26084000	18723000	26021000
916	DHGAVTAVK	LAASVGDAPDAWDWRDHGAVTAVKDQGQCG	DAWDWRDHGAVTAVKDQGQCGSCWAFSAVG	R	D	H	V	K	D	9	0	896.472	Zm00001d007049_P001	Zm00001d007049_P001	150	158	yes	yes	1;2	1.6221e-10	176.6							3	3	2	0	0	0	0	0	0	256380000	292590000	175430000	212	952	5910;5911;5912;5913;5914;5915;5916;5917	7921;7922;7923;7924;7925;7926;7927;7928;7929;7930;7931;7932;7933;7934;7935	7931		14	0	0	0
917	DHKPDQTDER	RAVISKGGQAIAVSRDHKPDQTDERQRIED	IAVSRDHKPDQTDERQRIEDAGGFVMWAGT	R	D	H	E	R	Q	10	0	1239.55	Zm00001d015279_P007;Zm00001d015279_P006;Zm00001d015279_P005;Zm00001d000302_P001;Zm00001d000302_P002;Zm00001d015279_P003;Zm00001d015279_P001;Zm00001d001988_P005;Zm00001d001988_P004;Zm00001d001988_P001;Zm00001d001988_P002	Zm00001d015279_P007	117	126	yes	no	3	3.6554e-23	192.44		1		1	1	1			1	0	6410800	0	15629000	65058000	44470000	0	0	8822100	40	953	5918;5919;5920;5921;5922	7936;7937;7938;7939;7940	7939		5	0	6146100	0
918	DHSAIGTVR	CSRWIQLGAFYPFARDHSAIGTVRRELYLW	FYPFARDHSAIGTVRRELYLWELVARSARK	R	D	H	V	R	R	9	0	954.488	Zm00001d036608_P007;Zm00001d036608_P006;Zm00001d036608_P003;Zm00001d036608_P001;Zm00001d036608_P011;Zm00001d036608_P010;Zm00001d036608_P009;Zm00001d036608_P002;Zm00001d036608_P005;Zm00001d036608_P013	Zm00001d036608_P007	543	551	yes	no	2	0.0052155	101.43					1					0	0	0	0	16631000	0	0	0	0	1114	954	5923	7941	7941		1	0	0	0
919	DHTVSATHGDMDQNTR	TRRKVDWLTDKMRSRDHTVSATHGDMDQNT	HTVSATHGDMDQNTRDIIMREFRSGSSRVL	R	D	H	T	R	D	16	0	1783.75	Zm00001d036480_P001;Zm00001d014673_P001;Zm00001d036480_P002;Zm00001d014673_P002;Zm00001d036480_P003;Zm00001d015251_P001	Zm00001d036480_P001	304	319	no	no	2;3	6.5878e-215	284.32	1	2		1	2	2	1		1	0	19627000	0	57506000	152490000	39585000	68744000	0	0	506;530	955;956	5924;5925;5926;5927;5928;5929;5930;5931;5932;5933	7942;7943;7944;7945;7946;7947;7948;7949;7950;7951;7952;7953;7954;7955	7953	63	14	0	18816000	0
920	DHVDSNYK	SKWHVFWVDERVVPKDHVDSNYKLAYDGFL	DERVVPKDHVDSNYKLAYDGFLSKVPIPPG	K	D	H	Y	K	L	8	0	976.425	Zm00001d006185_P001	Zm00001d006185_P001	149	156	yes	yes	2	1.522e-33	206.75	1	1	1	1	1	1	1		1	51173000	32670000	43277000	44860000	77072000	22226000	21692000	0	0	182	957	5934;5935;5936;5937;5938;5939;5940;5941	7956;7957;7958;7959;7960;7961;7962;7963;7964;7965;7966;7967	7963		12	51173000	31321000	41073000
921	DHVGDVPLSK	RIGLYEPVKSFYVGKDHVGDVPLSKKIAAG	FYVGKDHVGDVPLSKKIAAGFTTGAIAISI	K	D	H	S	K	K	10	0	1065.55	Zm00001d048583_P001	Zm00001d048583_P001	115	124	yes	yes	2	0.0011321	126.49		1		1	1					0	7646500	0	14918000	24546000	0	0	0	0	1440	958	5942;5943;5944	7968;7969;7970	7970		3	0	7330800	0
922	DIATQIR	KASSVFIPHGPGAVRDIATQIRDGLLQGSS	PHGPGAVRDIATQIRDGLLQGSSVAKH___	R	D	I	I	R	D	7	0	815.45	Zm00001d039173_P007;Zm00001d039173_P005;Zm00001d039173_P001;Zm00001d039173_P009;Zm00001d039173_P008;Zm00001d039173_P006;Zm00001d039173_P003;Zm00001d039173_P004;Zm00001d039173_P002	Zm00001d039173_P007	269	275	yes	no	2	0.01618	99.919	1			1	1	1		1		71940000	0	0	144960000	117380000	105260000	0	35656000	0	1209	959	5945;5946;5947;5948;5949	7971;7972;7973;7974;7975;7976;7977;7978;7979	7976		9	71940000	0	0
923	DIDEASEADR	RLLSSTNQPSFLSQKDIDEASEADRLANRP	FLSQKDIDEASEADRLANRPPLPTGASSRV	K	D	I	D	R	L	10	0	1119.47	Zm00001d038775_P002;Zm00001d038775_P001;Zm00001d038775_P003	Zm00001d038775_P002	535	544	yes	no	2	0.0074451	83.783								1		0	0	0	0	0	0	0	23002000	0	1190	960	5950	7980	7980		1	0	0	0
924	DIDEVILVGGSTR	TPVDNALRDAKLQFKDIDEVILVGGSTRIP	FKDIDEVILVGGSTRIPAVQELVKKMTGKD	K	D	I	T	R	I	13	0	1372.72	Zm00001d033591_P002;Zm00001d033591_P001;Zm00001d013507_P001	Zm00001d033591_P002	339	351	yes	no	2	0.029083	48.998		1				1				0	0	0	0	0	0	0	0	0	467	961	5951;5952	7981;7982	7981		2	0	0	0
925	DIEASGPEAGEFSAK	______________________________	DIEASGPEAGEFSAKDYTDPPPAPLIDAEE	K	D	I	A	K	D	15	0	1506.68	Zm00001d017288_P001	Zm00001d017288_P001	4	18	yes	yes	2	5.1947e-09	96.103	1	5	2	4	2	3				0	6767100	0	0	0	19357000	0	0	0	595	962	5953;5954;5955;5956;5957;5958;5959;5960;5961;5962;5963;5964;5965;5966;5967;5968;5969	7983;7984;7985;7986;7987;7988;7989;7990;7991;7992;7993;7994;7995;7996;7997;7998;7999;8000	7987		18	0	6487700	0
927	DIGEIYQQEQDLEK	FLEIGRLNMAARYSKDIGEIYQQEQDLEKA	KDIGEIYQQEQDLEKATDYLERAADLFDSE	K	D	I	E	K	A	14	0	1706.8	Zm00001d049982_P006;Zm00001d049982_P004;Zm00001d049982_P005;Zm00001d049982_P003;Zm00001d049982_P002;Zm00001d049982_P009	Zm00001d049982_P006	117	130	yes	no	2	3.1981e-21	131.83	2	4	2	5	2	3	1		1	0	0	0	18337000	10505000	11452000	9597500	0	0	1477	964	5973;5974;5975;5976;5977;5978;5979;5980;5981;5982;5983;5984;5985;5986;5987;5988;5989;5990;5991;5992	8006;8007;8008;8009;8010;8011;8012;8013;8014;8015;8016;8017;8018;8019;8020;8021;8022;8023;8024;8025;8026;8027;8028;8029;8030	8011		25	0	0	0
928	DIGIAAGLIR	VEGIVRWHVADALRRDIGIAAGLIRIFFHD	DALRRDIGIAAGLIRIFFHDCFPQGCDASV	R	D	I	I	R	I	10	0	997.592	Zm00001d002897_P001;Zm00001d002898_P001	Zm00001d002898_P001	68	77	no	no	2	0.00018094	122.18	1		1	2	1	1	1	1	1	21227000	0	0	31160000	35479000	47356000	54947000	112590000	126240000	90;89	965	5993;5994;5995;5996;5997;5998;5999;6000;6001	8031;8032;8033;8034;8035;8036;8037;8038;8039;8040	8035		10	21227000	0	0
929	DIGSGNFGVAR	DMPIMHDSDRYELVRDIGSGNFGVARLMRD	ELVRDIGSGNFGVARLMRDRRTSELVAVKY	R	D	I	A	R	L	11	0	1091.54	Zm00001d034161_P003;Zm00001d013201_P008;Zm00001d034161_P002;Zm00001d034161_P005;Zm00001d013201_P003;Zm00001d013201_P001;Zm00001d013201_P006;Zm00001d034161_P007;Zm00001d034161_P004;Zm00001d013201_P004;Zm00001d033339_P002;Zm00001d013736_P001;Zm00001d033339_P001;Zm00001d013201_P002;Zm00001d013201_P010;Zm00001d013201_P007;Zm00001d034161_P008;Zm00001d034161_P010;Zm00001d013201_P005;Zm00001d034161_P006…	Zm00001d034161_P003	33	43	no	no	2	0.014138	57.859		1								0	0	0	0	0	0	0	0	0	455	966	6002	8041	8041		1	0	0	0
930	DIHAEAVK	AKLTWTAMYRKQHKKDIHAEAVKKRRRATK	YRKQHKKDIHAEAVKKRRRATKKPYSRSIV	K	D	I	V	K	K	8	0	881.461	Zm00001d033147_P001;Zm00001d033147_P003;Zm00001d013758_P004;Zm00001d013758_P005;Zm00001d013758_P007;Zm00001d033147_P008;Zm00001d033147_P006;Zm00001d010631_P001;Zm00001d033147_P005;Zm00001d010631_P002;Zm00001d033147_P002;Zm00001d013758_P008;Zm00001d033147_P009;Zm00001d033147_P010;Zm00001d013758_P009;Zm00001d010631_P003;Zm00001d013758_P002	Zm00001d033147_P001	64	71	yes	no	2	0.037922	72.038					1					0	0	0	0	133290000	0	0	0	0	340	967	6003	8042	8042		1	0	0	0
931	DIIMVDHMR	VVSEADIFVTTTGNKDIIMVDHMRKMKNNA	TTTGNKDIIMVDHMRKMKNNAIVCNIGHFD	K	D	I	M	R	K	9	0	1128.54	Zm00001d049239_P001;Zm00001d004646_P001	Zm00001d049239_P001	329	337	yes	no	2	0.011049	69.423								1		0	0	0	0	0	0	0	0	0	1453	968	6004	8043	8043		1	0	0	0
932	DINALEQHIK	TIDDDCFVAKDPSGKDINALEQHIKNLLSP	DPSGKDINALEQHIKNLLSPSTPFFFNTLY	K	D	I	I	K	N	10	0	1179.62	Zm00001d033174_P001;Zm00001d013751_P005;Zm00001d013751_P001;Zm00001d022085_P001;Zm00001d014000_P001;Zm00001d040704_P001;Zm00001d030046_P001	Zm00001d033174_P001	123	132	yes	no	2	0.0042267	79.128							1	1		0	0	0	0	0	0	95618000	0	0	1014	969	6005;6006	8044;8045	8045		2	0	0	0
933	DINPPAGIR	AATDWGLKCIRYEIRDINPPAGIRQAMEMQ	IRYEIRDINPPAGIRQAMEMQAEAERKKRA	R	D	I	I	R	Q	9	0	951.514	Zm00001d024540_P001	Zm00001d024540_P001	199	207	yes	yes	2	0.036313	56.547			1							0	0	0	0	0	0	0	0	0	781	970	6007	8046	8046		1	0	0	0
934	DIQDACK	AGKDAESAYWELVIKDIQDACKLFEPIYDE	AYWELVIKDIQDACKLFEPIYDETDGADGY	K	D	I	C	K	L	7	0	848.37	Zm00001d011965_P001	Zm00001d011965_P001	144	150	yes	yes	2	0.041659	83.614	1									18471000	0	0	0	0	0	0	0	0	399	971	6008	8047	8047		1	18471000	0	0
935	DISGNPR	MVNHFVQEFKRKNKKDISGNPRALRRLRTA	EFKRKNKKDISGNPRALRRLRTACERAKRT	K	D	I	P	R	A	7	0	757.372	Zm00001d012420_P005;Zm00001d012420_P004;Zm00001d012420_P003;Zm00001d012420_P001;Zm00001d012420_P006;Zm00001d007706_P001;Zm00001d042922_P005;Zm00001d042922_P007;Zm00001d042922_P006;Zm00001d042922_P004;Zm00001d042922_P003;Zm00001d042922_P002;Zm00001d010529_P006;Zm00001d010529_P003;Zm00001d010529_P008;Zm00001d010529_P007;Zm00001d010529_P005;Zm00001d010529_P002;Zm00001d010529_P001;Zm00001d042922_P008…	Zm00001d012420_P005	257	263	no	no	2	0.026182	91.584						1				0	0	0	0	0	91135000	0	0	0	414;1307	972	6009	8048	8048		1	0	0	0
936	DISSSVTAIANEK	VMRLSMTPLKGSDAKDISSSVTAIANEKIK	AKDISSSVTAIANEKIKAEKEAAAGKKKQG	K	D	I	E	K	I	13	0	1333.67	Zm00001d015061_P001;Zm00001d053923_P002;Zm00001d053923_P001;Zm00001d053923_P003;Zm00001d015061_P003;Zm00001d015061_P002	Zm00001d015061_P001	172	184	yes	no	2	4.4586e-09	100.72	1	2	1	4	5	3	2		1	0	0	0	0	0	9449500	5438800	0	0	523	973	6010;6011;6012;6013;6014;6015;6016;6017;6018;6019;6020;6021;6022;6023;6024;6025;6026;6027;6028	8049;8050;8051;8052;8053;8054;8055;8056;8057;8058;8059;8060;8061;8062;8063;8064;8065;8066;8067;8068;8069	8069		21	0	0	0
937	DITADDKQELDEALQR	KHGRIRNCLRQLYAKDITADDKQELDEALQ	ITADDKQELDEALQREIQAAFRTDEIRRTP	K	D	I	Q	R	E	16	1	1858.89	Zm00001d016166_P001;Zm00001d053453_P016;Zm00001d053453_P001;Zm00001d053453_P013;Zm00001d053453_P002;Zm00001d053453_P004;Zm00001d016166_P019;Zm00001d016166_P017;Zm00001d053453_P017	Zm00001d016166_P001	195	210	yes	no	2;3	1.5848e-43	205.04							2			0	0	0	0	0	0	39873000	0	0	551	974	6029;6030	8070;8071	8070		2	0	0	0
938	DITAEDAK	PRLVDAGLLAGVSTRDITAEDAKRSAEMAF	LAGVSTRDITAEDAKRSAEMAFVGSGLPVL	R	D	I	A	K	R	8	0	861.408	Zm00001d039264_P001;Zm00001d039264_P002	Zm00001d039264_P001	275	282	yes	no	2	0.039361	71.342						1				0	0	0	0	0	39966000	0	0	0	1212	975	6031	8072	8072		1	0	0	0
939	DITELIAAGR	DNEKMELLLSQLSGKDITELIAAGREKFAS	QLSGKDITELIAAGREKFASVPCGGGGVAV	K	D	I	G	R	E	10	0	1057.58	Zm00001d026578_P002;Zm00001d009653_P005;Zm00001d009652_P003;Zm00001d009652_P005;Zm00001d009653_P008;Zm00001d001899_P001;Zm00001d009657_P006;Zm00001d009657_P005;Zm00001d009657_P004;Zm00001d009657_P003;Zm00001d009657_P002;Zm00001d009653_P009;Zm00001d009653_P007;Zm00001d009653_P006;Zm00001d009653_P004;Zm00001d026578_P001;Zm00001d009653_P003;Zm00001d009653_P002;Zm00001d009653_P001;Zm00001d009652_P012…	Zm00001d026578_P002	50	59	yes	no	2	0.0019334	80.219		1	2	1	2	1				0	30845000	70667000	40940000	0	50061000	0	0	0	48	976	6032;6033;6034;6035;6036;6037;6038	8073;8074;8075;8076;8077;8078;8079	8078		7	0	29571000	67069000
940	DITEVIAAGR	DEEKLEFLLTELKDKDITEVIAAGRERLSS	ELKDKDITEVIAAGRERLSSVPSGGGAIDM	K	D	I	G	R	E	10	0	1043.56	Zm00001d010128_P001;Zm00001d010128_P002;Zm00001d010128_P003	Zm00001d010128_P001	50	59	yes	no	2	0.013151	75.043	1	1	1				1			6212000	15685000	16288000	0	0	0	17759000	0	0	327	977	6039;6040;6041;6042	8080;8081;8082;8083	8083		4	6212000	15037000	15459000
941	DITGNPR	MVNHFVQEFKRKNKKDITGNPRALRRLRTA	EFKRKNKKDITGNPRALRRLRTACERAKRT	K	D	I	P	R	A	7	0	771.388	Zm00001d041550_P006;Zm00001d030725_P001;Zm00001d030725_P003;Zm00001d030725_P004;Zm00001d030725_P006;Zm00001d030725_P007;Zm00001d041550_P005;Zm00001d041550_P004;Zm00001d041550_P001;Zm00001d041550_P002;Zm00001d030725_P005;Zm00001d041550_P007;Zm00001d030725_P002;Zm00001d030725_P008;Zm00001d041550_P003;Zm00001d028630_P001;Zm00001d028630_P003;Zm00001d028630_P005;Zm00001d028630_P004;Zm00001d028630_P002	Zm00001d041550_P006	258	264	no	no	2	0.0011809	106.29				1	1			1	1	0	0	0	0	268720000	0	0	319190000	0	946;884	978	6043;6044;6045;6046	8084;8085;8086;8087	8087		4	0	0	0
942	DITPDDKQELDEALQR	KHSRIRNCLVQLYSKDITPDDKQELDEALQ	ITPDDKQELDEALQREIQAAFRTDEIRRTQ	K	D	I	Q	R	E	16	1	1884.91	Zm00001d020057_P006;Zm00001d020057_P003;Zm00001d020057_P004	Zm00001d020057_P006	201	216	yes	no	2	1.6344e-08	113.77							1			0	0	0	0	0	0	22203000	0	0	678	979	6047	8088	8088		1	0	0	0
943	DITSVAEK	PAEHLLKAVDGVTMKDITSVAEKIISSPLT	VDGVTMKDITSVAEKIISSPLTMASHGNVL	K	D	I	E	K	I	8	0	861.444	Zm00001d039505_P001;Zm00001d039505_P003;Zm00001d039505_P002	Zm00001d039505_P001	468	475	yes	no	1;2	1.6446e-11	174.16			1		1	1	1	1		0	0	142970000	0	79507000	133500000	61068000	77386000	0	1219	980	6048;6049;6050;6051;6052	8089;8090;8091;8092;8093;8094	8092		6	0	0	135690000
944	DIVDAALVESEK	TCNAVKRGVKPIFLKDIVDAALVESEKNGV	FLKDIVDAALVESEKNGVSVGLCLTYENQS	K	D	I	E	K	N	12	0	1287.66	Zm00001d016659_P001	Zm00001d016659_P001	253	264	yes	yes	2	0.00057071	77.64							2		1	0	0	0	0	0	0	0	0	0	570	981	6053;6054;6055	8095;8096;8097	8096		3	0	0	0
945	DIVESVPETDR	HPYGEWLKRQKIYLKDIVESVPETDRVAPS	IYLKDIVESVPETDRVAPSISSSLSQKNEN	K	D	I	D	R	V	11	0	1258.6	Zm00001d043845_P031;Zm00001d043845_P022;Zm00001d043845_P032;Zm00001d043845_P018;Zm00001d043845_P025;Zm00001d043845_P026;Zm00001d043845_P066;Zm00001d043845_P060;Zm00001d043845_P063;Zm00001d043845_P065;Zm00001d043845_P017;Zm00001d043845_P020;Zm00001d043845_P037;Zm00001d043845_P033;Zm00001d043845_P003;Zm00001d043845_P069;Zm00001d043845_P058;Zm00001d043845_P067;Zm00001d043845_P039;Zm00001d043845_P012…	Zm00001d043845_P031	570	580	yes	no	2	2.077e-05	102.06	1		1				1	3	1	0	0	0	0	0	0	0	0	32073000	1326	982	6056;6057;6058;6059;6060;6061;6062	8098;8099;8100;8101;8102;8103;8104;8105	8100		8	0	0	0
946	DIVGVADTSLEVR	HDSSHDLKTLGSKLKDIVGVADTSLEVRYI	LKDIVGVADTSLEVRYITRHICDLVAERGA	K	D	I	V	R	Y	13	0	1372.72	Zm00001d010796_P001;Zm00001d010796_P002;Zm00001d038792_P001	Zm00001d038792_P001	389	401	no	no	2	0.00035365	81.017			2			2		1		0	0	15246000	0	0	29109000	0	0	0	1192;343	983	6063;6064;6065;6066;6067	8106;8107;8108;8109;8110	8110		5	0	0	14470000
947	DKDITEVIAAGR	EADEEKLEFLLTELKDKDITEVIAAGRERL	ELKDKDITEVIAAGRERLSSVPSGGGAIDM	K	D	K	G	R	E	12	1	1286.68	Zm00001d010128_P001;Zm00001d010128_P002;Zm00001d010128_P003	Zm00001d010128_P001	48	59	yes	no	2	0.011199	103.34	1			1			1		1	45790000	0	0	62785000	0	0	68049000	0	28103000	327	984	6068;6069;6070;6071	8111;8112;8113;8114	8114		4	45790000	0	0
948	DKDVLASSPAK	PFTGSGRRLDGKPSKDKDVLASSPAKRQAN	KPSKDKDVLASSPAKRQANATNGVQPSTAT	K	D	K	A	K	R	11	1	1129.6	Zm00001d053747_P005;Zm00001d053747_P004;Zm00001d053747_P003;Zm00001d053747_P001;Zm00001d053747_P002	Zm00001d053747_P005	209	219	yes	no	2	0.0048568	81.799		1		1		1				0	0	0	0	0	0	0	0	0	1566	985	6072;6073;6074	8115;8116;8117	8116		3	0	0	0
949	DKEEQAEFK	VNLVVVCGDHGNPSKDKEEQAEFKKMFDLI	HGNPSKDKEEQAEFKKMFDLIEQYNLNGHI	K	D	K	F	K	K	9	1	1122.52	Zm00001d047253_P001;Zm00001d047253_P007;Zm00001d047253_P002;Zm00001d047253_P003;Zm00001d047253_P005;Zm00001d047253_P016;Zm00001d047253_P018;Zm00001d047253_P015;Zm00001d047253_P009;Zm00001d047253_P008;Zm00001d047253_P014;Zm00001d047253_P013;Zm00001d047253_P004	Zm00001d047253_P001	622	630	yes	no	2	1.314e-215	297.17	1	3	1	1		2			1	445330000	675310000	483690000	478430000	0	554560000	0	0	218660000	1403	986	6075;6076;6077;6078;6079;6080;6081;6082;6083	8118;8119;8120;8121;8122;8123;8124;8125;8126;8127;8128;8129	8118		12	445330000	647430000	459060000
950	DKEGAENEEEEKEPEDK	DEKKPEDAPQSEVEKDKEGAENEEEEKEPE	EGAENEEEEKEPEDKVYFWFVLRCSCYHIP	K	D	K	D	K	V	17	2	2003.84	Zm00001d009740_P001;Zm00001d009740_P002;Zm00001d009740_P003;Zm00001d009740_P004	Zm00001d009740_P001	218	234	yes	no	2;3	1.5671e-77	194.27	1	1	2		1	1	1	1	1	30345000	8608500	37710000	0	7839500	0	13273000	7194500	12119000	311	987	6084;6085;6086;6087;6088;6089;6090;6091;6092	8130;8131;8132;8133;8134;8135;8136;8137;8138;8139	8135		10	30345000	8253000	35790000
951	DKEPESEEK	KSLADALHLRRHGSKDKEPESEEKAVEGEA	RRHGSKDKEPESEEKAVEGEAAQSVEEEEG	K	D	K	E	K	A	9	1	1089.48	Zm00001d011225_P003;Zm00001d011225_P002;Zm00001d011225_P001	Zm00001d011225_P003	59	67	yes	no	2;3	2.5174e-53	217.63	2	2	1	1	1	1	1	1	1	39770000	77318000	41347000	63517000	58812000	68642000	58564000	59057000	14035000	364	988	6093;6094;6095;6096;6097;6098;6099;6100;6101;6102;6103	8140;8141;8142;8143;8144;8145;8146;8147;8148;8149;8150;8151;8152	8150		12	39770000	74126000	39242000
952	DKESWDLNNEEK	NSTVIYEVELISFVKDKESWDLNNEEKIEA	FVKDKESWDLNNEEKIEAAGKKKEEGNALF	K	D	K	E	K	I	12	1	1505.66	Zm00001d031569_P001	Zm00001d031569_P001	388	399	yes	yes	2	7.828e-146	264.3							1		1	0	0	0	0	0	0	39276000	0	0	965	989	6104;6105	8153;8154	8153		2	0	0	0
953	DKIESQNEER	QFIREYTSKVDDLVKDKIESQNEERAKEKE	DDLVKDKIESQNEERAKEKEEKDLVAQQNM	K	D	K	E	R	A	10	1	1246.58	Zm00001d044614_P029;Zm00001d044614_P086;Zm00001d044614_P078;Zm00001d044614_P101;Zm00001d044614_P094;Zm00001d044614_P024;Zm00001d044614_P027;Zm00001d044614_P090;Zm00001d044614_P068;Zm00001d044614_P032;Zm00001d044614_P041;Zm00001d044614_P058;Zm00001d044614_P081;Zm00001d044614_P105;Zm00001d044614_P084;Zm00001d044614_P061;Zm00001d044614_P085;Zm00001d044614_P063;Zm00001d044614_P019;Zm00001d044614_P036…	Zm00001d044614_P029	1630	1639	yes	no	2	4.6659e-21	190.96	1	1	1	1	1		1		1	19713000	12827000	12247000	14311000	27476000	0	20694000	0	0	1350	990	6106;6107;6108;6109;6110;6111;6112	8155;8156;8157;8158;8159;8160;8161	8159		7	19713000	12297000	11623000
954	DKPDADIVVLPVGSVVTADYRPNR	VVGLSVEDAKKVILKDKPDADIVVLPVGSV	LPVGSVVTADYRPNRVRIFVDIVAQTPHIG	K	D	K	N	R	V	24	0	2595.37	Zm00001d011080_P001	Zm00001d011080_P001	35	58	yes	yes	3	6.1557e-116	226.75		1	1	1	1	1	1			0	90595000	91056000	128080000	112730000	120430000	68005000	0	0	352	991	6113;6114;6115;6116;6117;6118	8162;8163;8164;8165;8166;8167;8168;8169;8170;8171	8165		10	0	86855000	86420000
[truncated: 3,826 more rows]
[truncated: 6 more columns]
