# Supplementary material for: Label-free quantitative proteomics of maize roots from different root zones provides insight into proteins associated with enhance water uptake
Source: BMC Genomics. 2022 Mar 6;23:184. doi: 10.1186/s12864-022-08394-y (PMC8898408; doi:10.1186/s12864-022-08394-y)
Supplement: Supplementary file 4 — Additional file 4: Table S3. List of differentially expressed proteins. [file 12864_2022_8394_MOESM4_ESM.xlsx]

## Sheet: 40 VS 20 DEPs
id	Protein IDs	Protein Name	Fasta header	Peptides	Unique peptides	iBAQ 0-20_1	iBAQ 0-20_2	iBAQ 0-20_3	iBAQ 30-40_1	iBAQ 30-40_2	iBAQ 30-40_3	iBAQ 50-60_1	iBAQ 50-60_2	iBAQ 50-60_3	20	40	60	Average 20	Average 40	Average 60	Ratio 40/20	Pvalue 40/20	Significant 40/20
215	Zm00001d007084_P001	Histone H2B	Zm00001d007084_P001 pep chromosome:AGPv4:2:221914642:221915449:1 gene:Zm00001d007084 transcript:Zm00001d007084_T001 gene_biotype:protein_coding transcript_biotype:protein_coding description:Histone H2B [Source:UniProtKB/TrEMBL;Acc:A0A1D6F342]	7	1		583460	620050	18218000	16753000	14395000	7835500	2129300	6616600	2	3	3	601755	1.64553e+07	5.52713e+06	27.3456	0.00159732	+
902	Zm00001d028815_P001	Pathogenesis-related protein 10	Zm00001d028815_P001 pep chromosome:AGPv4:1:47440048:47441026:1 gene:Zm00001d028815 transcript:Zm00001d028815_T001 gene_biotype:protein_coding transcript_biotype:protein_coding description:Pathogenesis-related protein 10 [Source:UniProtKB/TrEMBL;Acc:Q29SB6]	8	7	1437100	19896000	1393400	144440000	137210000	112280000	80256000	299040000	213900000	3	3	3	7575500	131310000	197732000	17.3335	0.000426711	+
842	Zm00001d027539_P001	Zm00001d027539	Zm00001d027539_P001 pep chromosome:AGPv4:1:7844326:7845737:-1 gene:Zm00001d027539 transcript:Zm00001d027539_T001 gene_biotype:protein_coding transcript_biotype:protein_coding description:Zm00001d027539	4	3	1288500	379180		7720400	9120400	10712000	8136900	466940	849390	2	3	3	833840	9.18427e+06	3.15108e+06	11.0144	0.00560744	+
814	Zm00001d050100_P001	Histone H2B.2	Zm00001d050100_P001 pep chromosome:AGPv4:4:65618139:65618591:-1 gene:Zm00001d050100 transcript:Zm00001d050100_T001 gene_biotype:protein_coding transcript_biotype:protein_coding description:Histone H2B.2 [Source:UniProtKB/Swiss-Prot;Acc:P30756]	7	1	2329400	3899800	1530800	33309000	37187000	11260000	23201000	28964000	6960000	3	3	3	2.58667e+06	27252000	1.97083e+07	10.5356	0.0382659	+
560	Zm00001d016408_P001	Zm00001d016408	Zm00001d016408_P001 pep chromosome:AGPv4:5:161312545:161313404:1 gene:Zm00001d016408 transcript:Zm00001d016408_T001 gene_biotype:protein_coding transcript_biotype:protein_coding description:Zm00001d016408	3	3	8565400	11036000	15105000	75446000	106370000	123870000		7406300		3	3	1	11568800	1.01895e+08		8.80777	0.00320039	+
758	Zm00001d023664_P001	ABA-responsive protein	Zm00001d023664_P001 pep chromosome:AGPv4:10:14448534:14451513:1 gene:Zm00001d023664 transcript:Zm00001d023664_T001 gene_biotype:protein_coding transcript_biotype:protein_coding description:ABA-responsive protein [Source:UniProtKB/TrEMBL;Acc:K7TFB6]	3	3	548770	543530		4315400	5617500	3858100	2320600			2	3	1	546150	4597000		8.4171	0.00947818	+
365	Zm00001d011236_P001	Histone H2B	Zm00001d011236_P001 pep chromosome:AGPv4:8:144142073:144142525:-1 gene:Zm00001d011236 transcript:Zm00001d011236_T001 gene_biotype:protein_coding transcript_biotype:protein_coding description:Histone H2B [Source:UniProtKB/TrEMBL;Acc:B4FCM8]	7	1	1322200	1741200	1404700	10726000	10009000	6434500	8781300	8942500	1971400	3	3	3	1.48937e+06	9056500	6.56507e+06	6.08077	0.00475701	+
737	Zm00001d022420_P001	Stress responsive protein	Zm00001d022420_P001 pep chromosome:AGPv4:7:177288787:177289404:-1 gene:Zm00001d022420 transcript:Zm00001d022420_T001 gene_biotype:protein_coding transcript_biotype:protein_coding description:Stress responsive protein [Source:UniProtKB/TrEMBL;Acc:B6TF92]	4	2	2588300	1947100	2647100	12687000	13326000	17300000	5569400	948210	3155900	3	3	3	2.39417e+06	1.44377e+07	3.2245e+06	6.03035	0.001179	+
184	Zm00001d006213_P001	Histone H2A	Zm00001d006213_P001 pep chromosome:AGPv4:2:201970912:201971385:-1 gene:Zm00001d006213 transcript:Zm00001d006213_T001 gene_biotype:protein_coding transcript_biotype:protein_coding description:Histone H2A [Source:UniProtKB/TrEMBL;Acc:B6SI29]	4	1	2199100	2174500	1963200	12391000	12465000	11229000	2502400	5246900	10984000	3	3	3	2.11227e+06	1.20283e+07	6.24443e+06	5.69451	1.68683e-05	+
149	Zm00001d008295_P001	Zm00001d008295	Zm00001d008295_P001 pep chromosome:AGPv4:8:4446923:4452996:1 gene:Zm00001d008295 transcript:Zm00001d008295_T001 gene_biotype:protein_coding transcript_biotype:protein_coding description:Zm00001d008295	4	4	2438500	1337700	2881200	8374700	13684000	14469000	27421000	12592000	23709000	3	3	3	2.21913e+06	12175900	2.12407e+07	5.48678	0.00718775	+
1034	Zm00001d033931_P002	Alcohol dehydrogenase 1	Zm00001d033931_P002 pep chromosome:AGPv4:1:278821298:278825118:-1 gene:Zm00001d033931 transcript:Zm00001d033931_T002 gene_biotype:protein_coding transcript_biotype:protein_coding description:Alcohol dehydrogenase 1 [Source:UniProtKB/TrEMBL;Acc:Q43264]	12	10	976080	1327600	2540900	6632400	7696800	10908000	160860000	105360000	90763000	3	3	3	1614860	8412400	1.18994e+08	5.20937	0.00769097	+
1046	Zm00001d034388_P002	Zm00001d034388	Zm00001d034388_P002 pep chromosome:AGPv4:1:291662839:291669984:-1 gene:Zm00001d034388 transcript:Zm00001d034388_T002 gene_biotype:protein_coding transcript_biotype:protein_coding description:Zm00001d034388	13	3	648210	1200300	984930	3941100	6797000	2946100	4815500	2603500	456530	3	3	3	944480	4561400	2.62518e+06	4.82954	0.0360807	+
1572	Zm00001d053908_P001	Zm00001d053908	Zm00001d053908_P001 pep chromosome:AGPv4:4:243422436:243423185:-1 gene:Zm00001d053908 transcript:Zm00001d053908_T001 gene_biotype:protein_coding transcript_biotype:protein_coding description:Zm00001d053908	6	6	5008600	6294700	5448800	29245000	29842000	20362000	25368000	19734000	16108000	3	3	3	5.58403e+06	26483000	2.04033e+07	4.74263	0.00248834	+
594	Zm00001d017274_P001	Phenylalanine ammonia-lyase	Zm00001d017274_P001 pep chromosome:AGPv4:5:191418711:191422345:-1 gene:Zm00001d017274 transcript:Zm00001d017274_T001 gene_biotype:protein_coding transcript_biotype:protein_coding description:Phenylalanine ammonia-lyase [Source:UniProtKB/TrEMBL;Acc:B8A046]	8	2		115970	550940	1394400	1367900		6485500	652060	1860200	2	2	3	333455	1381150	2.99925e+06	4.14194	0.0406332	+
1238	Zm00001d040173_P001	Zm00001d040173	Zm00001d040173_P001 pep chromosome:AGPv4:3:30593009:30594535:1 gene:Zm00001d040173 transcript:Zm00001d040173_T001 gene_biotype:protein_coding transcript_biotype:protein_coding description:Zm00001d040173	6	6		1278500	845190		4086700	4627000	4917500	2883100	1375200	2	2	3	1061845	4356850	3058600	4.10309	0.0108657	+
1339	Zm00001d044246_P002	Histone H2A	Zm00001d044246_P002 pep chromosome:AGPv4:3:222967859:222968792:1 gene:Zm00001d044246 transcript:Zm00001d044246_T002 gene_biotype:protein_coding transcript_biotype:protein_coding description:Histone H2A [Source:UniProtKB/TrEMBL;Acc:B6SYW4]	4	1	5010600	1089000	1874400	10445000	9353100	11197000	4587900	7100800	7883600	3	3	3	2658000	10331700	6524100	3.88702	0.00426354	+
86	Zm00001d002842_P001	Remorin	Zm00001d002842_P001 pep chromosome:AGPv4:2:24286536:24291225:1 gene:Zm00001d002842 transcript:Zm00001d002842_T001 gene_biotype:protein_coding transcript_biotype:protein_coding description:Remorin [Source:UniProtKB/TrEMBL;Acc:B4G1B0]	10	10	9860800	27408000	25049000	76208000	81047000	66043000	56018000	26903000	21509000	3	3	3	20772600	7.44327e+07	34810000	3.58321	0.00160385	+
654	Zm00001d019045_P001	Histone H2A	Zm00001d019045_P001 pep chromosome:AGPv4:7:14093201:14093758:1 gene:Zm00001d019045 transcript:Zm00001d019045_T001 gene_biotype:protein_coding transcript_biotype:protein_coding description:Histone H2A [Source:UniProtKB/TrEMBL;Acc:B6SJU3]	4	1	3372200		4731000	14038000	13072000	15934000		8092500	1553200	2	3	2	4051600	14348000	4822850	3.54132	0.00330779	+
244	Zm00001d008189_P008	Zm00001d008189	Zm00001d008189_P008 pep chromosome:AGPv4:8:750465:754201:1 gene:Zm00001d008189 transcript:Zm00001d008189_T008 gene_biotype:protein_coding transcript_biotype:protein_coding description:Zm00001d008189	2	2		1143800	426310	2777600		2640200	1262200		677420	2	2	2	785055	2708900	969810	3.45059	0.0342084	+
419	Zm00001d012561_P001	Cysteine proteinase inhibitor	Zm00001d012561_P001 pep chromosome:AGPv4:8:176655420:176657307:-1 gene:Zm00001d012561 transcript:Zm00001d012561_T001 gene_biotype:protein_coding transcript_biotype:protein_coding description:Cysteine proteinase inhibitor [Source:UniProtKB/TrEMBL;Acc:P93627]	4	3	2078400	5549100	3445700	10778000	14176000	13092000	44191000		8834900	3	3	2	3.69107e+06	12682000	26512950	3.43586	0.00320454	+
642	Zm00001d018857_P001	Zm00001d018857	Zm00001d018857_P001 pep chromosome:AGPv4:7:7501793:7502779:-1 gene:Zm00001d018857 transcript:Zm00001d018857_T001 gene_biotype:protein_coding transcript_biotype:protein_coding description:Zm00001d018857	4	3		1210300	892740	3467300	4055300	2697800	3465100		499310	2	3	2	1051520	3406800	1982205	3.23988	0.0202428	+
102	Zm00001d003271_P001	Peptide methionine sulfoxide reductase	Zm00001d003271_P001 pep chromosome:AGPv4:2:38437219:38439671:1 gene:Zm00001d003271 transcript:Zm00001d003271_T001 gene_biotype:protein_coding transcript_biotype:protein_coding description:Peptide methionine sulfoxide reductase [Source:UniProtKB/TrEMBL;Acc:B6TNT5]	3	2	848710	3075900	1007700	5092300	4408400	6237300	6897900	5055700	2621300	3	3	3	1.6441e+06	5246000	4858300	3.1908	0.0157479	+
741	Zm00001d022463_P001	60S ribosomal protein L22-2	Zm00001d022463_P001 pep chromosome:AGPv4:7:178165232:178167051:-1 gene:Zm00001d022463 transcript:Zm00001d022463_T001 gene_biotype:protein_coding transcript_biotype:protein_coding description:60S ribosomal protein L22-2 [Source:UniProtKB/TrEMBL;Acc:B4FCK9]	4	4	4483500	2529900	2488200	6750900	11115000	11469000	21241000	712730	6623400	3	3	3	3167200	9778300	9525710	3.08736	0.0161632	+
1322	Zm00001d043632_P003	Zm00001d043632	Zm00001d043632_P003 pep chromosome:AGPv4:3:205644486:205647560:1 gene:Zm00001d043632 transcript:Zm00001d043632_T003 gene_biotype:protein_coding transcript_biotype:protein_coding description:Zm00001d043632	10	3	1495600	1880800	2848000	6867500	8071100	3590800		1256800	2561900	3	3	2	2074800	6.17647e+06	1909350	2.9769	0.0426313	+
906	Zm00001d038522_P001	Zm00001d038522	Zm00001d038522_P001 pep chromosome:AGPv4:6:159140146:159145958:-1 gene:Zm00001d038522 transcript:Zm00001d038522_T001 gene_biotype:protein_coding transcript_biotype:protein_coding description:Zm00001d038522	1	1	400680	657070	578570	1269600	1933300					3	2	0	545440	1601450		2.93607	0.0285721	+
200	Zm00001d006667_P001	Zm00001d006667	Zm00001d006667_P001 pep chromosome:AGPv4:2:213889759:213895829:1 gene:Zm00001d006667 transcript:Zm00001d006667_T001 gene_biotype:protein_coding transcript_biotype:protein_coding description:Zm00001d006667	3	3	2254700		1103200	5326000	4908400	4000300	19268000	6125800	7008600	2	3	3	1678950	4744900	10800800	2.82611	0.0190286	+
799	Zm00001d025103_P001	Amine oxidase	Zm00001d025103_P001 pep chromosome:AGPv4:10:104219161:104224390:-1 gene:Zm00001d025103 transcript:Zm00001d025103_T001 gene_biotype:protein_coding transcript_biotype:protein_coding description:Amine oxidase [Source:UniProtKB/TrEMBL;Acc:K7U2E4]	2	2		153710	197340	571300	517800	335490		198420		2	3	1	175525	474863		2.70539	0.0493684	+
488	Zm00001d014001_P001	Zm00001d014001	Zm00001d014001_P001 pep chromosome:AGPv4:5:28204196:28209403:-1 gene:Zm00001d014001 transcript:Zm00001d014001_T001 gene_biotype:protein_coding transcript_biotype:protein_coding description:Zm00001d014001	1	1	156150	183870		453020	466190					2	2	0	170010	459605		2.7034	0.00279585	+
935	Zm00001d030199_P002	Peroxidase	Zm00001d030199_P002 pep chromosome:AGPv4:1:112977908:112980114:1 gene:Zm00001d030199 transcript:Zm00001d030199_T002 gene_biotype:protein_coding transcript_biotype:protein_coding description:Peroxidase [Source:UniProtKB/TrEMBL;Acc:A0A1D6KAW3]	4	4	5917700	1524000	4810100	13129000	11066000	8797200	27454000		20365000	3	3	2	4.08393e+06	10997400	23909500	2.69285	0.0190608	+
115	Zm00001d003857_P001	Calnexin	Zm00001d003857_P001 pep chromosome:AGPv4:2:63033369:63037024:-1 gene:Zm00001d003857 transcript:Zm00001d003857_T001 gene_biotype:protein_coding transcript_biotype:protein_coding description:Calnexin [Source:UniProtKB/TrEMBL;Acc:B6TNF1]	11	8	1969100	3357700	2501500	8835900	5219100	6945500	11886000	3257700	2844400	3	3	3	2.60943e+06	7.00017e+06	5.99603e+06	2.68264	0.0172444	+
1522	Zm00001d051872_P001	Aquaporin PIP1-5	Zm00001d051872_P001 pep chromosome:AGPv4:4:172964877:172966249:-1 gene:Zm00001d051872 transcript:Zm00001d051872_T001 gene_biotype:protein_coding transcript_biotype:protein_coding gene_symbol:PIP1-5 description:Aquaporin PIP1-5 [Source:UniProtKB/Swiss-Prot;Acc:Q9AR14]	2	2	11609000	19223000	13666000	36705000	48946000	32950000	41177000	22369000	20125000	3	3	3	1.48327e+07	3.95337e+07	2.78903e+07	2.66531	0.00982652	+
656	Zm00001d019100_P001	Zm00001d019100	Zm00001d019100_P001 pep chromosome:AGPv4:7:16651548:16654382:1 gene:Zm00001d019100 transcript:Zm00001d019100_T001 gene_biotype:protein_coding transcript_biotype:protein_coding description:Zm00001d019100	1	1	1224600	1001500	1182900	2486600	3028500	3229500		545260		3	3	1	1.13633e+06	2.91487e+06		2.56515	0.00156112	+
1345	Zm00001d044434_P001	Zm00001d044434	Zm00001d044434_P001 pep chromosome:AGPv4:3:227914572:227919577:-1 gene:Zm00001d044434 transcript:Zm00001d044434_T001 gene_biotype:protein_coding transcript_biotype:protein_coding description:Zm00001d044434	3	3	965350	447890	951770	1486600	2261400	2250600	565130	655900		3	3	2	788337	1.99953e+06	610515	2.5364	0.0170416	+
810	Zm00001d025660_P001	Ras-related protein Rab-2-B	Zm00001d025660_P001 pep chromosome:AGPv4:10:125342471:125344978:1 gene:Zm00001d025660 transcript:Zm00001d025660_T001 gene_biotype:protein_coding transcript_biotype:protein_coding gene_symbol:RAB2B description:Ras-related protein Rab-2-B [Source:UniProtKB/Swiss-Prot;Acc:P49104]	4	2	773890		475370	1461900	1779500	1431900	9124600		6195800	2	3	2	624630	1.55777e+06	7660200	2.4939	0.0142853	+
1312	Zm00001d043175_P003	Cysteine proteinase inhibitor	Zm00001d043175_P003 pep chromosome:AGPv4:3:190628861:190634540:-1 gene:Zm00001d043175 transcript:Zm00001d043175_T003 gene_biotype:protein_coding transcript_biotype:protein_coding description:Cysteine proteinase inhibitor [Source:UniProtKB/TrEMBL;Acc:B6TMF0]	4	3		1734800	2520800	4611100	6697000	4537400	9662900		3024300	2	3	2	2127800	5.28183e+06	6343600	2.4823	0.0461996	+
297	Zm00001d009417_P003	Zm00001d009417	Zm00001d009417_P003 pep chromosome:AGPv4:8:63479686:63482511:-1 gene:Zm00001d009417 transcript:Zm00001d009417_T003 gene_biotype:protein_coding transcript_biotype:protein_coding description:Zm00001d009417	3	2		7653700	9188900	17485000	21444000	23601000	12921000	11172000		2	3	2	8421300	2.08433e+07	12046500	2.47507	0.013706	+
1415	Zm00001d047638_P001	Zm00001d047638	Zm00001d047638_P001 pep chromosome:AGPv4:9:137806640:137809629:-1 gene:Zm00001d047638 transcript:Zm00001d047638_T001 gene_biotype:protein_coding transcript_biotype:protein_coding description:Zm00001d047638	7	7	2561100	617100	1808000	4081700	3164500	5068800	8922400	4103000	1349500	3	3	3	1.66207e+06	4105000	4.79163e+06	2.46982	0.036359	+
945	Zm00001d030694_P002	Zm00001d030694	Zm00001d030694_P002 pep chromosome:AGPv4:1:153742904:153749365:1 gene:Zm00001d030694 transcript:Zm00001d030694_T002 gene_biotype:protein_coding transcript_biotype:protein_coding description:Zm00001d030694	8	8	945060	2458000	1671600	3835200	3466200	5218000	4593200	1867100	377330	3	3	3	1.69155e+06	4.17313e+06	2279210	2.46704	0.022755	+
818	Zm00001d026254_P001	Zm00001d026254	Zm00001d026254_P001 pep chromosome:AGPv4:10:142134479:142136691:1 gene:Zm00001d026254 transcript:Zm00001d026254_T001 gene_biotype:protein_coding transcript_biotype:protein_coding description:Zm00001d026254	7	3	5044600	4206100	5448700	10593000	9482500	15432000	10280000	2338500	6226100	3	3	3	4899800	1.18358e+07	6.28153e+06	2.41557	0.0204108	+
1545	Zm00001d052985_P001	Zm00001d052985	Zm00001d052985_P001 pep chromosome:AGPv4:4:207561707:207563124:1 gene:Zm00001d052985 transcript:Zm00001d052985_T001 gene_biotype:protein_coding transcript_biotype:protein_coding description:Zm00001d052985	1	1	5129800	16508000	15012000	33440000	21559000	33482000	23440000	16199000		3	3	2	12216600	2.94937e+07	19819500	2.41423	0.0317548	+
1209	Zm00001d039173_P007	Zm00001d039173	Zm00001d039173_P007 pep chromosome:AGPv4:6:171778244:171780016:1 gene:Zm00001d039173 transcript:Zm00001d039173_T007 gene_biotype:protein_coding transcript_biotype:protein_coding description:Zm00001d039173	9	9	14979000	10827000	5904200	22438000	21534000	32014000	7260200	8862200	5744100	3	3	3	1.05701e+07	2.53287e+07	7.28883e+06	2.39626	0.0256529	+
1222	Zm00001d039535_P001	Zm00001d039535	Zm00001d039535_P001 pep chromosome:AGPv4:3:7479692:7482979:-1 gene:Zm00001d039535 transcript:Zm00001d039535_T001 gene_biotype:protein_coding transcript_biotype:protein_coding description:Zm00001d039535	5	5	1810800	1421400	2146800	3567200	3942700	5242100	8976700	309130	1821700	3	3	3	1793000	4.25067e+06	3702510	2.3707	0.0110193	+
366	Zm00001d011278_P003	Hydrogen-transporting ATP synthase, rotational mechanism	Zm00001d011278_P003 pep chromosome:AGPv4:8:145554012:145556626:-1 gene:Zm00001d011278 transcript:Zm00001d011278_T003 gene_biotype:protein_coding transcript_biotype:protein_coding description:Hydrogen-transporting ATP synthase, rotational mechanism [Source:UniProtKB/TrEMBL;Acc:B6SIP2]	4	4	3257400	6533300	6328300	9966900	13533000	14459000	17432000	3151500	5878600	3	3	3	5373000	1.2653e+07	8820700	2.35492	0.0136436	+
1033	Zm00001d033925_P001	Zm00001d033925	Zm00001d033925_P001 pep chromosome:AGPv4:1:278704407:278706905:-1 gene:Zm00001d033925 transcript:Zm00001d033925_T001 gene_biotype:protein_coding transcript_biotype:protein_coding description:Zm00001d033925	7	7	22513000	26489000	30817000	64989000	62399000	58013000	119600000	32140000	38069000	3	3	3	2.66063e+07	6.18003e+07	6.32697e+07	2.32277	0.000363335	+
1134	Zm00001d037326_P002	DNA repair protein RAD23	Zm00001d037326_P002 pep chromosome:AGPv4:6:121213594:121219719:-1 gene:Zm00001d037326 transcript:Zm00001d037326_T002 gene_biotype:protein_coding transcript_biotype:protein_coding description:DNA repair protein RAD23 [Source:UniProtKB/TrEMBL;Acc:B6TB61]	2	1	1385400	1747600	1061400	2417300	3525100	3782500	2099400	1674600	1885500	3	3	3	1.39813e+06	3.24163e+06	1886500	2.31854	0.0164185	+
1281	Zm00001d041963_P001	Cytochrome b5	Zm00001d041963_P001 pep chromosome:AGPv4:3:145908685:145910821:-1 gene:Zm00001d041963 transcript:Zm00001d041963_T001 gene_biotype:protein_coding transcript_biotype:protein_coding description:Cytochrome b5 [Source:UniProtKB/TrEMBL;Acc:B4FKH7]	3	1	1197300	1558500	2046300	2719100	4517000	3836800	18044000	1562100	8054900	3	3	3	1600700	3.69097e+06	9.22033e+06	2.30585	0.0225494	+
618	Zm00001d018187_P001	Zm00001d018187	Zm00001d018187_P001 pep chromosome:AGPv4:5:216017754:216022412:-1 gene:Zm00001d018187 transcript:Zm00001d018187_T001 gene_biotype:protein_coding transcript_biotype:protein_coding description:Zm00001d018187	5	5	7954800	5800000	9393100	18869000	21871000	12118000	10629000	709880	3545000	3	3	3	7.71597e+06	1.76193e+07	4.96129e+06	2.28349	0.0320098	+
765	Zm00001d023943_P007	Zm00001d023943	Zm00001d023943_P007 pep chromosome:AGPv4:10:30683462:30693979:-1 gene:Zm00001d023943 transcript:Zm00001d023943_T007 gene_biotype:protein_coding transcript_biotype:protein_coding description:Zm00001d023943	5	5	547510	2002100	1888500	3362600	3594600	3075600	1767500			3	3	1	1479370	3.34427e+06		2.2606	0.0190841	+
1565	Zm00001d053738_P004	DNA repair protein RAD23-1	Zm00001d053738_P004 pep chromosome:AGPv4:4:240110934:240115360:1 gene:Zm00001d053738 transcript:Zm00001d053738_T004 gene_biotype:protein_coding transcript_biotype:protein_coding description:DNA repair protein RAD23-1 [Source:UniProtKB/TrEMBL;Acc:B6T790]	3	2	683850	832430	812870	1650300	1950000	1646000		1070800	833910	3	3	2	776383	1.74877e+06	952355	2.25245	0.000932617	+
639	Zm00001d018738_P001	Zm00001d018738	Zm00001d018738_P001 pep chromosome:AGPv4:7:3653618:3654109:1 gene:Zm00001d018738 transcript:Zm00001d018738_T001 gene_biotype:protein_coding transcript_biotype:protein_coding description:Zm00001d018738	2	2	8117600	13564000	8345800		24586000	19733000	34520000	31337000	26061000	3	2	3	1.00091e+07	22159500	3.06393e+07	2.21393	0.025314	+
1015	Zm00001d033204_P001	Zm00001d033204	Zm00001d033204_P001 pep chromosome:AGPv4:1:254163170:254168845:1 gene:Zm00001d033204 transcript:Zm00001d033204_T001 gene_biotype:protein_coding transcript_biotype:protein_coding description:Zm00001d033204	7	4	5500700	6020900	2020500	11011000	10317000	8529300	15591000	1488700	8020600	3	3	3	4.51403e+06	9.95243e+06	8.36677e+06	2.20478	0.0202601	+
1470	Zm00001d049830_P001	Zm00001d049830	Zm00001d049830_P001 pep chromosome:AGPv4:4:46813744:46816659:1 gene:Zm00001d049830 transcript:Zm00001d049830_T001 gene_biotype:protein_coding transcript_biotype:protein_coding description:Zm00001d049830	3	1	7314500	6249600	7806800	18252000	18378000	9827900	6534200	10072000	9486900	3	3	3	7.12363e+06	1.5486e+07	8697700	2.17389	0.0433551	+
1095	Zm00001d035902_P001	60S ribosomal protein L9	Zm00001d035902_P001 pep chromosome:AGPv4:6:58858227:58859863:-1 gene:Zm00001d035902 transcript:Zm00001d035902_T001 gene_biotype:protein_coding transcript_biotype:protein_coding description:60S ribosomal protein L9 [Source:UniProtKB/TrEMBL;Acc:B6SI39]	7	7	10047000	11789000	13186000	20386000	29156000	25744000	31355000	3798600	7062100	3	3	3	11674000	2.50953e+07	14071900	2.14968	0.00773781	+
1574	Zm00001d053983_P003	Zm00001d053983	Zm00001d053983_P003 pep chromosome:AGPv4:4:244581853:244585737:-1 gene:Zm00001d053983 transcript:Zm00001d053983_T003 gene_biotype:protein_coding transcript_biotype:protein_coding description:Zm00001d053983	6	6	4881600	8883400	6005900	16824000	13142000	12326000	6738000	2535800	5112900	3	3	3	6590300	1.40973e+07	4.79557e+06	2.1391	0.0147164	+
931	Zm00001d029965_P001	Zm00001d029965	Zm00001d029965_P001 pep chromosome:AGPv4:1:96701518:96704228:1 gene:Zm00001d029965 transcript:Zm00001d029965_T001 gene_biotype:protein_coding transcript_biotype:protein_coding description:Zm00001d029965	3	2	1080200	1271100	1447100		2362800	3022300				3	2	0	1.26613e+06	2692550		2.12659	0.0148061	+
1519	Zm00001d051742_P001	T-complex protein 1 subunit delta	Zm00001d051742_P001 pep chromosome:AGPv4:4:168615582:168622676:-1 gene:Zm00001d051742 transcript:Zm00001d051742_T001 gene_biotype:protein_coding transcript_biotype:protein_coding description:T-complex protein 1 subunit delta [Source:UniProtKB/TrEMBL;Acc:B4F8V9]	3	1	692380	617320		1263600	1505800		772580	536740		2	2	2	654850	1384700	654660	2.11453	0.0288746	+
1342	Zm00001d044288_P001	Zm00001d044288	Zm00001d044288_P001 pep chromosome:AGPv4:3:224349905:224352639:1 gene:Zm00001d044288 transcript:Zm00001d044288_T001 gene_biotype:protein_coding transcript_biotype:protein_coding description:Zm00001d044288	1	1	204150		323110	569240		524860		221430		2	2	1	263630	547050		2.07507	0.0466876	+
1520	Zm00001d051754_P002	Zm00001d051754	Zm00001d051754_P002 pep chromosome:AGPv4:4:168916658:168920019:-1 gene:Zm00001d051754 transcript:Zm00001d051754_T002 gene_biotype:protein_coding transcript_biotype:protein_coding description:Zm00001d051754	6	4		287190	391700	695760	795950	611260	2116400	857410	1601500	2	3	3	339445	700990	1.5251e+06	2.06511	0.0196866	+
1467	Zm00001d049683_P001	Zm00001d049683	Zm00001d049683_P001 pep chromosome:AGPv4:4:39935779:39938082:-1 gene:Zm00001d049683 transcript:Zm00001d049683_T001 gene_biotype:protein_coding transcript_biotype:protein_coding description:Zm00001d049683	5	5	1430300	3366900	1661700	4344400	4347800	4542400	6952200	3546100	2103000	3	3	3	2.15297e+06	4.41153e+06	4.20043e+06	2.04905	0.0212472	+
111	Zm00001d025413_P002	Zm00001d025413	Zm00001d025413_P002 pep chromosome:AGPv4:10:117927675:117931068:1 gene:Zm00001d025413 transcript:Zm00001d025413_T002 gene_biotype:protein_coding transcript_biotype:protein_coding description:Zm00001d025413	3	3	8429200	3768000	7431400	16803000	13012000	10255000	17792000	3192800	14370000	3	3	3	6.54287e+06	1.33567e+07	1.17849e+07	2.04141	0.0451665	+
354	Zm00001d011087_P001	Zm00001d011087	Zm00001d011087_P001 pep chromosome:AGPv4:8:138475456:138478174:1 gene:Zm00001d011087 transcript:Zm00001d011087_T001 gene_biotype:protein_coding transcript_biotype:protein_coding description:Zm00001d011087	11	2	10707000	15787000	17857000	23418000	33645000	33461000	49122000	31898000	51642000	3	3	3	1.47837e+07	3.01747e+07	4.42207e+07	2.04108	0.0182021	+
242	Zm00001d018758_P004	Zm00001d018758	Zm00001d018758_P004 pep chromosome:AGPv4:7:4404291:4407344:1 gene:Zm00001d018758 transcript:Zm00001d018758_T004 gene_biotype:protein_coding transcript_biotype:protein_coding description:Zm00001d018758	6	6	1588900	1865800	1503400	2520600	4399800	3191400	3193700	2004700	923640	3	3	3	1652700	3370600	2040680	2.03945	0.0374974	+
1420	Zm00001d047787_P001	Histone H2A	Zm00001d047787_P001 pep chromosome:AGPv4:9:141785644:141786727:1 gene:Zm00001d047787 transcript:Zm00001d047787_T001 gene_biotype:protein_coding transcript_biotype:protein_coding description:Histone H2A [Source:UniProtKB/TrEMBL;Acc:B4FMH5]	4	1	9405200	9676700	8937800	20576000	21202000	14459000	8339300	18613000	12015000	3	3	3	9339900	1.87457e+07	12989100	2.00705	0.0121473	+
1299	Zm00001d042540_P004	Lipoxygenase	Zm00001d042540_P004 pep chromosome:AGPv4:3:171277704:171281308:1 gene:Zm00001d042540 transcript:Zm00001d042540_T004 gene_biotype:protein_coding transcript_biotype:protein_coding description:Lipoxygenase [Source:UniProtKB/TrEMBL;Acc:A0A1D6N522]	9	5	3102600	4383300	4716100	939350	2419800	2030100	1421600	1533100	596260	3	3	3	4.06733e+06	1.79642e+06	1.18365e+06	0.441669	0.0265224	+
477	Zm00001d013737_P001	Zm00001d013737	Zm00001d013737_P001 pep chromosome:AGPv4:5:18922953:18925765:-1 gene:Zm00001d013737 transcript:Zm00001d013737_T001 gene_biotype:protein_coding transcript_biotype:protein_coding description:Zm00001d013737	3	3	3074800	6089600	4865100	1999400	1857600	2307300	3843000	1901200	1372100	3	3	3	4676500	2.05477e+06	2372100	0.439381	0.04151	+
92	Zm00001d002901_P001	Peroxidase	Zm00001d002901_P001 pep chromosome:AGPv4:2:26183514:26184548:-1 gene:Zm00001d002901 transcript:Zm00001d002901_T001 gene_biotype:protein_coding transcript_biotype:protein_coding description:Peroxidase [Source:UniProtKB/TrEMBL;Acc:B4FG39]	8	8	41047000	47942000	52910000	21243000	13536000	26598000	35497000	29724000	16540000	3	3	3	4.72997e+07	20459000	2.72537e+07	0.43254	0.00632506	+
867	Zm00001d028260_P003	Glutamine synthetase	Zm00001d028260_P003 pep chromosome:AGPv4:1:28169237:28171914:-1 gene:Zm00001d028260 transcript:Zm00001d028260_T003 gene_biotype:protein_coding transcript_biotype:protein_coding description:Glutamine synthetase [Source:UniProtKB/TrEMBL;Acc:A0A1D6JTN6]	6	4	42239000	61819000	48438000	25680000	23310000	11619000	81214000	40243000	45798000	3	3	3	50832000	20203000	5.57517e+07	0.397446	0.0133009	+
900	Zm00001d047697_P002	40S ribosomal protein S28	Zm00001d047697_P002 pep chromosome:AGPv4:9:139474060:139475702:1 gene:Zm00001d047697 transcript:Zm00001d047697_T002 gene_biotype:protein_coding transcript_biotype:protein_coding description:40S ribosomal protein S28 [Source:UniProtKB/TrEMBL;Acc:B4FW18]	4	4	126980000		143760000	35862000	33183000	74738000	43973000		30912000	2	3	2	135370000	4.79277e+07	37442500	0.354049	0.0177557	+
378	Zm00001d043991_P001	Vacuolar ATP synthase subunit E	Zm00001d043991_P001 pep chromosome:AGPv4:3:215828080:215837379:-1 gene:Zm00001d043991 transcript:Zm00001d043991_T001 gene_biotype:protein_coding transcript_biotype:protein_coding description:Vacuolar ATP synthase subunit E [Source:UniProtKB/TrEMBL;Acc:B6T2T0]	5	5	9215300	7406600	10813000	5011300	1114700	3366400	17921000		6224200	3	3	2	9.14497e+06	3.16413e+06	12072600	0.345997	0.016227	+
1309	Zm00001d043086_P005	Zm00001d043086	Zm00001d043086_P005 pep chromosome:AGPv4:3:188769744:188774326:-1 gene:Zm00001d043086 transcript:Zm00001d043086_T005 gene_biotype:protein_coding transcript_biotype:protein_coding description:Zm00001d043086	14	5	13500000	10683000	12317000	3148600	2790200	6678800	21609000	4897700	5438500	3	3	3	1.21667e+07	4.20587e+06	10648400	0.345688	0.0058492	+
502	Zm00001d014467_P001	Peroxidase	Zm00001d014467_P001 pep chromosome:AGPv4:5:49119308:49122774:1 gene:Zm00001d014467 transcript:Zm00001d014467_T001 gene_biotype:protein_coding transcript_biotype:protein_coding description:Peroxidase [Source:UniProtKB/TrEMBL;Acc:C0PKS1]	6	6	19166000	13691000	13797000	2824900	3181900	2218700	16681000	9844500	10311000	3	3	3	1.55513e+07	2.74183e+06	1.22788e+07	0.176309	0.00218942	+
1300	Zm00001d042541_P003	Lipoxygenase	Zm00001d042541_P003 pep chromosome:AGPv4:3:171421717:171425401:1 gene:Zm00001d042541 transcript:Zm00001d042541_T003 gene_biotype:protein_coding transcript_biotype:protein_coding description:Lipoxygenase [Source:UniProtKB/TrEMBL;Acc:A0A1D6N531]	13	9	9172000	7838800	6688500	1377600	958970	774550	2580300	801650	695930	3	3	3	7.89977e+06	1037040	1.35929e+06	0.131275	0.000749619	+
57	Zm00001d002035_P001	Nuclease PA3	Zm00001d002035_P001 pep chromosome:AGPv4:2:4821035:4823880:-1 gene:Zm00001d002035 transcript:Zm00001d002035_T001 gene_biotype:protein_coding transcript_biotype:protein_coding description:Nuclease PA3 [Source:UniProtKB/TrEMBL;Acc:B6T329]	2	2	2666100	4133500					2836800	7708200	2697200	2	0	3	3399800		4.41407e+06			20
70	Zm00001d002326_P003	Zm00001d002326	Zm00001d002326_P003 pep chromosome:AGPv4:2:10330318:10335434:-1 gene:Zm00001d002326 transcript:Zm00001d002326_T003 gene_biotype:protein_coding transcript_biotype:protein_coding description:Zm00001d002326	2	2	1912600	453270	1564300				523710		623060	3	0	2	1.31006e+06		573385			20
85	Zm00001d002823_P001	Zm00001d002823	Zm00001d002823_P001 pep chromosome:AGPv4:2:23768922:23777897:-1 gene:Zm00001d002823 transcript:Zm00001d002823_T001 gene_biotype:protein_coding transcript_biotype:protein_coding description:Zm00001d002823	5	4	593240		908550							2	0	0	750895					20
99	Zm00001d003147_P001	Zm00001d003147	Zm00001d003147_P001 pep chromosome:AGPv4:2:33764519:33769876:1 gene:Zm00001d003147 transcript:Zm00001d003147_T001 gene_biotype:protein_coding transcript_biotype:protein_coding description:Zm00001d003147	1	1		340890	178750				1447600	272820		2	0	2	259820		860210			20
105	Zm00001d003457_P001	Zm00001d003457	Zm00001d003457_P001 pep chromosome:AGPv4:2:44953548:44954798:-1 gene:Zm00001d003457 transcript:Zm00001d003457_T001 gene_biotype:protein_coding transcript_biotype:protein_coding description:Zm00001d003457	1	1	2817700	4019200	5759000						3024800	3	0	1	4.19863e+06					20
163	Zm00001d005631_P001	Dendritic cell-derived ubiquitin-like protein	Zm00001d005631_P001 pep chromosome:AGPv4:2:181237525:181241171:-1 gene:Zm00001d005631 transcript:Zm00001d005631_T001 gene_biotype:protein_coding transcript_biotype:protein_coding description:Dendritic cell-derived ubiquitin-like protein [Source:UniProtKB/TrEMBL;Acc:B6UG62]	1	1	506840	657870								2	0	0	582355					20
168	Zm00001d005812_P003	Zm00001d005812	Zm00001d005812_P003 pep chromosome:AGPv4:2:189451026:189456216:-1 gene:Zm00001d005812 transcript:Zm00001d005812_T003 gene_biotype:protein_coding transcript_biotype:protein_coding description:Zm00001d005812	3	3		3620700	2705200				789150	3493800		2	0	2	3162950		2141475			20
313	Zm00001d009749_P021	Zm00001d009749	Zm00001d009749_P021 pep chromosome:AGPv4:8:79544974:79548032:1 gene:Zm00001d009749 transcript:Zm00001d009749_T021 gene_biotype:protein_coding transcript_biotype:protein_coding description:Zm00001d009749	1	1	518180	1824200	1462900						591400	3	0	1	1.26843e+06					20
528	Zm00001d015208_P001	Zm00001d015208	Zm00001d015208_P001 pep chromosome:AGPv4:5:79389803:79394795:1 gene:Zm00001d015208 transcript:Zm00001d015208_T001 gene_biotype:protein_coding transcript_biotype:protein_coding description:Zm00001d015208	2	2	140710		114230						122710	2	0	1	127470					20
573	Zm00001d016704_P001	Hydrolase, carbon-nitrogen family	Zm00001d016704_P001 pep chromosome:AGPv4:5:173174126:173178848:-1 gene:Zm00001d016704 transcript:Zm00001d016704_T001 gene_biotype:protein_coding transcript_biotype:protein_coding description:Hydrolase, carbon-nitrogen family [Source:UniProtKB/TrEMBL;Acc:B6TKZ3]	1	1	1201200	1331900	1279400					1413800	1381700	3	0	2	1.27083e+06		1397750			20
635	Zm00001d018627_P001	Zm00001d018627	Zm00001d018627_P001 pep chromosome:AGPv4:7:1335710:1339124:-1 gene:Zm00001d018627 transcript:Zm00001d018627_T001 gene_biotype:protein_coding transcript_biotype:protein_coding description:Zm00001d018627	2	2	2510700		2207900							2	0	0	2359300					20
637	Zm00001d018724_P005	Zm00001d018724	Zm00001d018724_P005 pep chromosome:AGPv4:7:3127917:3138228:-1 gene:Zm00001d018724 transcript:Zm00001d018724_T005 gene_biotype:protein_coding transcript_biotype:protein_coding description:Zm00001d018724	1	1	1098100	667670								2	0	0	882885					20
670	Zm00001d019600_P004	WRKY transcription factor	Zm00001d019600_P004 pep chromosome:AGPv4:7:45977263:45983293:1 gene:Zm00001d019600 transcript:Zm00001d019600_T004 gene_biotype:protein_coding transcript_biotype:protein_coding description:WRKY transcription factor [Source:UniProtKB/TrEMBL;Acc:F1DJW2]	1	1		2213800	1402900					1307800		2	0	1	1808350					20
715	Zm00001d021709_P001	Isopentenyl pyrophosphate isomerase	Zm00001d021709_P001 pep chromosome:AGPv4:7:160908408:160912025:1 gene:Zm00001d021709 transcript:Zm00001d021709_T001 gene_biotype:protein_coding transcript_biotype:protein_coding description:Isopentenyl pyrophosphate isomerase [Source:UniProtKB/TrEMBL;Acc:Q71RX2]	4	4	2045500	2978800	1854000				6054100	869540		3	0	2	2.29277e+06		3461820			20
723	Zm00001d022043_P001	Zm00001d022043	Zm00001d022043_P001 pep chromosome:AGPv4:7:168534602:168539985:1 gene:Zm00001d022043 transcript:Zm00001d022043_T001 gene_biotype:protein_coding transcript_biotype:protein_coding description:Zm00001d022043	1	1		702060	497980							2	0	0	600020					20
789	Zm00001d024903_P001	Putative heat shock protein 90 family protein	Zm00001d024903_P001 pep chromosome:AGPv4:10:93908317:93911235:1 gene:Zm00001d024903 transcript:Zm00001d024903_T001 gene_biotype:protein_coding transcript_biotype:protein_coding description:Putative heat shock protein 90 family protein [Source:UniProtKB/TrEMBL;Acc:C0P4Q3]	9	2	291470	2145300	2392400							3	0	0	1.60972e+06					20
793	Zm00001d024963_P001	Glutathione S-transferase GSTU6	Zm00001d024963_P001 pep chromosome:AGPv4:10:96969512:96970459:-1 gene:Zm00001d024963 transcript:Zm00001d024963_T001 gene_biotype:protein_coding transcript_biotype:protein_coding description:Glutathione S-transferase GSTU6 [Source:UniProtKB/TrEMBL;Acc:B6TL20]	1	1	1938600		2117300				2429400			2	0	1	2027950					20
798	Zm00001d025100_P017	Zm00001d025100	Zm00001d025100_P017 pep chromosome:AGPv4:10:104005383:104026728:-1 gene:Zm00001d025100 transcript:Zm00001d025100_T017 gene_biotype:protein_coding transcript_biotype:protein_coding description:Zm00001d025100	3	3	1342100	2268800					2073300			2	0	1	1805450					20
806	Zm00001d025398_P012	Zm00001d025398	Zm00001d025398_P012 pep chromosome:AGPv4:10:117000252:117004368:1 gene:Zm00001d025398 transcript:Zm00001d025398_T012 gene_biotype:protein_coding transcript_biotype:protein_coding description:Zm00001d025398	1	1	651640		576130							2	0	0	613885					20
815	Zm00001d025984_P002	Glutamate dehydrogenase	Zm00001d025984_P002 pep chromosome:AGPv4:10:135302926:135307067:1 gene:Zm00001d025984 transcript:Zm00001d025984_T002 gene_biotype:protein_coding transcript_biotype:protein_coding description:Glutamate dehydrogenase [Source:UniProtKB/TrEMBL;Acc:B4FFP2]	2	2		807170	3653400							2	0	0	2230285					20
819	Zm00001d026265_P002	Zm00001d026265	Zm00001d026265_P002 pep chromosome:AGPv4:10:142361348:142368000:-1 gene:Zm00001d026265 transcript:Zm00001d026265_T002 gene_biotype:protein_coding transcript_biotype:protein_coding description:Zm00001d026265	3	3	497570		379170				420600			2	0	1	438370					20
872	Zm00001d028436_P002	V-type proton ATPase subunit a	Zm00001d028436_P002 pep chromosome:AGPv4:1:34959924:34966577:1 gene:Zm00001d028436 transcript:Zm00001d028436_T002 gene_biotype:protein_coding transcript_biotype:protein_coding description:V-type proton ATPase subunit a [Source:UniProtKB/TrEMBL;Acc:A0A1D6JW69]	4	4	178360		159460						1429100	2	0	1	168910					20
1016	Zm00001d033286_P001	Phenylalanine ammonia-lyase	Zm00001d033286_P001 pep chromosome:AGPv4:1:257622515:257624760:1 gene:Zm00001d033286 transcript:Zm00001d033286_T001 gene_biotype:protein_coding transcript_biotype:protein_coding description:Phenylalanine ammonia-lyase [Source:UniProtKB/TrEMBL;Acc:A0A1D6KXF9]	2	2	1051400	404500	988550							3	0	0	814817					20
1140	Zm00001d037546_P022	Zm00001d037546	Zm00001d037546_P022 pep chromosome:AGPv4:6:128894602:128909608:1 gene:Zm00001d037546 transcript:Zm00001d037546_T022 gene_biotype:protein_coding transcript_biotype:protein_coding description:Zm00001d037546	2	2	6179500	10395000								2	0	0	8287250					20
304	Zm00001d039010_P001	Fasciclin-like arabinogalactan protein 7	Zm00001d039010_P001 pep chromosome:AGPv4:6:168690217:168691038:1 gene:Zm00001d039010 transcript:Zm00001d039010_T001 gene_biotype:protein_coding transcript_biotype:protein_coding description:Fasciclin-like arabinogalactan protein 7 [Source:UniProtKB/TrEMBL;Acc:B6SSV3]	1	1		1010000	1905700							2	0	0	1457850					20
1280	Zm00001d041959_P001	Zm00001d041959	Zm00001d041959_P001 pep chromosome:AGPv4:3:145848019:145849077:1 gene:Zm00001d041959 transcript:Zm00001d041959_T001 gene_biotype:protein_coding transcript_biotype:protein_coding description:Zm00001d041959	1	1	319870		379370							2	0	0	349620					20
1337	Zm00001d044175_P004	Zm00001d044175	Zm00001d044175_P004 pep chromosome:AGPv4:3:221169700:221175448:1 gene:Zm00001d044175 transcript:Zm00001d044175_T004 gene_biotype:protein_coding transcript_biotype:protein_coding description:Zm00001d044175	2	2	1073500	650650								2	0	0	862075					20
1115	Zm00001d046996_P002	Tubulin beta chain	Zm00001d046996_P002 pep chromosome:AGPv4:9:114521793:114522844:-1 gene:Zm00001d046996 transcript:Zm00001d046996_T002 gene_biotype:protein_coding transcript_biotype:protein_coding description:Tubulin beta chain [Source:UniProtKB/TrEMBL;Acc:A0A1D6P5U4]	4	1	1062900		868660							2	0	0	965780					20
1404	Zm00001d047275_P002	Zm00001d047275	Zm00001d047275_P002 pep chromosome:AGPv4:9:125242433:125244799:-1 gene:Zm00001d047275 transcript:Zm00001d047275_T002 gene_biotype:protein_coding transcript_biotype:protein_coding description:Zm00001d047275	1	1	3672300	4506500	3937600					1884300		3	0	1	4038800					20
1538	Zm00001d052660_P002	Zm00001d052660	Zm00001d052660_P002 pep chromosome:AGPv4:4:196207770:196212963:1 gene:Zm00001d052660 transcript:Zm00001d052660_T002 gene_biotype:protein_coding transcript_biotype:protein_coding description:Zm00001d052660	2	2	522230	529020	406690							3	0	0	485980					20
1556	Zm00001d053296_P001	Ubiquitin-conjugating enzyme spm2	Zm00001d053296_P001 pep chromosome:AGPv4:4:224801163:224804512:1 gene:Zm00001d053296 transcript:Zm00001d053296_T001 gene_biotype:protein_coding transcript_biotype:protein_coding description:Ubiquitin-conjugating enzyme spm2 [Source:UniProtKB/TrEMBL;Acc:B6SK03]	2	2	4671300	5964300	4794900				3883300	5531100		3	0	2	5143500		4707200			20
42	Zm00001d000403_P001	Zm00001d000403	Zm00001d000403_P001 pep contig:AGPv4:B73V4_ctg28:10641:12680:-1 gene:Zm00001d000403 transcript:Zm00001d000403_T001 gene_biotype:protein_coding transcript_biotype:protein_coding description:Zm00001d000403	3	3				111900	186200	191860				0	3	0		163320				40
44	Zm00001d001814_P002	Clathrin light chain	Zm00001d001814_P002 pep chromosome:AGPv4:2:1415888:1419728:-1 gene:Zm00001d001814 transcript:Zm00001d001814_T002 gene_biotype:protein_coding transcript_biotype:protein_coding description:Clathrin light chain [Source:UniProtKB/TrEMBL;Acc:A0A1D6DT47]	2	2				3287600	4857800			3466000		0	2	1		4072700				40
54	Zm00001d001970_P001	Zm00001d001970	Zm00001d001970_P001 pep chromosome:AGPv4:2:3707673:3710056:-1 gene:Zm00001d001970 transcript:Zm00001d001970_T001 gene_biotype:protein_coding transcript_biotype:protein_coding description:Zm00001d001970	1	1				1028400		1342700	1570600	1470100		0	2	2		1185550	1520350			40
108	Zm00001d003566_P001	Zm00001d003566	Zm00001d003566_P001 pep chromosome:AGPv4:2:48214656:48216669:-1 gene:Zm00001d003566 transcript:Zm00001d003566_T001 gene_biotype:protein_coding transcript_biotype:protein_coding description:Zm00001d003566	4	4				1002200	1233600	1132100	2419600			0	3	1		1.12263e+06				40
109	Zm00001d003643_P007	Zm00001d003643	Zm00001d003643_P007 pep chromosome:AGPv4:2:51521369:51522380:1 gene:Zm00001d003643 transcript:Zm00001d003643_T007 gene_biotype:protein_coding transcript_biotype:protein_coding description:Zm00001d003643	2	2				2635500	4577800					0	2	0		3606650				40
110	Zm00001d003668_P001	Zm00001d003668	Zm00001d003668_P001 pep chromosome:AGPv4:2:53273917:53276232:-1 gene:Zm00001d003668 transcript:Zm00001d003668_T001 gene_biotype:protein_coding transcript_biotype:protein_coding description:Zm00001d003668	3	3				371930	736020	1133800	840180		399960	0	3	2		747250	620070			40
113	Zm00001d003712_P001	Zm00001d003712	Zm00001d003712_P001 pep chromosome:AGPv4:2:55894819:55896266:1 gene:Zm00001d003712 transcript:Zm00001d003712_T001 gene_biotype:protein_coding transcript_biotype:protein_coding description:Zm00001d003712	4	4				2823200	2971800	3596900	1055400		864950	0	3	2		3.13063e+06	960175			40
133	Zm00001d004624_P001	Zm00001d004624	Zm00001d004624_P001 pep chromosome:AGPv4:2:122503563:122505289:1 gene:Zm00001d004624 transcript:Zm00001d004624_T001 gene_biotype:protein_coding transcript_biotype:protein_coding description:Zm00001d004624	3	3				3743100	8946800	3907500	876160			0	3	1		5.53247e+06				40
145	Zm00001d005003_P001	Zm00001d005003	Zm00001d005003_P001 pep chromosome:AGPv4:2:153248802:153249887:1 gene:Zm00001d005003 transcript:Zm00001d005003_T001 gene_biotype:protein_coding transcript_biotype:protein_coding description:Zm00001d005003	2	1				2094500	1653300	2721700	2401800	3122200	1823200	0	3	3		2156500	2.44907e+06			40
150	Zm00001d005248_P004	Dolichyl-diphosphooligosaccharide--protein glycosyltransferase 48 kDa subunit	Zm00001d005248_P004 pep chromosome:AGPv4:2:165634108:165638958:1 gene:Zm00001d005248 transcript:Zm00001d005248_T004 gene_biotype:protein_coding transcript_biotype:protein_coding description:Dolichyl-diphosphooligosaccharide--protein glycosyltransferase 48 kDa subunit [Source:UniProtKB/TrEMBL;Acc:A0A1D6ELB5]	1	1				734100	857940	1658400				0	3	0		1083480				40
202	Zm00001d006711_P001	Rhodopsin	Zm00001d006711_P001 pep chromosome:AGPv4:2:214998308:214999887:1 gene:Zm00001d006711 transcript:Zm00001d006711_T001 gene_biotype:protein_coding transcript_biotype:protein_coding description:Rhodopsin [Source:UniProtKB/TrEMBL;Acc:B6SHT2]	1	1				13938000	8043400	15820000		4572600		0	3	1		1.26005e+07				40
224	Zm00001d007312_P001	Zm00001d007312	Zm00001d007312_P001 pep chromosome:AGPv4:2:227512023:227515789:1 gene:Zm00001d007312 transcript:Zm00001d007312_T001 gene_biotype:protein_coding transcript_biotype:protein_coding description:Zm00001d007312	1	1				1889200		3586200				0	2	0		2737700				40
293	Zm00001d009146_P009	S-adenosylmethionine synthase	Zm00001d009146_P009 pep chromosome:AGPv4:8:39524449:39526647:1 gene:Zm00001d009146 transcript:Zm00001d009146_T009 gene_biotype:protein_coding transcript_biotype:protein_coding description:S-adenosylmethionine synthase [Source:UniProtKB/TrEMBL;Acc:A0A1D6FHW2]	7	1				1378700	1661900	1738600	817610			0	3	1		1.59307e+06				40
295	Zm00001d009271_P001	Zm00001d009271	Zm00001d009271_P001 pep chromosome:AGPv4:8:49785732:49790894:-1 gene:Zm00001d009271 transcript:Zm00001d009271_T001 gene_biotype:protein_coding transcript_biotype:protein_coding description:Zm00001d009271	3	3				478280	1099400		1732700		1717600	0	2	2		788840	1725150			40
296	Zm00001d009373_P001	Peroxidase	Zm00001d009373_P001 pep chromosome:AGPv4:8:60723769:60726263:1 gene:Zm00001d009373 transcript:Zm00001d009373_T001 gene_biotype:protein_coding transcript_biotype:protein_coding description:Peroxidase [Source:UniProtKB/TrEMBL;Acc:K7VCN5]	2	2					447470	490090				0	2	0		468780				40
300	Zm00001d009446_P001	VIP1 protein	Zm00001d009446_P001 pep chromosome:AGPv4:8:64744407:64745015:1 gene:Zm00001d009446 transcript:Zm00001d009446_T001 gene_biotype:protein_coding transcript_biotype:protein_coding description:VIP1 protein [Source:UniProtKB/TrEMBL;Acc:B4FAQ5]	3	2				1484500		1202100	10399000			0	2	1		1343300				40
355	Zm00001d011099_P003	Methionine S-methyltransferase	Zm00001d011099_P003 pep chromosome:AGPv4:8:139012039:139022295:1 gene:Zm00001d011099 transcript:Zm00001d011099_T003 gene_biotype:protein_coding transcript_biotype:protein_coding description:Methionine S-methyltransferase [Source:UniProtKB/TrEMBL;Acc:A0A1D6FWJ2]	2	2				98242	276890	865700			370890	0	3	1		413611				40
374	Zm00001d011412_P001	Import receptor subunit TOM7-1	Zm00001d011412_P001 pep chromosome:AGPv4:8:149801298:149801537:-1 gene:Zm00001d011412 transcript:Zm00001d011412_T001 gene_biotype:protein_coding transcript_biotype:protein_coding description:Import receptor subunit TOM7-1 [Source:UniProtKB/TrEMBL;Acc:B6SJR3]	1	1				12445000	9761200	7572900	22528000		14462000	0	3	2		9.92637e+06	18495000			40
383	Zm00001d011649_P001	Glycosyltransferase	Zm00001d011649_P001 pep chromosome:AGPv4:8:157447787:157449229:-1 gene:Zm00001d011649 transcript:Zm00001d011649_T001 gene_biotype:protein_coding transcript_biotype:protein_coding description:Glycosyltransferase [Source:UniProtKB/TrEMBL;Acc:B7ZZ56]	2	2				504820		648080				0	2	0		576450				40
398	Zm00001d011958_P001	Glutathione S-transferase,-like protein	Zm00001d011958_P001 pep chromosome:AGPv4:8:165203502:165205430:-1 gene:Zm00001d011958 transcript:Zm00001d011958_T001 gene_biotype:protein_coding transcript_biotype:protein_coding description:Glutathione S-transferase,-like protein [Source:UniProtKB/TrEMBL;Acc:B8A3K1]	3	3				2986400	1466600	600810	3405400			0	3	1		1.6846e+06				40
406	Zm00001d012088_P001	Zm00001d012088	Zm00001d012088_P001 pep chromosome:AGPv4:8:168007697:168007981:1 gene:Zm00001d012088 transcript:Zm00001d012088_T001 gene_biotype:protein_coding transcript_biotype:protein_coding description:Zm00001d012088	4	4				14538000	12687000	1347000	17655000			0	3	1		9524000				40
428	Zm00001d012776_P001	Reticulon-like protein	Zm00001d012776_P001 pep chromosome:AGPv4:8:180682193:180684162:-1 gene:Zm00001d012776 transcript:Zm00001d012776_T001 gene_biotype:protein_coding transcript_biotype:protein_coding description:Reticulon-like protein [Source:UniProtKB/TrEMBL;Acc:B4F9B1]	4	4				3099100	6479700	2988800	6844600	3172800		0	3	2		4189200	5008700			40
442	Zm00001d013015_P001	Zm00001d013015	Zm00001d013015_P001 pep chromosome:AGPv4:5:3231369:3233042:-1 gene:Zm00001d013015 transcript:Zm00001d013015_T001 gene_biotype:protein_coding transcript_biotype:protein_coding description:Zm00001d013015	3	3				1588900	850360		1171200			0	2	1		1219630				40
472	Zm00001d013641_P001	Zm00001d013641	Zm00001d013641_P001 pep chromosome:AGPv4:5:16047468:16048445:1 gene:Zm00001d013641 transcript:Zm00001d013641_T001 gene_biotype:protein_coding transcript_biotype:protein_coding description:Zm00001d013641	1	1				1469800		737860			325490	0	2	1		1103830				40
485	Zm00001d013914_P001	Membrane steroid-binding protein 1	Zm00001d013914_P001 pep chromosome:AGPv4:5:24677237:24680308:1 gene:Zm00001d013914 transcript:Zm00001d013914_T001 gene_biotype:protein_coding transcript_biotype:protein_coding description:Membrane steroid-binding protein 1 [Source:UniProtKB/TrEMBL;Acc:B6TD62]	3	3				2100200	4117200	320330	2448000		1626400	0	3	2		2.17924e+06	2037200			40
500	Zm00001d014355_P001	60S ribosomal protein L27	Zm00001d014355_P001 pep chromosome:AGPv4:5:42443374:42444156:-1 gene:Zm00001d014355 transcript:Zm00001d014355_T001 gene_biotype:protein_coding transcript_biotype:protein_coding description:60S ribosomal protein L27 [Source:UniProtKB/TrEMBL;Acc:A0A1D6GSL8]	2	1					17490000	13429000	26511000		9472600	0	2	2		15459500	17991800			40
514	Zm00001d014876_P003	Zm00001d014876	Zm00001d014876_P003 pep chromosome:AGPv4:5:66769645:66776331:-1 gene:Zm00001d014876 transcript:Zm00001d014876_T003 gene_biotype:protein_coding transcript_biotype:protein_coding description:Zm00001d014876	8	8				172230	233630	522140	2021200			0	3	1		309333				40
530	Zm00001d015251_P001	Eukaryotic initiation factor 4A	Zm00001d015251_P001 pep chromosome:AGPv4:5:81360857:81365974:1 gene:Zm00001d015251 transcript:Zm00001d015251_T001 gene_biotype:protein_coding transcript_biotype:protein_coding description:Eukaryotic initiation factor 4A [Source:UniProtKB/TrEMBL;Acc:B4FBK3]	7	1				424270	373790					0	2	0		399030				40
535	Zm00001d015378_P001	Zm00001d015378	Zm00001d015378_P001 pep chromosome:AGPv4:5:87171719:87173966:1 gene:Zm00001d015378 transcript:Zm00001d015378_T001 gene_biotype:protein_coding transcript_biotype:protein_coding description:Zm00001d015378	1	1				1973800	5672700		5336500	4547600	3162800	0	2	3		3823250	4.34897e+06			40
538	Zm00001d015459_P002	Zm00001d015459	Zm00001d015459_P002 pep chromosome:AGPv4:5:91459227:91463857:-1 gene:Zm00001d015459 transcript:Zm00001d015459_T002 gene_biotype:protein_coding transcript_biotype:protein_coding description:Zm00001d015459	2	2					477990	875170	2569600		953740	0	2	2		676580	1761670			40
539	Zm00001d015509_P002	Zm00001d015509	Zm00001d015509_P002 pep chromosome:AGPv4:5:94540459:94543558:-1 gene:Zm00001d015509 transcript:Zm00001d015509_T002 gene_biotype:protein_coding transcript_biotype:protein_coding description:Zm00001d015509	3	3				644070	324120	2724800		2846900		0	3	1		1.231e+06				40
541	Zm00001d015618_P001	Cinnamyl alcohol dehydrogenase	Zm00001d015618_P001 pep chromosome:AGPv4:5:101493553:101498009:-1 gene:Zm00001d015618 transcript:Zm00001d015618_T001 gene_biotype:protein_coding transcript_biotype:protein_coding description:Cinnamyl alcohol dehydrogenase [Source:UniProtKB/TrEMBL;Acc:B6U7D8]	2	2				2615900		564670				0	2	0		1590285				40
566	Zm00001d016551_P002	Zm00001d016551	Zm00001d016551_P002 pep chromosome:AGPv4:5:167017473:167020325:1 gene:Zm00001d016551 transcript:Zm00001d016551_T002 gene_biotype:protein_coding transcript_biotype:protein_coding description:Zm00001d016551	1	1				1277000	1446700	2704100	2976900		2236300	0	3	2		1.80927e+06	2606600			40
569	Zm00001d016619_P002	Cytochrome b-c1 complex subunit Rieske, mitochondrial	Zm00001d016619_P002 pep chromosome:AGPv4:5:170323329:170326629:1 gene:Zm00001d016619 transcript:Zm00001d016619_T002 gene_biotype:protein_coding transcript_biotype:protein_coding description:Cytochrome b-c1 complex subunit Rieske, mitochondrial [Source:UniProtKB/TrEMBL;Acc:B4F892]	3	1				510370	435880					0	2	0		473125				40
607	Zm00001d017707_P002	Zm00001d017707	Zm00001d017707_P002 pep chromosome:AGPv4:5:204745661:204751145:1 gene:Zm00001d017707 transcript:Zm00001d017707_T002 gene_biotype:protein_coding transcript_biotype:protein_coding description:Zm00001d017707	2	2				369030	558940					0	2	0		463985				40
628	Zm00001d018479_P001	Zm00001d018479	Zm00001d018479_P001 pep chromosome:AGPv4:5:221521586:221525322:1 gene:Zm00001d018479 transcript:Zm00001d018479_T001 gene_biotype:protein_coding transcript_biotype:protein_coding description:Zm00001d018479	2	2					263590	370760	1329800			0	2	1		317175				40
651	Zm00001d018981_P002	Zm00001d018981	Zm00001d018981_P002 pep chromosome:AGPv4:7:11773227:11774574:1 gene:Zm00001d018981 transcript:Zm00001d018981_T002 gene_biotype:protein_coding transcript_biotype:protein_coding description:Zm00001d018981	3	3					743850	488720				0	2	0		616285				40
658	Zm00001d019221_P001	Zm00001d019221	Zm00001d019221_P001 pep chromosome:AGPv4:7:22479858:22482105:1 gene:Zm00001d019221 transcript:Zm00001d019221_T001 gene_biotype:protein_coding transcript_biotype:protein_coding description:Zm00001d019221	2	2				244240		390820				0	2	0		317530				40
666	Zm00001d019497_P004	Zm00001d019497	Zm00001d019497_P004 pep chromosome:AGPv4:7:37785330:37823197:1 gene:Zm00001d019497 transcript:Zm00001d019497_T004 gene_biotype:protein_coding transcript_biotype:protein_coding description:Zm00001d019497	4	1				1298300	1152500	252850	435040	989310		0	3	2		901217	712175			40
684	Zm00001d020236_P001	Zm00001d020236	Zm00001d020236_P001 pep chromosome:AGPv4:7:101645190:101646950:-1 gene:Zm00001d020236 transcript:Zm00001d020236_T001 gene_biotype:protein_coding transcript_biotype:protein_coding description:Zm00001d020236	1	1					558790	760190				0	2	0		659490				40
687	Zm00001d020400_P001	Zm00001d020400	Zm00001d020400_P001 pep chromosome:AGPv4:7:111430553:111432512:-1 gene:Zm00001d020400 transcript:Zm00001d020400_T001 gene_biotype:protein_coding transcript_biotype:protein_coding description:Zm00001d020400	1	1				2591400		3236300	2935400			0	2	1		2913850				40
691	Zm00001d020636_P004	Zm00001d020636	Zm00001d020636_P004 pep chromosome:AGPv4:7:125837893:125842596:1 gene:Zm00001d020636 transcript:Zm00001d020636_T004 gene_biotype:protein_coding transcript_biotype:protein_coding description:Zm00001d020636	2	2				9983100	11074000	5809500				0	3	0		8.95553e+06				40
721	Zm00001d021901_P001	Zeamatin	Zm00001d021901_P001 pep chromosome:AGPv4:7:165699754:165700437:-1 gene:Zm00001d021901 transcript:Zm00001d021901_T001 gene_biotype:protein_coding transcript_biotype:protein_coding gene_symbol:Zlp description:Zeamatin [Source:UniProtKB/Swiss-Prot;Acc:P33679]	2	2					15505000	9400300			7393700	0	2	1		12452650				40
739	Zm00001d022456_P002	Peroxidase	Zm00001d022456_P002 pep chromosome:AGPv4:7:178096710:178098298:-1 gene:Zm00001d022456 transcript:Zm00001d022456_T002 gene_biotype:protein_coding transcript_biotype:protein_coding description:Peroxidase [Source:UniProtKB/TrEMBL;Acc:C4J6E4]	2	1					8236300	7192700				0	2	0		7714500				40
743	Zm00001d022469_P002	Zm00001d022469	Zm00001d022469_P002 pep chromosome:AGPv4:7:178246613:178249426:-1 gene:Zm00001d022469 transcript:Zm00001d022469_T002 gene_biotype:protein_coding transcript_biotype:protein_coding description:Zm00001d022469	2	1				4176300	4810900	4597700	4649600		3470300	0	3	2		4528300	4059950			40
750	Zm00001d023243_P007	Zm00001d023243	Zm00001d023243_P007 pep chromosome:AGPv4:10:1295397:1301377:-1 gene:Zm00001d023243 transcript:Zm00001d023243_T007 gene_biotype:protein_coding transcript_biotype:protein_coding description:Zm00001d023243	2	1				548720	1524700	1790800				0	3	0		1.28807e+06				40
751	Zm00001d023371_P001	Surfactant protein B containing protein	Zm00001d023371_P001 pep chromosome:AGPv4:10:4190680:4193349:-1 gene:Zm00001d023371 transcript:Zm00001d023371_T001 gene_biotype:protein_coding transcript_biotype:protein_coding description:Surfactant protein B containing protein [Source:UniProtKB/TrEMBL;Acc:B4FVJ2]	2	2				660530	868110					0	2	0		764320				40
755	Zm00001d023429_P001	Diaminopimelate decarboxylase	Zm00001d023429_P001 pep chromosome:AGPv4:10:5402577:5411941:1 gene:Zm00001d023429 transcript:Zm00001d023429_T001 gene_biotype:protein_coding transcript_biotype:protein_coding description:Diaminopimelate decarboxylase [Source:UniProtKB/TrEMBL;Acc:B4FT32]	2	1				474240		470790				0	2	0		472515				40
756	Zm00001d023583_P004	Zm00001d023583	Zm00001d023583_P004 pep chromosome:AGPv4:10:10822474:10840221:-1 gene:Zm00001d023583 transcript:Zm00001d023583_T004 gene_biotype:protein_coding transcript_biotype:protein_coding description:Zm00001d023583	1	1				1211000	3810800	1287300	4470900		1309800	0	3	2		2.10303e+06	2890350			40
769	Zm00001d024210_P001	(S)-beta-macrocarpene synthase	Zm00001d024210_P001 pep chromosome:AGPv4:10:56611720:56614911:-1 gene:Zm00001d024210 transcript:Zm00001d024210_T001 gene_biotype:protein_coding transcript_biotype:protein_coding gene_symbol:TPS11 description:(S)-beta-macrocarpene synthase [Source:UniProtKB/Swiss-Prot;Acc:Q1EG72]	1	1				375830	268210	374090				0	3	0		339377				40
778	Zm00001d024471_P002	Zm00001d024471	Zm00001d024471_P002 pep chromosome:AGPv4:10:72426712:72427733:-1 gene:Zm00001d024471 transcript:Zm00001d024471_T002 gene_biotype:protein_coding transcript_biotype:protein_coding description:Zm00001d024471	2	2				3029500		12358000				0	2	0		7693750				40
782	Zm00001d024573_P001	Prefoldin subunit 2	Zm00001d024573_P001 pep chromosome:AGPv4:10:78798884:78799324:-1 gene:Zm00001d024573 transcript:Zm00001d024573_T001 gene_biotype:protein_coding transcript_biotype:protein_coding description:Prefoldin subunit 2 [Source:UniProtKB/TrEMBL;Acc:B6TB46]	4	4					818270	599250				0	2	0		708760				40
131	Zm00001d024933_P005	Transmembrane protein 115	Zm00001d024933_P005 pep chromosome:AGPv4:10:95590058:95593393:1 gene:Zm00001d024933 transcript:Zm00001d024933_T005 gene_biotype:protein_coding transcript_biotype:protein_coding description:Transmembrane protein 115 [Source:UniProtKB/TrEMBL;Acc:B4FAA8]	1	1				1193200	1636400					0	2	0		1414800				40
812	Zm00001d025777_P010	Zm00001d025777	Zm00001d025777_P010 pep chromosome:AGPv4:10:129239650:129245243:-1 gene:Zm00001d025777 transcript:Zm00001d025777_T010 gene_biotype:protein_coding transcript_biotype:protein_coding description:Zm00001d025777	2	2				216620		309150				0	2	0		262885				40
816	Zm00001d026139_P003	Zm00001d026139	Zm00001d026139_P003 pep chromosome:AGPv4:10:139500543:139503204:1 gene:Zm00001d026139 transcript:Zm00001d026139_T003 gene_biotype:protein_coding transcript_biotype:protein_coding description:Zm00001d026139	1	1				3312000		503720				0	2	0		1907860				40
836	Zm00001d027342_P002	Mitochondrial import inner membrane translocase subunit Tim9	Zm00001d027342_P002 pep chromosome:AGPv4:1:3292884:3294726:-1 gene:Zm00001d027342 transcript:Zm00001d027342_T002 gene_biotype:protein_coding transcript_biotype:protein_coding description:Mitochondrial import inner membrane translocase subunit Tim9 [Source:UniProtKB/TrEMBL;Acc:B4FU14]	1	1					3351200	2812900				0	2	0		3082050				40
848	Zm00001d027667_P014	Citrate transporter family protein	Zm00001d027667_P014 pep chromosome:AGPv4:1:10614740:10618369:-1 gene:Zm00001d027667 transcript:Zm00001d027667_T014 gene_biotype:protein_coding transcript_biotype:protein_coding description:Citrate transporter family protein [Source:UniProtKB/TrEMBL;Acc:B6U1B5]	2	2				354600	443520	625370				0	3	0		474497				40
853	Zm00001d027732_P001	Zm00001d027732	Zm00001d027732_P001 pep chromosome:AGPv4:1:12364471:12371991:-1 gene:Zm00001d027732 transcript:Zm00001d027732_T001 gene_biotype:protein_coding transcript_biotype:protein_coding description:Zm00001d027732	1	1				889910	1085800	1000700				0	3	0		992137				40
855	Zm00001d027871_P001	Adenylosuccinate synthetase, chloroplastic	Zm00001d027871_P001 pep chromosome:AGPv4:1:16007197:16010258:-1 gene:Zm00001d027871 transcript:Zm00001d027871_T001 gene_biotype:protein_coding transcript_biotype:protein_coding description:Adenylosuccinate synthetase, chloroplastic [Source:UniProtKB/TrEMBL;Acc:C0PFA1]	2	2				915270	472250	799680	1121600			0	3	1		729067				40
861	Zm00001d028102_P003	Zm00001d028102	Zm00001d028102_P003 pep chromosome:AGPv4:1:23004570:23008536:1 gene:Zm00001d028102 transcript:Zm00001d028102_T003 gene_biotype:protein_coding transcript_biotype:protein_coding description:Zm00001d028102	4	4				6139000	6623500	9476000	28601000			0	3	1		7.41283e+06				40
891	Zm00001d028695_P005	Zm00001d028695	Zm00001d028695_P005 pep chromosome:AGPv4:1:43356242:43359293:1 gene:Zm00001d028695 transcript:Zm00001d028695_T005 gene_biotype:protein_coding transcript_biotype:protein_coding description:Zm00001d028695	2	2				5328000	3246800	2653700				0	3	0		3.74283e+06				40
894	Zm00001d028755_P002	Zm00001d028755	Zm00001d028755_P002 pep chromosome:AGPv4:1:45602342:45605011:-1 gene:Zm00001d028755 transcript:Zm00001d028755_T002 gene_biotype:protein_coding transcript_biotype:protein_coding description:Zm00001d028755	4	3				1358800	1252300	1413500	3349100	1405000		0	3	2		1.34153e+06	2377050			40
910	Zm00001d029087_P002	Sucrose synthase	Zm00001d029087_P002 pep chromosome:AGPv4:1:57457546:57464810:-1 gene:Zm00001d029087 transcript:Zm00001d029087_T002 gene_biotype:protein_coding transcript_biotype:protein_coding description:Sucrose synthase [Source:UniProtKB/TrEMBL;Acc:A0A1D6K2D7]	3	2				507700	549900	74134				0	3	0		377245				40
928	Zm00001d029762_P001	Hexose transporter	Zm00001d029762_P001 pep chromosome:AGPv4:1:86130014:86134500:1 gene:Zm00001d029762 transcript:Zm00001d029762_T001 gene_biotype:protein_coding transcript_biotype:protein_coding description:Hexose transporter [Source:UniProtKB/TrEMBL;Acc:B6U6U2]	2	2					2868400	968110				0	2	0		1918255				40
939	Zm00001d030346_P001	Zm00001d030346	Zm00001d030346_P001 pep chromosome:AGPv4:1:124047279:124048368:-1 gene:Zm00001d030346 transcript:Zm00001d030346_T001 gene_biotype:protein_coding transcript_biotype:protein_coding description:Zm00001d030346	4	4				5037700	6564900	3688900	3711800		4847600	0	3	2		5.09717e+06	4279700			40
951	Zm00001d031024_P003	Sulfurtransferase	Zm00001d031024_P003 pep chromosome:AGPv4:1:174046272:174052289:-1 gene:Zm00001d031024 transcript:Zm00001d031024_T003 gene_biotype:protein_coding transcript_biotype:protein_coding description:Sulfurtransferase [Source:UniProtKB/TrEMBL;Acc:A0A1D6KFY9]	3	3					3430100	2965200	1898700	2187700		0	2	2		3197650	2043200			40
977	Zm00001d031815_P001	Patatin	Zm00001d031815_P001 pep chromosome:AGPv4:1:202686992:202690272:-1 gene:Zm00001d031815 transcript:Zm00001d031815_T001 gene_biotype:protein_coding transcript_biotype:protein_coding description:Patatin [Source:UniProtKB/TrEMBL;Acc:A0A1D6KLD7]	3	3				1054800	2040100	3585100	2249900			0	3	1		2.22667e+06				40
978	Zm00001d031817_P005	Zm00001d031817	Zm00001d031817_P005 pep chromosome:AGPv4:1:202884656:202896386:1 gene:Zm00001d031817 transcript:Zm00001d031817_T005 gene_biotype:protein_coding transcript_biotype:protein_coding description:Zm00001d031817	2	2				514800	486380	1471800				0	3	0		824327				40
420	Zm00001d031939_P002	Zm00001d031939	Zm00001d031939_P002 pep chromosome:AGPv4:1:207515574:207517489:-1 gene:Zm00001d031939 transcript:Zm00001d031939_T002 gene_biotype:protein_coding transcript_biotype:protein_coding description:Zm00001d031939	1	1				11488000	8939100	7725800				0	3	0		9384300				40
984	Zm00001d031979_P001	7,8-dihydroneopterin aldolase	Zm00001d031979_P001 pep chromosome:AGPv4:1:208400551:208401401:-1 gene:Zm00001d031979 transcript:Zm00001d031979_T001 gene_biotype:protein_coding transcript_biotype:protein_coding description:7,8-dihydroneopterin aldolase [Source:UniProtKB/TrEMBL;Acc:A0A1D6KMT8]	1	1				727090	978470	825360		608780		0	3	1		843640				40
987	Zm00001d032187_P001	Malate dehydrogenase	Zm00001d032187_P001 pep chromosome:AGPv4:1:216170771:216171955:-1 gene:Zm00001d032187 transcript:Zm00001d032187_T001 gene_biotype:protein_coding transcript_biotype:protein_coding description:Malate dehydrogenase [Source:UniProtKB/TrEMBL;Acc:B4FG53]	4	1					1833000	3608400	6175400	1351600	2815000	0	2	3		2720700	3.44733e+06			40
1001	Zm00001d032527_P001	Zm00001d032527	Zm00001d032527_P001 pep chromosome:AGPv4:1:229515984:229517919:-1 gene:Zm00001d032527 transcript:Zm00001d032527_T001 gene_biotype:protein_coding transcript_biotype:protein_coding description:Zm00001d032527	2	2					451730	552190				0	2	0		501960				40
72	Zm00001d033427_P001	Zm00001d033427	Zm00001d033427_P001 pep chromosome:AGPv4:1:262672477:262673180:-1 gene:Zm00001d033427 transcript:Zm00001d033427_T001 gene_biotype:protein_coding transcript_biotype:protein_coding description:Zm00001d033427	1	1				2575000	2729900	1344900	3060500			0	3	1		2216600				40
1019	Zm00001d033480_P002	5-methyltetrahydropteroyltriglutamate--homocysteine methyltransferase	Zm00001d033480_P002 pep chromosome:AGPv4:1:263882342:263887652:-1 gene:Zm00001d033480 transcript:Zm00001d033480_T002 gene_biotype:protein_coding transcript_biotype:protein_coding description:5-methyltetrahydropteroyltriglutamate--homocysteine methyltransferase [Source:UniProtKB/TrEMBL;Acc:B6UF55]	14	3					662100	1521800			610350	0	2	1		1091950				40
447	Zm00001d034492_P017	Vacuolar protein sorting-associated protein 35	Zm00001d034492_P017 pep chromosome:AGPv4:1:294591000:294613794:1 gene:Zm00001d034492 transcript:Zm00001d034492_T017 gene_biotype:protein_coding transcript_biotype:protein_coding description:Vacuolar protein sorting-associated protein 35 [Source:UniProtKB/TrEMBL;Acc:A0A1D6L800]	1	1				671800	882370	642520				0	3	0		732230				40
1074	Zm00001d034949_P001	Zm00001d034949	Zm00001d034949_P001 pep chromosome:AGPv4:1:306490318:306502810:-1 gene:Zm00001d034949 transcript:Zm00001d034949_T001 gene_biotype:protein_coding transcript_biotype:protein_coding description:Zm00001d034949	1	1					2509100	993480		1931400		0	2	1		1751290				40
1077	Zm00001d035055_P001	Peroxidase	Zm00001d035055_P001 pep chromosome:AGPv4:6:3326114:3327085:-1 gene:Zm00001d035055 transcript:Zm00001d035055_T001 gene_biotype:protein_coding transcript_biotype:protein_coding description:Peroxidase [Source:UniProtKB/TrEMBL;Acc:A0A1D6LE55]	4	4				8348700	2041700	2928000	1438500			0	3	1		4.43947e+06				40
1085	Zm00001d035428_P004	Zm00001d035428	Zm00001d035428_P004 pep chromosome:AGPv4:6:25148745:25158121:-1 gene:Zm00001d035428 transcript:Zm00001d035428_T004 gene_biotype:protein_coding transcript_biotype:protein_coding description:Zm00001d035428	3	3					271440	620820	231020			0	2	1		446130				40
1139	Zm00001d037538_P007	Zm00001d037538	Zm00001d037538_P007 pep chromosome:AGPv4:6:128640275:128647757:-1 gene:Zm00001d037538 transcript:Zm00001d037538_T007 gene_biotype:protein_coding transcript_biotype:protein_coding description:Zm00001d037538	2	2					1382600	1022500				0	2	0		1202550				40
1142	Zm00001d037550_P001	Peroxidase	Zm00001d037550_P001 pep chromosome:AGPv4:6:129101873:129103497:1 gene:Zm00001d037550 transcript:Zm00001d037550_T001 gene_biotype:protein_coding transcript_biotype:protein_coding description:Peroxidase [Source:UniProtKB/TrEMBL;Acc:B4FVT1]	6	3				1043800	1626800	2182200	1521200			0	3	1		1617600				40
1143	Zm00001d037573_P002	Zm00001d037573	Zm00001d037573_P002 pep chromosome:AGPv4:6:130066447:130069036:1 gene:Zm00001d037573 transcript:Zm00001d037573_T002 gene_biotype:protein_coding transcript_biotype:protein_coding description:Zm00001d037573	2	2				16019000	15312000		7585100			0	2	1		15665500				40
1150	Zm00001d037700_P002	Zm00001d037700	Zm00001d037700_P002 pep chromosome:AGPv4:6:134419542:134425842:1 gene:Zm00001d037700 transcript:Zm00001d037700_T002 gene_biotype:protein_coding transcript_biotype:protein_coding description:Zm00001d037700	7	2				667740	724480	383270	1279900		566830	0	3	2		591830	923365			40
1159	Zm00001d037877_P015	Elongation factor 1-alpha	Zm00001d037877_P015 pep chromosome:AGPv4:6:140803904:140806770:-1 gene:Zm00001d037877 transcript:Zm00001d037877_T015 gene_biotype:protein_coding transcript_biotype:protein_coding description:Elongation factor 1-alpha [Source:UniProtKB/TrEMBL;Acc:A0A1D6M1I0]	3	0					1821500	2298600				0	2	0		2060050				40
1164	Zm00001d038016_P001	Zm00001d038016	Zm00001d038016_P001 pep chromosome:AGPv4:6:145258369:145259274:-1 gene:Zm00001d038016 transcript:Zm00001d038016_T001 gene_biotype:protein_coding transcript_biotype:protein_coding description:Zm00001d038016	1	1				294040		559900				0	2	0		426970				40
1166	Zm00001d038085_P002	Zm00001d038085	Zm00001d038085_P002 pep chromosome:AGPv4:6:147225163:147234198:1 gene:Zm00001d038085 transcript:Zm00001d038085_T002 gene_biotype:protein_coding transcript_biotype:protein_coding description:Zm00001d038085	2	2				1061800		1724500		2036700		0	2	1		1393150				40
1173	Zm00001d038334_P001	Zm00001d038334	Zm00001d038334_P001 pep chromosome:AGPv4:6:154787169:154790440:-1 gene:Zm00001d038334 transcript:Zm00001d038334_T001 gene_biotype:protein_coding transcript_biotype:protein_coding description:Zm00001d038334	1	1				776550		689910				0	2	0		733230				40
1181	Zm00001d038558_P005	Cysteine proteinase inhibitor	Zm00001d038558_P005 pep chromosome:AGPv4:6:159805143:159805926:-1 gene:Zm00001d038558 transcript:Zm00001d038558_T005 gene_biotype:protein_coding transcript_biotype:protein_coding description:Cysteine proteinase inhibitor [Source:UniProtKB/TrEMBL;Acc:Q4FZ53]	3	3				2869200		4381100	10249000			0	2	1		3625150				40
1208	Zm00001d039169_P001	Zm00001d039169	Zm00001d039169_P001 pep chromosome:AGPv4:6:171663438:171664675:-1 gene:Zm00001d039169 transcript:Zm00001d039169_T001 gene_biotype:protein_coding transcript_biotype:protein_coding description:Zm00001d039169	4	4				243950		1354500				0	2	0		799225				40
1215	Zm00001d039316_P004	Reticulon-like protein	Zm00001d039316_P004 pep chromosome:AGPv4:3:1541768:1544300:-1 gene:Zm00001d039316 transcript:Zm00001d039316_T004 gene_biotype:protein_coding transcript_biotype:protein_coding description:Reticulon-like protein [Source:UniProtKB/TrEMBL;Acc:A0A1D6MF82]	3	3				1411500	1144600	1001700	3345300	999300	2272900	0	3	3		1.18593e+06	2.20583e+06			40
1223	Zm00001d039566_P001	Zm00001d039566	Zm00001d039566_P001 pep chromosome:AGPv4:3:8104720:8105217:1 gene:Zm00001d039566 transcript:Zm00001d039566_T001 gene_biotype:protein_coding transcript_biotype:protein_coding description:Zm00001d039566	1	1					1312200	1377600				0	2	0		1344900				40
1231	Zm00001d039821_P001	Histone H2B	Zm00001d039821_P001 pep chromosome:AGPv4:3:15909790:15910239:1 gene:Zm00001d039821 transcript:Zm00001d039821_T001 gene_biotype:protein_coding transcript_biotype:protein_coding description:Histone H2B [Source:UniProtKB/TrEMBL;Acc:B6T1G5]	7	1				4824800	4365200	1214700	2964500	3160600	584630	0	3	3		3.46823e+06	2.23658e+06			40
1239	Zm00001d040190_P001	Zm00001d040190	Zm00001d040190_P001 pep chromosome:AGPv4:3:31509737:31513060:-1 gene:Zm00001d040190 transcript:Zm00001d040190_T001 gene_biotype:protein_coding transcript_biotype:protein_coding description:Zm00001d040190	1	1					1090900	1906800	3597500			0	2	1		1498850				40
1245	Zm00001d040331_P001	Sad1/unc-84-like protein 2	Zm00001d040331_P001 pep chromosome:AGPv4:3:38375080:38380515:1 gene:Zm00001d040331 transcript:Zm00001d040331_T001 gene_biotype:protein_coding transcript_biotype:protein_coding description:Sad1/unc-84-like protein 2 [Source:UniProtKB/TrEMBL;Acc:B6TY16]	2	2					348580	795340	17286000			0	2	1		571960				40
1246	Zm00001d040341_P001	Peroxiredoxin-5	Zm00001d040341_P001 pep chromosome:AGPv4:3:38862363:38865341:1 gene:Zm00001d040341 transcript:Zm00001d040341_T001 gene_biotype:protein_coding transcript_biotype:protein_coding description:Peroxiredoxin-5 [Source:UniProtKB/TrEMBL;Acc:B4FSM5]	2	2				2659200	862910					0	2	0		1761055				40
1263	Zm00001d041138_P003	Zm00001d041138	Zm00001d041138_P003 pep chromosome:AGPv4:3:99796959:99830105:-1 gene:Zm00001d041138 transcript:Zm00001d041138_T003 gene_biotype:protein_coding transcript_biotype:protein_coding description:Zm00001d041138	2	2					253250	230420		277650		0	2	1		241835				40
1277	Zm00001d041777_P001	Zm00001d041777	Zm00001d041777_P001 pep chromosome:AGPv4:3:137266061:137269605:1 gene:Zm00001d041777 transcript:Zm00001d041777_T001 gene_biotype:protein_coding transcript_biotype:protein_coding description:Zm00001d041777	3	0				6269100	4879200	4763200	6390100		3013000	0	3	2		5.30383e+06	4701550			40
1284	Zm00001d042019_P002	Peroxidase	Zm00001d042019_P002 pep chromosome:AGPv4:3:147550048:147551603:-1 gene:Zm00001d042019 transcript:Zm00001d042019_T002 gene_biotype:protein_coding transcript_biotype:protein_coding description:Peroxidase [Source:UniProtKB/TrEMBL;Acc:A0A1D6N0K1]	2	2				3250400	3662100	2643300	1424700	1601400	3636800	0	3	3		3.18527e+06	2.22097e+06			40
1285	Zm00001d042022_P001	Peroxidase	Zm00001d042022_P001 pep chromosome:AGPv4:3:147649548:147650907:-1 gene:Zm00001d042022 transcript:Zm00001d042022_T001 gene_biotype:protein_coding transcript_biotype:protein_coding description:Peroxidase [Source:UniProtKB/TrEMBL;Acc:A0A1D6N0K3]	6	5				2506400	1608900	1302400	24974000	14855000	22700000	0	3	3		1805900	20843000			40
1286	Zm00001d042025_P001	Ubiquitin-fold modifier 1	Zm00001d042025_P001 pep chromosome:AGPv4:3:147728102:147730628:1 gene:Zm00001d042025 transcript:Zm00001d042025_T001 gene_biotype:protein_coding transcript_biotype:protein_coding description:Ubiquitin-fold modifier 1 [Source:UniProtKB/TrEMBL;Acc:B6SXA8]	1	1				14475000	19843000				14040000	0	2	1		17159000				40
1289	Zm00001d042140_P001	Beta-1,3-glucanase	Zm00001d042140_P001 pep chromosome:AGPv4:3:153224735:153226799:1 gene:Zm00001d042140 transcript:Zm00001d042140_T001 gene_biotype:protein_coding transcript_biotype:protein_coding description:Beta-1,3-glucanase [Source:UniProtKB/TrEMBL;Acc:E1AFV5]	3	3					362530	1126600	2776000			0	2	1		744565				40
1290	Zm00001d042143_P001	Zm00001d042143	Zm00001d042143_P001 pep chromosome:AGPv4:3:153385868:153387244:1 gene:Zm00001d042143 transcript:Zm00001d042143_T001 gene_biotype:protein_coding transcript_biotype:protein_coding description:Zm00001d042143	1	1				3752300	2973500	3231200		1147400		0	3	1		3319000				40
389	Zm00001d043606_P001	40S ribosomal protein S24	Zm00001d043606_P001 pep chromosome:AGPv4:3:204988866:204994150:1 gene:Zm00001d043606 transcript:Zm00001d043606_T001 gene_biotype:protein_coding transcript_biotype:protein_coding description:40S ribosomal protein S24 [Source:UniProtKB/TrEMBL;Acc:C0PNT2]	2	2				9890100	7388600	12017000		5172000		0	3	1		9.76523e+06				40
1325	Zm00001d043787_P001	Glutathione S-transferase GSTU6	Zm00001d043787_P001 pep chromosome:AGPv4:3:210237044:210238359:1 gene:Zm00001d043787 transcript:Zm00001d043787_T001 gene_biotype:protein_coding transcript_biotype:protein_coding description:Glutathione S-transferase GSTU6 [Source:UniProtKB/TrEMBL;Acc:B6U9Z8]	1	1					278270	211040	2099700			0	2	1		244655				40
1329	Zm00001d043955_P001	Eukaryotic translation initiation factor 3 subunit D	Zm00001d043955_P001 pep chromosome:AGPv4:3:214775698:214777826:-1 gene:Zm00001d043955 transcript:Zm00001d043955_T001 gene_biotype:protein_coding transcript_biotype:protein_coding description:Eukaryotic translation initiation factor 3 subunit D [Source:UniProtKB/TrEMBL;Acc:B4FWK0]	2	2				548660		1074700				0	2	0		811680				40
370	Zm00001d044480_P008	Zm00001d044480	Zm00001d044480_P008 pep chromosome:AGPv4:3:229381350:229383562:1 gene:Zm00001d044480 transcript:Zm00001d044480_T008 gene_biotype:protein_coding transcript_biotype:protein_coding description:Zm00001d044480	2	2					3291000	4063600			3461200	0	2	1		3677300				40
1365	Zm00001d045295_P002	Zm00001d045295	Zm00001d045295_P002 pep chromosome:AGPv4:9:18154180:18160890:-1 gene:Zm00001d045295 transcript:Zm00001d045295_T002 gene_biotype:protein_coding transcript_biotype:protein_coding description:Zm00001d045295	2	2				810560		1049500	1043400		931820	0	2	2		930030	987610			40
1375	Zm00001d045584_P001	Zm00001d045584	Zm00001d045584_P001 pep chromosome:AGPv4:9:27335745:27337632:-1 gene:Zm00001d045584 transcript:Zm00001d045584_T001 gene_biotype:protein_coding transcript_biotype:protein_coding description:Zm00001d045584	2	2				390050		633320				0	2	0		511685				40
1399	Zm00001d047117_P001	Cortical cell-delineating protein	Zm00001d047117_P001 pep chromosome:AGPv4:9:119248408:119248797:-1 gene:Zm00001d047117 transcript:Zm00001d047117_T001 gene_biotype:protein_coding transcript_biotype:protein_coding description:Cortical cell-delineating protein [Source:UniProtKB/TrEMBL;Acc:K7TDY6]	2	2				38322000		960390				0	2	0		19641195				40
1424	Zm00001d048065_P002	Tubulin alpha chain	Zm00001d048065_P002 pep chromosome:AGPv4:9:149248191:149254222:1 gene:Zm00001d048065 transcript:Zm00001d048065_T002 gene_biotype:protein_coding transcript_biotype:protein_coding description:Tubulin alpha chain [Source:UniProtKB/TrEMBL;Acc:K7VKH1]	5	3				1081500	1775800	2065500	1574300			0	3	1		1.64093e+06				40
1447	Zm00001d049082_P002	Zm00001d049082	Zm00001d049082_P002 pep chromosome:AGPv4:4:15446366:15453107:1 gene:Zm00001d049082 transcript:Zm00001d049082_T002 gene_biotype:protein_coding transcript_biotype:protein_coding description:Zm00001d049082	3	3					737900	4005100				0	2	0		2371500				40
688	Zm00001d049552_P005	Zm00001d049552	Zm00001d049552_P005 pep chromosome:AGPv4:4:34381442:34383703:-1 gene:Zm00001d049552 transcript:Zm00001d049552_T005 gene_biotype:protein_coding transcript_biotype:protein_coding description:Zm00001d049552	1	1				1305800	2511400	4541400	4428800			0	3	1		2786200				40
176	Zm00001d049790_P008	60S ribosomal protein L32	Zm00001d049790_P008 pep chromosome:AGPv4:4:44843685:44845830:1 gene:Zm00001d049790 transcript:Zm00001d049790_T008 gene_biotype:protein_coding transcript_biotype:protein_coding description:60S ribosomal protein L32 [Source:UniProtKB/TrEMBL;Acc:B4FI53]	1	1				2192000	837750		1807200	298200	2143400	0	2	3		1514875	1.41627e+06			40
1472	Zm00001d049916_P004	WAT1-related protein	Zm00001d049916_P004 pep chromosome:AGPv4:4:52465001:52467548:-1 gene:Zm00001d049916 transcript:Zm00001d049916_T004 gene_biotype:protein_coding transcript_biotype:protein_coding description:WAT1-related protein [Source:UniProtKB/TrEMBL;Acc:B7ZY15]	1	1				982790	1137100	1648300				0	3	0		1.25606e+06				40
1475	Zm00001d049959_P005	Zm00001d049959	Zm00001d049959_P005 pep chromosome:AGPv4:4:55909326:55912177:-1 gene:Zm00001d049959 transcript:Zm00001d049959_T005 gene_biotype:protein_coding transcript_biotype:protein_coding description:Zm00001d049959	4	4					960730	1300900	4301000		2608700	0	2	2		1130815	3454850			40
1488	Zm00001d050368_P001	Zm00001d050368	Zm00001d050368_P001 pep chromosome:AGPv4:4:84247503:84248847:-1 gene:Zm00001d050368 transcript:Zm00001d050368_T001 gene_biotype:protein_coding transcript_biotype:protein_coding description:Zm00001d050368	2	2					1017200	1818800		1172500		0	2	1		1418000				40
1493	Zm00001d050440_P005	Defective in cullin neddylation protein	Zm00001d050440_P005 pep chromosome:AGPv4:4:88239061:88243601:-1 gene:Zm00001d050440 transcript:Zm00001d050440_T005 gene_biotype:protein_coding transcript_biotype:protein_coding description:Defective in cullin neddylation protein [Source:UniProtKB/TrEMBL;Acc:K7UEY2]	1	1				1020100		496060				0	2	0		758080				40
567	Zm00001d050551_P011	Zm00001d050551	Zm00001d050551_P011 pep chromosome:AGPv4:4:99653865:99667057:1 gene:Zm00001d050551 transcript:Zm00001d050551_T011 gene_biotype:protein_coding transcript_biotype:protein_coding description:Zm00001d050551	1	1					3433300	3151600				0	2	0		3292450				40
1510	Zm00001d051403_P001	Plasma membrane intrinsic protein1 isoform 1	Zm00001d051403_P001 pep chromosome:AGPv4:4:157200400:157203987:1 gene:Zm00001d051403 transcript:Zm00001d051403_T001 gene_biotype:protein_coding transcript_biotype:protein_coding gene_symbol:PIP1-3 description:Plasma membrane intrinsic protein1 isoform 1 [Source:UniProtKB/TrEMBL;Acc:B4FUM4]	4	2				1244300	2084000	1799800	6562900		3053600	0	3	2		1.70937e+06	4808250			40
1514	Zm00001d051564_P002	Zm00001d051564	Zm00001d051564_P002 pep chromosome:AGPv4:4:162881281:162886758:-1 gene:Zm00001d051564 transcript:Zm00001d051564_T002 gene_biotype:protein_coding transcript_biotype:protein_coding description:Zm00001d051564	1	1				808090		1449800	555410	556070		0	2	2		1128945	555740			40
1524	Zm00001d052022_P010	Plasma membrane ATPase	Zm00001d052022_P010 pep chromosome:AGPv4:4:176745235:176748683:-1 gene:Zm00001d052022 transcript:Zm00001d052022_T010 gene_biotype:protein_coding transcript_biotype:protein_coding description:Plasma membrane ATPase [Source:UniProtKB/TrEMBL;Acc:A0A1D6QC18]	3	1				965500		3566200	1589000			0	2	1		2265850				40
682	Zm00001d052075_P002	60S ribosomal protein L33-B	Zm00001d052075_P002 pep chromosome:AGPv4:4:178746528:178748147:-1 gene:Zm00001d052075 transcript:Zm00001d052075_T002 gene_biotype:protein_coding transcript_biotype:protein_coding description:60S ribosomal protein L33-B [Source:UniProtKB/TrEMBL;Acc:B4G0R0]	1	1				3299300	2381200	4753400				0	3	0		3.47797e+06				40
1535	Zm00001d052494_P001	Pyruvate kinase	Zm00001d052494_P001 pep chromosome:AGPv4:4:191353211:191358538:-1 gene:Zm00001d052494 transcript:Zm00001d052494_T001 gene_biotype:protein_coding transcript_biotype:protein_coding description:Pyruvate kinase [Source:UniProtKB/TrEMBL;Acc:B4F9G8]	6	1				445490	1023600	985730	1659400			0	3	1		818273				40
1548	Zm00001d053146_P001	Zm00001d053146	Zm00001d053146_P001 pep chromosome:AGPv4:4:216159315:216159899:1 gene:Zm00001d053146 transcript:Zm00001d053146_T001 gene_biotype:protein_coding transcript_biotype:protein_coding description:Zm00001d053146	1	1				1462300		1540500				0	2	0		1501400				40
1550	Zm00001d053196_P003	Zm00001d053196	Zm00001d053196_P003 pep chromosome:AGPv4:4:219324741:219346826:1 gene:Zm00001d053196 transcript:Zm00001d053196_T003 gene_biotype:protein_coding transcript_biotype:protein_coding description:Zm00001d053196	2	2					788740	910320		1862800	2140700	0	2	2		849530	2001750			40

## Sheet: 60 VS 40 DEPs
id	Protein IDs	Protein Name	Fasta header	Peptides	Unique peptides	iBAQ 0-20_1	iBAQ 0-20_2	iBAQ 0-20_3	iBAQ 30-40_1	iBAQ 30-40_2	iBAQ 30-40_3	iBAQ 50-60_1	iBAQ 50-60_2	iBAQ 50-60_3	20	40	60	Average 20	Average 40	Average 60	Average 61	Ratio 60/40	Pvalue 60/40	Significant 60/40
648	Zm00001d018966_P001	Zm00001d018966	Zm00001d018966_P001 pep chromosome:AGPv4:7:10934095:10935021:1 gene:Zm00001d018966 transcript:Zm00001d018966_T001 gene_biotype:protein_coding transcript_biotype:protein_coding description:Zm00001d018966	3	3	850730	1031900	1510500	1046500		994070	13358000	18029000	14597000	3	2	3	1.13104e+06	1020285	15328000	15.0233	15.0233	0.00417782
1034	Zm00001d033931_P002	Alcohol dehydrogenase 1	Zm00001d033931_P002 pep chromosome:AGPv4:1:278821298:278825118:-1 gene:Zm00001d033931 transcript:Zm00001d033931_T002 gene_biotype:protein_coding transcript_biotype:protein_coding description:Alcohol dehydrogenase 1 [Source:UniProtKB/TrEMBL;Acc:Q43264]	12	10	976080	1327600	2540900	6632400	7696800	10908000	160860000	105360000	90763000	3	3	3	1614860	8412400	1.18994e+08	14.1451	14.1451	0.00665444
1285	Zm00001d042022_P001	Peroxidase	Zm00001d042022_P001 pep chromosome:AGPv4:3:147649548:147650907:-1 gene:Zm00001d042022 transcript:Zm00001d042022_T001 gene_biotype:protein_coding transcript_biotype:protein_coding description:Peroxidase [Source:UniProtKB/TrEMBL;Acc:A0A1D6N0K3]	6	5				2506400	1608900	1302400	24974000	14855000	22700000	0	3	3		1805900	20843000	11.5416	11.5416	0.0035076
1504	Zm00001d051174_P001	Aquaporin PIP2-3	Zm00001d051174_P001 pep chromosome:AGPv4:4:147173978:147176656:1 gene:Zm00001d051174 transcript:Zm00001d051174_T001 gene_biotype:protein_coding transcript_biotype:protein_coding gene_symbol:PIP2-3 description:Aquaporin PIP2-3 [Source:UniProtKB/Swiss-Prot;Acc:Q9ATM7]	4	2	3632100	6145100	10589000	3791300	520100	2410200	22927000	7480000	18747000	3	3	3	6.78873e+06	2.24053e+06	1.63847e+07	7.31284	7.31284	0.0398084
589	Zm00001d051001_P004	Glyceraldehyde-3-phosphate dehydrogenase 3, cytosolic	Zm00001d051001_P004 pep chromosome:AGPv4:4:136187554:136190530:1 gene:Zm00001d051001 transcript:Zm00001d051001_T004 gene_biotype:protein_coding transcript_biotype:protein_coding gene_symbol:GAPC3 description:Glyceraldehyde-3-phosphate dehydrogenase 3, cytosolic [Source:UniProtKB/Swiss-Prot;Acc:Q43247]	14	6	55586000	1396500	26250000	9401400	1571700	33456000	70824000	99389000	51452000	3	3	3	2.77442e+07	14809700	7.38883e+07	4.98919	4.98919	0.0250281
810	Zm00001d025660_P001	Ras-related protein Rab-2-B	Zm00001d025660_P001 pep chromosome:AGPv4:10:125342471:125344978:1 gene:Zm00001d025660 transcript:Zm00001d025660_T001 gene_biotype:protein_coding transcript_biotype:protein_coding gene_symbol:RAB2B description:Ras-related protein Rab-2-B [Source:UniProtKB/Swiss-Prot;Acc:P49104]	4	2	773890		475370	1461900	1779500	1431900	9124600		6195800	2	3	2	624630	1.55777e+06	7660200	4.91742	4.91742	0.0115751
1306	Zm00001d042783_P001	Zm00001d042783	Zm00001d042783_P001 pep chromosome:AGPv4:3:179463922:179464532:1 gene:Zm00001d042783 transcript:Zm00001d042783_T001 gene_biotype:protein_coding transcript_biotype:protein_coding description:Zm00001d042783	2	2	6000500	937860	5492900	1730900	4710900	2074200	16504000		11355000	3	3	2	4.14375e+06	2.83867e+06	13929500	4.90706	4.90706	0.0164236
1049	Zm00001d034422_P001	Zm00001d034422	Zm00001d034422_P001 pep chromosome:AGPv4:1:292520815:292522961:-1 gene:Zm00001d034422 transcript:Zm00001d034422_T001 gene_biotype:protein_coding transcript_biotype:protein_coding description:Zm00001d034422	4	1		1620400	3160200	3790800	1955900		12719000		13819000	2	2	2	2390300	2873350	13269000	4.61795	4.61795	0.0104225
1298	Zm00001d042536_P001	Zm00001d042536	Zm00001d042536_P001 pep chromosome:AGPv4:3:171065302:171068300:1 gene:Zm00001d042536 transcript:Zm00001d042536_T001 gene_biotype:protein_coding transcript_biotype:protein_coding description:Zm00001d042536	7	3	714310	2251800	2850600	1776800	1408200	1695400	10828000	5889100	5610800	3	3	3	1.9389e+06	1626800	7.44263e+06	4.57501	4.57501	0.0266684
502	Zm00001d014467_P001	Peroxidase	Zm00001d014467_P001 pep chromosome:AGPv4:5:49119308:49122774:1 gene:Zm00001d014467 transcript:Zm00001d014467_T001 gene_biotype:protein_coding transcript_biotype:protein_coding description:Peroxidase [Source:UniProtKB/TrEMBL;Acc:C0PKS1]	6	6	19166000	13691000	13797000	2824900	3181900	2218700	16681000	9844500	10311000	3	3	3	1.55513e+07	2.74183e+06	1.22788e+07	4.47833	4.47833	0.0127456
895	Zm00001d028759_P001	Pyruvate decarboxylase	Zm00001d028759_P001 pep chromosome:AGPv4:1:45724685:45729020:-1 gene:Zm00001d028759 transcript:Zm00001d028759_T001 gene_biotype:protein_coding transcript_biotype:protein_coding description:Pyruvate decarboxylase [Source:UniProtKB/TrEMBL;Acc:Q8S4W9]	8	5	3164300	3747200	6536100	9932300	3837100	9360700	42390000	21466000	24882000	3	3	3	4.48253e+06	7.71003e+06	2.95793e+07	3.83647	3.83647	0.0319069
785	Zm00001d024751_P001	Peroxidase	Zm00001d024751_P001 pep chromosome:AGPv4:10:86089300:86090579:-1 gene:Zm00001d024751 transcript:Zm00001d024751_T001 gene_biotype:protein_coding transcript_biotype:protein_coding description:Peroxidase [Source:UniProtKB/TrEMBL;Acc:K7U159]	4	4	4159400	1122200	3680800		2035800	500430	4261400	4598500	5393700	3	2	3	2.98747e+06	1268115	4751200	3.74666	3.74666	0.0167044
600	Zm00001d017522_P003	Zm00001d017522	Zm00001d017522_P003 pep chromosome:AGPv4:5:198558661:198606647:1 gene:Zm00001d017522 transcript:Zm00001d017522_T003 gene_biotype:protein_coding transcript_biotype:protein_coding description:Zm00001d017522	6	6	263140	203610	295090	271350	233540	383680	1065900		643020	3	3	2	253947	296190	854460	2.88484	2.88484	0.0449542
90	Zm00001d002898_P001	Peroxidase	Zm00001d002898_P001 pep chromosome:AGPv4:2:26127575:26129149:-1 gene:Zm00001d002898 transcript:Zm00001d002898_T001 gene_biotype:protein_coding transcript_biotype:protein_coding description:Peroxidase [Source:UniProtKB/TrEMBL;Acc:B4FH68]	11	7	13996000	19646000	19261000	23346000	28485000	29649000	91512000	63811000	66197000	3	3	3	1.76343e+07	27160000	73840000	2.7187	2.7187	0.00676513
45	Zm00001d001831_P002	Pyruvate kinase	Zm00001d001831_P002 pep chromosome:AGPv4:2:1617158:1621351:1 gene:Zm00001d001831 transcript:Zm00001d001831_T002 gene_biotype:protein_coding transcript_biotype:protein_coding description:Pyruvate kinase [Source:UniProtKB/TrEMBL;Acc:C4J2M5]	10	10	1487700	1004900	1625600	2294700		3173400	8853900	5889100	6939000	3	2	3	1.37273e+06	2734050	7.22733e+06	2.64345	2.64345	0.0309587
1232	Zm00001d039865_P001	Zm00001d039865	Zm00001d039865_P001 pep chromosome:AGPv4:3:17163334:17167131:1 gene:Zm00001d039865 transcript:Zm00001d039865_T001 gene_biotype:protein_coding transcript_biotype:protein_coding description:Zm00001d039865	6	3	38597000	39502000	22600000	46689000	55664000	42142000	158430000	96418000	110460000	3	3	3	3.35663e+07	48165000	1.21769e+08	2.52817	2.52817	0.0185263
1550	Zm00001d053196_P003	Zm00001d053196	Zm00001d053196_P003 pep chromosome:AGPv4:4:219324741:219346826:1 gene:Zm00001d053196 transcript:Zm00001d053196_T003 gene_biotype:protein_coding transcript_biotype:protein_coding description:Zm00001d053196	2	2					788740	910320		1862800	2140700	0	2	2		849530	2001750	2.3563	2.3563	0.0168886
91	Zm00001d002899_P001	Peroxidase	Zm00001d002899_P001 pep chromosome:AGPv4:2:26144895:26145908:-1 gene:Zm00001d002899 transcript:Zm00001d002899_T001 gene_biotype:protein_coding transcript_biotype:protein_coding description:Peroxidase [Source:UniProtKB/TrEMBL;Acc:A0A1D6E530]	6	6	16293000	15350000	20599000	11163000	6188600	14309000	31572000	17361000	24533000	3	3	3	17414000	1.05535e+07	2.44887e+07	2.32042	2.32042	0.0422558
408	Zm00001d012173_P001	Fructokinase-1	Zm00001d012173_P001 pep chromosome:AGPv4:8:169516096:169525048:1 gene:Zm00001d012173 transcript:Zm00001d012173_T001 gene_biotype:protein_coding transcript_biotype:protein_coding description:Fructokinase-1 [Source:UniProtKB/TrEMBL;Acc:B6U666]	5	1	4222700	6735800	3955900	2873600	3539400	2789200	6869400	8933600	4738500	3	3	3	4.97147e+06	3067400	6.84717e+06	2.23224	2.23224	0.0375561
1393	Zm00001d046591_P003	Zm00001d046591	Zm00001d046591_P003 pep chromosome:AGPv4:9:97600605:97604393:-1 gene:Zm00001d046591 transcript:Zm00001d046591_T003 gene_biotype:protein_coding transcript_biotype:protein_coding description:Zm00001d046591	9	2	8278000	9077800	18958000	6550900	6426300	7911700	14902000	14013000	17624000	3	3	3	12104600	6.96297e+06	15513000	2.22793	2.22793	0.00196187
935	Zm00001d030199_P002	Peroxidase	Zm00001d030199_P002 pep chromosome:AGPv4:1:112977908:112980114:1 gene:Zm00001d030199 transcript:Zm00001d030199_T002 gene_biotype:protein_coding transcript_biotype:protein_coding description:Peroxidase [Source:UniProtKB/TrEMBL;Acc:A0A1D6KAW3]	4	4	5917700	1524000	4810100	13129000	11066000	8797200	27454000		20365000	3	3	2	4.08393e+06	10997400	23909500	2.1741	2.1741	0.0251037
1326	Zm00001d043845_P031	Zm00001d043845	Zm00001d043845_P031 pep chromosome:AGPv4:3:211902270:211913623:1 gene:Zm00001d043845 transcript:Zm00001d043845_T031 gene_biotype:protein_coding transcript_biotype:protein_coding description:Zm00001d043845	6	6	564700	682730	663140	383470	366740	247500	789580	832700	538860	3	3	3	636857	332570	720380	2.1661	2.1661	0.0185352
1368	Zm00001d045431_P002	Enolase1	Zm00001d045431_P002 pep chromosome:AGPv4:9:21923443:21927884:1 gene:Zm00001d045431 transcript:Zm00001d045431_T002 gene_biotype:protein_coding transcript_biotype:protein_coding description:Enolase1 [Source:UniProtKB/TrEMBL;Acc:K7V794]	19	13	111290000	104210000	107500000	86640000	80872000	82278000	209870000	172080000	128420000	3	3	3	1.07667e+08	8.32633e+07	1.70123e+08	2.0432	2.0432	0.0211855
1292	Zm00001d042216_P001	Zm00001d042216	Zm00001d042216_P001 pep chromosome:AGPv4:3:156422305:156423867:1 gene:Zm00001d042216 transcript:Zm00001d042216_T001 gene_biotype:protein_coding transcript_biotype:protein_coding description:Zm00001d042216	6	6	130650000	135920000	111740000	101730000	92440000	95419000	47529000	57966000	37981000	3	3	3	1.26103e+08	9.65297e+07	4.78253e+07	0.495447	0.495447	0.00158887
571	Zm00001d016661_P001	Peptidyl-prolyl cis-trans isomerase	Zm00001d016661_P001 pep chromosome:AGPv4:5:171745370:171745888:1 gene:Zm00001d016661 transcript:Zm00001d016661_T001 gene_biotype:protein_coding transcript_biotype:protein_coding description:Peptidyl-prolyl cis-trans isomerase [Source:UniProtKB/TrEMBL;Acc:B4FZZ2]	6	2	102560000	108930000	71522000	110240000	146460000	119030000	27627000	88260000	66377000	3	3	3	9.43373e+07	1.25243e+08	6.07547e+07	0.485093	0.485093	0.0362821
955	Zm00001d031136_P003	Cysteine synthase	Zm00001d031136_P003 pep chromosome:AGPv4:1:179010349:179015072:-1 gene:Zm00001d031136 transcript:Zm00001d031136_T003 gene_biotype:protein_coding transcript_biotype:protein_coding description:Cysteine synthase [Source:UniProtKB/TrEMBL;Acc:B8A377]	10	10	2192200	34615000	37990000	27544000	25984000	29382000	18840000	10020000	10706000	3	3	3	24932400	2.76367e+07	1.31887e+07	0.477216	0.477216	0.00852782
1519	Zm00001d051742_P001	T-complex protein 1 subunit delta	Zm00001d051742_P001 pep chromosome:AGPv4:4:168615582:168622676:-1 gene:Zm00001d051742 transcript:Zm00001d051742_T001 gene_biotype:protein_coding transcript_biotype:protein_coding description:T-complex protein 1 subunit delta [Source:UniProtKB/TrEMBL;Acc:B4F8V9]	3	1	692380	617320		1263600	1505800		772580	536740		2	2	2	654850	1384700	654660	0.472781	0.472781	0.0496487
86	Zm00001d002842_P001	Remorin	Zm00001d002842_P001 pep chromosome:AGPv4:2:24286536:24291225:1 gene:Zm00001d002842 transcript:Zm00001d002842_T001 gene_biotype:protein_coding transcript_biotype:protein_coding description:Remorin [Source:UniProtKB/TrEMBL;Acc:B4G1B0]	10	10	9860800	27408000	25049000	76208000	81047000	66043000	56018000	26903000	21509000	3	3	3	20772600	7.44327e+07	34810000	0.467671	0.467671	0.0268403
678	Zm00001d020057_P006	Zm00001d020057	Zm00001d020057_P006 pep chromosome:AGPv4:7:89268084:89273462:-1 gene:Zm00001d020057 transcript:Zm00001d020057_T006 gene_biotype:protein_coding transcript_biotype:protein_coding description:Zm00001d020057	12	10	911000	439210	1024800	1141800	861210	999320	552360	221180	628280	3	3	3	791670	1.00078e+06	467273	0.466911	0.466911	0.0231248
1434	Zm00001d048346_P001	40S ribosomal protein SA	Zm00001d048346_P001 pep chromosome:AGPv4:9:154820912:154823371:-1 gene:Zm00001d048346 transcript:Zm00001d048346_T001 gene_biotype:protein_coding transcript_biotype:protein_coding description:40S ribosomal protein SA [Source:UniProtKB/TrEMBL;Acc:B4FSQ4]	4	1	11497000	14855000	11018000	18953000	20759000	17521000	12944000	9494500	3691100	3	3	3	1.24567e+07	1.90777e+07	8.70987e+06	0.456548	0.456548	0.0221976
692	Zm00001d020669_P001	Zm00001d020669	Zm00001d020669_P001 pep chromosome:AGPv4:7:127426894:127431481:1 gene:Zm00001d020669 transcript:Zm00001d020669_T001 gene_biotype:protein_coding transcript_biotype:protein_coding description:Zm00001d020669	6	6	778370	288640	1056900	1254800	1007600	1509500	855810	365160	468970	3	3	3	707970	1257300	563313	0.448034	0.448034	0.0289474
1274	Zm00001d041716_P006	Zm00001d041716	Zm00001d041716_P006 pep chromosome:AGPv4:3:134765903:134771067:1 gene:Zm00001d041716 transcript:Zm00001d041716_T006 gene_biotype:protein_coding transcript_biotype:protein_coding description:Zm00001d041716	6	6	6343900	4683400	5253400	5164300	4848700	7309800	3983800	2105300	1585400	3	3	3	5426900	5.77427e+06	2.55817e+06	0.443029	0.443029	0.038872
1568	Zm00001d053813_P015	Zm00001d053813	Zm00001d053813_P015 pep chromosome:AGPv4:4:241593298:241602575:1 gene:Zm00001d053813 transcript:Zm00001d053813_T015 gene_biotype:protein_coding transcript_biotype:protein_coding description:Zm00001d053813	3	3	702290	1145300	859250	880770	1111000	1067100	471160	559830	296970	3	3	3	902280	1.01962e+06	442653	0.434134	0.434134	0.0052732
713	Zm00001d021626_P003	Zm00001d021626	Zm00001d021626_P003 pep chromosome:AGPv4:7:158451766:158454361:1 gene:Zm00001d021626 transcript:Zm00001d021626_T003 gene_biotype:protein_coding transcript_biotype:protein_coding description:Zm00001d021626	3	3	5551100	5909000	11224000	4748900	5584600	6605900	2917000		1954800	3	3	2	7.56137e+06	5.64647e+06	2435900	0.431403	0.431403	0.0260219
623	Zm00001d018363_P001	Membrane steroid-binding protein 1	Zm00001d018363_P001 pep chromosome:AGPv4:5:219212152:219212466:1 gene:Zm00001d018363 transcript:Zm00001d018363_T001 gene_biotype:protein_coding transcript_biotype:protein_coding description:Membrane steroid-binding protein 1 [Source:UniProtKB/TrEMBL;Acc:B4FPD1]	3	3	2856100	15539000	20530000	28314000	19786000	26990000	5995500	13856000	10948000	3	3	3	1.2975e+07	25030000	10266500	0.410168	0.410168	0.0135649
779	Zm00001d024511_P002	40S ribosomal protein S3	Zm00001d024511_P002 pep chromosome:AGPv4:10:74955857:74958288:1 gene:Zm00001d024511 transcript:Zm00001d024511_T002 gene_biotype:protein_coding transcript_biotype:protein_coding description:40S ribosomal protein S3 [Source:UniProtKB/TrEMBL;Acc:B6TB97]	7	7	48168000	45457000	54215000	52595000	56800000	52209000	21694000	14841000	24436000	3	3	3	49280000	53868000	2.03237e+07	0.377286	0.377286	0.000473749
1468	Zm00001d049716_P001	Zm00001d049716	Zm00001d049716_P001 pep chromosome:AGPv4:4:41317968:41320454:-1 gene:Zm00001d049716 transcript:Zm00001d049716_T001 gene_biotype:protein_coding transcript_biotype:protein_coding description:Zm00001d049716	7	7	4102400	2974400	3746300	4093100	6861600	5805200	2585000	2417800	1302400	3	3	3	3607700	5.58663e+06	2.10173e+06	0.376207	0.376207	0.0180606
66	Zm00001d002258_P001	Aminomethyltransferase	Zm00001d002258_P001 pep chromosome:AGPv4:2:9081347:9084382:-1 gene:Zm00001d002258 transcript:Zm00001d002258_T001 gene_biotype:protein_coding transcript_biotype:protein_coding description:Aminomethyltransferase [Source:UniProtKB/TrEMBL;Acc:B6TQ06]	3	3			809340	2240100	2056600	3518600	1126600	816550	882410	1	3	3		2605100	941853	0.361542	0.361542	0.0239386
244	Zm00001d008189_P008	Zm00001d008189	Zm00001d008189_P008 pep chromosome:AGPv4:8:750465:754201:1 gene:Zm00001d008189 transcript:Zm00001d008189_T008 gene_biotype:protein_coding transcript_biotype:protein_coding description:Zm00001d008189	2	2		1143800	426310	2777600		2640200	1262200		677420	2	2	2	785055	2708900	969810	0.358009	0.358009	0.0285561
990	Zm00001d032239_P001	HMG-Y-related protein A	Zm00001d032239_P001 pep chromosome:AGPv4:1:218500155:218501623:1 gene:Zm00001d032239 transcript:Zm00001d032239_T001 gene_biotype:protein_coding transcript_biotype:protein_coding gene_symbol:HMGIY2 description:HMG-Y-related protein A [Source:UniProtKB/Swiss-Prot;Acc:Q9FYS5]	5	5	2446600	2670400	3421300	5971400	5000900	5453800	2892400	1653300	1314100	3	3	3	2846100	5.47537e+06	1.95327e+06	0.356737	0.356737	0.00317075
1574	Zm00001d053983_P003	Zm00001d053983	Zm00001d053983_P003 pep chromosome:AGPv4:4:244581853:244585737:-1 gene:Zm00001d053983 transcript:Zm00001d053983_T003 gene_biotype:protein_coding transcript_biotype:protein_coding description:Zm00001d053983	6	6	4881600	8883400	6005900	16824000	13142000	12326000	6738000	2535800	5112900	3	3	3	6590300	1.40973e+07	4.79557e+06	0.340175	0.340175	0.00729982
654	Zm00001d019045_P001	Histone H2A	Zm00001d019045_P001 pep chromosome:AGPv4:7:14093201:14093758:1 gene:Zm00001d019045 transcript:Zm00001d019045_T001 gene_biotype:protein_coding transcript_biotype:protein_coding description:Histone H2A [Source:UniProtKB/TrEMBL;Acc:B6SJU3]	4	1	3372200		4731000	14038000	13072000	15934000		8092500	1553200	2	3	2	4051600	14348000	4822850	0.336134	0.336134	0.0375394
215	Zm00001d007084_P001	Histone H2B	Zm00001d007084_P001 pep chromosome:AGPv4:2:221914642:221915449:1 gene:Zm00001d007084 transcript:Zm00001d007084_T001 gene_biotype:protein_coding transcript_biotype:protein_coding description:Histone H2B [Source:UniProtKB/TrEMBL;Acc:A0A1D6F342]	7	1		583460	620050	18218000	16753000	14395000	7835500	2129300	6616600	2	3	3	601755	1.64553e+07	5.52713e+06	0.335887	0.335887	0.00608382
763	Zm00001d023830_P001	Fiber protein Fb19	Zm00001d023830_P001 pep chromosome:AGPv4:10:23731692:23733983:1 gene:Zm00001d023830 transcript:Zm00001d023830_T001 gene_biotype:protein_coding transcript_biotype:protein_coding description:Fiber protein Fb19 [Source:UniProtKB/TrEMBL;Acc:B6TLW3]	1	1	10919000	9947200	11715000	12354000	17511000	18586000	6171800	5185800	4869100	3	3	3	10860400	1.61503e+07	5408900	0.334909	0.334909	0.00542688
395	Zm00001d011854_P002	Zm00001d011854	Zm00001d011854_P002 pep chromosome:AGPv4:8:162915395:162923330:-1 gene:Zm00001d011854 transcript:Zm00001d011854_T002 gene_biotype:protein_coding transcript_biotype:protein_coding description:Zm00001d011854	7	6	1303500	740070	1263500	1077100	1015300	1997300	344350	645850	298560	3	3	3	1.10236e+06	1.36323e+06	429587	0.315123	0.315123	0.0497584
286	Zm00001d009010_P003	Zm00001d009010	Zm00001d009010_P003 pep chromosome:AGPv4:8:30106987:30108529:-1 gene:Zm00001d009010 transcript:Zm00001d009010_T003 gene_biotype:protein_coding transcript_biotype:protein_coding description:Zm00001d009010	5	2	5361200	3665800	5381100	5810900	4871700	7590200		1411900	2401700	3	3	2	4802700	6.09093e+06	1906800	0.313055	0.313055	0.031418
113	Zm00001d003712_P001	Zm00001d003712	Zm00001d003712_P001 pep chromosome:AGPv4:2:55894819:55896266:1 gene:Zm00001d003712 transcript:Zm00001d003712_T001 gene_biotype:protein_coding transcript_biotype:protein_coding description:Zm00001d003712	4	4				2823200	2971800	3596900	1055400		864950	0	3	2		3.13063e+06	960175	0.306703	0.306703	0.00621447
1345	Zm00001d044434_P001	Zm00001d044434	Zm00001d044434_P001 pep chromosome:AGPv4:3:227914572:227919577:-1 gene:Zm00001d044434 transcript:Zm00001d044434_T001 gene_biotype:protein_coding transcript_biotype:protein_coding description:Zm00001d044434	3	3	965350	447890	951770	1486600	2261400	2250600	565130	655900		3	3	2	788337	1.99953e+06	610515	0.305329	0.305329	0.0250534
1268	Zm00001d041290_P003	Zm00001d041290	Zm00001d041290_P003 pep chromosome:AGPv4:3:110647200:110652755:1 gene:Zm00001d041290 transcript:Zm00001d041290_T003 gene_biotype:protein_coding transcript_biotype:protein_coding description:Zm00001d041290	4	3	5461200	3225700	2021700	3646600	4436800	3505400	616460		1717400	3	3	2	3.56953e+06	3.86293e+06	1166930	0.302084	0.302084	0.0166797
1209	Zm00001d039173_P007	Zm00001d039173	Zm00001d039173_P007 pep chromosome:AGPv4:6:171778244:171780016:1 gene:Zm00001d039173 transcript:Zm00001d039173_T007 gene_biotype:protein_coding transcript_biotype:protein_coding description:Zm00001d039173	9	9	14979000	10827000	5904200	22438000	21534000	32014000	7260200	8862200	5744100	3	3	3	1.05701e+07	2.53287e+07	7.28883e+06	0.28777	0.28777	0.00653219
618	Zm00001d018187_P001	Zm00001d018187	Zm00001d018187_P001 pep chromosome:AGPv4:5:216017754:216022412:-1 gene:Zm00001d018187 transcript:Zm00001d018187_T001 gene_biotype:protein_coding transcript_biotype:protein_coding description:Zm00001d018187	5	5	7954800	5800000	9393100	18869000	21871000	12118000	10629000	709880	3545000	3	3	3	7.71597e+06	1.76193e+07	4.96129e+06	0.281582	0.281582	0.0373502
469	Zm00001d013568_P001	Zm00001d013568	Zm00001d013568_P001 pep chromosome:AGPv4:5:14451040:14451980:-1 gene:Zm00001d013568 transcript:Zm00001d013568_T001 gene_biotype:protein_coding transcript_biotype:protein_coding description:Zm00001d013568	3	3	2486900	7599700	5807400	13682000	10560000	5041100	2328100	3515800	1120800	3	3	3	5298000	9.76103e+06	2.32157e+06	0.23784	0.23784	0.0468456
199	Zm00001d006651_P001	Tubulin alpha chain	Zm00001d006651_P001 pep chromosome:AGPv4:2:213473849:213477366:1 gene:Zm00001d006651 transcript:Zm00001d006651_T001 gene_biotype:protein_coding transcript_biotype:protein_coding gene_symbol:TUBA5 description:Tubulin alpha chain [Source:UniProtKB/TrEMBL;Acc:Q546I4]	6	2	5938400	4316500	15616000	13271000	7738400	15633000	3354400	3257900	2092500	3	3	3	8.62363e+06	1.22141e+07	2901600	0.237561	0.237561	0.0172159
737	Zm00001d022420_P001	Stress responsive protein	Zm00001d022420_P001 pep chromosome:AGPv4:7:177288787:177289404:-1 gene:Zm00001d022420 transcript:Zm00001d022420_T001 gene_biotype:protein_coding transcript_biotype:protein_coding description:Stress responsive protein [Source:UniProtKB/TrEMBL;Acc:B6TF92]	4	2	2588300	1947100	2647100	12687000	13326000	17300000	5569400	948210	3155900	3	3	3	2.39417e+06	1.44377e+07	3.2245e+06	0.22334	0.22334	0.00466658
443	Zm00001d013034_P001	Zm00001d013034	Zm00001d013034_P001 pep chromosome:AGPv4:5:3494823:3496592:-1 gene:Zm00001d013034 transcript:Zm00001d013034_T001 gene_biotype:protein_coding transcript_biotype:protein_coding description:Zm00001d013034	4	1	4359900			12770000	11264000		557450		3355200	1	2	2		12017000	1956325	0.162796	0.162796	0.0240396
35	Zm00001d000030_P002	Nucleic acid binding protein	Zm00001d000030_P002 pep contig:AGPv4:B73V4_ctg182:118727:122129:-1 gene:Zm00001d000030 transcript:Zm00001d000030_T002 gene_biotype:protein_coding transcript_biotype:protein_coding description:Nucleic acid binding protein [Source:UniProtKB/TrEMBL;Acc:K7WC74]	1	1	629780	517730			665810	1179500				2	2	0	573755	922655		0			40
36	Zm00001d000060_P001	NAD(P)H-dependent oxidoreductase	Zm00001d000060_P001 pep contig:AGPv4:B73V4_ctg10:292300:293833:1 gene:Zm00001d000060 transcript:Zm00001d000060_T001 gene_biotype:protein_coding transcript_biotype:protein_coding description:NAD(P)H-dependent oxidoreductase [Source:UniProtKB/TrEMBL;Acc:B6SZK3]	2	2			1527500		1195500	1698000				1	2	0		1446750		0			40
38	Zm00001d000237_P001	Glycosyltransferase	Zm00001d000237_P001 pep contig:AGPv4:B73V4_ctg44:71975:73515:-1 gene:Zm00001d000237 transcript:Zm00001d000237_T001 gene_biotype:protein_coding transcript_biotype:protein_coding gene_symbol:CISZOG1 description:Glycosyltransferase [Source:UniProtKB/TrEMBL;Acc:B4FRJ6]	2	2	1128400	963040		913050	737410					2	2	0	1045720	825230		0			40
42	Zm00001d000403_P001	Zm00001d000403	Zm00001d000403_P001 pep contig:AGPv4:B73V4_ctg28:10641:12680:-1 gene:Zm00001d000403 transcript:Zm00001d000403_T001 gene_biotype:protein_coding transcript_biotype:protein_coding description:Zm00001d000403	3	3				111900	186200	191860				0	3	0		163320		0			40
61	Zm00001d002085_P001	Glycerol kinase	Zm00001d002085_P001 pep chromosome:AGPv4:2:5765101:5768935:1 gene:Zm00001d002085 transcript:Zm00001d002085_T001 gene_biotype:protein_coding transcript_biotype:protein_coding description:Glycerol kinase [Source:UniProtKB/TrEMBL;Acc:B6TZ71]	4	4	1964700	950040	4389500	2052400	952440	1175300				3	3	0	2.43475e+06	1393380		0			40
67	Zm00001d002261_P001	Zm00001d002261	Zm00001d002261_P001 pep chromosome:AGPv4:2:9094317:9096342:-1 gene:Zm00001d002261 transcript:Zm00001d002261_T001 gene_biotype:protein_coding transcript_biotype:protein_coding description:Zm00001d002261	3	3	2685800		2254800	2070100		1001900				2	2	0	2470300	1536000		0			40
101	Zm00001d003247_P002	Malate synthase	Zm00001d003247_P002 pep chromosome:AGPv4:2:37815902:37818424:1 gene:Zm00001d003247 transcript:Zm00001d003247_T002 gene_biotype:protein_coding transcript_biotype:protein_coding description:Malate synthase [Source:UniProtKB/TrEMBL;Acc:A0A1D6E7V9]	3	3	321800	656470	410420		585250	335000				3	2	0	462897	460125		0			40
109	Zm00001d003643_P007	Zm00001d003643	Zm00001d003643_P007 pep chromosome:AGPv4:2:51521369:51522380:1 gene:Zm00001d003643 transcript:Zm00001d003643_T007 gene_biotype:protein_coding transcript_biotype:protein_coding description:Zm00001d003643	2	2				2635500	4577800					0	2	0		3606650		0			40
125	Zm00001d004197_P001	Lipase	Zm00001d004197_P001 pep chromosome:AGPv4:2:90766511:90768614:-1 gene:Zm00001d004197 transcript:Zm00001d004197_T001 gene_biotype:protein_coding transcript_biotype:protein_coding description:Lipase [Source:UniProtKB/TrEMBL;Acc:A0A1D6EEF7]	1	1	1008700	900990	1377300	895100	902740	972990				3	3	0	1.09566e+06	923610		0			40
150	Zm00001d005248_P004	Dolichyl-diphosphooligosaccharide--protein glycosyltransferase 48 kDa subunit	Zm00001d005248_P004 pep chromosome:AGPv4:2:165634108:165638958:1 gene:Zm00001d005248 transcript:Zm00001d005248_T004 gene_biotype:protein_coding transcript_biotype:protein_coding description:Dolichyl-diphosphooligosaccharide--protein glycosyltransferase 48 kDa subunit [Source:UniProtKB/TrEMBL;Acc:A0A1D6ELB5]	1	1				734100	857940	1658400				0	3	0		1083480		0			40
152	Zm00001d005252_P001	Zm00001d005252	Zm00001d005252_P001 pep chromosome:AGPv4:2:165864515:165868015:1 gene:Zm00001d005252 transcript:Zm00001d005252_T001 gene_biotype:protein_coding transcript_biotype:protein_coding description:Zm00001d005252	1	1		1483900		4467400	4138800	4993900				1	3	0		4.53337e+06		0			40
180	Zm00001d006167_P004	ATPase ASNA1 homolog	Zm00001d006167_P004 pep chromosome:AGPv4:2:200299244:200303439:-1 gene:Zm00001d006167 transcript:Zm00001d006167_T004 gene_biotype:protein_coding transcript_biotype:protein_coding description:ATPase ASNA1 homolog [Source:UniProtKB/TrEMBL;Acc:B4FEF1]	1	1		1377000		2255500	1024400	1029900				1	3	0		1436600		0			40
186	Zm00001d006238_P006	Calcium lipid binding protein-like	Zm00001d006238_P006 pep chromosome:AGPv4:2:202615989:202617575:-1 gene:Zm00001d006238 transcript:Zm00001d006238_T006 gene_biotype:protein_coding transcript_biotype:protein_coding description:Calcium lipid binding protein-like [Source:UniProtKB/TrEMBL;Acc:B6TBV7]	1	1	1029300		1288400	1193500	932180					2	2	0	1158850	1062840		0			40
201	Zm00001d006708_P001	Zm00001d006708	Zm00001d006708_P001 pep chromosome:AGPv4:2:214892586:214893899:1 gene:Zm00001d006708 transcript:Zm00001d006708_T001 gene_biotype:protein_coding transcript_biotype:protein_coding description:Zm00001d006708	1	1		168030		168290		156650				1	2	0		162470		0			40
222	Zm00001d007229_P002	Phosphoinositide phospholipase C	Zm00001d007229_P002 pep chromosome:AGPv4:2:225211077:225213907:-1 gene:Zm00001d007229 transcript:Zm00001d007229_T002 gene_biotype:protein_coding transcript_biotype:protein_coding description:Phosphoinositide phospholipase C [Source:UniProtKB/TrEMBL;Acc:A0A1D6F512]	6	6		200350	578420	634460		863400				2	2	0	389385	748930		0			40
224	Zm00001d007312_P001	Zm00001d007312	Zm00001d007312_P001 pep chromosome:AGPv4:2:227512023:227515789:1 gene:Zm00001d007312 transcript:Zm00001d007312_T001 gene_biotype:protein_coding transcript_biotype:protein_coding description:Zm00001d007312	1	1				1889200		3586200				0	2	0		2737700		0			40
250	Zm00001d008236_P002	Zm00001d008236	Zm00001d008236_P002 pep chromosome:AGPv4:8:2198415:2206575:1 gene:Zm00001d008236 transcript:Zm00001d008236_T002 gene_biotype:protein_coding transcript_biotype:protein_coding description:Zm00001d008236	3	3	231270		230820		212510	254160				2	2	0	231045	233335		0			40
275	Zm00001d008646_P001	Lectin-like protein	Zm00001d008646_P001 pep chromosome:AGPv4:8:15709776:15717221:-1 gene:Zm00001d008646 transcript:Zm00001d008646_T001 gene_biotype:protein_coding transcript_biotype:protein_coding description:Lectin-like protein [Source:UniProtKB/TrEMBL;Acc:K7VAI9]	1	1	393290	633840	436930	1164300	1298500	594260				3	3	0	488020	1019020		0			40
126	Zm00001d008796_P001	Zm00001d008796	Zm00001d008796_P001 pep chromosome:AGPv4:8:20664274:20665428:-1 gene:Zm00001d008796 transcript:Zm00001d008796_T001 gene_biotype:protein_coding transcript_biotype:protein_coding description:Zm00001d008796	1	1	443030	939340	2072100	797530	667390	534420				3	3	0	1151490	666447		0			40
296	Zm00001d009373_P001	Peroxidase	Zm00001d009373_P001 pep chromosome:AGPv4:8:60723769:60726263:1 gene:Zm00001d009373 transcript:Zm00001d009373_T001 gene_biotype:protein_coding transcript_biotype:protein_coding description:Peroxidase [Source:UniProtKB/TrEMBL;Acc:K7VCN5]	2	2					447470	490090				0	2	0		468780		0			40
307	Zm00001d009610_P006	Zm00001d009610	Zm00001d009610_P006 pep chromosome:AGPv4:8:72977318:72978340:-1 gene:Zm00001d009610 transcript:Zm00001d009610_T006 gene_biotype:protein_coding transcript_biotype:protein_coding description:Zm00001d009610	2	2		2822100		914980		1517200				1	2	0		1216090		0			40
321	Zm00001d009950_P006	Zm00001d009950	Zm00001d009950_P006 pep chromosome:AGPv4:8:91946789:91954000:1 gene:Zm00001d009950 transcript:Zm00001d009950_T006 gene_biotype:protein_coding transcript_biotype:protein_coding description:Zm00001d009950	6	1			600710	193680	298600	503890				1	3	0		332057		0			40
334	Zm00001d010494_P001	Zm00001d010494	Zm00001d010494_P001 pep chromosome:AGPv4:8:117945851:117946881:-1 gene:Zm00001d010494 transcript:Zm00001d010494_T001 gene_biotype:protein_coding transcript_biotype:protein_coding description:Zm00001d010494	1	1	2356400		1599300	1192700	2404800	489610				2	3	0	1977850	1362370		0			40
346	Zm00001d010870_P001	Glutathione S-transferase GST 15	Zm00001d010870_P001 pep chromosome:AGPv4:8:131542385:131544754:-1 gene:Zm00001d010870 transcript:Zm00001d010870_T001 gene_biotype:protein_coding transcript_biotype:protein_coding description:Glutathione S-transferase GST 15 [Source:UniProtKB/TrEMBL;Acc:Q9FQC4]	3	2	418720	523020	681600	1117800	949070	4237300				3	3	0	541113	2101390		0			40
379	Zm00001d011532_P003	Zm00001d011532	Zm00001d011532_P003 pep chromosome:AGPv4:8:153672079:153703021:1 gene:Zm00001d011532 transcript:Zm00001d011532_T003 gene_biotype:protein_coding transcript_biotype:protein_coding description:Zm00001d011532	1	1	134380				260880	195850				1	2	0		228365		0			40
383	Zm00001d011649_P001	Glycosyltransferase	Zm00001d011649_P001 pep chromosome:AGPv4:8:157447787:157449229:-1 gene:Zm00001d011649 transcript:Zm00001d011649_T001 gene_biotype:protein_coding transcript_biotype:protein_coding description:Glycosyltransferase [Source:UniProtKB/TrEMBL;Acc:B7ZZ56]	2	2				504820		648080				0	2	0		576450		0			40
410	Zm00001d012254_P002	Putative patellin family protein	Zm00001d012254_P002 pep chromosome:AGPv4:8:171064822:171067859:-1 gene:Zm00001d012254 transcript:Zm00001d012254_T002 gene_biotype:protein_coding transcript_biotype:protein_coding description:Putative patellin family protein [Source:UniProtKB/TrEMBL;Acc:K7V6Z1]	12	2		483590			418830	388670				1	2	0		403750		0			40
476	Zm00001d013693_P001	Zm00001d013693	Zm00001d013693_P001 pep chromosome:AGPv4:5:17669086:17669866:1 gene:Zm00001d013693 transcript:Zm00001d013693_T001 gene_biotype:protein_coding transcript_biotype:protein_coding description:Zm00001d013693	2	2			1952100	6960100	5970800	14723000				1	3	0		9.21797e+06		0			40
483	Zm00001d013865_P003	Zm00001d013865	Zm00001d013865_P003 pep chromosome:AGPv4:5:23269897:23273930:-1 gene:Zm00001d013865 transcript:Zm00001d013865_T003 gene_biotype:protein_coding transcript_biotype:protein_coding description:Zm00001d013865	1	1	585300		1174100		1410600	1107800				2	2	0	879700	1259200		0			40
488	Zm00001d014001_P001	Zm00001d014001	Zm00001d014001_P001 pep chromosome:AGPv4:5:28204196:28209403:-1 gene:Zm00001d014001 transcript:Zm00001d014001_T001 gene_biotype:protein_coding transcript_biotype:protein_coding description:Zm00001d014001	1	1	156150	183870		453020	466190					2	2	0	170010	459605		0			40
39	Zm00001d014019_P003	Zm00001d014019	Zm00001d014019_P003 pep chromosome:AGPv4:5:28906501:28908251:1 gene:Zm00001d014019 transcript:Zm00001d014019_T003 gene_biotype:protein_coding transcript_biotype:protein_coding description:Zm00001d014019	1	1	207470	203150	324670		261790	264120				3	2	0	245097	262955		0			40
490	Zm00001d014058_P011	Zm00001d014058	Zm00001d014058_P011 pep chromosome:AGPv4:5:30937947:30940580:1 gene:Zm00001d014058 transcript:Zm00001d014058_T011 gene_biotype:protein_coding transcript_biotype:protein_coding description:Zm00001d014058	2	2	522170	2153500	2766600	1391700	1750400	2963400				3	3	0	1814090	2.03517e+06		0			40
504	Zm00001d014524_P005	Zm00001d014524	Zm00001d014524_P005 pep chromosome:AGPv4:5:51589533:51597432:-1 gene:Zm00001d014524 transcript:Zm00001d014524_T005 gene_biotype:protein_coding transcript_biotype:protein_coding description:Zm00001d014524	1	1	1389000	513030	992200	382500	632940	863310				3	3	0	964743	626250		0			40
530	Zm00001d015251_P001	Eukaryotic initiation factor 4A	Zm00001d015251_P001 pep chromosome:AGPv4:5:81360857:81365974:1 gene:Zm00001d015251 transcript:Zm00001d015251_T001 gene_biotype:protein_coding transcript_biotype:protein_coding description:Eukaryotic initiation factor 4A [Source:UniProtKB/TrEMBL;Acc:B4FBK3]	7	1				424270	373790					0	2	0		399030		0			40
541	Zm00001d015618_P001	Cinnamyl alcohol dehydrogenase	Zm00001d015618_P001 pep chromosome:AGPv4:5:101493553:101498009:-1 gene:Zm00001d015618 transcript:Zm00001d015618_T001 gene_biotype:protein_coding transcript_biotype:protein_coding description:Cinnamyl alcohol dehydrogenase [Source:UniProtKB/TrEMBL;Acc:B6U7D8]	2	2				2615900		564670				0	2	0		1590285		0			40
564	Zm00001d016479_P001	Zm00001d016479	Zm00001d016479_P001 pep chromosome:AGPv4:5:164246013:164266550:1 gene:Zm00001d016479 transcript:Zm00001d016479_T001 gene_biotype:protein_coding transcript_biotype:protein_coding description:Zm00001d016479	2	2		117250		170400	205870	253960				1	3	0		210077		0			40
569	Zm00001d016619_P002	Cytochrome b-c1 complex subunit Rieske, mitochondrial	Zm00001d016619_P002 pep chromosome:AGPv4:5:170323329:170326629:1 gene:Zm00001d016619 transcript:Zm00001d016619_T002 gene_biotype:protein_coding transcript_biotype:protein_coding description:Cytochrome b-c1 complex subunit Rieske, mitochondrial [Source:UniProtKB/TrEMBL;Acc:B4F892]	3	1				510370	435880					0	2	0		473125		0			40
578	Zm00001d016822_P010	Zm00001d016822	Zm00001d016822_P010 pep chromosome:AGPv4:5:177260145:177285861:1 gene:Zm00001d016822 transcript:Zm00001d016822_T010 gene_biotype:protein_coding transcript_biotype:protein_coding description:Zm00001d016822	1	1	575720	207860	419860	216230	155590	525210				3	3	0	401147	299010		0			40
607	Zm00001d017707_P002	Zm00001d017707	Zm00001d017707_P002 pep chromosome:AGPv4:5:204745661:204751145:1 gene:Zm00001d017707 transcript:Zm00001d017707_T002 gene_biotype:protein_coding transcript_biotype:protein_coding description:Zm00001d017707	2	2				369030	558940					0	2	0		463985		0			40
608	Zm00001d017756_P001	Zm00001d017756	Zm00001d017756_P001 pep chromosome:AGPv4:5:206004272:206007539:-1 gene:Zm00001d017756 transcript:Zm00001d017756_T001 gene_biotype:protein_coding transcript_biotype:protein_coding description:Zm00001d017756	2	2		577050	474530	716370	701760	748100				2	3	0	525790	722077		0			40
617	Zm00001d018147_P003	Zm00001d018147	Zm00001d018147_P003 pep chromosome:AGPv4:5:215514680:215519451:1 gene:Zm00001d018147 transcript:Zm00001d018147_T003 gene_biotype:protein_coding transcript_biotype:protein_coding description:Zm00001d018147	2	2			428230	1633400	3005100	3187000				1	3	0		2608500		0			40
622	Zm00001d018349_P001	Zm00001d018349	Zm00001d018349_P001 pep chromosome:AGPv4:5:219001909:219011492:1 gene:Zm00001d018349 transcript:Zm00001d018349_T001 gene_biotype:protein_coding transcript_biotype:protein_coding description:Zm00001d018349	2	2	36796		336140	525850	532020					2	2	0	186468	528935		0			40
633	Zm00001d018542_P002	Zm00001d018542	Zm00001d018542_P002 pep chromosome:AGPv4:5:222667426:222670492:1 gene:Zm00001d018542 transcript:Zm00001d018542_T002 gene_biotype:protein_coding transcript_biotype:protein_coding description:Zm00001d018542	4	3	2744200		2504200	1385100	745930	2514900				2	3	0	2624200	1.54864e+06		0			40
241	Zm00001d018694_P006	Zm00001d018694	Zm00001d018694_P006 pep chromosome:AGPv4:7:2689924:2694139:-1 gene:Zm00001d018694 transcript:Zm00001d018694_T006 gene_biotype:protein_coding transcript_biotype:protein_coding description:Zm00001d018694	3	3	486520		1313900	1100100	1820900	2442300				2	3	0	900210	1.78777e+06		0			40
643	Zm00001d018859_P022	Zm00001d018859	Zm00001d018859_P022 pep chromosome:AGPv4:7:7532077:7554802:-1 gene:Zm00001d018859 transcript:Zm00001d018859_T022 gene_biotype:protein_coding transcript_biotype:protein_coding description:Zm00001d018859	5	5		183550	231510		351000	364740				2	2	0	207530	357870		0			40
651	Zm00001d018981_P002	Zm00001d018981	Zm00001d018981_P002 pep chromosome:AGPv4:7:11773227:11774574:1 gene:Zm00001d018981 transcript:Zm00001d018981_T002 gene_biotype:protein_coding transcript_biotype:protein_coding description:Zm00001d018981	3	3					743850	488720				0	2	0		616285		0			40
658	Zm00001d019221_P001	Zm00001d019221	Zm00001d019221_P001 pep chromosome:AGPv4:7:22479858:22482105:1 gene:Zm00001d019221 transcript:Zm00001d019221_T001 gene_biotype:protein_coding transcript_biotype:protein_coding description:Zm00001d019221	2	2				244240		390820				0	2	0		317530		0			40
661	Zm00001d019312_P002	Dirigent protein	Zm00001d019312_P002 pep chromosome:AGPv4:7:27241852:27243532:-1 gene:Zm00001d019312 transcript:Zm00001d019312_T002 gene_biotype:protein_coding transcript_biotype:protein_coding description:Dirigent protein [Source:UniProtKB/TrEMBL;Acc:B7ZZ04]	2	2	3718300		2566100	1153200	2328200	2081800				2	3	0	3142200	1854400		0			40
676	Zm00001d020003_P002	Zm00001d020003	Zm00001d020003_P002 pep chromosome:AGPv4:7:84902462:84905264:1 gene:Zm00001d020003 transcript:Zm00001d020003_T002 gene_biotype:protein_coding transcript_biotype:protein_coding description:Zm00001d020003	2	2			567900	567960		669240				1	2	0		618600		0			40
680	Zm00001d020177_P001	Zm00001d020177	Zm00001d020177_P001 pep chromosome:AGPv4:7:97680746:97682402:1 gene:Zm00001d020177 transcript:Zm00001d020177_T001 gene_biotype:protein_coding transcript_biotype:protein_coding description:Zm00001d020177	1	1	333610	324380	247740		597490	142680				3	2	0	301910	370085		0			40
684	Zm00001d020236_P001	Zm00001d020236	Zm00001d020236_P001 pep chromosome:AGPv4:7:101645190:101646950:-1 gene:Zm00001d020236 transcript:Zm00001d020236_T001 gene_biotype:protein_coding transcript_biotype:protein_coding description:Zm00001d020236	1	1					558790	760190				0	2	0		659490		0			40
685	Zm00001d020339_P001	Zm00001d020339	Zm00001d020339_P001 pep chromosome:AGPv4:7:107406057:107408465:1 gene:Zm00001d020339 transcript:Zm00001d020339_T001 gene_biotype:protein_coding transcript_biotype:protein_coding description:Zm00001d020339	2	2			691040	774170	1033700					1	2	0		903935		0			40
691	Zm00001d020636_P004	Zm00001d020636	Zm00001d020636_P004 pep chromosome:AGPv4:7:125837893:125842596:1 gene:Zm00001d020636 transcript:Zm00001d020636_T004 gene_biotype:protein_coding transcript_biotype:protein_coding description:Zm00001d020636	2	2				9983100	11074000	5809500				0	3	0		8.95553e+06		0			40
696	Zm00001d020827_P001	Zm00001d020827	Zm00001d020827_P001 pep chromosome:AGPv4:7:134001581:134006410:-1 gene:Zm00001d020827 transcript:Zm00001d020827_T001 gene_biotype:protein_coding transcript_biotype:protein_coding description:Zm00001d020827	4	1	260100	355120	298750	248530	392490	244710				3	3	0	304657	295243		0			40
718	Zm00001d021806_P002	Zm00001d021806	Zm00001d021806_P002 pep chromosome:AGPv4:7:163323926:163338892:-1 gene:Zm00001d021806 transcript:Zm00001d021806_T002 gene_biotype:protein_coding transcript_biotype:protein_coding description:Zm00001d021806	3	3		55982	128590	45706	46522	43333				2	3	0	92286	45187		0			40
719	Zm00001d021846_P010	Zm00001d021846	Zm00001d021846_P010 pep chromosome:AGPv4:7:164385319:164410635:-1 gene:Zm00001d021846 transcript:Zm00001d021846_T010 gene_biotype:protein_coding transcript_biotype:protein_coding description:Zm00001d021846	2	2		428220			624120	420850				1	2	0		522485		0			40
739	Zm00001d022456_P002	Peroxidase	Zm00001d022456_P002 pep chromosome:AGPv4:7:178096710:178098298:-1 gene:Zm00001d022456 transcript:Zm00001d022456_T002 gene_biotype:protein_coding transcript_biotype:protein_coding description:Peroxidase [Source:UniProtKB/TrEMBL;Acc:C4J6E4]	2	1					8236300	7192700				0	2	0		7714500		0			40
747	Zm00001d022560_P011	Lon protease homolog, mitochondrial	Zm00001d022560_P011 pep chromosome:AGPv4:7:180055271:180064658:1 gene:Zm00001d022560 transcript:Zm00001d022560_T011 gene_biotype:protein_coding transcript_biotype:protein_coding description:Lon protease homolog, mitochondrial [Source:UniProtKB/TrEMBL;Acc:A0A1D6IP30]	2	2		273850		413390	686800	255320				1	3	0		451837		0			40
750	Zm00001d023243_P007	Zm00001d023243	Zm00001d023243_P007 pep chromosome:AGPv4:10:1295397:1301377:-1 gene:Zm00001d023243 transcript:Zm00001d023243_T007 gene_biotype:protein_coding transcript_biotype:protein_coding description:Zm00001d023243	2	1				548720	1524700	1790800				0	3	0		1.28807e+06		0			40
751	Zm00001d023371_P001	Surfactant protein B containing protein	Zm00001d023371_P001 pep chromosome:AGPv4:10:4190680:4193349:-1 gene:Zm00001d023371 transcript:Zm00001d023371_T001 gene_biotype:protein_coding transcript_biotype:protein_coding description:Surfactant protein B containing protein [Source:UniProtKB/TrEMBL;Acc:B4FVJ2]	2	2				660530	868110					0	2	0		764320		0			40
752	Zm00001d023376_P002	Zm00001d023376	Zm00001d023376_P002 pep chromosome:AGPv4:10:4272268:4274843:-1 gene:Zm00001d023376 transcript:Zm00001d023376_T002 gene_biotype:protein_coding transcript_biotype:protein_coding description:Zm00001d023376	2	2		889550	1379300	499470	1043300	3558700				2	3	0	1134425	1700490		0			40
754	Zm00001d023423_P001	Zm00001d023423	Zm00001d023423_P001 pep chromosome:AGPv4:10:5173804:5179199:-1 gene:Zm00001d023423 transcript:Zm00001d023423_T001 gene_biotype:protein_coding transcript_biotype:protein_coding description:Zm00001d023423	2	1		2324000	1965700	2645800	1996100	2448500				2	3	0	2144850	2.36347e+06		0			40
755	Zm00001d023429_P001	Diaminopimelate decarboxylase	Zm00001d023429_P001 pep chromosome:AGPv4:10:5402577:5411941:1 gene:Zm00001d023429 transcript:Zm00001d023429_T001 gene_biotype:protein_coding transcript_biotype:protein_coding description:Diaminopimelate decarboxylase [Source:UniProtKB/TrEMBL;Acc:B4FT32]	2	1				474240		470790				0	2	0		472515		0			40
757	Zm00001d023640_P007	Zm00001d023640	Zm00001d023640_P007 pep chromosome:AGPv4:10:13317611:13328375:-1 gene:Zm00001d023640 transcript:Zm00001d023640_T007 gene_biotype:protein_coding transcript_biotype:protein_coding description:Zm00001d023640	1	1	381970		702870	435820		445120				2	2	0	542420	440470		0			40
768	Zm00001d024158_P007	Zm00001d024158	Zm00001d024158_P007 pep chromosome:AGPv4:10:51121130:51131225:-1 gene:Zm00001d024158 transcript:Zm00001d024158_T007 gene_biotype:protein_coding transcript_biotype:protein_coding description:Zm00001d024158	1	1			621300	1300500	1046100					1	2	0		1173300		0			40
769	Zm00001d024210_P001	(S)-beta-macrocarpene synthase	Zm00001d024210_P001 pep chromosome:AGPv4:10:56611720:56614911:-1 gene:Zm00001d024210 transcript:Zm00001d024210_T001 gene_biotype:protein_coding transcript_biotype:protein_coding gene_symbol:TPS11 description:(S)-beta-macrocarpene synthase [Source:UniProtKB/Swiss-Prot;Acc:Q1EG72]	1	1				375830	268210	374090				0	3	0		339377		0			40
775	Zm00001d024281_P001	Polyamine oxidase	Zm00001d024281_P001 pep chromosome:AGPv4:10:61486928:61491037:-1 gene:Zm00001d024281 transcript:Zm00001d024281_T001 gene_biotype:protein_coding transcript_biotype:protein_coding description:Polyamine oxidase [Source:UniProtKB/TrEMBL;Acc:K7TH00]	1	1			480680	652560	650420	665040				1	3	0		656007		0			40
778	Zm00001d024471_P002	Zm00001d024471	Zm00001d024471_P002 pep chromosome:AGPv4:10:72426712:72427733:-1 gene:Zm00001d024471 transcript:Zm00001d024471_T002 gene_biotype:protein_coding transcript_biotype:protein_coding description:Zm00001d024471	2	2				3029500		12358000				0	2	0		7693750		0			40
782	Zm00001d024573_P001	Prefoldin subunit 2	Zm00001d024573_P001 pep chromosome:AGPv4:10:78798884:78799324:-1 gene:Zm00001d024573 transcript:Zm00001d024573_T001 gene_biotype:protein_coding transcript_biotype:protein_coding description:Prefoldin subunit 2 [Source:UniProtKB/TrEMBL;Acc:B6TB46]	4	4					818270	599250				0	2	0		708760		0			40
131	Zm00001d024933_P005	Transmembrane protein 115	Zm00001d024933_P005 pep chromosome:AGPv4:10:95590058:95593393:1 gene:Zm00001d024933 transcript:Zm00001d024933_T005 gene_biotype:protein_coding transcript_biotype:protein_coding description:Transmembrane protein 115 [Source:UniProtKB/TrEMBL;Acc:B4FAA8]	1	1				1193200	1636400					0	2	0		1414800		0			40
794	Zm00001d025015_P001	Glucose-6-phosphate 1-dehydrogenase	Zm00001d025015_P001 pep chromosome:AGPv4:10:99806303:99812701:1 gene:Zm00001d025015 transcript:Zm00001d025015_T001 gene_biotype:protein_coding transcript_biotype:protein_coding description:Glucose-6-phosphate 1-dehydrogenase [Source:UniProtKB/TrEMBL;Acc:A0A1D6J424]	1	1		225440	333210	221290		561550				2	2	0	279325	391420		0			40
812	Zm00001d025777_P010	Zm00001d025777	Zm00001d025777_P010 pep chromosome:AGPv4:10:129239650:129245243:-1 gene:Zm00001d025777 transcript:Zm00001d025777_T010 gene_biotype:protein_coding transcript_biotype:protein_coding description:Zm00001d025777	2	2				216620		309150				0	2	0		262885		0			40
84	Zm00001d025981_P005	Zm00001d025981	Zm00001d025981_P005 pep chromosome:AGPv4:10:135279807:135291483:1 gene:Zm00001d025981 transcript:Zm00001d025981_T005 gene_biotype:protein_coding transcript_biotype:protein_coding description:Zm00001d025981	2	2	263540	534820	346770		476180	459530				3	2	0	381710	467855		0			40
816	Zm00001d026139_P003	Zm00001d026139	Zm00001d026139_P003 pep chromosome:AGPv4:10:139500543:139503204:1 gene:Zm00001d026139 transcript:Zm00001d026139_T003 gene_biotype:protein_coding transcript_biotype:protein_coding description:Zm00001d026139	1	1				3312000		503720				0	2	0		1907860		0			40
823	Zm00001d026396_P001	Zm00001d026396	Zm00001d026396_P001 pep chromosome:AGPv4:10:145140791:145148850:-1 gene:Zm00001d026396 transcript:Zm00001d026396_T001 gene_biotype:protein_coding transcript_biotype:protein_coding description:Zm00001d026396	1	1		147030	287790		322410	439100				2	2	0	217410	380755		0			40
53	Zm00001d026517_P005	Zm00001d026517	Zm00001d026517_P005 pep chromosome:AGPv4:10:147469332:147474111:1 gene:Zm00001d026517 transcript:Zm00001d026517_T005 gene_biotype:protein_coding transcript_biotype:protein_coding description:Zm00001d026517	1	1	489350	1695700	1433200	1078000	1077000	857720				3	3	0	1.20608e+06	1004240		0			40
48	Zm00001d026578_P002	60S acidic ribosomal protein P2A	Zm00001d026578_P002 pep chromosome:AGPv4:10:148267758:148269932:-1 gene:Zm00001d026578 transcript:Zm00001d026578_T002 gene_biotype:protein_coding transcript_biotype:protein_coding description:60S acidic ribosomal protein P2A [Source:UniProtKB/TrEMBL;Acc:B4FVI4]	1	1		7711200	17667000	10235000		12515000				2	2	0	12689100	11375000		0			40
833	Zm00001d027278_P004	Zm00001d027278	Zm00001d027278_P004 pep chromosome:AGPv4:1:1492490:1524808:1 gene:Zm00001d027278 transcript:Zm00001d027278_T004 gene_biotype:protein_coding transcript_biotype:protein_coding description:Zm00001d027278	2	2	117600		47062	67999		95754				2	2	0	82331	81876.5		0			40
836	Zm00001d027342_P002	Mitochondrial import inner membrane translocase subunit Tim9	Zm00001d027342_P002 pep chromosome:AGPv4:1:3292884:3294726:-1 gene:Zm00001d027342 transcript:Zm00001d027342_T002 gene_biotype:protein_coding transcript_biotype:protein_coding description:Mitochondrial import inner membrane translocase subunit Tim9 [Source:UniProtKB/TrEMBL;Acc:B4FU14]	1	1					3351200	2812900				0	2	0		3082050		0			40
848	Zm00001d027667_P014	Citrate transporter family protein	Zm00001d027667_P014 pep chromosome:AGPv4:1:10614740:10618369:-1 gene:Zm00001d027667 transcript:Zm00001d027667_T014 gene_biotype:protein_coding transcript_biotype:protein_coding description:Citrate transporter family protein [Source:UniProtKB/TrEMBL;Acc:B6U1B5]	2	2				354600	443520	625370				0	3	0		474497		0			40
853	Zm00001d027732_P001	Zm00001d027732	Zm00001d027732_P001 pep chromosome:AGPv4:1:12364471:12371991:-1 gene:Zm00001d027732 transcript:Zm00001d027732_T001 gene_biotype:protein_coding transcript_biotype:protein_coding description:Zm00001d027732	1	1				889910	1085800	1000700				0	3	0		992137		0			40
862	Zm00001d028183_P001	T-complex protein 1 subunit gamma	Zm00001d028183_P001 pep chromosome:AGPv4:1:25725534:25732327:-1 gene:Zm00001d028183 transcript:Zm00001d028183_T001 gene_biotype:protein_coding transcript_biotype:protein_coding description:T-complex protein 1 subunit gamma [Source:UniProtKB/TrEMBL;Acc:A0A1D6JSN1]	5	5	888200	912400	1470000	865360	2054600	3268500				3	3	0	1090200	2062820		0			40
880	Zm00001d028557_P001	Zm00001d028557	Zm00001d028557_P001 pep chromosome:AGPv4:1:39085728:39086204:1 gene:Zm00001d028557 transcript:Zm00001d028557_T001 gene_biotype:protein_coding transcript_biotype:protein_coding description:Zm00001d028557	2	1		1059600	1467600	1752200	2650500	3304300				2	3	0	1263600	2569000		0			40
891	Zm00001d028695_P005	Zm00001d028695	Zm00001d028695_P005 pep chromosome:AGPv4:1:43356242:43359293:1 gene:Zm00001d028695 transcript:Zm00001d028695_T005 gene_biotype:protein_coding transcript_biotype:protein_coding description:Zm00001d028695	2	2				5328000	3246800	2653700				0	3	0		3.74283e+06		0			40
910	Zm00001d029087_P002	Sucrose synthase	Zm00001d029087_P002 pep chromosome:AGPv4:1:57457546:57464810:-1 gene:Zm00001d029087 transcript:Zm00001d029087_T002 gene_biotype:protein_coding transcript_biotype:protein_coding description:Sucrose synthase [Source:UniProtKB/TrEMBL;Acc:A0A1D6K2D7]	3	2				507700	549900	74134				0	3	0		377245		0			40
918	Zm00001d029455_P001	Zm00001d029455	Zm00001d029455_P001 pep chromosome:AGPv4:1:71518886:71523950:1 gene:Zm00001d029455 transcript:Zm00001d029455_T001 gene_biotype:protein_coding transcript_biotype:protein_coding description:Zm00001d029455	1	1		488160		401950	553260	658590				1	3	0		537933		0			40
928	Zm00001d029762_P001	Hexose transporter	Zm00001d029762_P001 pep chromosome:AGPv4:1:86130014:86134500:1 gene:Zm00001d029762 transcript:Zm00001d029762_T001 gene_biotype:protein_coding transcript_biotype:protein_coding description:Hexose transporter [Source:UniProtKB/TrEMBL;Acc:B6U6U2]	2	2					2868400	968110				0	2	0		1918255		0			40
929	Zm00001d029776_P001	Carboxypeptidase	Zm00001d029776_P001 pep chromosome:AGPv4:1:86460138:86462888:-1 gene:Zm00001d029776 transcript:Zm00001d029776_T001 gene_biotype:protein_coding transcript_biotype:protein_coding description:Carboxypeptidase [Source:UniProtKB/TrEMBL;Acc:A0A1D6K7R1]	3	3	1427600	1989500	1795400	1231900		1206400				3	2	0	1737500	1219150		0			40
931	Zm00001d029965_P001	Zm00001d029965	Zm00001d029965_P001 pep chromosome:AGPv4:1:96701518:96704228:1 gene:Zm00001d029965 transcript:Zm00001d029965_T001 gene_biotype:protein_coding transcript_biotype:protein_coding description:Zm00001d029965	3	2	1080200	1271100	1447100		2362800	3022300				3	2	0	1.26613e+06	2692550		0			40
938	Zm00001d030345_P001	Zm00001d030345	Zm00001d030345_P001 pep chromosome:AGPv4:1:123930193:123931383:-1 gene:Zm00001d030345 transcript:Zm00001d030345_T001 gene_biotype:protein_coding transcript_biotype:protein_coding description:Zm00001d030345	1	1		193060		894410	1287700					1	2	0		1091055		0			40
949	Zm00001d031013_P007	Methylcrotonoyl-CoA carboxylase subunit alpha	Zm00001d031013_P007 pep chromosome:AGPv4:1:173397068:173402656:1 gene:Zm00001d031013 transcript:Zm00001d031013_T007 gene_biotype:protein_coding transcript_biotype:protein_coding description:Methylcrotonoyl-CoA carboxylase subunit alpha [Source:UniProtKB/TrEMBL;Acc:B6SKB7]	1	1	516780	818080			1718100	365540				2	2	0	667430	1041820		0			40
978	Zm00001d031817_P005	Zm00001d031817	Zm00001d031817_P005 pep chromosome:AGPv4:1:202884656:202896386:1 gene:Zm00001d031817 transcript:Zm00001d031817_T005 gene_biotype:protein_coding transcript_biotype:protein_coding description:Zm00001d031817	2	2				514800	486380	1471800				0	3	0		824327		0			40
420	Zm00001d031939_P002	Zm00001d031939	Zm00001d031939_P002 pep chromosome:AGPv4:1:207515574:207517489:-1 gene:Zm00001d031939 transcript:Zm00001d031939_T002 gene_biotype:protein_coding transcript_biotype:protein_coding description:Zm00001d031939	1	1				11488000	8939100	7725800				0	3	0		9384300		0			40
1001	Zm00001d032527_P001	Zm00001d032527	Zm00001d032527_P001 pep chromosome:AGPv4:1:229515984:229517919:-1 gene:Zm00001d032527 transcript:Zm00001d032527_T001 gene_biotype:protein_coding transcript_biotype:protein_coding description:Zm00001d032527	2	2					451730	552190				0	2	0		501960		0			40
1003	Zm00001d032624_P001	Zm00001d032624	Zm00001d032624_P001 pep chromosome:AGPv4:1:232380517:232381098:1 gene:Zm00001d032624 transcript:Zm00001d032624_T001 gene_biotype:protein_coding transcript_biotype:protein_coding description:Zm00001d032624	1	1	2729700	1206300	1220000	1037300		1542700				3	2	0	1.71867e+06	1290000		0			40
1017	Zm00001d033420_P002	Zm00001d033420	Zm00001d033420_P002 pep chromosome:AGPv4:1:262569037:262571326:1 gene:Zm00001d033420 transcript:Zm00001d033420_T002 gene_biotype:protein_coding transcript_biotype:protein_coding description:Zm00001d033420	1	1		304760	353150	580030	429430	484980				2	3	0	328955	498147		0			40
1023	Zm00001d033559_P001	Zm00001d033559	Zm00001d033559_P001 pep chromosome:AGPv4:1:267205433:267207720:1 gene:Zm00001d033559 transcript:Zm00001d033559_T001 gene_biotype:protein_coding transcript_biotype:protein_coding description:Zm00001d033559	2	2			3416700	576990		542280				1	2	0		559635		0			40
1024	Zm00001d033596_P001	Proteasome subunit beta type	Zm00001d033596_P001 pep chromosome:AGPv4:1:268074541:268077881:-1 gene:Zm00001d033596 transcript:Zm00001d033596_T001 gene_biotype:protein_coding transcript_biotype:protein_coding description:Proteasome subunit beta type [Source:UniProtKB/TrEMBL;Acc:C0PFF5]	4	2			439190	1840100	796700					1	2	0		1318400		0			40
447	Zm00001d034492_P017	Vacuolar protein sorting-associated protein 35	Zm00001d034492_P017 pep chromosome:AGPv4:1:294591000:294613794:1 gene:Zm00001d034492 transcript:Zm00001d034492_T017 gene_biotype:protein_coding transcript_biotype:protein_coding description:Vacuolar protein sorting-associated protein 35 [Source:UniProtKB/TrEMBL;Acc:A0A1D6L800]	1	1				671800	882370	642520				0	3	0		732230		0			40
1064	Zm00001d034733_P003	Zm00001d034733	Zm00001d034733_P003 pep chromosome:AGPv4:1:300954199:300960899:-1 gene:Zm00001d034733 transcript:Zm00001d034733_T003 gene_biotype:protein_coding transcript_biotype:protein_coding description:Zm00001d034733	4	4		3260900	449430	856800		890220				2	2	0	1855165	873510		0			40
1071	Zm00001d034859_P001	Zm00001d034859	Zm00001d034859_P001 pep chromosome:AGPv4:1:303989634:303999266:1 gene:Zm00001d034859 transcript:Zm00001d034859_T001 gene_biotype:protein_coding transcript_biotype:protein_coding description:Zm00001d034859	3	3	590220		966990		965710	1278500				2	2	0	778605	1122105		0			40
1083	Zm00001d035157_P002	Zm00001d035157	Zm00001d035157_P002 pep chromosome:AGPv4:6:7246881:7250878:1 gene:Zm00001d035157 transcript:Zm00001d035157_T002 gene_biotype:protein_coding transcript_biotype:protein_coding description:Zm00001d035157	1	1		662400	1217800	740560	1110600	688800				2	3	0	940100	846653		0			40
1088	Zm00001d035597_P001	Legumin-like protein	Zm00001d035597_P001 pep chromosome:AGPv4:6:35983967:35985927:1 gene:Zm00001d035597 transcript:Zm00001d035597_T001 gene_biotype:protein_coding transcript_biotype:protein_coding description:Legumin-like protein [Source:UniProtKB/TrEMBL;Acc:Q84TL6]	3	3		780300	2175300	135380	414590	347110				2	3	0	1477800	299027		0			40
508	Zm00001d036442_P004	Peptidyl-prolyl cis-trans isomerase	Zm00001d036442_P004 pep chromosome:AGPv4:6:88733566:88736279:-1 gene:Zm00001d036442 transcript:Zm00001d036442_T004 gene_biotype:protein_coding transcript_biotype:protein_coding description:Peptidyl-prolyl cis-trans isomerase [Source:UniProtKB/TrEMBL;Acc:A0A1D6LN76]	4	2		4173400	4647100	10226000	8723600	3699200				2	3	0	4410250	7549600		0			40
626	Zm00001d037481_P005	Zm00001d037481	Zm00001d037481_P005 pep chromosome:AGPv4:6:126744537:126750718:1 gene:Zm00001d037481 transcript:Zm00001d037481_T005 gene_biotype:protein_coding transcript_biotype:protein_coding description:Zm00001d037481	2	2	6694100	1682800	1741500	2043300	1803500	1933000				3	3	0	3372800	1926600		0			40
1139	Zm00001d037538_P007	Zm00001d037538	Zm00001d037538_P007 pep chromosome:AGPv4:6:128640275:128647757:-1 gene:Zm00001d037538 transcript:Zm00001d037538_T007 gene_biotype:protein_coding transcript_biotype:protein_coding description:Zm00001d037538	2	2					1382600	1022500				0	2	0		1202550		0			40
1159	Zm00001d037877_P015	Elongation factor 1-alpha	Zm00001d037877_P015 pep chromosome:AGPv4:6:140803904:140806770:-1 gene:Zm00001d037877 transcript:Zm00001d037877_T015 gene_biotype:protein_coding transcript_biotype:protein_coding description:Elongation factor 1-alpha [Source:UniProtKB/TrEMBL;Acc:A0A1D6M1I0]	3	0					1821500	2298600				0	2	0		2060050		0			40
1162	Zm00001d037929_P002	Zm00001d037929	Zm00001d037929_P002 pep chromosome:AGPv4:6:142399394:142401680:-1 gene:Zm00001d037929 transcript:Zm00001d037929_T002 gene_biotype:protein_coding transcript_biotype:protein_coding description:Zm00001d037929	6	1	1547400	2916900	2102400	2146100	1469400	2275800				3	3	0	2188900	1.96377e+06		0			40
1164	Zm00001d038016_P001	Zm00001d038016	Zm00001d038016_P001 pep chromosome:AGPv4:6:145258369:145259274:-1 gene:Zm00001d038016 transcript:Zm00001d038016_T001 gene_biotype:protein_coding transcript_biotype:protein_coding description:Zm00001d038016	1	1				294040		559900				0	2	0		426970		0			40
1173	Zm00001d038334_P001	Zm00001d038334	Zm00001d038334_P001 pep chromosome:AGPv4:6:154787169:154790440:-1 gene:Zm00001d038334 transcript:Zm00001d038334_T001 gene_biotype:protein_coding transcript_biotype:protein_coding description:Zm00001d038334	1	1				776550		689910				0	2	0		733230		0			40
906	Zm00001d038522_P001	Zm00001d038522	Zm00001d038522_P001 pep chromosome:AGPv4:6:159140146:159145958:-1 gene:Zm00001d038522 transcript:Zm00001d038522_T001 gene_biotype:protein_coding transcript_biotype:protein_coding description:Zm00001d038522	1	1	400680	657070	578570	1269600	1933300					3	2	0	545440	1601450		0			40
1182	Zm00001d038616_P001	Zm00001d038616	Zm00001d038616_P001 pep chromosome:AGPv4:6:160984295:160985107:1 gene:Zm00001d038616 transcript:Zm00001d038616_T001 gene_biotype:protein_coding transcript_biotype:protein_coding description:Zm00001d038616	2	2		1546600		511990	1303400	1034100				1	3	0		949830		0			40
1184	Zm00001d038648_P001	Zm00001d038648	Zm00001d038648_P001 pep chromosome:AGPv4:6:161702211:161706735:1 gene:Zm00001d038648 transcript:Zm00001d038648_T001 gene_biotype:protein_coding transcript_biotype:protein_coding description:Zm00001d038648	1	1			230250		172380	1010400				1	2	0		591390		0			40
341	Zm00001d038709_P005	Zm00001d038709	Zm00001d038709_P005 pep chromosome:AGPv4:6:163107175:163109504:1 gene:Zm00001d038709 transcript:Zm00001d038709_T005 gene_biotype:protein_coding transcript_biotype:protein_coding description:Zm00001d038709	3	3		4300400	8166800	2976700	529540	10198000				2	3	0	6233600	4568080		0			40
1201	Zm00001d039031_P001	Zm00001d039031	Zm00001d039031_P001 pep chromosome:AGPv4:6:168922998:168923408:-1 gene:Zm00001d039031 transcript:Zm00001d039031_T001 gene_biotype:protein_coding transcript_biotype:protein_coding description:Zm00001d039031	1	1	13004000		18929000		12748000	14559000				2	2	0	15966500	13653500		0			40
1208	Zm00001d039169_P001	Zm00001d039169	Zm00001d039169_P001 pep chromosome:AGPv4:6:171663438:171664675:-1 gene:Zm00001d039169 transcript:Zm00001d039169_T001 gene_biotype:protein_coding transcript_biotype:protein_coding description:Zm00001d039169	4	4				243950		1354500				0	2	0		799225		0			40
1223	Zm00001d039566_P001	Zm00001d039566	Zm00001d039566_P001 pep chromosome:AGPv4:3:8104720:8105217:1 gene:Zm00001d039566 transcript:Zm00001d039566_T001 gene_biotype:protein_coding transcript_biotype:protein_coding description:Zm00001d039566	1	1					1312200	1377600				0	2	0		1344900		0			40
1235	Zm00001d039916_P005	Zm00001d039916	Zm00001d039916_P005 pep chromosome:AGPv4:3:19335976:19338721:1 gene:Zm00001d039916 transcript:Zm00001d039916_T005 gene_biotype:protein_coding transcript_biotype:protein_coding description:Zm00001d039916	1	1	2405600				5611300	4709300				1	2	0		5160300		0			40
1237	Zm00001d040084_P001	Fructose-bisphosphate aldolase	Zm00001d040084_P001 pep chromosome:AGPv4:3:26931529:26935231:1 gene:Zm00001d040084 transcript:Zm00001d040084_T001 gene_biotype:protein_coding transcript_biotype:protein_coding description:Fructose-bisphosphate aldolase [Source:UniProtKB/TrEMBL;Acc:A0A1D6MN18]	7	1	1132400	392600	801310	302180	359520	805910				3	3	0	775437	489203		0			40
1242	Zm00001d040290_P004	Zm00001d040290	Zm00001d040290_P004 pep chromosome:AGPv4:3:35942260:35951489:1 gene:Zm00001d040290 transcript:Zm00001d040290_T004 gene_biotype:protein_coding transcript_biotype:protein_coding description:Zm00001d040290	1	1	1227000	951520	1526400	1651800	1640000	1111600				3	3	0	1.23497e+06	1467800		0			40
1246	Zm00001d040341_P001	Peroxiredoxin-5	Zm00001d040341_P001 pep chromosome:AGPv4:3:38862363:38865341:1 gene:Zm00001d040341 transcript:Zm00001d040341_T001 gene_biotype:protein_coding transcript_biotype:protein_coding description:Peroxiredoxin-5 [Source:UniProtKB/TrEMBL;Acc:B4FSM5]	2	2				2659200	862910					0	2	0		1761055		0			40
968	Zm00001d040496_P001	Zm00001d040496	Zm00001d040496_P001 pep chromosome:AGPv4:3:46772791:46773294:-1 gene:Zm00001d040496 transcript:Zm00001d040496_T001 gene_biotype:protein_coding transcript_biotype:protein_coding description:Zm00001d040496	1	1	1035200	1581800	1613800	1715900		1371100				3	2	0	1.41027e+06	1543500		0			40
1269	Zm00001d041407_P012	Zm00001d041407	Zm00001d041407_P012 pep chromosome:AGPv4:3:117384406:117395189:1 gene:Zm00001d041407 transcript:Zm00001d041407_T012 gene_biotype:protein_coding transcript_biotype:protein_coding description:Zm00001d041407	2	2	788850	592860			1198300	1355000				2	2	0	690855	1276650		0			40
1302	Zm00001d042670_P019	Zm00001d042670	Zm00001d042670_P019 pep chromosome:AGPv4:3:176198950:176205582:1 gene:Zm00001d042670 transcript:Zm00001d042670_T019 gene_biotype:protein_coding transcript_biotype:protein_coding description:Zm00001d042670	1	1	51530000	2757100	1619600	990790	427460					3	2	0	1.86356e+07	709125		0			40
1329	Zm00001d043955_P001	Eukaryotic translation initiation factor 3 subunit D	Zm00001d043955_P001 pep chromosome:AGPv4:3:214775698:214777826:-1 gene:Zm00001d043955 transcript:Zm00001d043955_T001 gene_biotype:protein_coding transcript_biotype:protein_coding description:Eukaryotic translation initiation factor 3 subunit D [Source:UniProtKB/TrEMBL;Acc:B4FWK0]	2	2				548660		1074700				0	2	0		811680		0			40
1343	Zm00001d044303_P011	Zm00001d044303	Zm00001d044303_P011 pep chromosome:AGPv4:3:224622834:224641835:-1 gene:Zm00001d044303 transcript:Zm00001d044303_T011 gene_biotype:protein_coding transcript_biotype:protein_coding description:Zm00001d044303	3	3	86701	63109		135340		54068				2	2	0	74905	94704		0			40
367	Zm00001d044445_P001	Vacuolar ATP synthase 21 kDa proteolipid subunit	Zm00001d044445_P001 pep chromosome:AGPv4:3:228253462:228257016:1 gene:Zm00001d044445 transcript:Zm00001d044445_T001 gene_biotype:protein_coding transcript_biotype:protein_coding description:Vacuolar ATP synthase 21 kDa proteolipid subunit [Source:UniProtKB/TrEMBL;Acc:B4FZS8]	1	1	3498100	4096900	4178400	3239600	2874200	3960500				3	3	0	3.92447e+06	3358100		0			40
1351	Zm00001d044648_P006	Zm00001d044648	Zm00001d044648_P006 pep chromosome:AGPv4:3:233943182:233949778:-1 gene:Zm00001d044648 transcript:Zm00001d044648_T006 gene_biotype:protein_coding transcript_biotype:protein_coding description:Zm00001d044648	3	3	1518000	1134900		2323200		2041000				2	2	0	1326450	2182100		0			40
1357	Zm00001d044939_P002	Zm00001d044939	Zm00001d044939_P002 pep chromosome:AGPv4:9:7776965:7778040:-1 gene:Zm00001d044939 transcript:Zm00001d044939_T002 gene_biotype:protein_coding transcript_biotype:protein_coding description:Zm00001d044939	1	1	724290	1183800	859980	1881600		1508900				3	2	0	922690	1695250		0			40
1101	Zm00001d045505_P005	Zm00001d045505	Zm00001d045505_P005 pep chromosome:AGPv4:9:24930154:24935403:1 gene:Zm00001d045505 transcript:Zm00001d045505_T005 gene_biotype:protein_coding transcript_biotype:protein_coding description:Zm00001d045505	1	1	2324500		3930600		955740	4848000				2	2	0	3127550	2901870		0			40
1375	Zm00001d045584_P001	Zm00001d045584	Zm00001d045584_P001 pep chromosome:AGPv4:9:27335745:27337632:-1 gene:Zm00001d045584 transcript:Zm00001d045584_T001 gene_biotype:protein_coding transcript_biotype:protein_coding description:Zm00001d045584	2	2				390050		633320				0	2	0		511685		0			40
1382	Zm00001d045889_P002	60S ribosomal protein L31	Zm00001d045889_P002 pep chromosome:AGPv4:9:46113964:46116409:1 gene:Zm00001d045889 transcript:Zm00001d045889_T002 gene_biotype:protein_coding transcript_biotype:protein_coding description:60S ribosomal protein L31 [Source:UniProtKB/TrEMBL;Acc:B6SNJ5]	4	2	5965500	15908000	14628000	24584000	6878600	19352000				3	3	0	1.21672e+07	16938200		0			40
1399	Zm00001d047117_P001	Cortical cell-delineating protein	Zm00001d047117_P001 pep chromosome:AGPv4:9:119248408:119248797:-1 gene:Zm00001d047117 transcript:Zm00001d047117_T001 gene_biotype:protein_coding transcript_biotype:protein_coding description:Cortical cell-delineating protein [Source:UniProtKB/TrEMBL;Acc:K7TDY6]	2	2				38322000		960390				0	2	0		19641195		0			40
1406	Zm00001d047349_P001	Mitogen-activated protein kinase	Zm00001d047349_P001 pep chromosome:AGPv4:9:127177134:127181687:1 gene:Zm00001d047349 transcript:Zm00001d047349_T001 gene_biotype:protein_coding transcript_biotype:protein_coding description:Mitogen-activated protein kinase [Source:UniProtKB/TrEMBL;Acc:B6T484]	1	1			340470		538310	612730				1	2	0		575520		0			40
1407	Zm00001d047351_P002	Zm00001d047351	Zm00001d047351_P002 pep chromosome:AGPv4:9:127223555:127225308:1 gene:Zm00001d047351 transcript:Zm00001d047351_T002 gene_biotype:protein_coding transcript_biotype:protein_coding description:Zm00001d047351	1	1	1903700	3060500	2646400	4187000	2604400	1986900				3	3	0	2.53687e+06	2926100		0			40
877	Zm00001d047848_P002	Zm00001d047848	Zm00001d047848_P002 pep chromosome:AGPv4:9:143212403:143214160:-1 gene:Zm00001d047848 transcript:Zm00001d047848_T002 gene_biotype:protein_coding transcript_biotype:protein_coding description:Zm00001d047848	1	1		677460		912070	628750					1	2	0		770410		0			40
1440	Zm00001d048583_P001	Uncoupling protein	Zm00001d048583_P001 pep chromosome:AGPv4:4:220381:224895:-1 gene:Zm00001d048583 transcript:Zm00001d048583_T001 gene_biotype:protein_coding transcript_biotype:protein_coding description:Uncoupling protein [Source:UniProtKB/TrEMBL;Acc:Q8S4C4]	3	3		1660100	775590	573780	1523300	183290				2	3	0	1217845	760123		0			40
1447	Zm00001d049082_P002	Zm00001d049082	Zm00001d049082_P002 pep chromosome:AGPv4:4:15446366:15453107:1 gene:Zm00001d049082 transcript:Zm00001d049082_T002 gene_biotype:protein_coding transcript_biotype:protein_coding description:Zm00001d049082	3	3					737900	4005100				0	2	0		2371500		0			40
1462	Zm00001d049597_P003	Zm00001d049597	Zm00001d049597_P003 pep chromosome:AGPv4:4:36830699:36836445:1 gene:Zm00001d049597 transcript:Zm00001d049597_T003 gene_biotype:protein_coding transcript_biotype:protein_coding description:Zm00001d049597	3	3	310030		397170	413170	524800	779450				2	3	0	353600	572473		0			40
1472	Zm00001d049916_P004	WAT1-related protein	Zm00001d049916_P004 pep chromosome:AGPv4:4:52465001:52467548:-1 gene:Zm00001d049916 transcript:Zm00001d049916_T004 gene_biotype:protein_coding transcript_biotype:protein_coding description:WAT1-related protein [Source:UniProtKB/TrEMBL;Acc:B7ZY15]	1	1				982790	1137100	1648300				0	3	0		1.25606e+06		0			40
1490	Zm00001d050383_P001	Dihydrolipoamide acetyltransferase component of pyruvate dehydrogenase complex	Zm00001d050383_P001 pep chromosome:AGPv4:4:85015212:85019176:-1 gene:Zm00001d050383 transcript:Zm00001d050383_T001 gene_biotype:protein_coding transcript_biotype:protein_coding description:Dihydrolipoamide acetyltransferase component of pyruvate dehydrogenase complex [Source:UniProtKB/TrEMBL;Acc:A0A1D6Q1G1]	2	1	664650	1301700	2795100	1925100	2116300	1323100				3	3	0	1587150	1.78817e+06		0			40
1493	Zm00001d050440_P005	Defective in cullin neddylation protein	Zm00001d050440_P005 pep chromosome:AGPv4:4:88239061:88243601:-1 gene:Zm00001d050440 transcript:Zm00001d050440_T005 gene_biotype:protein_coding transcript_biotype:protein_coding description:Defective in cullin neddylation protein [Source:UniProtKB/TrEMBL;Acc:K7UEY2]	1	1				1020100		496060				0	2	0		758080		0			40
567	Zm00001d050551_P011	Zm00001d050551	Zm00001d050551_P011 pep chromosome:AGPv4:4:99653865:99667057:1 gene:Zm00001d050551 transcript:Zm00001d050551_T011 gene_biotype:protein_coding transcript_biotype:protein_coding description:Zm00001d050551	1	1					3433300	3151600				0	2	0		3292450		0			40
682	Zm00001d052075_P002	60S ribosomal protein L33-B	Zm00001d052075_P002 pep chromosome:AGPv4:4:178746528:178748147:-1 gene:Zm00001d052075 transcript:Zm00001d052075_T002 gene_biotype:protein_coding transcript_biotype:protein_coding description:60S ribosomal protein L33-B [Source:UniProtKB/TrEMBL;Acc:B4G0R0]	1	1				3299300	2381200	4753400				0	3	0		3.47797e+06		0			40
1544	Zm00001d052948_P001	Putative TCP-1/cpn60 chaperonin family protein	Zm00001d052948_P001 pep chromosome:AGPv4:4:205895319:205899917:-1 gene:Zm00001d052948 transcript:Zm00001d052948_T001 gene_biotype:protein_coding transcript_biotype:protein_coding description:Putative TCP-1/cpn60 chaperonin family protein [Source:UniProtKB/TrEMBL;Acc:K7UCH1]	2	2			222850	717470	376710	443940				1	3	0		512707		0			40
134	Zm00001d053003_P003	Eukaryotic initiation factor 5C CG2922-PF, isoform F	Zm00001d053003_P003 pep chromosome:AGPv4:4:208580978:208590850:1 gene:Zm00001d053003 transcript:Zm00001d053003_T003 gene_biotype:protein_coding transcript_biotype:protein_coding description:Eukaryotic initiation factor 5C CG2922-PF, isoform F [Source:UniProtKB/TrEMBL;Acc:B4FI21]	3	3	616140		626350	652600		1012000				2	2	0	621245	832300		0			40
1548	Zm00001d053146_P001	Zm00001d053146	Zm00001d053146_P001 pep chromosome:AGPv4:4:216159315:216159899:1 gene:Zm00001d053146 transcript:Zm00001d053146_T001 gene_biotype:protein_coding transcript_biotype:protein_coding description:Zm00001d053146	1	1				1462300		1540500				0	2	0		1501400		0			40
1562	Zm00001d053658_P002	Zm00001d053658	Zm00001d053658_P002 pep chromosome:AGPv4:4:238273712:238279967:-1 gene:Zm00001d053658 transcript:Zm00001d053658_T002 gene_biotype:protein_coding transcript_biotype:protein_coding description:Zm00001d053658	5	5	3101500	2043200		761920	782860					2	2	0	2572350	772390		0			40
1563	Zm00001d053663_P002	Zm00001d053663	Zm00001d053663_P002 pep chromosome:AGPv4:4:238377043:238380644:1 gene:Zm00001d053663 transcript:Zm00001d053663_T002 gene_biotype:protein_coding transcript_biotype:protein_coding description:Zm00001d053663	2	2			2471200	758570	964880	810530				1	3	0		844660		0			40
1573	Zm00001d053965_P001	Zm00001d053965	Zm00001d053965_P001 pep chromosome:AGPv4:4:244409108:244409662:1 gene:Zm00001d053965 transcript:Zm00001d053965_T001 gene_biotype:protein_coding transcript_biotype:protein_coding description:Zm00001d053965	3	3	1745700		5079300	5451600	30065000	39547000				2	3	0	3412500	25021200		0			40
57	Zm00001d002035_P001	Nuclease PA3	Zm00001d002035_P001 pep chromosome:AGPv4:2:4821035:4823880:-1 gene:Zm00001d002035 transcript:Zm00001d002035_T001 gene_biotype:protein_coding transcript_biotype:protein_coding description:Nuclease PA3 [Source:UniProtKB/TrEMBL;Acc:B6T329]	2	2	2666100	4133500					2836800	7708200	2697200	2	0	3	3399800		4.41407e+06	#DIV/0!			60
70	Zm00001d002326_P003	Zm00001d002326	Zm00001d002326_P003 pep chromosome:AGPv4:2:10330318:10335434:-1 gene:Zm00001d002326 transcript:Zm00001d002326_T003 gene_biotype:protein_coding transcript_biotype:protein_coding description:Zm00001d002326	2	2	1912600	453270	1564300				523710		623060	3	0	2	1.31006e+06		573385	#DIV/0!			60
74	Zm00001d002451_P001	Seed specific protein Bn15D1B	Zm00001d002451_P001 pep chromosome:AGPv4:2:12958512:12961105:1 gene:Zm00001d002451 transcript:Zm00001d002451_T001 gene_biotype:protein_coding transcript_biotype:protein_coding description:Seed specific protein Bn15D1B [Source:UniProtKB/TrEMBL;Acc:B4FQG0]	1	1		332940					3695200		2736800	1	0	2			3216000	#DIV/0!			60
99	Zm00001d003147_P001	Zm00001d003147	Zm00001d003147_P001 pep chromosome:AGPv4:2:33764519:33769876:1 gene:Zm00001d003147 transcript:Zm00001d003147_T001 gene_biotype:protein_coding transcript_biotype:protein_coding description:Zm00001d003147	1	1		340890	178750				1447600	272820		2	0	2	259820		860210	#DIV/0!			60
138	Zm00001d004768_P002	Zm00001d004768	Zm00001d004768_P002 pep chromosome:AGPv4:2:137854389:137856238:1 gene:Zm00001d004768 transcript:Zm00001d004768_T002 gene_biotype:protein_coding transcript_biotype:protein_coding description:Zm00001d004768	1	1							4065800		2873100	0	0	2			3469450	#DIV/0!			60
159	Zm00001d005377_P001	Zm00001d005377	Zm00001d005377_P001 pep chromosome:AGPv4:2:171501011:171501967:-1 gene:Zm00001d005377 transcript:Zm00001d005377_T001 gene_biotype:protein_coding transcript_biotype:protein_coding description:Zm00001d005377	1	1							1694800		1697700	0	0	2			1696250	#DIV/0!			60
168	Zm00001d005812_P003	Zm00001d005812	Zm00001d005812_P003 pep chromosome:AGPv4:2:189451026:189456216:-1 gene:Zm00001d005812 transcript:Zm00001d005812_T003 gene_biotype:protein_coding transcript_biotype:protein_coding description:Zm00001d005812	3	3		3620700	2705200				789150	3493800		2	0	2	3162950		2141475	#DIV/0!			60
185	Zm00001d006221_P001	Zm00001d006221	Zm00001d006221_P001 pep chromosome:AGPv4:2:202188330:202192176:-1 gene:Zm00001d006221 transcript:Zm00001d006221_T001 gene_biotype:protein_coding transcript_biotype:protein_coding description:Zm00001d006221	4	1							7556900	4149800	4254700	0	0	3			5.32047e+06	#DIV/0!			60
212	Zm00001d007049_P001	Zm00001d007049	Zm00001d007049_P001 pep chromosome:AGPv4:2:220868699:220870177:1 gene:Zm00001d007049 transcript:Zm00001d007049_T001 gene_biotype:protein_coding transcript_biotype:protein_coding description:Zm00001d007049	11	11							66065000	91627000	56187000	0	0	3			71293000	#DIV/0!			60
221	Zm00001d007215_P002	Zm00001d007215	Zm00001d007215_P002 pep chromosome:AGPv4:2:224898516:224901869:-1 gene:Zm00001d007215 transcript:Zm00001d007215_T002 gene_biotype:protein_coding transcript_biotype:protein_coding description:Zm00001d007215	3	3			309920				2943700		603380	1	0	2			1773540	#DIV/0!			60
232	Zm00001d007753_P001	Zm00001d007753	Zm00001d007753_P001 pep chromosome:AGPv4:2:238893820:238895010:-1 gene:Zm00001d007753 transcript:Zm00001d007753_T001 gene_biotype:protein_coding transcript_biotype:protein_coding description:Zm00001d007753	3	3							21801000	2672500		0	0	2			12236750	#DIV/0!			60
272	Zm00001d008619_P003	Triose phosphate isomerase4	Zm00001d008619_P003 pep chromosome:AGPv4:8:14786141:14789876:-1 gene:Zm00001d008619 transcript:Zm00001d008619_T003 gene_biotype:protein_coding transcript_biotype:protein_coding description:Triose phosphate isomerase4 [Source:UniProtKB/TrEMBL;Acc:K7UUB0]	4	1	3650400						12654000		5466800	1	0	2			9060400	#DIV/0!			60
322	Zm00001d009990_P003	Superoxide dismutase	Zm00001d009990_P003 pep chromosome:AGPv4:8:93603801:93617450:1 gene:Zm00001d009990 transcript:Zm00001d009990_T003 gene_biotype:protein_coding transcript_biotype:protein_coding description:Superoxide dismutase [Source:UniProtKB/TrEMBL;Acc:A0A1D6FNG1]	5	1	789380						5546400		4478800	1	0	2			5012600	#DIV/0!			60
336	Zm00001d010504_P001	Ran-binding protein 1	Zm00001d010504_P001 pep chromosome:AGPv4:8:118250736:118254293:1 gene:Zm00001d010504 transcript:Zm00001d010504_T001 gene_biotype:protein_coding transcript_biotype:protein_coding description:Ran-binding protein 1 [Source:UniProtKB/TrEMBL;Acc:B6T5R1]	3	2							7813700		2597300	0	0	2			5205500	#DIV/0!			60
339	Zm00001d010588_P002	Zm00001d010588	Zm00001d010588_P002 pep chromosome:AGPv4:8:121126291:121128732:1 gene:Zm00001d010588 transcript:Zm00001d010588_T002 gene_biotype:protein_coding transcript_biotype:protein_coding description:Zm00001d010588	5	3							12290000	11367000	9581300	0	0	3			1.10794e+07	#DIV/0!			60
362	Zm00001d011208_P001	1-aminocyclopropane-1-carboxylate oxidase 1	Zm00001d011208_P001 pep chromosome:AGPv4:8:142999025:143000704:1 gene:Zm00001d011208 transcript:Zm00001d011208_T001 gene_biotype:protein_coding transcript_biotype:protein_coding description:1-aminocyclopropane-1-carboxylate oxidase 1 [Source:UniProtKB/TrEMBL;Acc:C0PEP2]	4	4							13986000	30238000	4776800	0	0	3			16333600	#DIV/0!			60
391	Zm00001d011778_P001	Aquaporin TIP1-2	Zm00001d011778_P001 pep chromosome:AGPv4:8:161412063:161413479:-1 gene:Zm00001d011778 transcript:Zm00001d011778_T001 gene_biotype:protein_coding transcript_biotype:protein_coding description:Aquaporin TIP1-2 [Source:UniProtKB/TrEMBL;Acc:B4F9E1]	1	1							26030000		13369000	0	0	2			19699500	#DIV/0!			60
449	Zm00001d013076_P001	Zm00001d013076	Zm00001d013076_P001 pep chromosome:AGPv4:5:4379338:4381854:1 gene:Zm00001d013076 transcript:Zm00001d013076_T001 gene_biotype:protein_coding transcript_biotype:protein_coding description:Zm00001d013076	7	0							2220200		3431800	0	0	2			2826000	#DIV/0!			60
496	Zm00001d014100_P001	Zm00001d014100	Zm00001d014100_P001 pep chromosome:AGPv4:5:32482212:32482991:1 gene:Zm00001d014100 transcript:Zm00001d014100_T001 gene_biotype:protein_coding transcript_biotype:protein_coding description:Zm00001d014100	1	1							8826900		7433200	0	0	2			8130050	#DIV/0!			60
553	Zm00001d016198_P004	Aspartate aminotransferase	Zm00001d016198_P004 pep chromosome:AGPv4:5:150300976:150305724:-1 gene:Zm00001d016198 transcript:Zm00001d016198_T004 gene_biotype:protein_coding transcript_biotype:protein_coding description:Aspartate aminotransferase [Source:UniProtKB/TrEMBL;Acc:B4F9G1]	2	2							767570		972990	0	0	2			870280	#DIV/0!			60
573	Zm00001d016704_P001	Hydrolase, carbon-nitrogen family	Zm00001d016704_P001 pep chromosome:AGPv4:5:173174126:173178848:-1 gene:Zm00001d016704 transcript:Zm00001d016704_T001 gene_biotype:protein_coding transcript_biotype:protein_coding description:Hydrolase, carbon-nitrogen family [Source:UniProtKB/TrEMBL;Acc:B6TKZ3]	1	1	1201200	1331900	1279400					1413800	1381700	3	0	2	1.27083e+06		1397750	#DIV/0!			60
598	Zm00001d017401_P002	Zm00001d017401	Zm00001d017401_P002 pep chromosome:AGPv4:5:194930569:194937860:1 gene:Zm00001d017401 transcript:Zm00001d017401_T002 gene_biotype:protein_coding transcript_biotype:protein_coding description:Zm00001d017401	11	3							851270		489680	0	0	2			670475	#DIV/0!			60
657	Zm00001d019147_P001	40S ribosomal protein S2	Zm00001d019147_P001 pep chromosome:AGPv4:7:19140215:19142574:1 gene:Zm00001d019147 transcript:Zm00001d019147_T001 gene_biotype:protein_coding transcript_biotype:protein_coding description:40S ribosomal protein S2 [Source:UniProtKB/TrEMBL;Acc:B6TNR8]	4	1							707160	257850		0	0	2			482505	#DIV/0!			60
675	Zm00001d019999_P001	Zm00001d019999	Zm00001d019999_P001 pep chromosome:AGPv4:7:84021455:84033602:-1 gene:Zm00001d019999 transcript:Zm00001d019999_T001 gene_biotype:protein_coding transcript_biotype:protein_coding description:Zm00001d019999	2	0							1177300		848670	0	0	2			1012985	#DIV/0!			60
715	Zm00001d021709_P001	Isopentenyl pyrophosphate isomerase	Zm00001d021709_P001 pep chromosome:AGPv4:7:160908408:160912025:1 gene:Zm00001d021709 transcript:Zm00001d021709_T001 gene_biotype:protein_coding transcript_biotype:protein_coding description:Isopentenyl pyrophosphate isomerase [Source:UniProtKB/TrEMBL;Acc:Q71RX2]	4	4	2045500	2978800	1854000				6054100	869540		3	0	2	2.29277e+06		3461820	#DIV/0!			60
731	Zm00001d022277_P001	Zm00001d022277	Zm00001d022277_P001 pep chromosome:AGPv4:7:174294636:174296639:1 gene:Zm00001d022277 transcript:Zm00001d022277_T001 gene_biotype:protein_coding transcript_biotype:protein_coding description:Zm00001d022277	2	2							2390000		1263700	0	0	2			1826850	#DIV/0!			60
876	Zm00001d028536_P002	Anthranilate synthase component I-1	Zm00001d028536_P002 pep chromosome:AGPv4:1:38520904:38526265:-1 gene:Zm00001d028536 transcript:Zm00001d028536_T002 gene_biotype:protein_coding transcript_biotype:protein_coding description:Anthranilate synthase component I-1 [Source:UniProtKB/TrEMBL;Acc:B4F8P4]	3	3							1720400	526720		0	0	2			1123560	#DIV/0!			60
885	Zm00001d028651_P001	Zm00001d028651	Zm00001d028651_P001 pep chromosome:AGPv4:1:41801401:41802524:-1 gene:Zm00001d028651 transcript:Zm00001d028651_T001 gene_biotype:protein_coding transcript_biotype:protein_coding description:Zm00001d028651	4	4							5300300	2208100	13140000	0	0	3			6882800	#DIV/0!			60
914	Zm00001d029238_P001	Peptide methionine sulfoxide reductase msrB	Zm00001d029238_P001 pep chromosome:AGPv4:1:63325315:63328026:1 gene:Zm00001d029238 transcript:Zm00001d029238_T001 gene_biotype:protein_coding transcript_biotype:protein_coding description:Peptide methionine sulfoxide reductase msrB [Source:UniProtKB/TrEMBL;Acc:B6T2C6]	2	2	1702800						4359700		2974200	1	0	2			3666950	#DIV/0!			60
915	Zm00001d029279_P001	Peroxidase	Zm00001d029279_P001 pep chromosome:AGPv4:1:64616235:64617629:1 gene:Zm00001d029279 transcript:Zm00001d029279_T001 gene_biotype:protein_coding transcript_biotype:protein_coding description:Peroxidase [Source:UniProtKB/TrEMBL;Acc:A0A1D6K433]	5	4							9882100	9962800	9087400	0	0	3			9644100	#DIV/0!			60
926	Zm00001d029628_P001	Cysteine proteinase inhibitor	Zm00001d029628_P001 pep chromosome:AGPv4:1:80600855:80601549:-1 gene:Zm00001d029628 transcript:Zm00001d029628_T001 gene_biotype:protein_coding transcript_biotype:protein_coding description:Cysteine proteinase inhibitor [Source:UniProtKB/TrEMBL;Acc:B6UGN8]	3	3							32798000	3922700	12160000	0	0	3			1.62936e+07	#DIV/0!			60
501	Zm00001d030126_P011	Zm00001d030126	Zm00001d030126_P011 pep chromosome:AGPv4:1:107682272:107686143:-1 gene:Zm00001d030126 transcript:Zm00001d030126_T011 gene_biotype:protein_coding transcript_biotype:protein_coding description:Zm00001d030126	1	1							1357600	2052400	1279700	0	0	3			1.56323e+06	#DIV/0!			60
972	Zm00001d031659_P001	Zm00001d031659	Zm00001d031659_P001 pep chromosome:AGPv4:1:197760195:197776370:1 gene:Zm00001d031659 transcript:Zm00001d031659_T001 gene_biotype:protein_coding transcript_biotype:protein_coding description:Zm00001d031659	3	3							2592200		2223400	0	0	2			2407800	#DIV/0!			60
1029	Zm00001d033746_P003	Zm00001d033746	Zm00001d033746_P003 pep chromosome:AGPv4:1:272697870:272704606:1 gene:Zm00001d033746 transcript:Zm00001d033746_T003 gene_biotype:protein_coding transcript_biotype:protein_coding description:Zm00001d033746	12	2							1908500		925640	0	0	2			1417070	#DIV/0!			60
1040	Zm00001d034320_P001	Inosine-5'-monophosphate dehydrogenase	Zm00001d034320_P001 pep chromosome:AGPv4:1:289178554:289182461:-1 gene:Zm00001d034320 transcript:Zm00001d034320_T001 gene_biotype:protein_coding transcript_biotype:protein_coding description:Inosine-5'-monophosphate dehydrogenase [Source:UniProtKB/TrEMBL;Acc:C4J306]	2	1		185020					3486000	271210	1042300	1	0	3			1.59984e+06	#DIV/0!			60
445	Zm00001d034517_P001	Serine/threonine-protein phosphatase	Zm00001d034517_P001 pep chromosome:AGPv4:1:295585610:295590106:1 gene:Zm00001d034517 transcript:Zm00001d034517_T001 gene_biotype:protein_coding transcript_biotype:protein_coding description:Serine/threonine-protein phosphatase [Source:UniProtKB/TrEMBL;Acc:B4G1M9]	2	2							3376200		1857000	0	0	2			2616600	#DIV/0!			60
1129	Zm00001d037239_P001	Zm00001d037239	Zm00001d037239_P001 pep chromosome:AGPv4:6:117464703:117467330:-1 gene:Zm00001d037239 transcript:Zm00001d037239_T001 gene_biotype:protein_coding transcript_biotype:protein_coding description:Zm00001d037239	4	4							1655100		2336100	0	0	2			1995600	#DIV/0!			60
1146	Zm00001d037656_P001	Zm00001d037656	Zm00001d037656_P001 pep chromosome:AGPv4:6:133140745:133141716:1 gene:Zm00001d037656 transcript:Zm00001d037656_T001 gene_biotype:protein_coding transcript_biotype:protein_coding description:Zm00001d037656	4	4							78050000	31688000	10852000	0	0	3			4.01967e+07	#DIV/0!			60
1149	Zm00001d037689_P001	Phosphotransferase	Zm00001d037689_P001 pep chromosome:AGPv4:6:134063370:134066401:1 gene:Zm00001d037689 transcript:Zm00001d037689_T001 gene_biotype:protein_coding transcript_biotype:protein_coding description:Phosphotransferase [Source:UniProtKB/TrEMBL;Acc:C0HF79]	2	2		473390					1253900		425050	1	0	2			839475	#DIV/0!			60
1172	Zm00001d038327_P001	Pi starvation-induced protein	Zm00001d038327_P001 pep chromosome:AGPv4:6:154610724:154620497:1 gene:Zm00001d038327 transcript:Zm00001d038327_T001 gene_biotype:protein_coding transcript_biotype:protein_coding description:Pi starvation-induced protein [Source:UniProtKB/TrEMBL;Acc:B4FKE8]	2	2							17212000		8196800	0	0	2			12704400	#DIV/0!			60
1211	Zm00001d039263_P001	OB-fold nucleic acid binding domain containing protein	Zm00001d039263_P001 pep chromosome:AGPv4:3:765433:766898:-1 gene:Zm00001d039263 transcript:Zm00001d039263_T001 gene_biotype:protein_coding transcript_biotype:protein_coding description:OB-fold nucleic acid binding domain containing protein [Source:UniProtKB/TrEMBL;Acc:B6SHT0]	2	2							2084000		2267100	0	0	2			2175550	#DIV/0!			60
1216	Zm00001d039331_P002	Zm00001d039331	Zm00001d039331_P002 pep chromosome:AGPv4:3:2014008:2017590:1 gene:Zm00001d039331 transcript:Zm00001d039331_T002 gene_biotype:protein_coding transcript_biotype:protein_coding description:Zm00001d039331	2	2							2996500	2710100	1224200	0	0	3			2.31027e+06	#DIV/0!			60
1221	Zm00001d039520_P001	Zm00001d039520	Zm00001d039520_P001 pep chromosome:AGPv4:3:6768568:6770834:1 gene:Zm00001d039520 transcript:Zm00001d039520_T001 gene_biotype:protein_coding transcript_biotype:protein_coding description:Zm00001d039520	3	3	296720						2872200		846950	1	0	2			1859575	#DIV/0!			60
1270	Zm00001d041553_P001	Zm00001d041553	Zm00001d041553_P001 pep chromosome:AGPv4:3:126926038:126926802:-1 gene:Zm00001d041553 transcript:Zm00001d041553_T001 gene_biotype:protein_coding transcript_biotype:protein_coding description:Zm00001d041553	1	1							16703000	1091100	6682500	0	0	3			8.15887e+06	#DIV/0!			60
1271	Zm00001d041593_P001	ATP-citrate synthase	Zm00001d041593_P001 pep chromosome:AGPv4:3:129044635:129048672:1 gene:Zm00001d041593 transcript:Zm00001d041593_T001 gene_biotype:protein_coding transcript_biotype:protein_coding description:ATP-citrate synthase [Source:UniProtKB/TrEMBL;Acc:B6TD54]	3	3							1803800		1136500	0	0	2			1470150	#DIV/0!			60
1331	Zm00001d044035_P001	Ketol-acid reductoisomerase	Zm00001d044035_P001 pep chromosome:AGPv4:3:217296337:217300142:-1 gene:Zm00001d044035 transcript:Zm00001d044035_T001 gene_biotype:protein_coding transcript_biotype:protein_coding description:Ketol-acid reductoisomerase [Source:UniProtKB/TrEMBL;Acc:B4FFZ2]	3	2							2613600		923110	0	0	2			1768355	#DIV/0!			60
1347	Zm00001d044459_P008	Zm00001d044459	Zm00001d044459_P008 pep chromosome:AGPv4:3:228698347:228702257:1 gene:Zm00001d044459 transcript:Zm00001d044459_T008 gene_biotype:protein_coding transcript_biotype:protein_coding description:Zm00001d044459	2	1							3483700		5579600	0	0	2			4531650	#DIV/0!			60
1349	Zm00001d044548_P001	Zm00001d044548	Zm00001d044548_P001 pep chromosome:AGPv4:3:231409465:231410388:1 gene:Zm00001d044548 transcript:Zm00001d044548_T001 gene_biotype:protein_coding transcript_biotype:protein_coding description:Zm00001d044548	1	1							3756100		1127800	0	0	2			2441950	#DIV/0!			60
1358	Zm00001d045025_P007	Chaperonin	Zm00001d045025_P007 pep chromosome:AGPv4:9:10466488:10471300:-1 gene:Zm00001d045025 transcript:Zm00001d045025_T007 gene_biotype:protein_coding transcript_biotype:protein_coding description:Chaperonin [Source:UniProtKB/TrEMBL;Acc:B4F848]	1	1							1109100		835450	0	0	2			972275	#DIV/0!			60
1383	Zm00001d045893_P001	Zm00001d045893	Zm00001d045893_P001 pep chromosome:AGPv4:9:46151115:46155225:-1 gene:Zm00001d045893 transcript:Zm00001d045893_T001 gene_biotype:protein_coding transcript_biotype:protein_coding description:Zm00001d045893	2	2							2201800		677990	0	0	2			1439895	#DIV/0!			60
1392	Zm00001d046581_P005	Zm00001d046581	Zm00001d046581_P005 pep chromosome:AGPv4:9:96875104:96896745:-1 gene:Zm00001d046581 transcript:Zm00001d046581_T005 gene_biotype:protein_coding transcript_biotype:protein_coding description:Zm00001d046581	2	2			1278000				3575200	1514400		1	0	2			2544800	#DIV/0!			60
1432	Zm00001d048286_P001	Zm00001d048286	Zm00001d048286_P001 pep chromosome:AGPv4:9:153893462:153895714:-1 gene:Zm00001d048286 transcript:Zm00001d048286_T001 gene_biotype:protein_coding transcript_biotype:protein_coding description:Zm00001d048286	1	1							19974000		7796500	0	0	2			13885250	#DIV/0!			60
1433	Zm00001d048291_P001	DAG protein	Zm00001d048291_P001 pep chromosome:AGPv4:9:153995278:153999021:1 gene:Zm00001d048291 transcript:Zm00001d048291_T001 gene_biotype:protein_coding transcript_biotype:protein_coding description:DAG protein [Source:UniProtKB/TrEMBL;Acc:K7WGQ3]	1	1							1827300		2511500	0	0	2			2169400	#DIV/0!			60
141	Zm00001d049333_P002	Zm00001d049333	Zm00001d049333_P002 pep chromosome:AGPv4:4:26910739:26922418:-1 gene:Zm00001d049333 transcript:Zm00001d049333_T002 gene_biotype:protein_coding transcript_biotype:protein_coding description:Zm00001d049333	1	1							2415400		1747900	0	0	2			2081650	#DIV/0!			60
1080	Zm00001d049649_P002	Succinate dehydrogenase	Zm00001d049649_P002 pep chromosome:AGPv4:4:38706364:38709594:1 gene:Zm00001d049649 transcript:Zm00001d049649_T002 gene_biotype:protein_coding transcript_biotype:protein_coding description:Succinate dehydrogenase [ubiquinone] iron-sulfur subunit, mitochondrial [Source:UniProtKB/TrEMBL;Acc:K7U1I2]	2	2							4322200		918420	0	0	2			2620310	#DIV/0!			60
582	Zm00001d050874_P001	Nucleosome/chromatin assembly factor A	Zm00001d050874_P001 pep chromosome:AGPv4:4:128050675:128059411:-1 gene:Zm00001d050874 transcript:Zm00001d050874_T001 gene_biotype:protein_coding transcript_biotype:protein_coding description:Nucleosome/chromatin assembly factor A [Source:UniProtKB/TrEMBL;Acc:Q94F79]	1	1							732910		618100	0	0	2			675505	#DIV/0!			60
597	Zm00001d051211_P004	Proteasome endopeptidase complex	Zm00001d051211_P004 pep chromosome:AGPv4:4:148716630:148733393:1 gene:Zm00001d051211 transcript:Zm00001d051211_T004 gene_biotype:protein_coding transcript_biotype:protein_coding description:Proteasome endopeptidase complex [Source:UniProtKB/TrEMBL;Acc:A0A1D6Q5L0]	2	2							1955400	311370	1104000	0	0	3			1123590	#DIV/0!			60
1516	Zm00001d051595_P004	Zm00001d051595	Zm00001d051595_P004 pep chromosome:AGPv4:4:164049990:164053849:-1 gene:Zm00001d051595 transcript:Zm00001d051595_T004 gene_biotype:protein_coding transcript_biotype:protein_coding description:Zm00001d051595	3	3							3487100	2738900		0	0	2			3113000	#DIV/0!			60
1537	Zm00001d052653_P005	Zm00001d052653	Zm00001d052653_P005 pep chromosome:AGPv4:4:196009293:196012949:1 gene:Zm00001d052653 transcript:Zm00001d052653_T005 gene_biotype:protein_coding transcript_biotype:protein_coding description:Zm00001d052653	1	1							537680		470430	0	0	2			504055	#DIV/0!			60
1540	Zm00001d052718_P001	Zm00001d052718	Zm00001d052718_P001 pep chromosome:AGPv4:4:198621668:198623660:-1 gene:Zm00001d052718 transcript:Zm00001d052718_T001 gene_biotype:protein_coding transcript_biotype:protein_coding description:Zm00001d052718	1	1		5522300					2349300		1533500	1	0	2			1941400	#DIV/0!			60
1556	Zm00001d053296_P001	Ubiquitin-conjugating enzyme spm2	Zm00001d053296_P001 pep chromosome:AGPv4:4:224801163:224804512:1 gene:Zm00001d053296 transcript:Zm00001d053296_T001 gene_biotype:protein_coding transcript_biotype:protein_coding description:Ubiquitin-conjugating enzyme spm2 [Source:UniProtKB/TrEMBL;Acc:B6SK03]	2	2	4671300	5964300	4794900				3883300	5531100		3	0	2	5143500		4707200	#DIV/0!			60
1558	Zm00001d053576_P002	Zm00001d053576	Zm00001d053576_P002 pep chromosome:AGPv4:4:235104779:235108555:-1 gene:Zm00001d053576 transcript:Zm00001d053576_T002 gene_biotype:protein_coding transcript_biotype:protein_coding description:Zm00001d053576	6	1							814320		695370	0	0	2			754845	#DIV/0!			60

## Sheet: 60 VS 20 DEPS
id	Protein IDs	Protein Name	Fasta header	Peptides	Unique peptides	iBAQ 0-20_1	iBAQ 0-20_2	iBAQ 0-20_3	iBAQ 30-40_1	iBAQ 30-40_2	iBAQ 30-40_3	iBAQ 50-60_1	iBAQ 50-60_2	iBAQ 50-60_3	20	40	60	Average 20	Average 40	Average 60	Ratio 60/20	Pvalue 60/20	Significant 60/20
1034	Zm00001d033931_P002	Alcohol dehydrogenase 1	Zm00001d033931_P002 pep chromosome:AGPv4:1:278821298:278825118:-1 gene:Zm00001d033931 transcript:Zm00001d033931_T002 gene_biotype:protein_coding transcript_biotype:protein_coding description:Alcohol dehydrogenase 1 [Source:UniProtKB/TrEMBL;Acc:Q43264]	12	10	976080	1327600	2540900	6632400	7696800	10908000	160860000	105360000	90763000	3	3	3	1614860	8412400	1.18994e+08	73.6871	0.00534281	+
902	Zm00001d028815_P001	Pathogenesis-related protein 10	Zm00001d028815_P001 pep chromosome:AGPv4:1:47440048:47441026:1 gene:Zm00001d028815 transcript:Zm00001d028815_T001 gene_biotype:protein_coding transcript_biotype:protein_coding description:Pathogenesis-related protein 10 [Source:UniProtKB/TrEMBL;Acc:Q29SB6]	8	7	1437100	19896000	1393400	144440000	137210000	112280000	80256000	299040000	213900000	3	3	3	7575500	131310000	197732000	26.1015	0.041039	+
648	Zm00001d018966_P001	Zm00001d018966	Zm00001d018966_P001 pep chromosome:AGPv4:7:10934095:10935021:1 gene:Zm00001d018966 transcript:Zm00001d018966_T001 gene_biotype:protein_coding transcript_biotype:protein_coding description:Zm00001d018966	3	3	850730	1031900	1510500	1046500		994070	13358000	18029000	14597000	3	2	3	1.13104e+06	1020285	15328000	13.5521	0.000548571	+
810	Zm00001d025660_P001	Ras-related protein Rab-2-B	Zm00001d025660_P001 pep chromosome:AGPv4:10:125342471:125344978:1 gene:Zm00001d025660 transcript:Zm00001d025660_T001 gene_biotype:protein_coding transcript_biotype:protein_coding gene_symbol:RAB2B description:Ras-related protein Rab-2-B [Source:UniProtKB/Swiss-Prot;Acc:P49104]	4	2	773890		475370	1461900	1779500	1431900	9124600		6195800	2	3	2	624630	1.55777e+06	7660200	12.2636	0.041094	+
149	Zm00001d008295_P001	Zm00001d008295	Zm00001d008295_P001 pep chromosome:AGPv4:8:4446923:4452996:1 gene:Zm00001d008295 transcript:Zm00001d008295_T001 gene_biotype:protein_coding transcript_biotype:protein_coding description:Zm00001d008295	4	4	2438500	1337700	2881200	8374700	13684000	14469000	27421000	12592000	23709000	3	3	3	2.21913e+06	12175900	2.12407e+07	9.5716	0.0131884	+
895	Zm00001d028759_P001	Pyruvate decarboxylase	Zm00001d028759_P001 pep chromosome:AGPv4:1:45724685:45729020:-1 gene:Zm00001d028759 transcript:Zm00001d028759_T001 gene_biotype:protein_coding transcript_biotype:protein_coding description:Pyruvate decarboxylase [Source:UniProtKB/TrEMBL;Acc:Q8S4W9]	8	5	3164300	3747200	6536100	9932300	3837100	9360700	42390000	21466000	24882000	3	3	3	4.48253e+06	7.71003e+06	2.95793e+07	6.5988	0.0187217	+
935	Zm00001d030199_P002	Peroxidase	Zm00001d030199_P002 pep chromosome:AGPv4:1:112977908:112980114:1 gene:Zm00001d030199 transcript:Zm00001d030199_T002 gene_biotype:protein_coding transcript_biotype:protein_coding description:Peroxidase [Source:UniProtKB/TrEMBL;Acc:A0A1D6KAW3]	4	4	5917700	1524000	4810100	13129000	11066000	8797200	27454000		20365000	3	3	2	4.08393e+06	10997400	23909500	5.85453	0.00805379	+
1049	Zm00001d034422_P001	Zm00001d034422	Zm00001d034422_P001 pep chromosome:AGPv4:1:292520815:292522961:-1 gene:Zm00001d034422 transcript:Zm00001d034422_T001 gene_biotype:protein_coding transcript_biotype:protein_coding description:Zm00001d034422	4	1		1620400	3160200	3790800	1955900		12719000		13819000	2	2	2	2390300	2873350	13269000	5.55119	0.00747987	+
45	Zm00001d001831_P002	Pyruvate kinase	Zm00001d001831_P002 pep chromosome:AGPv4:2:1617158:1621351:1 gene:Zm00001d001831 transcript:Zm00001d001831_T002 gene_biotype:protein_coding transcript_biotype:protein_coding description:Pyruvate kinase [Source:UniProtKB/TrEMBL;Acc:C4J2M5]	10	10	1487700	1004900	1625600	2294700		3173400	8853900	5889100	6939000	3	2	3	1.37273e+06	2734050	7.22733e+06	5.26492	0.00274243	+
90	Zm00001d002898_P001	Peroxidase	Zm00001d002898_P001 pep chromosome:AGPv4:2:26127575:26129149:-1 gene:Zm00001d002898 transcript:Zm00001d002898_T001 gene_biotype:protein_coding transcript_biotype:protein_coding description:Peroxidase [Source:UniProtKB/TrEMBL;Acc:B4FH68]	11	7	13996000	19646000	19261000	23346000	28485000	29649000	91512000	63811000	66197000	3	3	3	1.76343e+07	27160000	73840000	4.18729	0.00341782	+
1413	Zm00001d047608_P005	Zm00001d047608	Zm00001d047608_P005 pep chromosome:AGPv4:9:136965587:136975768:-1 gene:Zm00001d047608 transcript:Zm00001d047608_T005 gene_biotype:protein_coding transcript_biotype:protein_coding description:Zm00001d047608	2	2	1365700	1061000	405920		298690		4453100		3169500	3	1	2	944207		3811300	4.03651	0.0175818	+
1298	Zm00001d042536_P001	Zm00001d042536	Zm00001d042536_P001 pep chromosome:AGPv4:3:171065302:171068300:1 gene:Zm00001d042536 transcript:Zm00001d042536_T001 gene_biotype:protein_coding transcript_biotype:protein_coding description:Zm00001d042536	7	3	714310	2251800	2850600	1776800	1408200	1695400	10828000	5889100	5610800	3	3	3	1.9389e+06	1626800	7.44263e+06	3.83858	0.0383802	+
1572	Zm00001d053908_P001	Zm00001d053908	Zm00001d053908_P001 pep chromosome:AGPv4:4:243422436:243423185:-1 gene:Zm00001d053908 transcript:Zm00001d053908_T001 gene_biotype:protein_coding transcript_biotype:protein_coding description:Zm00001d053908	6	6	5008600	6294700	5448800	29245000	29842000	20362000	25368000	19734000	16108000	3	3	3	5.58403e+06	26483000	2.04033e+07	3.65387	0.00551499	+
1232	Zm00001d039865_P001	Zm00001d039865	Zm00001d039865_P001 pep chromosome:AGPv4:3:17163334:17167131:1 gene:Zm00001d039865 transcript:Zm00001d039865_T001 gene_biotype:protein_coding transcript_biotype:protein_coding description:Zm00001d039865	6	3	38597000	39502000	22600000	46689000	55664000	42142000	158430000	96418000	110460000	3	3	3	3.35663e+07	48165000	1.21769e+08	3.62772	0.010744	+
600	Zm00001d017522_P003	Zm00001d017522	Zm00001d017522_P003 pep chromosome:AGPv4:5:198558661:198606647:1 gene:Zm00001d017522 transcript:Zm00001d017522_T003 gene_biotype:protein_coding transcript_biotype:protein_coding description:Zm00001d017522	6	6	263140	203610	295090	271350	233540	383680	1065900		643020	3	3	2	253947	296190	854460	3.36472	0.0337665	+
1306	Zm00001d042783_P001	Zm00001d042783	Zm00001d042783_P001 pep chromosome:AGPv4:3:179463922:179464532:1 gene:Zm00001d042783 transcript:Zm00001d042783_T001 gene_biotype:protein_coding transcript_biotype:protein_coding description:Zm00001d042783	2	2	6000500	937860	5492900	1730900	4710900	2074200	16504000		11355000	3	3	2	4.14375e+06	2.83867e+06	13929500	3.36157	0.0406493	+
639	Zm00001d018738_P001	Zm00001d018738	Zm00001d018738_P001 pep chromosome:AGPv4:7:3653618:3654109:1 gene:Zm00001d018738 transcript:Zm00001d018738_T001 gene_biotype:protein_coding transcript_biotype:protein_coding description:Zm00001d018738	2	2	8117600	13564000	8345800		24586000	19733000	34520000	31337000	26061000	3	2	3	1.00091e+07	22159500	3.06393e+07	3.06114	0.002465	+
354	Zm00001d011087_P001	Zm00001d011087	Zm00001d011087_P001 pep chromosome:AGPv4:8:138475456:138478174:1 gene:Zm00001d011087 transcript:Zm00001d011087_T001 gene_biotype:protein_coding transcript_biotype:protein_coding description:Zm00001d011087	11	2	10707000	15787000	17857000	23418000	33645000	33461000	49122000	31898000	51642000	3	3	3	1.47837e+07	3.01747e+07	4.42207e+07	2.99118	0.0109147	+
95	Zm00001d003006_P001	Aquaporin PIP2-5	Zm00001d003006_P001 pep chromosome:AGPv4:2:29275928:29278172:-1 gene:Zm00001d003006 transcript:Zm00001d003006_T001 gene_biotype:protein_coding transcript_biotype:protein_coding gene_symbol:PIP2-5 description:Aquaporin PIP2-5 [Source:UniProtKB/Swiss-Prot;Acc:Q9XF58]	3	3	2926400	4510200	4711900	5538100	6152500	7296800	12882000	7776000	14162000	3	3	3	4049500	6.32913e+06	1.16067e+07	2.8662	0.0204487	+
1366	Zm00001d045315_P004	Proteasome subunit beta type	Zm00001d045315_P004 pep chromosome:AGPv4:9:18806847:18809169:1 gene:Zm00001d045315 transcript:Zm00001d045315_T004 gene_biotype:protein_coding transcript_biotype:protein_coding description:Proteasome subunit beta type [Source:UniProtKB/TrEMBL;Acc:A0A1D6NV82]	3	3	271520	434220	522090	4708500	823260	859700	1296700		816590	3	3	2	409277	2.13049e+06	1056645	2.58174	0.0494318	+
1402	Zm00001d047218_P001	Zm00001d047218	Zm00001d047218_P001 pep chromosome:AGPv4:9:122654458:122676606:-1 gene:Zm00001d047218 transcript:Zm00001d047218_T001 gene_biotype:protein_coding transcript_biotype:protein_coding description:Zm00001d047218	5	5	2072900	3199600	2901100		4471500	3377300	8608300	4351600	6070500	3	2	3	2.72453e+06	3924400	6.34347e+06	2.32828	0.047632	+
1136	Zm00001d045784_P002	Nitrate-induced NOI protein	Zm00001d045784_P002 pep chromosome:AGPv4:9:38914716:38917486:1 gene:Zm00001d045784 transcript:Zm00001d045784_T002 gene_biotype:protein_coding transcript_biotype:protein_coding description:Nitrate-induced NOI protein [Source:UniProtKB/TrEMBL;Acc:B6SJI8]	1	1	5997300	5995400	11754000	12899000		21463000	16181000		15503000	3	2	2	7.91557e+06	17181000	15842000	2.00137	0.0499939	+
763	Zm00001d023830_P001	Fiber protein Fb19	Zm00001d023830_P001 pep chromosome:AGPv4:10:23731692:23733983:1 gene:Zm00001d023830 transcript:Zm00001d023830_T001 gene_biotype:protein_coding transcript_biotype:protein_coding description:Fiber protein Fb19 [Source:UniProtKB/TrEMBL;Acc:B6TLW3]	1	1	10919000	9947200	11715000	12354000	17511000	18586000	6171800	5185800	4869100	3	3	3	10860400	1.61503e+07	5408900	0.498039	0.00106928	+
1568	Zm00001d053813_P015	Zm00001d053813	Zm00001d053813_P015 pep chromosome:AGPv4:4:241593298:241602575:1 gene:Zm00001d053813 transcript:Zm00001d053813_T015 gene_biotype:protein_coding transcript_biotype:protein_coding description:Zm00001d053813	3	3	702290	1145300	859250	880770	1111000	1067100	471160	559830	296970	3	3	3	902280	1.01962e+06	442653	0.490594	0.038201	+
1274	Zm00001d041716_P006	Zm00001d041716	Zm00001d041716_P006 pep chromosome:AGPv4:3:134765903:134771067:1 gene:Zm00001d041716 transcript:Zm00001d041716_T006 gene_biotype:protein_coding transcript_biotype:protein_coding description:Zm00001d041716	6	6	6343900	4683400	5253400	5164300	4848700	7309800	3983800	2105300	1585400	3	3	3	5426900	5.77427e+06	2.55817e+06	0.471386	0.0306841	+
1567	Zm00001d053765_P003	Putative ATPase, V1 complex, subunit A protein	Zm00001d053765_P003 pep chromosome:AGPv4:4:240697275:240703366:-1 gene:Zm00001d053765 transcript:Zm00001d053765_T003 gene_biotype:protein_coding transcript_biotype:protein_coding description:Putative ATPase, V1 complex, subunit A protein [Source:UniProtKB/TrEMBL;Acc:C0PHC0]	15	15	13415000	11532000	16624000	9170000	7798200	12404000	8244200	5416600	5801300	3	3	3	13857000	9.79073e+06	6.48737e+06	0.468165	0.013059	+
732	Zm00001d022307_P001	Zm00001d022307	Zm00001d022307_P001 pep chromosome:AGPv4:7:174845532:174847350:1 gene:Zm00001d022307 transcript:Zm00001d022307_T001 gene_biotype:protein_coding transcript_biotype:protein_coding description:Zm00001d022307	3	1	28799000	37963000	39578000	30918000	28398000	28849000	22234000	4171000	20250000	3	3	3	3.54467e+07	2.93883e+07	1.55517e+07	0.438734	0.0399341	+
1168	Zm00001d038136_P001	Zm00001d038136	Zm00001d038136_P001 pep chromosome:AGPv4:6:149167447:149172136:1 gene:Zm00001d038136 transcript:Zm00001d038136_T001 gene_biotype:protein_coding transcript_biotype:protein_coding description:Zm00001d038136	3	2	20190000	14496000	20739000	3038100	8210000	26488000	10363000	10090000	2513300	3	3	3	18475000	12578700	7.65543e+06	0.414367	0.02929	+
1328	Zm00001d043912_P003	Zm00001d043912	Zm00001d043912_P003 pep chromosome:AGPv4:3:213676496:213677781:1 gene:Zm00001d043912 transcript:Zm00001d043912_T003 gene_biotype:protein_coding transcript_biotype:protein_coding description:Zm00001d043912	2	2	9038500	12767000	11295000	3408400		10945000	5416700	4373500	3865300	3	2	3	11033500	7176700	4.55183e+06	0.412547	0.0052954	+
779	Zm00001d024511_P002	40S ribosomal protein S3	Zm00001d024511_P002 pep chromosome:AGPv4:10:74955857:74958288:1 gene:Zm00001d024511 transcript:Zm00001d024511_T002 gene_biotype:protein_coding transcript_biotype:protein_coding description:40S ribosomal protein S3 [Source:UniProtKB/TrEMBL;Acc:B6TB97]	7	7	48168000	45457000	54215000	52595000	56800000	52209000	21694000	14841000	24436000	3	3	3	49280000	53868000	2.03237e+07	0.412412	0.00167726	+
1403	Zm00001d047253_P001	Sucrose synthase	Zm00001d047253_P001 pep chromosome:AGPv4:9:124178172:124183814:-1 gene:Zm00001d047253 transcript:Zm00001d047253_T001 gene_biotype:protein_coding transcript_biotype:protein_coding description:Sucrose synthase [Source:UniProtKB/TrEMBL;Acc:C0P6F8]	20	15	25071000	43437000	25216000	27406000	9274300	29897000	9699300	17088000	11034000	3	3	3	3.12413e+07	2.21924e+07	12607100	0.403539	0.0457766	+
1045	Zm00001d034382_P001	rRNA N-glycosidase	Zm00001d034382_P001 pep chromosome:AGPv4:1:291401832:291403841:-1 gene:Zm00001d034382 transcript:Zm00001d034382_T001 gene_biotype:protein_coding transcript_biotype:protein_coding description:rRNA N-glycosidase [Source:UniProtKB/TrEMBL;Acc:A0A1D6L706]	3	3	3669100	2669800	2282100	622110	3799200	2334200	1510700	794650	1168200	3	3	3	2.87367e+06	2.25184e+06	1157850	0.402917	0.0205863	+
286	Zm00001d009010_P003	Zm00001d009010	Zm00001d009010_P003 pep chromosome:AGPv4:8:30106987:30108529:-1 gene:Zm00001d009010 transcript:Zm00001d009010_T003 gene_biotype:protein_coding transcript_biotype:protein_coding description:Zm00001d009010	5	2	5361200	3665800	5381100	5810900	4871700	7590200		1411900	2401700	3	3	2	4802700	6.09093e+06	1906800	0.397027	0.0387612	+
395	Zm00001d011854_P002	Zm00001d011854	Zm00001d011854_P002 pep chromosome:AGPv4:8:162915395:162923330:-1 gene:Zm00001d011854 transcript:Zm00001d011854_T002 gene_biotype:protein_coding transcript_biotype:protein_coding description:Zm00001d011854	7	6	1303500	740070	1263500	1077100	1015300	1997300	344350	645850	298560	3	3	3	1.10236e+06	1.36323e+06	429587	0.389698	0.0335974	+
166	Zm00001d005675_P003	Zm00001d005675	Zm00001d005675_P003 pep chromosome:AGPv4:2:183064274:183068549:-1 gene:Zm00001d005675 transcript:Zm00001d005675_T003 gene_biotype:protein_coding transcript_biotype:protein_coding description:Zm00001d005675	3	3	12394000	9290300	12323000	5908100	14665000	11565000	4571800	6863800	1774700	3	3	3	1.13358e+07	10712700	4.40343e+06	0.388455	0.018021	+
467	Zm00001d033591_P002	Zm00001d033591	Zm00001d033591_P002 pep chromosome:AGPv4:1:267999657:268004744:1 gene:Zm00001d033591 transcript:Zm00001d033591_T002 gene_biotype:protein_coding transcript_biotype:protein_coding description:Zm00001d033591	5	5	2356000	3937200	3270700	1724000	2298200	2764700	1283800	1487400	899220	3	3	3	3.18797e+06	2262300	1.22347e+06	0.383779	0.0159743	+
1292	Zm00001d042216_P001	Zm00001d042216	Zm00001d042216_P001 pep chromosome:AGPv4:3:156422305:156423867:1 gene:Zm00001d042216 transcript:Zm00001d042216_T001 gene_biotype:protein_coding transcript_biotype:protein_coding description:Zm00001d042216	6	6	130650000	135920000	111740000	101730000	92440000	95419000	47529000	57966000	37981000	3	3	3	1.26103e+08	9.65297e+07	4.78253e+07	0.379255	0.00110782	+
153	Zm00001d005253_P002	Vacuolar ATP synthase subunit G	Zm00001d005253_P002 pep chromosome:AGPv4:2:165939745:165942452:-1 gene:Zm00001d005253 transcript:Zm00001d005253_T002 gene_biotype:protein_coding transcript_biotype:protein_coding description:Vacuolar ATP synthase subunit G [Source:UniProtKB/TrEMBL;Acc:B4FMV3]	4	4	65829000	31236000	61837000	20775000	31888000	32678000	26091000	13815000	14119000	3	3	3	5.29673e+07	28447000	1.80083e+07	0.339989	0.0399152	+
1505	Zm00001d051272_P001	Zm00001d051272	Zm00001d051272_P001 pep chromosome:AGPv4:4:151408424:151411182:-1 gene:Zm00001d051272 transcript:Zm00001d051272_T001 gene_biotype:protein_coding transcript_biotype:protein_coding description:Zm00001d051272	4	4	5857300	10226000	7478700	9145900	3427400	5788000	2749900	3940800	913960	3	3	3	7854000	6.12043e+06	2.53489e+06	0.322751	0.0264637	+
916	Zm00001d029410_P001	Carboxypeptidase	Zm00001d029410_P001 pep chromosome:AGPv4:1:69320905:69324756:-1 gene:Zm00001d029410 transcript:Zm00001d029410_T001 gene_biotype:protein_coding transcript_biotype:protein_coding description:Carboxypeptidase [Source:UniProtKB/TrEMBL;Acc:A0A1D6K4Y8]	2	2	2322300	2304200	2936700	1192000	728550	2589100		1074800	494470	3	3	2	2.52107e+06	1.50322e+06	784635	0.311231	0.015077	+
784	Zm00001d024633_P009	Zm00001d024633	Zm00001d024633_P009 pep chromosome:AGPv4:10:81348245:81352638:1 gene:Zm00001d024633 transcript:Zm00001d024633_T009 gene_biotype:protein_coding transcript_biotype:protein_coding description:Zm00001d024633	3	3	7705500	7337100	6223800	459300			477880		3775900	3	1	2	7088800		2126890	0.300035	0.0353269	+
1299	Zm00001d042540_P004	Lipoxygenase	Zm00001d042540_P004 pep chromosome:AGPv4:3:171277704:171281308:1 gene:Zm00001d042540 transcript:Zm00001d042540_T004 gene_biotype:protein_coding transcript_biotype:protein_coding description:Lipoxygenase [Source:UniProtKB/TrEMBL;Acc:A0A1D6N522]	9	5	3102600	4383300	4716100	939350	2419800	2030100	1421600	1533100	596260	3	3	3	4.06733e+06	1.79642e+06	1.18365e+06	0.291015	0.00735454	+
900	Zm00001d047697_P002	40S ribosomal protein S28	Zm00001d047697_P002 pep chromosome:AGPv4:9:139474060:139475702:1 gene:Zm00001d047697 transcript:Zm00001d047697_T002 gene_biotype:protein_coding transcript_biotype:protein_coding description:40S ribosomal protein S28 [Source:UniProtKB/TrEMBL;Acc:B4FW18]	4	4	126980000		143760000	35862000	33183000	74738000	43973000		30912000	2	3	2	135370000	4.79277e+07	37442500	0.276594	0.0115831	+
1300	Zm00001d042541_P003	Lipoxygenase	Zm00001d042541_P003 pep chromosome:AGPv4:3:171421717:171425401:1 gene:Zm00001d042541 transcript:Zm00001d042541_T003 gene_biotype:protein_coding transcript_biotype:protein_coding description:Lipoxygenase [Source:UniProtKB/TrEMBL;Acc:A0A1D6N531]	13	9	9172000	7838800	6688500	1377600	958970	774550	2580300	801650	695930	3	3	3	7.89977e+06	1037040	1.35929e+06	0.172068	0.00226577	+
1428	Zm00001d048159_P001	40S ribosomal protein S3a	Zm00001d048159_P001 pep chromosome:AGPv4:9:151140962:151144503:-1 gene:Zm00001d048159 transcript:Zm00001d048159_T001 gene_biotype:protein_coding transcript_biotype:protein_coding description:40S ribosomal protein S3a [Source:UniProtKB/TrEMBL;Acc:B4FAV3]	5	1	15318000	19466000	18611000	244420	29644000	493370	3001000		1892300	3	3	2	1.77983e+07	1.01273e+07	2446650	0.137465	0.00278916	+
1422	Zm00001d048020_P001	Zm00001d048020	Zm00001d048020_P001 pep chromosome:AGPv4:9:148178266:148179408:1 gene:Zm00001d048020 transcript:Zm00001d048020_T001 gene_biotype:protein_coding transcript_biotype:protein_coding description:Zm00001d048020	4	4	17264000	15728000	19649000	1205400			3409400	1527200	2073300	3	1	3	17547000		2.33663e+06	0.133164	0.000278833	+
54	Zm00001d001970_P001	Zm00001d001970	Zm00001d001970_P001 pep chromosome:AGPv4:2:3707673:3710056:-1 gene:Zm00001d001970 transcript:Zm00001d001970_T001 gene_biotype:protein_coding transcript_biotype:protein_coding description:Zm00001d001970	1	1				1028400		1342700	1570600	1470100		0	2	2		1185550	1520350			60
64	Zm00001d002166_P024	Eukaryotic translation initiation factor 3 subunit C	Zm00001d002166_P024 pep chromosome:AGPv4:2:7062047:7066127:1 gene:Zm00001d002166 transcript:Zm00001d002166_T024 gene_biotype:protein_coding transcript_biotype:protein_coding description:Eukaryotic translation initiation factor 3 subunit C [Source:UniProtKB/TrEMBL;Acc:A0A1D6DXB0]	4	4					377760		435230	325190		0	1	2			380210			60
110	Zm00001d003668_P001	Zm00001d003668	Zm00001d003668_P001 pep chromosome:AGPv4:2:53273917:53276232:-1 gene:Zm00001d003668 transcript:Zm00001d003668_T001 gene_biotype:protein_coding transcript_biotype:protein_coding description:Zm00001d003668	3	3				371930	736020	1133800	840180		399960	0	3	2		747250	620070			60
113	Zm00001d003712_P001	Zm00001d003712	Zm00001d003712_P001 pep chromosome:AGPv4:2:55894819:55896266:1 gene:Zm00001d003712 transcript:Zm00001d003712_T001 gene_biotype:protein_coding transcript_biotype:protein_coding description:Zm00001d003712	4	4				2823200	2971800	3596900	1055400		864950	0	3	2		3.13063e+06	960175			60
123	Zm00001d004123_P002	Lactoylglutathione lyase	Zm00001d004123_P002 pep chromosome:AGPv4:2:84344439:84355383:1 gene:Zm00001d004123 transcript:Zm00001d004123_T002 gene_biotype:protein_coding transcript_biotype:protein_coding description:Lactoylglutathione lyase [Source:UniProtKB/TrEMBL;Acc:B6SGV9]	1	1				1437200			2659800	1048000	2659500	0	1	3			2.12243e+06			60
138	Zm00001d004768_P002	Zm00001d004768	Zm00001d004768_P002 pep chromosome:AGPv4:2:137854389:137856238:1 gene:Zm00001d004768 transcript:Zm00001d004768_T002 gene_biotype:protein_coding transcript_biotype:protein_coding description:Zm00001d004768	1	1							4065800		2873100	0	0	2			3469450			60
145	Zm00001d005003_P001	Zm00001d005003	Zm00001d005003_P001 pep chromosome:AGPv4:2:153248802:153249887:1 gene:Zm00001d005003 transcript:Zm00001d005003_T001 gene_biotype:protein_coding transcript_biotype:protein_coding description:Zm00001d005003	2	1				2094500	1653300	2721700	2401800	3122200	1823200	0	3	3		2156500	2.44907e+06			60
159	Zm00001d005377_P001	Zm00001d005377	Zm00001d005377_P001 pep chromosome:AGPv4:2:171501011:171501967:-1 gene:Zm00001d005377 transcript:Zm00001d005377_T001 gene_biotype:protein_coding transcript_biotype:protein_coding description:Zm00001d005377	1	1							1694800		1697700	0	0	2			1696250			60
185	Zm00001d006221_P001	Zm00001d006221	Zm00001d006221_P001 pep chromosome:AGPv4:2:202188330:202192176:-1 gene:Zm00001d006221 transcript:Zm00001d006221_T001 gene_biotype:protein_coding transcript_biotype:protein_coding description:Zm00001d006221	4	1							7556900	4149800	4254700	0	0	3			5.32047e+06			60
212	Zm00001d007049_P001	Zm00001d007049	Zm00001d007049_P001 pep chromosome:AGPv4:2:220868699:220870177:1 gene:Zm00001d007049 transcript:Zm00001d007049_T001 gene_biotype:protein_coding transcript_biotype:protein_coding description:Zm00001d007049	11	11							66065000	91627000	56187000	0	0	3			71293000			60
232	Zm00001d007753_P001	Zm00001d007753	Zm00001d007753_P001 pep chromosome:AGPv4:2:238893820:238895010:-1 gene:Zm00001d007753 transcript:Zm00001d007753_T001 gene_biotype:protein_coding transcript_biotype:protein_coding description:Zm00001d007753	3	3							21801000	2672500		0	0	2			12236750			60
256	Zm00001d008268_P002	Cysteine proteinase inhibitor	Zm00001d008268_P002 pep chromosome:AGPv4:8:3546648:3549333:1 gene:Zm00001d008268 transcript:Zm00001d008268_T002 gene_biotype:protein_coding transcript_biotype:protein_coding description:Cysteine proteinase inhibitor [Source:UniProtKB/TrEMBL;Acc:B4FV48]	1	1					624210		1174300		1140600	0	1	2			1157450			60
295	Zm00001d009271_P001	Zm00001d009271	Zm00001d009271_P001 pep chromosome:AGPv4:8:49785732:49790894:-1 gene:Zm00001d009271 transcript:Zm00001d009271_T001 gene_biotype:protein_coding transcript_biotype:protein_coding description:Zm00001d009271	3	3				478280	1099400		1732700		1717600	0	2	2		788840	1725150			60
336	Zm00001d010504_P001	Ran-binding protein 1	Zm00001d010504_P001 pep chromosome:AGPv4:8:118250736:118254293:1 gene:Zm00001d010504 transcript:Zm00001d010504_T001 gene_biotype:protein_coding transcript_biotype:protein_coding description:Ran-binding protein 1 [Source:UniProtKB/TrEMBL;Acc:B6T5R1]	3	2							7813700		2597300	0	0	2			5205500			60
339	Zm00001d010588_P002	Zm00001d010588	Zm00001d010588_P002 pep chromosome:AGPv4:8:121126291:121128732:1 gene:Zm00001d010588 transcript:Zm00001d010588_T002 gene_biotype:protein_coding transcript_biotype:protein_coding description:Zm00001d010588	5	3							12290000	11367000	9581300	0	0	3			1.10794e+07			60
362	Zm00001d011208_P001	1-aminocyclopropane-1-carboxylate oxidase 1	Zm00001d011208_P001 pep chromosome:AGPv4:8:142999025:143000704:1 gene:Zm00001d011208 transcript:Zm00001d011208_T001 gene_biotype:protein_coding transcript_biotype:protein_coding description:1-aminocyclopropane-1-carboxylate oxidase 1 [Source:UniProtKB/TrEMBL;Acc:C0PEP2]	4	4							13986000	30238000	4776800	0	0	3			16333600			60
374	Zm00001d011412_P001	Import receptor subunit TOM7-1	Zm00001d011412_P001 pep chromosome:AGPv4:8:149801298:149801537:-1 gene:Zm00001d011412 transcript:Zm00001d011412_T001 gene_biotype:protein_coding transcript_biotype:protein_coding description:Import receptor subunit TOM7-1 [Source:UniProtKB/TrEMBL;Acc:B6SJR3]	1	1				12445000	9761200	7572900	22528000		14462000	0	3	2		9.92637e+06	18495000			60
391	Zm00001d011778_P001	Aquaporin TIP1-2	Zm00001d011778_P001 pep chromosome:AGPv4:8:161412063:161413479:-1 gene:Zm00001d011778 transcript:Zm00001d011778_T001 gene_biotype:protein_coding transcript_biotype:protein_coding description:Aquaporin TIP1-2 [Source:UniProtKB/TrEMBL;Acc:B4F9E1]	1	1							26030000		13369000	0	0	2			19699500			60
428	Zm00001d012776_P001	Reticulon-like protein	Zm00001d012776_P001 pep chromosome:AGPv4:8:180682193:180684162:-1 gene:Zm00001d012776 transcript:Zm00001d012776_T001 gene_biotype:protein_coding transcript_biotype:protein_coding description:Reticulon-like protein [Source:UniProtKB/TrEMBL;Acc:B4F9B1]	4	4				3099100	6479700	2988800	6844600	3172800		0	3	2		4189200	5008700			60
430	Zm00001d012820_P002	DANA2	Zm00001d012820_P002 pep chromosome:AGPv4:5:848903:851854:-1 gene:Zm00001d012820 transcript:Zm00001d012820_T002 gene_biotype:protein_coding transcript_biotype:protein_coding description:DANA2 [Source:UniProtKB/TrEMBL;Acc:Q5IBC6]	3	3				2635800				999200	1114100	0	1	2			1056650			60
449	Zm00001d013076_P001	Zm00001d013076	Zm00001d013076_P001 pep chromosome:AGPv4:5:4379338:4381854:1 gene:Zm00001d013076 transcript:Zm00001d013076_T001 gene_biotype:protein_coding transcript_biotype:protein_coding description:Zm00001d013076	7	0							2220200		3431800	0	0	2			2826000			60
485	Zm00001d013914_P001	Membrane steroid-binding protein 1	Zm00001d013914_P001 pep chromosome:AGPv4:5:24677237:24680308:1 gene:Zm00001d013914 transcript:Zm00001d013914_T001 gene_biotype:protein_coding transcript_biotype:protein_coding description:Membrane steroid-binding protein 1 [Source:UniProtKB/TrEMBL;Acc:B6TD62]	3	3				2100200	4117200	320330	2448000		1626400	0	3	2		2.17924e+06	2037200			60
489	Zm00001d014030_P001	Malate dehydrogenase	Zm00001d014030_P001 pep chromosome:AGPv4:5:29404683:29410087:-1 gene:Zm00001d014030 transcript:Zm00001d014030_T001 gene_biotype:protein_coding transcript_biotype:protein_coding description:Malate dehydrogenase [Source:UniProtKB/TrEMBL;Acc:A0A1D6GPH0]	5	2						679500	7841500		4026300	0	1	2			5933900			60
496	Zm00001d014100_P001	Zm00001d014100	Zm00001d014100_P001 pep chromosome:AGPv4:5:32482212:32482991:1 gene:Zm00001d014100 transcript:Zm00001d014100_T001 gene_biotype:protein_coding transcript_biotype:protein_coding description:Zm00001d014100	1	1							8826900		7433200	0	0	2			8130050			60
500	Zm00001d014355_P001	60S ribosomal protein L27	Zm00001d014355_P001 pep chromosome:AGPv4:5:42443374:42444156:-1 gene:Zm00001d014355 transcript:Zm00001d014355_T001 gene_biotype:protein_coding transcript_biotype:protein_coding description:60S ribosomal protein L27 [Source:UniProtKB/TrEMBL;Acc:A0A1D6GSL8]	2	1					17490000	13429000	26511000		9472600	0	2	2		15459500	17991800			60
523	Zm00001d015061_P001	Eukaryotic translation initiation factor 3 subunit J	Zm00001d015061_P001 pep chromosome:AGPv4:5:73801250:73804172:-1 gene:Zm00001d015061 transcript:Zm00001d015061_T001 gene_biotype:protein_coding transcript_biotype:protein_coding description:Eukaryotic translation initiation factor 3 subunit J [Source:UniProtKB/TrEMBL;Acc:B4FUX6]	3	3						472480	271940		1537800	0	1	2			904870			60
535	Zm00001d015378_P001	Zm00001d015378	Zm00001d015378_P001 pep chromosome:AGPv4:5:87171719:87173966:1 gene:Zm00001d015378 transcript:Zm00001d015378_T001 gene_biotype:protein_coding transcript_biotype:protein_coding description:Zm00001d015378	1	1				1973800	5672700		5336500	4547600	3162800	0	2	3		3823250	4.34897e+06			60
538	Zm00001d015459_P002	Zm00001d015459	Zm00001d015459_P002 pep chromosome:AGPv4:5:91459227:91463857:-1 gene:Zm00001d015459 transcript:Zm00001d015459_T002 gene_biotype:protein_coding transcript_biotype:protein_coding description:Zm00001d015459	2	2					477990	875170	2569600		953740	0	2	2		676580	1761670			60
546	Zm00001d015917_P001	Zm00001d015917	Zm00001d015917_P001 pep chromosome:AGPv4:5:131162542:131163113:-1 gene:Zm00001d015917 transcript:Zm00001d015917_T001 gene_biotype:protein_coding transcript_biotype:protein_coding description:Zm00001d015917	1	1					1300400		3814900		3421500	0	1	2			3618200			60
553	Zm00001d016198_P004	Aspartate aminotransferase	Zm00001d016198_P004 pep chromosome:AGPv4:5:150300976:150305724:-1 gene:Zm00001d016198 transcript:Zm00001d016198_T004 gene_biotype:protein_coding transcript_biotype:protein_coding description:Aspartate aminotransferase [Source:UniProtKB/TrEMBL;Acc:B4F9G1]	2	2							767570		972990	0	0	2			870280			60
566	Zm00001d016551_P002	Zm00001d016551	Zm00001d016551_P002 pep chromosome:AGPv4:5:167017473:167020325:1 gene:Zm00001d016551 transcript:Zm00001d016551_T002 gene_biotype:protein_coding transcript_biotype:protein_coding description:Zm00001d016551	1	1				1277000	1446700	2704100	2976900		2236300	0	3	2		1.80927e+06	2606600			60
598	Zm00001d017401_P002	Zm00001d017401	Zm00001d017401_P002 pep chromosome:AGPv4:5:194930569:194937860:1 gene:Zm00001d017401 transcript:Zm00001d017401_T002 gene_biotype:protein_coding transcript_biotype:protein_coding description:Zm00001d017401	11	3							851270		489680	0	0	2			670475			60
619	Zm00001d018197_P001	Zm00001d018197	Zm00001d018197_P001 pep chromosome:AGPv4:5:216311489:216316556:1 gene:Zm00001d018197 transcript:Zm00001d018197_T001 gene_biotype:protein_coding transcript_biotype:protein_coding description:Zm00001d018197	3	3				344590			6959200		1027200	0	1	2			3993200			60
634	Zm00001d018555_P001	Zm00001d018555	Zm00001d018555_P001 pep chromosome:AGPv4:5:222955600:222956742:1 gene:Zm00001d018555 transcript:Zm00001d018555_T001 gene_biotype:protein_coding transcript_biotype:protein_coding description:Zm00001d018555	3	3				1029400			1458700	664630		0	1	2			1061665			60
657	Zm00001d019147_P001	40S ribosomal protein S2	Zm00001d019147_P001 pep chromosome:AGPv4:7:19140215:19142574:1 gene:Zm00001d019147 transcript:Zm00001d019147_T001 gene_biotype:protein_coding transcript_biotype:protein_coding description:40S ribosomal protein S2 [Source:UniProtKB/TrEMBL;Acc:B6TNR8]	4	1							707160	257850		0	0	2			482505			60
666	Zm00001d019497_P004	Zm00001d019497	Zm00001d019497_P004 pep chromosome:AGPv4:7:37785330:37823197:1 gene:Zm00001d019497 transcript:Zm00001d019497_T004 gene_biotype:protein_coding transcript_biotype:protein_coding description:Zm00001d019497	4	1				1298300	1152500	252850	435040	989310		0	3	2		901217	712175			60
675	Zm00001d019999_P001	Zm00001d019999	Zm00001d019999_P001 pep chromosome:AGPv4:7:84021455:84033602:-1 gene:Zm00001d019999 transcript:Zm00001d019999_T001 gene_biotype:protein_coding transcript_biotype:protein_coding description:Zm00001d019999	2	0							1177300		848670	0	0	2			1012985			60
731	Zm00001d022277_P001	Zm00001d022277	Zm00001d022277_P001 pep chromosome:AGPv4:7:174294636:174296639:1 gene:Zm00001d022277 transcript:Zm00001d022277_T001 gene_biotype:protein_coding transcript_biotype:protein_coding description:Zm00001d022277	2	2							2390000		1263700	0	0	2			1826850			60
743	Zm00001d022469_P002	Zm00001d022469	Zm00001d022469_P002 pep chromosome:AGPv4:7:178246613:178249426:-1 gene:Zm00001d022469 transcript:Zm00001d022469_T002 gene_biotype:protein_coding transcript_biotype:protein_coding description:Zm00001d022469	2	1				4176300	4810900	4597700	4649600		3470300	0	3	2		4528300	4059950			60
756	Zm00001d023583_P004	Zm00001d023583	Zm00001d023583_P004 pep chromosome:AGPv4:10:10822474:10840221:-1 gene:Zm00001d023583 transcript:Zm00001d023583_T004 gene_biotype:protein_coding transcript_biotype:protein_coding description:Zm00001d023583	1	1				1211000	3810800	1287300	4470900		1309800	0	3	2		2.10303e+06	2890350			60
776	Zm00001d024319_P001	26S proteasome non-ATPase regulatory subunit 8	Zm00001d024319_P001 pep chromosome:AGPv4:10:64272530:64275570:1 gene:Zm00001d024319 transcript:Zm00001d024319_T001 gene_biotype:protein_coding transcript_biotype:protein_coding description:26S proteasome non-ATPase regulatory subunit 8 [Source:UniProtKB/TrEMBL;Acc:B4FR70]	2	2					1341000		2570700		1202100	0	1	2			1886400			60
876	Zm00001d028536_P002	Anthranilate synthase component I-1	Zm00001d028536_P002 pep chromosome:AGPv4:1:38520904:38526265:-1 gene:Zm00001d028536 transcript:Zm00001d028536_T002 gene_biotype:protein_coding transcript_biotype:protein_coding description:Anthranilate synthase component I-1 [Source:UniProtKB/TrEMBL;Acc:B4F8P4]	3	3							1720400	526720		0	0	2			1123560			60
885	Zm00001d028651_P001	Zm00001d028651	Zm00001d028651_P001 pep chromosome:AGPv4:1:41801401:41802524:-1 gene:Zm00001d028651 transcript:Zm00001d028651_T001 gene_biotype:protein_coding transcript_biotype:protein_coding description:Zm00001d028651	4	4							5300300	2208100	13140000	0	0	3			6882800			60
894	Zm00001d028755_P002	Zm00001d028755	Zm00001d028755_P002 pep chromosome:AGPv4:1:45602342:45605011:-1 gene:Zm00001d028755 transcript:Zm00001d028755_T002 gene_biotype:protein_coding transcript_biotype:protein_coding description:Zm00001d028755	4	3				1358800	1252300	1413500	3349100	1405000		0	3	2		1.34153e+06	2377050			60
903	Zm00001d028816_P001	Zm00001d028816	Zm00001d028816_P001 pep chromosome:AGPv4:1:47445913:47446888:1 gene:Zm00001d028816 transcript:Zm00001d028816_T001 gene_biotype:protein_coding transcript_biotype:protein_coding description:Zm00001d028816	6	5					4975600		23934000	20106000	32821000	0	1	3			2.56203e+07			60
915	Zm00001d029279_P001	Peroxidase	Zm00001d029279_P001 pep chromosome:AGPv4:1:64616235:64617629:1 gene:Zm00001d029279 transcript:Zm00001d029279_T001 gene_biotype:protein_coding transcript_biotype:protein_coding description:Peroxidase [Source:UniProtKB/TrEMBL;Acc:A0A1D6K433]	5	4							9882100	9962800	9087400	0	0	3			9644100			60
926	Zm00001d029628_P001	Cysteine proteinase inhibitor	Zm00001d029628_P001 pep chromosome:AGPv4:1:80600855:80601549:-1 gene:Zm00001d029628 transcript:Zm00001d029628_T001 gene_biotype:protein_coding transcript_biotype:protein_coding description:Cysteine proteinase inhibitor [Source:UniProtKB/TrEMBL;Acc:B6UGN8]	3	3							32798000	3922700	12160000	0	0	3			1.62936e+07			60
501	Zm00001d030126_P011	Zm00001d030126	Zm00001d030126_P011 pep chromosome:AGPv4:1:107682272:107686143:-1 gene:Zm00001d030126 transcript:Zm00001d030126_T011 gene_biotype:protein_coding transcript_biotype:protein_coding description:Zm00001d030126	1	1							1357600	2052400	1279700	0	0	3			1.56323e+06			60
939	Zm00001d030346_P001	Zm00001d030346	Zm00001d030346_P001 pep chromosome:AGPv4:1:124047279:124048368:-1 gene:Zm00001d030346 transcript:Zm00001d030346_T001 gene_biotype:protein_coding transcript_biotype:protein_coding description:Zm00001d030346	4	4				5037700	6564900	3688900	3711800		4847600	0	3	2		5.09717e+06	4279700			60
940	Zm00001d030363_P001	Dirigent protein	Zm00001d030363_P001 pep chromosome:AGPv4:1:126440825:126441344:-1 gene:Zm00001d030363 transcript:Zm00001d030363_T001 gene_biotype:protein_coding transcript_biotype:protein_coding description:Dirigent protein [Source:UniProtKB/TrEMBL;Acc:B6T6D2]	1	1						2118000	6588300	993220	4183300	0	1	3			3.92161e+06			60
951	Zm00001d031024_P003	Sulfurtransferase	Zm00001d031024_P003 pep chromosome:AGPv4:1:174046272:174052289:-1 gene:Zm00001d031024 transcript:Zm00001d031024_T003 gene_biotype:protein_coding transcript_biotype:protein_coding description:Sulfurtransferase [Source:UniProtKB/TrEMBL;Acc:A0A1D6KFY9]	3	3					3430100	2965200	1898700	2187700		0	2	2		3197650	2043200			60
972	Zm00001d031659_P001	Zm00001d031659	Zm00001d031659_P001 pep chromosome:AGPv4:1:197760195:197776370:1 gene:Zm00001d031659 transcript:Zm00001d031659_T001 gene_biotype:protein_coding transcript_biotype:protein_coding description:Zm00001d031659	3	3							2592200		2223400	0	0	2			2407800			60
987	Zm00001d032187_P001	Malate dehydrogenase	Zm00001d032187_P001 pep chromosome:AGPv4:1:216170771:216171955:-1 gene:Zm00001d032187 transcript:Zm00001d032187_T001 gene_biotype:protein_coding transcript_biotype:protein_coding description:Malate dehydrogenase [Source:UniProtKB/TrEMBL;Acc:B4FG53]	4	1					1833000	3608400	6175400	1351600	2815000	0	2	3		2720700	3.44733e+06			60
989	Zm00001d032231_P002	14-3-3-like protein	Zm00001d032231_P002 pep chromosome:AGPv4:1:218057653:218061017:-1 gene:Zm00001d032231 transcript:Zm00001d032231_T002 gene_biotype:protein_coding transcript_biotype:protein_coding description:14-3-3-like protein [Source:UniProtKB/TrEMBL;Acc:B6SRI4]	14	2					677790			3869500	3721800	0	1	2			3795650			60
1029	Zm00001d033746_P003	Zm00001d033746	Zm00001d033746_P003 pep chromosome:AGPv4:1:272697870:272704606:1 gene:Zm00001d033746 transcript:Zm00001d033746_T003 gene_biotype:protein_coding transcript_biotype:protein_coding description:Zm00001d033746	12	2							1908500		925640	0	0	2			1417070			60
463	Zm00001d033790_P003	Actin-1	Zm00001d033790_P003 pep chromosome:AGPv4:1:273754745:273757111:1 gene:Zm00001d033790 transcript:Zm00001d033790_T003 gene_biotype:protein_coding transcript_biotype:protein_coding description:Actin-1 [Source:UniProtKB/TrEMBL;Acc:B6TQ08]	10	2					1196800		5377500		891290	0	1	2			3134395			60
445	Zm00001d034517_P001	Serine/threonine-protein phosphatase	Zm00001d034517_P001 pep chromosome:AGPv4:1:295585610:295590106:1 gene:Zm00001d034517 transcript:Zm00001d034517_T001 gene_biotype:protein_coding transcript_biotype:protein_coding description:Serine/threonine-protein phosphatase [Source:UniProtKB/TrEMBL;Acc:B4G1M9]	2	2							3376200		1857000	0	0	2			2616600			60
1129	Zm00001d037239_P001	Zm00001d037239	Zm00001d037239_P001 pep chromosome:AGPv4:6:117464703:117467330:-1 gene:Zm00001d037239 transcript:Zm00001d037239_T001 gene_biotype:protein_coding transcript_biotype:protein_coding description:Zm00001d037239	4	4							1655100		2336100	0	0	2			1995600			60
1146	Zm00001d037656_P001	Zm00001d037656	Zm00001d037656_P001 pep chromosome:AGPv4:6:133140745:133141716:1 gene:Zm00001d037656 transcript:Zm00001d037656_T001 gene_biotype:protein_coding transcript_biotype:protein_coding description:Zm00001d037656	4	4							78050000	31688000	10852000	0	0	3			4.01967e+07			60
1150	Zm00001d037700_P002	Zm00001d037700	Zm00001d037700_P002 pep chromosome:AGPv4:6:134419542:134425842:1 gene:Zm00001d037700 transcript:Zm00001d037700_T002 gene_biotype:protein_coding transcript_biotype:protein_coding description:Zm00001d037700	7	2				667740	724480	383270	1279900		566830	0	3	2		591830	923365			60
1172	Zm00001d038327_P001	Pi starvation-induced protein	Zm00001d038327_P001 pep chromosome:AGPv4:6:154610724:154620497:1 gene:Zm00001d038327 transcript:Zm00001d038327_T001 gene_biotype:protein_coding transcript_biotype:protein_coding description:Pi starvation-induced protein [Source:UniProtKB/TrEMBL;Acc:B4FKE8]	2	2							17212000		8196800	0	0	2			12704400			60
1211	Zm00001d039263_P001	OB-fold nucleic acid binding domain containing protein	Zm00001d039263_P001 pep chromosome:AGPv4:3:765433:766898:-1 gene:Zm00001d039263 transcript:Zm00001d039263_T001 gene_biotype:protein_coding transcript_biotype:protein_coding description:OB-fold nucleic acid binding domain containing protein [Source:UniProtKB/TrEMBL;Acc:B6SHT0]	2	2							2084000		2267100	0	0	2			2175550			60
1215	Zm00001d039316_P004	Reticulon-like protein	Zm00001d039316_P004 pep chromosome:AGPv4:3:1541768:1544300:-1 gene:Zm00001d039316 transcript:Zm00001d039316_T004 gene_biotype:protein_coding transcript_biotype:protein_coding description:Reticulon-like protein [Source:UniProtKB/TrEMBL;Acc:A0A1D6MF82]	3	3				1411500	1144600	1001700	3345300	999300	2272900	0	3	3		1.18593e+06	2.20583e+06			60
1216	Zm00001d039331_P002	Zm00001d039331	Zm00001d039331_P002 pep chromosome:AGPv4:3:2014008:2017590:1 gene:Zm00001d039331 transcript:Zm00001d039331_T002 gene_biotype:protein_coding transcript_biotype:protein_coding description:Zm00001d039331	2	2							2996500	2710100	1224200	0	0	3			2.31027e+06			60
1228	Zm00001d039670_P012	Phospholipase D	Zm00001d039670_P012 pep chromosome:AGPv4:3:11500667:11504906:1 gene:Zm00001d039670 transcript:Zm00001d039670_T012 gene_biotype:protein_coding transcript_biotype:protein_coding description:Phospholipase D [Source:UniProtKB/TrEMBL;Acc:C0HFU7]	6	5						387630	525490		288710	0	1	2			407100			60
1229	Zm00001d039710_P002	Zm00001d039710	Zm00001d039710_P002 pep chromosome:AGPv4:3:12751577:12753836:1 gene:Zm00001d039710 transcript:Zm00001d039710_T002 gene_biotype:protein_coding transcript_biotype:protein_coding description:Zm00001d039710	2	2					13538000		10301000	5667900		0	1	2			7984450			60
1231	Zm00001d039821_P001	Histone H2B	Zm00001d039821_P001 pep chromosome:AGPv4:3:15909790:15910239:1 gene:Zm00001d039821 transcript:Zm00001d039821_T001 gene_biotype:protein_coding transcript_biotype:protein_coding description:Histone H2B [Source:UniProtKB/TrEMBL;Acc:B6T1G5]	7	1				4824800	4365200	1214700	2964500	3160600	584630	0	3	3		3.46823e+06	2.23658e+06			60
1236	Zm00001d040010_P007	Zm00001d040010	Zm00001d040010_P007 pep chromosome:AGPv4:3:22854254:22860334:1 gene:Zm00001d040010 transcript:Zm00001d040010_T007 gene_biotype:protein_coding transcript_biotype:protein_coding description:Zm00001d040010	2	2						1185100	5602800	8474500		0	1	2			7038650			60
1270	Zm00001d041553_P001	Zm00001d041553	Zm00001d041553_P001 pep chromosome:AGPv4:3:126926038:126926802:-1 gene:Zm00001d041553 transcript:Zm00001d041553_T001 gene_biotype:protein_coding transcript_biotype:protein_coding description:Zm00001d041553	1	1							16703000	1091100	6682500	0	0	3			8.15887e+06			60
1271	Zm00001d041593_P001	ATP-citrate synthase	Zm00001d041593_P001 pep chromosome:AGPv4:3:129044635:129048672:1 gene:Zm00001d041593 transcript:Zm00001d041593_T001 gene_biotype:protein_coding transcript_biotype:protein_coding description:ATP-citrate synthase [Source:UniProtKB/TrEMBL;Acc:B6TD54]	3	3							1803800		1136500	0	0	2			1470150			60
1277	Zm00001d041777_P001	Zm00001d041777	Zm00001d041777_P001 pep chromosome:AGPv4:3:137266061:137269605:1 gene:Zm00001d041777 transcript:Zm00001d041777_T001 gene_biotype:protein_coding transcript_biotype:protein_coding description:Zm00001d041777	3	0				6269100	4879200	4763200	6390100		3013000	0	3	2		5.30383e+06	4701550			60
1284	Zm00001d042019_P002	Peroxidase	Zm00001d042019_P002 pep chromosome:AGPv4:3:147550048:147551603:-1 gene:Zm00001d042019 transcript:Zm00001d042019_T002 gene_biotype:protein_coding transcript_biotype:protein_coding description:Peroxidase [Source:UniProtKB/TrEMBL;Acc:A0A1D6N0K1]	2	2				3250400	3662100	2643300	1424700	1601400	3636800	0	3	3		3.18527e+06	2.22097e+06			60
1285	Zm00001d042022_P001	Peroxidase	Zm00001d042022_P001 pep chromosome:AGPv4:3:147649548:147650907:-1 gene:Zm00001d042022 transcript:Zm00001d042022_T001 gene_biotype:protein_coding transcript_biotype:protein_coding description:Peroxidase [Source:UniProtKB/TrEMBL;Acc:A0A1D6N0K3]	6	5				2506400	1608900	1302400	24974000	14855000	22700000	0	3	3		1805900	20843000			60
1317	Zm00001d043382_P001	Aspartate aminotransferase	Zm00001d043382_P001 pep chromosome:AGPv4:3:198283208:198288738:1 gene:Zm00001d043382 transcript:Zm00001d043382_T001 gene_biotype:protein_coding transcript_biotype:protein_coding description:Aspartate aminotransferase [Source:UniProtKB/TrEMBL;Acc:B4FUH2]	5	5						1692200	4905000	1528500	3637600	0	1	3			3.35703e+06			60
1320	Zm00001d043609_P005	MKK6-putative MAPKK	Zm00001d043609_P005 pep chromosome:AGPv4:3:205101768:205107222:1 gene:Zm00001d043609 transcript:Zm00001d043609_T005 gene_biotype:protein_coding transcript_biotype:protein_coding description:MKK6-putative MAPKK [Source:UniProtKB/TrEMBL;Acc:O49975]	2	2				1259600			2224400		2527600	0	1	2			2376000			60
1331	Zm00001d044035_P001	Ketol-acid reductoisomerase	Zm00001d044035_P001 pep chromosome:AGPv4:3:217296337:217300142:-1 gene:Zm00001d044035 transcript:Zm00001d044035_T001 gene_biotype:protein_coding transcript_biotype:protein_coding description:Ketol-acid reductoisomerase [Source:UniProtKB/TrEMBL;Acc:B4FFZ2]	3	2							2613600		923110	0	0	2			1768355			60
1341	Zm00001d044287_P001	Ribosomal protein L19	Zm00001d044287_P001 pep chromosome:AGPv4:3:224227926:224230653:-1 gene:Zm00001d044287 transcript:Zm00001d044287_T001 gene_biotype:protein_coding transcript_biotype:protein_coding description:Ribosomal protein L19 [Source:UniProtKB/TrEMBL;Acc:B4FL64]	3	3				1395500			5725900		2170900	0	1	2			3948400			60
1347	Zm00001d044459_P008	Zm00001d044459	Zm00001d044459_P008 pep chromosome:AGPv4:3:228698347:228702257:1 gene:Zm00001d044459 transcript:Zm00001d044459_T008 gene_biotype:protein_coding transcript_biotype:protein_coding description:Zm00001d044459	2	1							3483700		5579600	0	0	2			4531650			60
1349	Zm00001d044548_P001	Zm00001d044548	Zm00001d044548_P001 pep chromosome:AGPv4:3:231409465:231410388:1 gene:Zm00001d044548 transcript:Zm00001d044548_T001 gene_biotype:protein_coding transcript_biotype:protein_coding description:Zm00001d044548	1	1							3756100		1127800	0	0	2			2441950			60
1358	Zm00001d045025_P007	Chaperonin	Zm00001d045025_P007 pep chromosome:AGPv4:9:10466488:10471300:-1 gene:Zm00001d045025 transcript:Zm00001d045025_T007 gene_biotype:protein_coding transcript_biotype:protein_coding description:Chaperonin [Source:UniProtKB/TrEMBL;Acc:B4F848]	1	1							1109100		835450	0	0	2			972275			60
1365	Zm00001d045295_P002	Zm00001d045295	Zm00001d045295_P002 pep chromosome:AGPv4:9:18154180:18160890:-1 gene:Zm00001d045295 transcript:Zm00001d045295_T002 gene_biotype:protein_coding transcript_biotype:protein_coding description:Zm00001d045295	2	2				810560		1049500	1043400		931820	0	2	2		930030	987610			60
1383	Zm00001d045893_P001	Zm00001d045893	Zm00001d045893_P001 pep chromosome:AGPv4:9:46151115:46155225:-1 gene:Zm00001d045893 transcript:Zm00001d045893_T001 gene_biotype:protein_coding transcript_biotype:protein_coding description:Zm00001d045893	2	2							2201800		677990	0	0	2			1439895			60
1416	Zm00001d047667_P001	Zm00001d047667	Zm00001d047667_P001 pep chromosome:AGPv4:9:138649979:138656692:1 gene:Zm00001d047667 transcript:Zm00001d047667_T001 gene_biotype:protein_coding transcript_biotype:protein_coding description:Zm00001d047667	4	4					1897200			1666700	348660	0	1	2			1007680			60
1432	Zm00001d048286_P001	Zm00001d048286	Zm00001d048286_P001 pep chromosome:AGPv4:9:153893462:153895714:-1 gene:Zm00001d048286 transcript:Zm00001d048286_T001 gene_biotype:protein_coding transcript_biotype:protein_coding description:Zm00001d048286	1	1							19974000		7796500	0	0	2			13885250			60
1433	Zm00001d048291_P001	DAG protein	Zm00001d048291_P001 pep chromosome:AGPv4:9:153995278:153999021:1 gene:Zm00001d048291 transcript:Zm00001d048291_T001 gene_biotype:protein_coding transcript_biotype:protein_coding description:DAG protein [Source:UniProtKB/TrEMBL;Acc:K7WGQ3]	1	1							1827300		2511500	0	0	2			2169400			60
1446	Zm00001d049059_P001	Alcohol dehydrogenase 2	Zm00001d049059_P001 pep chromosome:AGPv4:4:14333136:14336565:1 gene:Zm00001d049059 transcript:Zm00001d049059_T001 gene_biotype:protein_coding transcript_biotype:protein_coding description:Alcohol dehydrogenase 2 [Source:UniProtKB/TrEMBL;Acc:B6SUD1]	7	5				1433500			23595000	16412000	12497000	0	1	3			1.75013e+07			60
141	Zm00001d049333_P002	Zm00001d049333	Zm00001d049333_P002 pep chromosome:AGPv4:4:26910739:26922418:-1 gene:Zm00001d049333 transcript:Zm00001d049333_T002 gene_biotype:protein_coding transcript_biotype:protein_coding description:Zm00001d049333	1	1							2415400		1747900	0	0	2			2081650			60
1080	Zm00001d049649_P002	Succinate dehydrogenase	Zm00001d049649_P002 pep chromosome:AGPv4:4:38706364:38709594:1 gene:Zm00001d049649 transcript:Zm00001d049649_T002 gene_biotype:protein_coding transcript_biotype:protein_coding description:Succinate dehydrogenase [ubiquinone] iron-sulfur subunit, mitochondrial [Source:UniProtKB/TrEMBL;Acc:K7U1I2]	2	2							4322200		918420	0	0	2			2620310			60
176	Zm00001d049790_P008	60S ribosomal protein L32	Zm00001d049790_P008 pep chromosome:AGPv4:4:44843685:44845830:1 gene:Zm00001d049790 transcript:Zm00001d049790_T008 gene_biotype:protein_coding transcript_biotype:protein_coding description:60S ribosomal protein L32 [Source:UniProtKB/TrEMBL;Acc:B4FI53]	1	1				2192000	837750		1807200	298200	2143400	0	2	3		1514875	1.41627e+06			60
1475	Zm00001d049959_P005	Zm00001d049959	Zm00001d049959_P005 pep chromosome:AGPv4:4:55909326:55912177:-1 gene:Zm00001d049959 transcript:Zm00001d049959_T005 gene_biotype:protein_coding transcript_biotype:protein_coding description:Zm00001d049959	4	4					960730	1300900	4301000		2608700	0	2	2		1130815	3454850			60
992	Zm00001d050339_P004	Aminoaldehyde dehydrogenase 1	Zm00001d050339_P004 pep chromosome:AGPv4:4:82303594:82306028:1 gene:Zm00001d050339 transcript:Zm00001d050339_T004 gene_biotype:protein_coding transcript_biotype:protein_coding description:Aminoaldehyde dehydrogenase 1 [Source:UniProtKB/TrEMBL;Acc:C0P9J6]	1	1					921810		7020100		3408300	0	1	2			5214200			60
582	Zm00001d050874_P001	Nucleosome/chromatin assembly factor A	Zm00001d050874_P001 pep chromosome:AGPv4:4:128050675:128059411:-1 gene:Zm00001d050874 transcript:Zm00001d050874_T001 gene_biotype:protein_coding transcript_biotype:protein_coding description:Nucleosome/chromatin assembly factor A [Source:UniProtKB/TrEMBL;Acc:Q94F79]	1	1							732910		618100	0	0	2			675505			60
1498	Zm00001d050917_P003	Zm00001d050917	Zm00001d050917_P003 pep chromosome:AGPv4:4:130884425:130889467:1 gene:Zm00001d050917 transcript:Zm00001d050917_T003 gene_biotype:protein_coding transcript_biotype:protein_coding description:Zm00001d050917	3	3					365040		3589600	2725300	1054900	0	1	3			2456600			60
597	Zm00001d051211_P004	Proteasome endopeptidase complex	Zm00001d051211_P004 pep chromosome:AGPv4:4:148716630:148733393:1 gene:Zm00001d051211 transcript:Zm00001d051211_T004 gene_biotype:protein_coding transcript_biotype:protein_coding description:Proteasome endopeptidase complex [Source:UniProtKB/TrEMBL;Acc:A0A1D6Q5L0]	2	2							1955400	311370	1104000	0	0	3			1123590			60
1510	Zm00001d051403_P001	Plasma membrane intrinsic protein1 isoform 1	Zm00001d051403_P001 pep chromosome:AGPv4:4:157200400:157203987:1 gene:Zm00001d051403 transcript:Zm00001d051403_T001 gene_biotype:protein_coding transcript_biotype:protein_coding gene_symbol:PIP1-3 description:Plasma membrane intrinsic protein1 isoform 1 [Source:UniProtKB/TrEMBL;Acc:B4FUM4]	4	2				1244300	2084000	1799800	6562900		3053600	0	3	2		1.70937e+06	4808250			60
1514	Zm00001d051564_P002	Zm00001d051564	Zm00001d051564_P002 pep chromosome:AGPv4:4:162881281:162886758:-1 gene:Zm00001d051564 transcript:Zm00001d051564_T002 gene_biotype:protein_coding transcript_biotype:protein_coding description:Zm00001d051564	1	1				808090		1449800	555410	556070		0	2	2		1128945	555740			60
1516	Zm00001d051595_P004	Zm00001d051595	Zm00001d051595_P004 pep chromosome:AGPv4:4:164049990:164053849:-1 gene:Zm00001d051595 transcript:Zm00001d051595_T004 gene_biotype:protein_coding transcript_biotype:protein_coding description:Zm00001d051595	3	3							3487100	2738900		0	0	2			3113000			60
1537	Zm00001d052653_P005	Zm00001d052653	Zm00001d052653_P005 pep chromosome:AGPv4:4:196009293:196012949:1 gene:Zm00001d052653 transcript:Zm00001d052653_T005 gene_biotype:protein_coding transcript_biotype:protein_coding description:Zm00001d052653	1	1							537680		470430	0	0	2			504055			60
1550	Zm00001d053196_P003	Zm00001d053196	Zm00001d053196_P003 pep chromosome:AGPv4:4:219324741:219346826:1 gene:Zm00001d053196 transcript:Zm00001d053196_T003 gene_biotype:protein_coding transcript_biotype:protein_coding description:Zm00001d053196	2	2					788740	910320		1862800	2140700	0	2	2		849530	2001750			60
1558	Zm00001d053576_P002	Zm00001d053576	Zm00001d053576_P002 pep chromosome:AGPv4:4:235104779:235108555:-1 gene:Zm00001d053576 transcript:Zm00001d053576_T002 gene_biotype:protein_coding transcript_biotype:protein_coding description:Zm00001d053576	6	1							814320		695370	0	0	2			754845			60
35	Zm00001d000030_P002	Nucleic acid binding protein	Zm00001d000030_P002 pep contig:AGPv4:B73V4_ctg182:118727:122129:-1 gene:Zm00001d000030 transcript:Zm00001d000030_T002 gene_biotype:protein_coding transcript_biotype:protein_coding description:Nucleic acid binding protein [Source:UniProtKB/TrEMBL;Acc:K7WC74]	1	1	629780	517730			665810	1179500				2	2	0	573755	922655				20
38	Zm00001d000237_P001	Glycosyltransferase	Zm00001d000237_P001 pep contig:AGPv4:B73V4_ctg44:71975:73515:-1 gene:Zm00001d000237 transcript:Zm00001d000237_T001 gene_biotype:protein_coding transcript_biotype:protein_coding gene_symbol:CISZOG1 description:Glycosyltransferase [Source:UniProtKB/TrEMBL;Acc:B4FRJ6]	2	2	1128400	963040		913050	737410					2	2	0	1045720	825230				20
61	Zm00001d002085_P001	Glycerol kinase	Zm00001d002085_P001 pep chromosome:AGPv4:2:5765101:5768935:1 gene:Zm00001d002085 transcript:Zm00001d002085_T001 gene_biotype:protein_coding transcript_biotype:protein_coding description:Glycerol kinase [Source:UniProtKB/TrEMBL;Acc:B6TZ71]	4	4	1964700	950040	4389500	2052400	952440	1175300				3	3	0	2.43475e+06	1393380				20
67	Zm00001d002261_P001	Zm00001d002261	Zm00001d002261_P001 pep chromosome:AGPv4:2:9094317:9096342:-1 gene:Zm00001d002261 transcript:Zm00001d002261_T001 gene_biotype:protein_coding transcript_biotype:protein_coding description:Zm00001d002261	3	3	2685800		2254800	2070100		1001900				2	2	0	2470300	1536000				20
85	Zm00001d002823_P001	Zm00001d002823	Zm00001d002823_P001 pep chromosome:AGPv4:2:23768922:23777897:-1 gene:Zm00001d002823 transcript:Zm00001d002823_T001 gene_biotype:protein_coding transcript_biotype:protein_coding description:Zm00001d002823	5	4	593240		908550							2	0	0	750895					20
101	Zm00001d003247_P002	Malate synthase	Zm00001d003247_P002 pep chromosome:AGPv4:2:37815902:37818424:1 gene:Zm00001d003247 transcript:Zm00001d003247_T002 gene_biotype:protein_coding transcript_biotype:protein_coding description:Malate synthase [Source:UniProtKB/TrEMBL;Acc:A0A1D6E7V9]	3	3	321800	656470	410420		585250	335000				3	2	0	462897	460125				20
120	Zm00001d003980_P001	Zm00001d003980	Zm00001d003980_P001 pep chromosome:AGPv4:2:73459583:73461853:-1 gene:Zm00001d003980 transcript:Zm00001d003980_T001 gene_biotype:protein_coding transcript_biotype:protein_coding description:Zm00001d003980	5	5	554410	3892700	2204900			1999400				3	1	0	2.21734e+06					20
125	Zm00001d004197_P001	Lipase	Zm00001d004197_P001 pep chromosome:AGPv4:2:90766511:90768614:-1 gene:Zm00001d004197 transcript:Zm00001d004197_T001 gene_biotype:protein_coding transcript_biotype:protein_coding description:Lipase [Source:UniProtKB/TrEMBL;Acc:A0A1D6EEF7]	1	1	1008700	900990	1377300	895100	902740	972990				3	3	0	1.09566e+06	923610				20
163	Zm00001d005631_P001	Dendritic cell-derived ubiquitin-like protein	Zm00001d005631_P001 pep chromosome:AGPv4:2:181237525:181241171:-1 gene:Zm00001d005631 transcript:Zm00001d005631_T001 gene_biotype:protein_coding transcript_biotype:protein_coding description:Dendritic cell-derived ubiquitin-like protein [Source:UniProtKB/TrEMBL;Acc:B6UG62]	1	1	506840	657870								2	0	0	582355					20
186	Zm00001d006238_P006	Calcium lipid binding protein-like	Zm00001d006238_P006 pep chromosome:AGPv4:2:202615989:202617575:-1 gene:Zm00001d006238 transcript:Zm00001d006238_T006 gene_biotype:protein_coding transcript_biotype:protein_coding description:Calcium lipid binding protein-like [Source:UniProtKB/TrEMBL;Acc:B6TBV7]	1	1	1029300		1288400	1193500	932180					2	2	0	1158850	1062840				20
222	Zm00001d007229_P002	Phosphoinositide phospholipase C	Zm00001d007229_P002 pep chromosome:AGPv4:2:225211077:225213907:-1 gene:Zm00001d007229 transcript:Zm00001d007229_T002 gene_biotype:protein_coding transcript_biotype:protein_coding description:Phosphoinositide phospholipase C [Source:UniProtKB/TrEMBL;Acc:A0A1D6F512]	6	6		200350	578420	634460		863400				2	2	0	389385	748930				20
250	Zm00001d008236_P002	Zm00001d008236	Zm00001d008236_P002 pep chromosome:AGPv4:8:2198415:2206575:1 gene:Zm00001d008236 transcript:Zm00001d008236_T002 gene_biotype:protein_coding transcript_biotype:protein_coding description:Zm00001d008236	3	3	231270		230820		212510	254160				2	2	0	231045	233335				20
275	Zm00001d008646_P001	Lectin-like protein	Zm00001d008646_P001 pep chromosome:AGPv4:8:15709776:15717221:-1 gene:Zm00001d008646 transcript:Zm00001d008646_T001 gene_biotype:protein_coding transcript_biotype:protein_coding description:Lectin-like protein [Source:UniProtKB/TrEMBL;Acc:K7VAI9]	1	1	393290	633840	436930	1164300	1298500	594260				3	3	0	488020	1019020				20
126	Zm00001d008796_P001	Zm00001d008796	Zm00001d008796_P001 pep chromosome:AGPv4:8:20664274:20665428:-1 gene:Zm00001d008796 transcript:Zm00001d008796_T001 gene_biotype:protein_coding transcript_biotype:protein_coding description:Zm00001d008796	1	1	443030	939340	2072100	797530	667390	534420				3	3	0	1151490	666447				20
283	Zm00001d008903_P001	Zm00001d008903	Zm00001d008903_P001 pep chromosome:AGPv4:8:24556830:24558656:-1 gene:Zm00001d008903 transcript:Zm00001d008903_T001 gene_biotype:protein_coding transcript_biotype:protein_coding description:Zm00001d008903	1	1	579480	556380	443690			180530				3	1	0	526517					20
316	Zm00001d009779_P001	Dihydrolipoyl dehydrogenase	Zm00001d009779_P001 pep chromosome:AGPv4:8:80645709:80652834:1 gene:Zm00001d009779 transcript:Zm00001d009779_T001 gene_biotype:protein_coding transcript_biotype:protein_coding description:Dihydrolipoyl dehydrogenase [Source:UniProtKB/TrEMBL;Acc:A0A1D6FLZ4]	4	3	367100		1035900			363260				2	1	0	701500					20
334	Zm00001d010494_P001	Zm00001d010494	Zm00001d010494_P001 pep chromosome:AGPv4:8:117945851:117946881:-1 gene:Zm00001d010494 transcript:Zm00001d010494_T001 gene_biotype:protein_coding transcript_biotype:protein_coding description:Zm00001d010494	1	1	2356400		1599300	1192700	2404800	489610				2	3	0	1977850	1362370				20
346	Zm00001d010870_P001	Glutathione S-transferase GST 15	Zm00001d010870_P001 pep chromosome:AGPv4:8:131542385:131544754:-1 gene:Zm00001d010870 transcript:Zm00001d010870_T001 gene_biotype:protein_coding transcript_biotype:protein_coding description:Glutathione S-transferase GST 15 [Source:UniProtKB/TrEMBL;Acc:Q9FQC4]	3	2	418720	523020	681600	1117800	949070	4237300				3	3	0	541113	2101390				20
373	Zm00001d011384_P001	Zm00001d011384	Zm00001d011384_P001 pep chromosome:AGPv4:8:149205043:149206335:-1 gene:Zm00001d011384 transcript:Zm00001d011384_T001 gene_biotype:protein_coding transcript_biotype:protein_coding description:Zm00001d011384	1	1		1399700	974320			2970500				2	1	0	1187010					20
411	Zm00001d012275_P001	Putative vesicle-associated membrane protein family protein	Zm00001d012275_P001 pep chromosome:AGPv4:8:171735134:171739795:-1 gene:Zm00001d012275 transcript:Zm00001d012275_T001 gene_biotype:protein_coding transcript_biotype:protein_coding description:Putative vesicle-associated membrane protein family protein [Source:UniProtKB/TrEMBL;Acc:B6T9E2]	2	2	1227500		4013700			533810				2	1	0	2620600					20
483	Zm00001d013865_P003	Zm00001d013865	Zm00001d013865_P003 pep chromosome:AGPv4:5:23269897:23273930:-1 gene:Zm00001d013865 transcript:Zm00001d013865_T003 gene_biotype:protein_coding transcript_biotype:protein_coding description:Zm00001d013865	1	1	585300		1174100		1410600	1107800				2	2	0	879700	1259200				20
488	Zm00001d014001_P001	Zm00001d014001	Zm00001d014001_P001 pep chromosome:AGPv4:5:28204196:28209403:-1 gene:Zm00001d014001 transcript:Zm00001d014001_T001 gene_biotype:protein_coding transcript_biotype:protein_coding description:Zm00001d014001	1	1	156150	183870		453020	466190					2	2	0	170010	459605				20
39	Zm00001d014019_P003	Zm00001d014019	Zm00001d014019_P003 pep chromosome:AGPv4:5:28906501:28908251:1 gene:Zm00001d014019 transcript:Zm00001d014019_T003 gene_biotype:protein_coding transcript_biotype:protein_coding description:Zm00001d014019	1	1	207470	203150	324670		261790	264120				3	2	0	245097	262955				20
490	Zm00001d014058_P011	Zm00001d014058	Zm00001d014058_P011 pep chromosome:AGPv4:5:30937947:30940580:1 gene:Zm00001d014058 transcript:Zm00001d014058_T011 gene_biotype:protein_coding transcript_biotype:protein_coding description:Zm00001d014058	2	2	522170	2153500	2766600	1391700	1750400	2963400				3	3	0	1814090	2.03517e+06				20
504	Zm00001d014524_P005	Zm00001d014524	Zm00001d014524_P005 pep chromosome:AGPv4:5:51589533:51597432:-1 gene:Zm00001d014524 transcript:Zm00001d014524_T005 gene_biotype:protein_coding transcript_biotype:protein_coding description:Zm00001d014524	1	1	1389000	513030	992200	382500	632940	863310				3	3	0	964743	626250				20
529	Zm00001d015231_P002	Glucan endo-1,3-beta-glucosidase 6	Zm00001d015231_P002 pep chromosome:AGPv4:5:80210465:80215267:1 gene:Zm00001d015231 transcript:Zm00001d015231_T002 gene_biotype:protein_coding transcript_biotype:protein_coding description:Glucan endo-1,3-beta-glucosidase 6 [Source:UniProtKB/TrEMBL;Acc:B6TW83]	1	1	107920	90304	154780		648010					3	1	0	117668					20
578	Zm00001d016822_P010	Zm00001d016822	Zm00001d016822_P010 pep chromosome:AGPv4:5:177260145:177285861:1 gene:Zm00001d016822 transcript:Zm00001d016822_T010 gene_biotype:protein_coding transcript_biotype:protein_coding description:Zm00001d016822	1	1	575720	207860	419860	216230	155590	525210				3	3	0	401147	299010				20
579	Zm00001d016842_P002	Zm00001d016842	Zm00001d016842_P002 pep chromosome:AGPv4:5:178210102:178212184:-1 gene:Zm00001d016842 transcript:Zm00001d016842_T002 gene_biotype:protein_coding transcript_biotype:protein_coding description:Zm00001d016842	1	1	631480	904770	761710	907830						3	1	0	765987					20
608	Zm00001d017756_P001	Zm00001d017756	Zm00001d017756_P001 pep chromosome:AGPv4:5:206004272:206007539:-1 gene:Zm00001d017756 transcript:Zm00001d017756_T001 gene_biotype:protein_coding transcript_biotype:protein_coding description:Zm00001d017756	2	2		577050	474530	716370	701760	748100				2	3	0	525790	722077				20
622	Zm00001d018349_P001	Zm00001d018349	Zm00001d018349_P001 pep chromosome:AGPv4:5:219001909:219011492:1 gene:Zm00001d018349 transcript:Zm00001d018349_T001 gene_biotype:protein_coding transcript_biotype:protein_coding description:Zm00001d018349	2	2	36796		336140	525850	532020					2	2	0	186468	528935				20
633	Zm00001d018542_P002	Zm00001d018542	Zm00001d018542_P002 pep chromosome:AGPv4:5:222667426:222670492:1 gene:Zm00001d018542 transcript:Zm00001d018542_T002 gene_biotype:protein_coding transcript_biotype:protein_coding description:Zm00001d018542	4	3	2744200		2504200	1385100	745930	2514900				2	3	0	2624200	1.54864e+06				20
635	Zm00001d018627_P001	Zm00001d018627	Zm00001d018627_P001 pep chromosome:AGPv4:7:1335710:1339124:-1 gene:Zm00001d018627 transcript:Zm00001d018627_T001 gene_biotype:protein_coding transcript_biotype:protein_coding description:Zm00001d018627	2	2	2510700		2207900							2	0	0	2359300					20
241	Zm00001d018694_P006	Zm00001d018694	Zm00001d018694_P006 pep chromosome:AGPv4:7:2689924:2694139:-1 gene:Zm00001d018694 transcript:Zm00001d018694_T006 gene_biotype:protein_coding transcript_biotype:protein_coding description:Zm00001d018694	3	3	486520		1313900	1100100	1820900	2442300				2	3	0	900210	1.78777e+06				20
637	Zm00001d018724_P005	Zm00001d018724	Zm00001d018724_P005 pep chromosome:AGPv4:7:3127917:3138228:-1 gene:Zm00001d018724 transcript:Zm00001d018724_T005 gene_biotype:protein_coding transcript_biotype:protein_coding description:Zm00001d018724	1	1	1098100	667670								2	0	0	882885					20
643	Zm00001d018859_P022	Zm00001d018859	Zm00001d018859_P022 pep chromosome:AGPv4:7:7532077:7554802:-1 gene:Zm00001d018859 transcript:Zm00001d018859_T022 gene_biotype:protein_coding transcript_biotype:protein_coding description:Zm00001d018859	5	5		183550	231510		351000	364740				2	2	0	207530	357870				20
661	Zm00001d019312_P002	Dirigent protein	Zm00001d019312_P002 pep chromosome:AGPv4:7:27241852:27243532:-1 gene:Zm00001d019312 transcript:Zm00001d019312_T002 gene_biotype:protein_coding transcript_biotype:protein_coding description:Dirigent protein [Source:UniProtKB/TrEMBL;Acc:B7ZZ04]	2	2	3718300		2566100	1153200	2328200	2081800				2	3	0	3142200	1854400				20
680	Zm00001d020177_P001	Zm00001d020177	Zm00001d020177_P001 pep chromosome:AGPv4:7:97680746:97682402:1 gene:Zm00001d020177 transcript:Zm00001d020177_T001 gene_biotype:protein_coding transcript_biotype:protein_coding description:Zm00001d020177	1	1	333610	324380	247740		597490	142680				3	2	0	301910	370085				20
696	Zm00001d020827_P001	Zm00001d020827	Zm00001d020827_P001 pep chromosome:AGPv4:7:134001581:134006410:-1 gene:Zm00001d020827 transcript:Zm00001d020827_T001 gene_biotype:protein_coding transcript_biotype:protein_coding description:Zm00001d020827	4	1	260100	355120	298750	248530	392490	244710				3	3	0	304657	295243				20
698	Zm00001d020930_P001	Zm00001d020930	Zm00001d020930_P001 pep chromosome:AGPv4:7:136911485:136911832:-1 gene:Zm00001d020930 transcript:Zm00001d020930_T001 gene_biotype:protein_coding transcript_biotype:protein_coding description:Zm00001d020930	1	1	1814000	2188500				4297200				2	1	0	2001250					20
718	Zm00001d021806_P002	Zm00001d021806	Zm00001d021806_P002 pep chromosome:AGPv4:7:163323926:163338892:-1 gene:Zm00001d021806 transcript:Zm00001d021806_T002 gene_biotype:protein_coding transcript_biotype:protein_coding description:Zm00001d021806	3	3		55982	128590	45706	46522	43333				2	3	0	92286	45187				20
723	Zm00001d022043_P001	Zm00001d022043	Zm00001d022043_P001 pep chromosome:AGPv4:7:168534602:168539985:1 gene:Zm00001d022043 transcript:Zm00001d022043_T001 gene_biotype:protein_coding transcript_biotype:protein_coding description:Zm00001d022043	1	1		702060	497980							2	0	0	600020					20
752	Zm00001d023376_P002	Zm00001d023376	Zm00001d023376_P002 pep chromosome:AGPv4:10:4272268:4274843:-1 gene:Zm00001d023376 transcript:Zm00001d023376_T002 gene_biotype:protein_coding transcript_biotype:protein_coding description:Zm00001d023376	2	2		889550	1379300	499470	1043300	3558700				2	3	0	1134425	1700490				20
754	Zm00001d023423_P001	Zm00001d023423	Zm00001d023423_P001 pep chromosome:AGPv4:10:5173804:5179199:-1 gene:Zm00001d023423 transcript:Zm00001d023423_T001 gene_biotype:protein_coding transcript_biotype:protein_coding description:Zm00001d023423	2	1		2324000	1965700	2645800	1996100	2448500				2	3	0	2144850	2.36347e+06				20
757	Zm00001d023640_P007	Zm00001d023640	Zm00001d023640_P007 pep chromosome:AGPv4:10:13317611:13328375:-1 gene:Zm00001d023640 transcript:Zm00001d023640_T007 gene_biotype:protein_coding transcript_biotype:protein_coding description:Zm00001d023640	1	1	381970		702870	435820		445120				2	2	0	542420	440470				20
789	Zm00001d024903_P001	Putative heat shock protein 90 family protein	Zm00001d024903_P001 pep chromosome:AGPv4:10:93908317:93911235:1 gene:Zm00001d024903 transcript:Zm00001d024903_T001 gene_biotype:protein_coding transcript_biotype:protein_coding description:Putative heat shock protein 90 family protein [Source:UniProtKB/TrEMBL;Acc:C0P4Q3]	9	2	291470	2145300	2392400							3	0	0	1.60972e+06					20
794	Zm00001d025015_P001	Glucose-6-phosphate 1-dehydrogenase	Zm00001d025015_P001 pep chromosome:AGPv4:10:99806303:99812701:1 gene:Zm00001d025015 transcript:Zm00001d025015_T001 gene_biotype:protein_coding transcript_biotype:protein_coding description:Glucose-6-phosphate 1-dehydrogenase [Source:UniProtKB/TrEMBL;Acc:A0A1D6J424]	1	1		225440	333210	221290		561550				2	2	0	279325	391420				20
801	Zm00001d025240_P004	Zm00001d025240	Zm00001d025240_P004 pep chromosome:AGPv4:10:110657195:110663443:1 gene:Zm00001d025240 transcript:Zm00001d025240_T004 gene_biotype:protein_coding transcript_biotype:protein_coding description:Zm00001d025240	6	2		510170	519410	850530						2	1	0	514790					20
806	Zm00001d025398_P012	Zm00001d025398	Zm00001d025398_P012 pep chromosome:AGPv4:10:117000252:117004368:1 gene:Zm00001d025398 transcript:Zm00001d025398_T012 gene_biotype:protein_coding transcript_biotype:protein_coding description:Zm00001d025398	1	1	651640		576130							2	0	0	613885					20
84	Zm00001d025981_P005	Zm00001d025981	Zm00001d025981_P005 pep chromosome:AGPv4:10:135279807:135291483:1 gene:Zm00001d025981 transcript:Zm00001d025981_T005 gene_biotype:protein_coding transcript_biotype:protein_coding description:Zm00001d025981	2	2	263540	534820	346770		476180	459530				3	2	0	381710	467855				20
815	Zm00001d025984_P002	Glutamate dehydrogenase	Zm00001d025984_P002 pep chromosome:AGPv4:10:135302926:135307067:1 gene:Zm00001d025984 transcript:Zm00001d025984_T002 gene_biotype:protein_coding transcript_biotype:protein_coding description:Glutamate dehydrogenase [Source:UniProtKB/TrEMBL;Acc:B4FFP2]	2	2		807170	3653400							2	0	0	2230285					20
823	Zm00001d026396_P001	Zm00001d026396	Zm00001d026396_P001 pep chromosome:AGPv4:10:145140791:145148850:-1 gene:Zm00001d026396 transcript:Zm00001d026396_T001 gene_biotype:protein_coding transcript_biotype:protein_coding description:Zm00001d026396	1	1		147030	287790		322410	439100				2	2	0	217410	380755				20
53	Zm00001d026517_P005	Zm00001d026517	Zm00001d026517_P005 pep chromosome:AGPv4:10:147469332:147474111:1 gene:Zm00001d026517 transcript:Zm00001d026517_T005 gene_biotype:protein_coding transcript_biotype:protein_coding description:Zm00001d026517	1	1	489350	1695700	1433200	1078000	1077000	857720				3	3	0	1.20608e+06	1004240				20
48	Zm00001d026578_P002	60S acidic ribosomal protein P2A	Zm00001d026578_P002 pep chromosome:AGPv4:10:148267758:148269932:-1 gene:Zm00001d026578 transcript:Zm00001d026578_T002 gene_biotype:protein_coding transcript_biotype:protein_coding description:60S acidic ribosomal protein P2A [Source:UniProtKB/TrEMBL;Acc:B4FVI4]	1	1		7711200	17667000	10235000		12515000				2	2	0	12689100	11375000				20
833	Zm00001d027278_P004	Zm00001d027278	Zm00001d027278_P004 pep chromosome:AGPv4:1:1492490:1524808:1 gene:Zm00001d027278 transcript:Zm00001d027278_T004 gene_biotype:protein_coding transcript_biotype:protein_coding description:Zm00001d027278	2	2	117600		47062	67999		95754				2	2	0	82331	81876.5				20
860	Zm00001d028045_P014	Zm00001d028045	Zm00001d028045_P014 pep chromosome:AGPv4:1:21524773:21526890:1 gene:Zm00001d028045 transcript:Zm00001d028045_T014 gene_biotype:protein_coding transcript_biotype:protein_coding description:Zm00001d028045	1	1	2110900	3267400			4795500					2	1	0	2689150					20
862	Zm00001d028183_P001	T-complex protein 1 subunit gamma	Zm00001d028183_P001 pep chromosome:AGPv4:1:25725534:25732327:-1 gene:Zm00001d028183 transcript:Zm00001d028183_T001 gene_biotype:protein_coding transcript_biotype:protein_coding description:T-complex protein 1 subunit gamma [Source:UniProtKB/TrEMBL;Acc:A0A1D6JSN1]	5	5	888200	912400	1470000	865360	2054600	3268500				3	3	0	1090200	2062820				20
870	Zm00001d028408_P001	Heat shock protein 26	Zm00001d028408_P001 pep chromosome:AGPv4:1:33789050:33790182:1 gene:Zm00001d028408 transcript:Zm00001d028408_T001 gene_biotype:protein_coding transcript_biotype:protein_coding description:Heat shock protein 26 [Source:UniProtKB/TrEMBL;Acc:Q41815]	2	2	217240	778280		711280						2	1	0	497760					20
878	Zm00001d028546_P037	Zm00001d028546	Zm00001d028546_P037 pep chromosome:AGPv4:1:38905487:38914677:1 gene:Zm00001d028546 transcript:Zm00001d028546_T037 gene_biotype:protein_coding transcript_biotype:protein_coding description:Zm00001d028546	1	1	155330	178620	110380			61024				3	1	0	148110					20
880	Zm00001d028557_P001	Zm00001d028557	Zm00001d028557_P001 pep chromosome:AGPv4:1:39085728:39086204:1 gene:Zm00001d028557 transcript:Zm00001d028557_T001 gene_biotype:protein_coding transcript_biotype:protein_coding description:Zm00001d028557	2	1		1059600	1467600	1752200	2650500	3304300				2	3	0	1263600	2569000				20
889	Zm00001d028687_P001	Zm00001d028687	Zm00001d028687_P001 pep chromosome:AGPv4:1:43083284:43088852:-1 gene:Zm00001d028687 transcript:Zm00001d028687_T001 gene_biotype:protein_coding transcript_biotype:protein_coding description:Zm00001d028687	4	1	241310		188770			248750				2	1	0	215040					20
904	Zm00001d028921_P005	Adenylosuccinate lyase	Zm00001d028921_P005 pep chromosome:AGPv4:1:51589171:51593455:1 gene:Zm00001d028921 transcript:Zm00001d028921_T005 gene_biotype:protein_coding transcript_biotype:protein_coding description:Adenylosuccinate lyase [Source:UniProtKB/TrEMBL;Acc:B4FLB2]	2	2		943910	1421500	1187700						2	1	0	1182705					20
911	Zm00001d029170_P002	Zm00001d029170	Zm00001d029170_P002 pep chromosome:AGPv4:1:60930751:60934311:1 gene:Zm00001d029170 transcript:Zm00001d029170_T002 gene_biotype:protein_coding transcript_biotype:protein_coding description:Zm00001d029170	3	1	938590	2337100		1549200						2	1	0	1637845					20
929	Zm00001d029776_P001	Carboxypeptidase	Zm00001d029776_P001 pep chromosome:AGPv4:1:86460138:86462888:-1 gene:Zm00001d029776 transcript:Zm00001d029776_T001 gene_biotype:protein_coding transcript_biotype:protein_coding description:Carboxypeptidase [Source:UniProtKB/TrEMBL;Acc:A0A1D6K7R1]	3	3	1427600	1989500	1795400	1231900		1206400				3	2	0	1737500	1219150				20
931	Zm00001d029965_P001	Zm00001d029965	Zm00001d029965_P001 pep chromosome:AGPv4:1:96701518:96704228:1 gene:Zm00001d029965 transcript:Zm00001d029965_T001 gene_biotype:protein_coding transcript_biotype:protein_coding description:Zm00001d029965	3	2	1080200	1271100	1447100		2362800	3022300				3	2	0	1.26613e+06	2692550				20
949	Zm00001d031013_P007	Methylcrotonoyl-CoA carboxylase subunit alpha	Zm00001d031013_P007 pep chromosome:AGPv4:1:173397068:173402656:1 gene:Zm00001d031013 transcript:Zm00001d031013_T007 gene_biotype:protein_coding transcript_biotype:protein_coding description:Methylcrotonoyl-CoA carboxylase subunit alpha [Source:UniProtKB/TrEMBL;Acc:B6SKB7]	1	1	516780	818080			1718100	365540				2	2	0	667430	1041820				20
963	Zm00001d031490_P001	Chaperone protein dnaJ 10	Zm00001d031490_P001 pep chromosome:AGPv4:1:191819199:191824621:-1 gene:Zm00001d031490 transcript:Zm00001d031490_T001 gene_biotype:protein_coding transcript_biotype:protein_coding description:Chaperone protein dnaJ 10 [Source:UniProtKB/TrEMBL;Acc:B6TAW2]	2	2	490550		2438200		910480					2	1	0	1464375					20
991	Zm00001d032244_P001	Zm00001d032244	Zm00001d032244_P001 pep chromosome:AGPv4:1:218617548:218619858:1 gene:Zm00001d032244 transcript:Zm00001d032244_T001 gene_biotype:protein_coding transcript_biotype:protein_coding description:Zm00001d032244	1	1		120940	366780	479440						2	1	0	243860					20
1003	Zm00001d032624_P001	Zm00001d032624	Zm00001d032624_P001 pep chromosome:AGPv4:1:232380517:232381098:1 gene:Zm00001d032624 transcript:Zm00001d032624_T001 gene_biotype:protein_coding transcript_biotype:protein_coding description:Zm00001d032624	1	1	2729700	1206300	1220000	1037300		1542700				3	2	0	1.71867e+06	1290000				20
1016	Zm00001d033286_P001	Phenylalanine ammonia-lyase	Zm00001d033286_P001 pep chromosome:AGPv4:1:257622515:257624760:1 gene:Zm00001d033286 transcript:Zm00001d033286_T001 gene_biotype:protein_coding transcript_biotype:protein_coding description:Phenylalanine ammonia-lyase [Source:UniProtKB/TrEMBL;Acc:A0A1D6KXF9]	2	2	1051400	404500	988550							3	0	0	814817					20
1017	Zm00001d033420_P002	Zm00001d033420	Zm00001d033420_P002 pep chromosome:AGPv4:1:262569037:262571326:1 gene:Zm00001d033420 transcript:Zm00001d033420_T002 gene_biotype:protein_coding transcript_biotype:protein_coding description:Zm00001d033420	1	1		304760	353150	580030	429430	484980				2	3	0	328955	498147				20
1062	Zm00001d034640_P018	NEDD8-activating enzyme E1 regulatory subunit	Zm00001d034640_P018 pep chromosome:AGPv4:1:298682848:298686930:1 gene:Zm00001d034640 transcript:Zm00001d034640_T018 gene_biotype:protein_coding transcript_biotype:protein_coding description:NEDD8-activating enzyme E1 regulatory subunit [Source:UniProtKB/TrEMBL;Acc:A0A1D6L9R2]	1	1		860450	932760	1053500						2	1	0	896605					20
1064	Zm00001d034733_P003	Zm00001d034733	Zm00001d034733_P003 pep chromosome:AGPv4:1:300954199:300960899:-1 gene:Zm00001d034733 transcript:Zm00001d034733_T003 gene_biotype:protein_coding transcript_biotype:protein_coding description:Zm00001d034733	4	4		3260900	449430	856800		890220				2	2	0	1855165	873510				20
1071	Zm00001d034859_P001	Zm00001d034859	Zm00001d034859_P001 pep chromosome:AGPv4:1:303989634:303999266:1 gene:Zm00001d034859 transcript:Zm00001d034859_T001 gene_biotype:protein_coding transcript_biotype:protein_coding description:Zm00001d034859	3	3	590220		966990		965710	1278500				2	2	0	778605	1122105				20
1083	Zm00001d035157_P002	Zm00001d035157	Zm00001d035157_P002 pep chromosome:AGPv4:6:7246881:7250878:1 gene:Zm00001d035157 transcript:Zm00001d035157_T002 gene_biotype:protein_coding transcript_biotype:protein_coding description:Zm00001d035157	1	1		662400	1217800	740560	1110600	688800				2	3	0	940100	846653				20
1088	Zm00001d035597_P001	Legumin-like protein	Zm00001d035597_P001 pep chromosome:AGPv4:6:35983967:35985927:1 gene:Zm00001d035597 transcript:Zm00001d035597_T001 gene_biotype:protein_coding transcript_biotype:protein_coding description:Legumin-like protein [Source:UniProtKB/TrEMBL;Acc:Q84TL6]	3	3		780300	2175300	135380	414590	347110				2	3	0	1477800	299027				20
508	Zm00001d036442_P004	Peptidyl-prolyl cis-trans isomerase	Zm00001d036442_P004 pep chromosome:AGPv4:6:88733566:88736279:-1 gene:Zm00001d036442 transcript:Zm00001d036442_T004 gene_biotype:protein_coding transcript_biotype:protein_coding description:Peptidyl-prolyl cis-trans isomerase [Source:UniProtKB/TrEMBL;Acc:A0A1D6LN76]	4	2		4173400	4647100	10226000	8723600	3699200				2	3	0	4410250	7549600				20
626	Zm00001d037481_P005	Zm00001d037481	Zm00001d037481_P005 pep chromosome:AGPv4:6:126744537:126750718:1 gene:Zm00001d037481 transcript:Zm00001d037481_T005 gene_biotype:protein_coding transcript_biotype:protein_coding description:Zm00001d037481	2	2	6694100	1682800	1741500	2043300	1803500	1933000				3	3	0	3372800	1926600				20
1140	Zm00001d037546_P022	Zm00001d037546	Zm00001d037546_P022 pep chromosome:AGPv4:6:128894602:128909608:1 gene:Zm00001d037546 transcript:Zm00001d037546_T022 gene_biotype:protein_coding transcript_biotype:protein_coding description:Zm00001d037546	2	2	6179500	10395000								2	0	0	8287250					20
1162	Zm00001d037929_P002	Zm00001d037929	Zm00001d037929_P002 pep chromosome:AGPv4:6:142399394:142401680:-1 gene:Zm00001d037929 transcript:Zm00001d037929_T002 gene_biotype:protein_coding transcript_biotype:protein_coding description:Zm00001d037929	6	1	1547400	2916900	2102400	2146100	1469400	2275800				3	3	0	2188900	1.96377e+06				20
1165	Zm00001d038049_P001	Lichenase-2	Zm00001d038049_P001 pep chromosome:AGPv4:6:146401513:146405955:-1 gene:Zm00001d038049 transcript:Zm00001d038049_T001 gene_biotype:protein_coding transcript_biotype:protein_coding description:Lichenase-2 [Source:UniProtKB/TrEMBL;Acc:B6T391]	2	2	3099200		1881700	2479000						2	1	0	2490450					20
906	Zm00001d038522_P001	Zm00001d038522	Zm00001d038522_P001 pep chromosome:AGPv4:6:159140146:159145958:-1 gene:Zm00001d038522 transcript:Zm00001d038522_T001 gene_biotype:protein_coding transcript_biotype:protein_coding description:Zm00001d038522	1	1	400680	657070	578570	1269600	1933300					3	2	0	545440	1601450				20
341	Zm00001d038709_P005	Zm00001d038709	Zm00001d038709_P005 pep chromosome:AGPv4:6:163107175:163109504:1 gene:Zm00001d038709 transcript:Zm00001d038709_T005 gene_biotype:protein_coding transcript_biotype:protein_coding description:Zm00001d038709	3	3		4300400	8166800	2976700	529540	10198000				2	3	0	6233600	4568080				20
1196	Zm00001d038857_P001	Zm00001d038857	Zm00001d038857_P001 pep chromosome:AGPv4:6:165907842:165913299:-1 gene:Zm00001d038857 transcript:Zm00001d038857_T001 gene_biotype:protein_coding transcript_biotype:protein_coding description:Zm00001d038857	4	3	759200		591470		896300					2	1	0	675335					20
304	Zm00001d039010_P001	Fasciclin-like arabinogalactan protein 7	Zm00001d039010_P001 pep chromosome:AGPv4:6:168690217:168691038:1 gene:Zm00001d039010 transcript:Zm00001d039010_T001 gene_biotype:protein_coding transcript_biotype:protein_coding description:Fasciclin-like arabinogalactan protein 7 [Source:UniProtKB/TrEMBL;Acc:B6SSV3]	1	1		1010000	1905700							2	0	0	1457850					20
1201	Zm00001d039031_P001	Zm00001d039031	Zm00001d039031_P001 pep chromosome:AGPv4:6:168922998:168923408:-1 gene:Zm00001d039031 transcript:Zm00001d039031_T001 gene_biotype:protein_coding transcript_biotype:protein_coding description:Zm00001d039031	1	1	13004000		18929000		12748000	14559000				2	2	0	15966500	13653500				20
1214	Zm00001d039305_P006	Eukaryotic translation initiation factor 3 subunit L	Zm00001d039305_P006 pep chromosome:AGPv4:3:1404192:1407903:1 gene:Zm00001d039305 transcript:Zm00001d039305_T006 gene_biotype:protein_coding transcript_biotype:protein_coding description:Eukaryotic translation initiation factor 3 subunit L [Source:UniProtKB/TrEMBL;Acc:A0A1D6MF46]	3	3	310190	272560	146160			783800				3	1	0	242970					20
1237	Zm00001d040084_P001	Fructose-bisphosphate aldolase	Zm00001d040084_P001 pep chromosome:AGPv4:3:26931529:26935231:1 gene:Zm00001d040084 transcript:Zm00001d040084_T001 gene_biotype:protein_coding transcript_biotype:protein_coding description:Fructose-bisphosphate aldolase [Source:UniProtKB/TrEMBL;Acc:A0A1D6MN18]	7	1	1132400	392600	801310	302180	359520	805910				3	3	0	775437	489203				20
1242	Zm00001d040290_P004	Zm00001d040290	Zm00001d040290_P004 pep chromosome:AGPv4:3:35942260:35951489:1 gene:Zm00001d040290 transcript:Zm00001d040290_T004 gene_biotype:protein_coding transcript_biotype:protein_coding description:Zm00001d040290	1	1	1227000	951520	1526400	1651800	1640000	1111600				3	3	0	1.23497e+06	1467800				20
968	Zm00001d040496_P001	Zm00001d040496	Zm00001d040496_P001 pep chromosome:AGPv4:3:46772791:46773294:-1 gene:Zm00001d040496 transcript:Zm00001d040496_T001 gene_biotype:protein_coding transcript_biotype:protein_coding description:Zm00001d040496	1	1	1035200	1581800	1613800	1715900		1371100				3	2	0	1.41027e+06	1543500				20
1251	Zm00001d040670_P008	Dihydrolipoamide acetyltransferase component of pyruvate dehydrogenase complex	Zm00001d040670_P008 pep chromosome:AGPv4:3:57107664:57111912:1 gene:Zm00001d040670 transcript:Zm00001d040670_T008 gene_biotype:protein_coding transcript_biotype:protein_coding description:Dihydrolipoamide acetyltransferase component of pyruvate dehydrogenase complex [Source:UniProtKB/TrEMBL;Acc:B6TJY4]	2	2	772250		1152600	445090						2	1	0	962425					20
1269	Zm00001d041407_P012	Zm00001d041407	Zm00001d041407_P012 pep chromosome:AGPv4:3:117384406:117395189:1 gene:Zm00001d041407 transcript:Zm00001d041407_T012 gene_biotype:protein_coding transcript_biotype:protein_coding description:Zm00001d041407	2	2	788850	592860			1198300	1355000				2	2	0	690855	1276650				20
1280	Zm00001d041959_P001	Zm00001d041959	Zm00001d041959_P001 pep chromosome:AGPv4:3:145848019:145849077:1 gene:Zm00001d041959 transcript:Zm00001d041959_T001 gene_biotype:protein_coding transcript_biotype:protein_coding description:Zm00001d041959	1	1	319870		379370							2	0	0	349620					20
1302	Zm00001d042670_P019	Zm00001d042670	Zm00001d042670_P019 pep chromosome:AGPv4:3:176198950:176205582:1 gene:Zm00001d042670 transcript:Zm00001d042670_T019 gene_biotype:protein_coding transcript_biotype:protein_coding description:Zm00001d042670	1	1	51530000	2757100	1619600	990790	427460					3	2	0	1.86356e+07	709125				20
1321	Zm00001d043625_P001	Plasminogen activator inhibitor 1 RNA-binding protein	Zm00001d043625_P001 pep chromosome:AGPv4:3:205468692:205471686:-1 gene:Zm00001d043625 transcript:Zm00001d043625_T001 gene_biotype:protein_coding transcript_biotype:protein_coding description:Plasminogen activator inhibitor 1 RNA-binding protein [Source:UniProtKB/TrEMBL;Acc:B6T8U0]	9	2		751240	746000		1084500					2	1	0	748620					20
1337	Zm00001d044175_P004	Zm00001d044175	Zm00001d044175_P004 pep chromosome:AGPv4:3:221169700:221175448:1 gene:Zm00001d044175 transcript:Zm00001d044175_T004 gene_biotype:protein_coding transcript_biotype:protein_coding description:Zm00001d044175	2	2	1073500	650650								2	0	0	862075					20
1343	Zm00001d044303_P011	Zm00001d044303	Zm00001d044303_P011 pep chromosome:AGPv4:3:224622834:224641835:-1 gene:Zm00001d044303 transcript:Zm00001d044303_T011 gene_biotype:protein_coding transcript_biotype:protein_coding description:Zm00001d044303	3	3	86701	63109		135340		54068				2	2	0	74905	94704				20
1346	Zm00001d044441_P002	ATP synthase epsilon chain, mitochondrial	Zm00001d044441_P002 pep chromosome:AGPv4:3:228211851:228213968:1 gene:Zm00001d044441 transcript:Zm00001d044441_T002 gene_biotype:protein_coding transcript_biotype:protein_coding description:ATP synthase epsilon chain, mitochondrial [Source:UniProtKB/TrEMBL;Acc:B6TF45]	2	2	1652700		4771000			9197900				2	1	0	3211850					20
367	Zm00001d044445_P001	Vacuolar ATP synthase 21 kDa proteolipid subunit	Zm00001d044445_P001 pep chromosome:AGPv4:3:228253462:228257016:1 gene:Zm00001d044445 transcript:Zm00001d044445_T001 gene_biotype:protein_coding transcript_biotype:protein_coding description:Vacuolar ATP synthase 21 kDa proteolipid subunit [Source:UniProtKB/TrEMBL;Acc:B4FZS8]	1	1	3498100	4096900	4178400	3239600	2874200	3960500				3	3	0	3.92447e+06	3358100				20
1351	Zm00001d044648_P006	Zm00001d044648	Zm00001d044648_P006 pep chromosome:AGPv4:3:233943182:233949778:-1 gene:Zm00001d044648 transcript:Zm00001d044648_T006 gene_biotype:protein_coding transcript_biotype:protein_coding description:Zm00001d044648	3	3	1518000	1134900		2323200		2041000				2	2	0	1326450	2182100				20
1357	Zm00001d044939_P002	Zm00001d044939	Zm00001d044939_P002 pep chromosome:AGPv4:9:7776965:7778040:-1 gene:Zm00001d044939 transcript:Zm00001d044939_T002 gene_biotype:protein_coding transcript_biotype:protein_coding description:Zm00001d044939	1	1	724290	1183800	859980	1881600		1508900				3	2	0	922690	1695250				20
1361	Zm00001d045043_P003	Mannitol dehydrogenase	Zm00001d045043_P003 pep chromosome:AGPv4:9:10913773:10917850:-1 gene:Zm00001d045043 transcript:Zm00001d045043_T003 gene_biotype:protein_coding transcript_biotype:protein_coding description:Mannitol dehydrogenase [Source:UniProtKB/TrEMBL;Acc:B4FBW5]	2	2	266920	1022100				1093500				2	1	0	644510					20
1101	Zm00001d045505_P005	Zm00001d045505	Zm00001d045505_P005 pep chromosome:AGPv4:9:24930154:24935403:1 gene:Zm00001d045505 transcript:Zm00001d045505_T005 gene_biotype:protein_coding transcript_biotype:protein_coding description:Zm00001d045505	1	1	2324500		3930600		955740	4848000				2	2	0	3127550	2901870				20
1382	Zm00001d045889_P002	60S ribosomal protein L31	Zm00001d045889_P002 pep chromosome:AGPv4:9:46113964:46116409:1 gene:Zm00001d045889 transcript:Zm00001d045889_T002 gene_biotype:protein_coding transcript_biotype:protein_coding description:60S ribosomal protein L31 [Source:UniProtKB/TrEMBL;Acc:B6SNJ5]	4	2	5965500	15908000	14628000	24584000	6878600	19352000				3	3	0	1.21672e+07	16938200				20
1387	Zm00001d046214_P003	Serine/threonine-protein phosphatase 2A 55 kDa regulatory subunit B	Zm00001d046214_P003 pep chromosome:AGPv4:9:72368059:72391811:-1 gene:Zm00001d046214 transcript:Zm00001d046214_T003 gene_biotype:protein_coding transcript_biotype:protein_coding description:Serine/threonine-protein phosphatase 2A 55 kDa regulatory subunit B [Source:UniProtKB/TrEMBL;Acc:A0A1D6P1C1]	2	2		294420	433940			169290				2	1	0	364180					20
1115	Zm00001d046996_P002	Tubulin beta chain	Zm00001d046996_P002 pep chromosome:AGPv4:9:114521793:114522844:-1 gene:Zm00001d046996 transcript:Zm00001d046996_T002 gene_biotype:protein_coding transcript_biotype:protein_coding description:Tubulin beta chain [Source:UniProtKB/TrEMBL;Acc:A0A1D6P5U4]	4	1	1062900		868660							2	0	0	965780					20
1407	Zm00001d047351_P002	Zm00001d047351	Zm00001d047351_P002 pep chromosome:AGPv4:9:127223555:127225308:1 gene:Zm00001d047351 transcript:Zm00001d047351_T002 gene_biotype:protein_coding transcript_biotype:protein_coding description:Zm00001d047351	1	1	1903700	3060500	2646400	4187000	2604400	1986900				3	3	0	2.53687e+06	2926100				20
491	Zm00001d048368_P004	60S ribosomal protein L23	Zm00001d048368_P004 pep chromosome:AGPv4:9:155195027:155197492:1 gene:Zm00001d048368 transcript:Zm00001d048368_T004 gene_biotype:protein_coding transcript_biotype:protein_coding description:60S ribosomal protein L23 [Source:UniProtKB/TrEMBL;Acc:B4FGL4]	2	2		25399000	19574000		5211100					2	1	0	22486500					20
1440	Zm00001d048583_P001	Uncoupling protein	Zm00001d048583_P001 pep chromosome:AGPv4:4:220381:224895:-1 gene:Zm00001d048583 transcript:Zm00001d048583_T001 gene_biotype:protein_coding transcript_biotype:protein_coding description:Uncoupling protein [Source:UniProtKB/TrEMBL;Acc:Q8S4C4]	3	3		1660100	775590	573780	1523300	183290				2	3	0	1217845	760123				20
995	Zm00001d049320_P001	MBF1 transcription factor	Zm00001d049320_P001 pep chromosome:AGPv4:4:26180699:26183398:1 gene:Zm00001d049320 transcript:Zm00001d049320_T001 gene_biotype:protein_coding transcript_biotype:protein_coding description:MBF1 transcription factor [Source:UniProtKB/TrEMBL;Acc:B4FI06]	2	2	2107600		1810400	1047300						2	1	0	1959000					20
1462	Zm00001d049597_P003	Zm00001d049597	Zm00001d049597_P003 pep chromosome:AGPv4:4:36830699:36836445:1 gene:Zm00001d049597 transcript:Zm00001d049597_T003 gene_biotype:protein_coding transcript_biotype:protein_coding description:Zm00001d049597	3	3	310030		397170	413170	524800	779450				2	3	0	353600	572473				20
1490	Zm00001d050383_P001	Dihydrolipoamide acetyltransferase component of pyruvate dehydrogenase complex	Zm00001d050383_P001 pep chromosome:AGPv4:4:85015212:85019176:-1 gene:Zm00001d050383 transcript:Zm00001d050383_T001 gene_biotype:protein_coding transcript_biotype:protein_coding description:Dihydrolipoamide acetyltransferase component of pyruvate dehydrogenase complex [Source:UniProtKB/TrEMBL;Acc:A0A1D6Q1G1]	2	1	664650	1301700	2795100	1925100	2116300	1323100				3	3	0	1587150	1.78817e+06				20
1511	Zm00001d051420_P001	Dehydrin	Zm00001d051420_P001 pep chromosome:AGPv4:4:157872166:157873661:-1 gene:Zm00001d051420 transcript:Zm00001d051420_T001 gene_biotype:protein_coding transcript_biotype:protein_coding description:Dehydrin [Source:UniProtKB/TrEMBL;Acc:C4J477]	2	2	1617400		1896700			3474400				2	1	0	1757050					20
1538	Zm00001d052660_P002	Zm00001d052660	Zm00001d052660_P002 pep chromosome:AGPv4:4:196207770:196212963:1 gene:Zm00001d052660 transcript:Zm00001d052660_T002 gene_biotype:protein_coding transcript_biotype:protein_coding description:Zm00001d052660	2	2	522230	529020	406690							3	0	0	485980					20
134	Zm00001d053003_P003	Eukaryotic initiation factor 5C CG2922-PF, isoform F	Zm00001d053003_P003 pep chromosome:AGPv4:4:208580978:208590850:1 gene:Zm00001d053003 transcript:Zm00001d053003_T003 gene_biotype:protein_coding transcript_biotype:protein_coding description:Eukaryotic initiation factor 5C CG2922-PF, isoform F [Source:UniProtKB/TrEMBL;Acc:B4FI21]	3	3	616140		626350	652600		1012000				2	2	0	621245	832300				20
1562	Zm00001d053658_P002	Zm00001d053658	Zm00001d053658_P002 pep chromosome:AGPv4:4:238273712:238279967:-1 gene:Zm00001d053658 transcript:Zm00001d053658_T002 gene_biotype:protein_coding transcript_biotype:protein_coding description:Zm00001d053658	5	5	3101500	2043200		761920	782860					2	2	0	2572350	772390				20
1573	Zm00001d053965_P001	Zm00001d053965	Zm00001d053965_P001 pep chromosome:AGPv4:4:244409108:244409662:1 gene:Zm00001d053965 transcript:Zm00001d053965_T001 gene_biotype:protein_coding transcript_biotype:protein_coding description:Zm00001d053965	3	3	1745700		5079300	5451600	30065000	39547000				2	3	0	3412500	25021200				20

## Sheet: ANOVA
id	Protein IDs	Protein Name	Fasta header	Peptides	Unique peptides	iBAQ 0-20_1	iBAQ 0-20_2	iBAQ 0-20_3	iBAQ 30-40_1	iBAQ 30-40_2	iBAQ 30-40_3	iBAQ 50-60_1	iBAQ 50-60_2	iBAQ 50-60_3	20	40	60	Average 20	Average 40	Average 60	Ratio 40/20	Pvalue 40/20	Significant 40/20	Ratio 60/40	Pvalue 60/40	Significant 60/40	Ratio 60/20	Pvalue 60/20	Significant 60/20
35	Zm00001d000030_P002	Nucleic acid binding protein	Zm00001d000030_P002 pep contig:AGPv4:B73V4_ctg182:118727:122129:-1 gene:Zm00001d000030 transcript:Zm00001d000030_T002 gene_biotype:protein_coding transcript_biotype:protein_coding description:Nucleic acid binding protein [Source:UniProtKB/TrEMBL;Acc:K7WC74]	1	1	629780	517730			665810	1179500				2	2	0	573755	922655		1.6081	0.315682				40			20
36	Zm00001d000060_P001	NAD(P)H-dependent oxidoreductase	Zm00001d000060_P001 pep contig:AGPv4:B73V4_ctg10:292300:293833:1 gene:Zm00001d000060 transcript:Zm00001d000060_T001 gene_biotype:protein_coding transcript_biotype:protein_coding description:NAD(P)H-dependent oxidoreductase [Source:UniProtKB/TrEMBL;Acc:B6SZK3]	2	2			1527500		1195500	1698000				1	2	0		1446750							40
38	Zm00001d000237_P001	Glycosyltransferase	Zm00001d000237_P001 pep contig:AGPv4:B73V4_ctg44:71975:73515:-1 gene:Zm00001d000237 transcript:Zm00001d000237_T001 gene_biotype:protein_coding transcript_biotype:protein_coding gene_symbol:CISZOG1 description:Glycosyltransferase [Source:UniProtKB/TrEMBL;Acc:B4FRJ6]	2	2	1128400	963040		913050	737410					2	2	0	1045720	825230		0.78915	0.20906				40			20
42	Zm00001d000403_P001	Zm00001d000403	Zm00001d000403_P001 pep contig:AGPv4:B73V4_ctg28:10641:12680:-1 gene:Zm00001d000403 transcript:Zm00001d000403_T001 gene_biotype:protein_coding transcript_biotype:protein_coding description:Zm00001d000403	3	3				111900	186200	191860				0	3	0		163320				40			40
61	Zm00001d002085_P001	Glycerol kinase	Zm00001d002085_P001 pep chromosome:AGPv4:2:5765101:5768935:1 gene:Zm00001d002085 transcript:Zm00001d002085_T001 gene_biotype:protein_coding transcript_biotype:protein_coding description:Glycerol kinase [Source:UniProtKB/TrEMBL;Acc:B6TZ71]	4	4	1964700	950040	4389500	2052400	952440	1175300				3	3	0	2.43475e+06	1393380		0.57229	0.387201				40			20
67	Zm00001d002261_P001	Zm00001d002261	Zm00001d002261_P001 pep chromosome:AGPv4:2:9094317:9096342:-1 gene:Zm00001d002261 transcript:Zm00001d002261_T001 gene_biotype:protein_coding transcript_biotype:protein_coding description:Zm00001d002261	3	3	2685800		2254800	2070100		1001900				2	2	0	2470300	1536000		0.621787	0.246219				40			20
101	Zm00001d003247_P002	Malate synthase	Zm00001d003247_P002 pep chromosome:AGPv4:2:37815902:37818424:1 gene:Zm00001d003247 transcript:Zm00001d003247_T002 gene_biotype:protein_coding transcript_biotype:protein_coding description:Malate synthase [Source:UniProtKB/TrEMBL;Acc:A0A1D6E7V9]	3	3	321800	656470	410420		585250	335000				3	2	0	462897	460125		0.994012	0.987217				40			20
109	Zm00001d003643_P007	Zm00001d003643	Zm00001d003643_P007 pep chromosome:AGPv4:2:51521369:51522380:1 gene:Zm00001d003643 transcript:Zm00001d003643_T007 gene_biotype:protein_coding transcript_biotype:protein_coding description:Zm00001d003643	2	2				2635500	4577800					0	2	0		3606650				40			40
125	Zm00001d004197_P001	Lipase	Zm00001d004197_P001 pep chromosome:AGPv4:2:90766511:90768614:-1 gene:Zm00001d004197 transcript:Zm00001d004197_T001 gene_biotype:protein_coding transcript_biotype:protein_coding description:Lipase [Source:UniProtKB/TrEMBL;Acc:A0A1D6EEF7]	1	1	1008700	900990	1377300	895100	902740	972990				3	3	0	1.09566e+06	923610		0.842969	0.304869				40			20
150	Zm00001d005248_P004	Dolichyl-diphosphooligosaccharide--protein glycosyltransferase 48 kDa subunit	Zm00001d005248_P004 pep chromosome:AGPv4:2:165634108:165638958:1 gene:Zm00001d005248 transcript:Zm00001d005248_T004 gene_biotype:protein_coding transcript_biotype:protein_coding description:Dolichyl-diphosphooligosaccharide--protein glycosyltransferase 48 kDa subunit [Source:UniProtKB/TrEMBL;Acc:A0A1D6ELB5]	1	1				734100	857940	1658400				0	3	0		1083480				40			40
152	Zm00001d005252_P001	Zm00001d005252	Zm00001d005252_P001 pep chromosome:AGPv4:2:165864515:165868015:1 gene:Zm00001d005252 transcript:Zm00001d005252_T001 gene_biotype:protein_coding transcript_biotype:protein_coding description:Zm00001d005252	1	1		1483900		4467400	4138800	4993900				1	3	0		4.53337e+06							40
180	Zm00001d006167_P004	ATPase ASNA1 homolog	Zm00001d006167_P004 pep chromosome:AGPv4:2:200299244:200303439:-1 gene:Zm00001d006167 transcript:Zm00001d006167_T004 gene_biotype:protein_coding transcript_biotype:protein_coding description:ATPase ASNA1 homolog [Source:UniProtKB/TrEMBL;Acc:B4FEF1]	1	1		1377000		2255500	1024400	1029900				1	3	0		1436600							40
186	Zm00001d006238_P006	Calcium lipid binding protein-like	Zm00001d006238_P006 pep chromosome:AGPv4:2:202615989:202617575:-1 gene:Zm00001d006238 transcript:Zm00001d006238_T006 gene_biotype:protein_coding transcript_biotype:protein_coding description:Calcium lipid binding protein-like [Source:UniProtKB/TrEMBL;Acc:B6TBV7]	1	1	1029300		1288400	1193500	932180					2	2	0	1158850	1062840		0.917151	0.653843				40			20
201	Zm00001d006708_P001	Zm00001d006708	Zm00001d006708_P001 pep chromosome:AGPv4:2:214892586:214893899:1 gene:Zm00001d006708 transcript:Zm00001d006708_T001 gene_biotype:protein_coding transcript_biotype:protein_coding description:Zm00001d006708	1	1		168030		168290		156650				1	2	0		162470							40
222	Zm00001d007229_P002	Phosphoinositide phospholipase C	Zm00001d007229_P002 pep chromosome:AGPv4:2:225211077:225213907:-1 gene:Zm00001d007229 transcript:Zm00001d007229_T002 gene_biotype:protein_coding transcript_biotype:protein_coding description:Phosphoinositide phospholipase C [Source:UniProtKB/TrEMBL;Acc:A0A1D6F512]	6	6		200350	578420	634460		863400				2	2	0	389385	748930		1.92337	0.245272				40			20
224	Zm00001d007312_P001	Zm00001d007312	Zm00001d007312_P001 pep chromosome:AGPv4:2:227512023:227515789:1 gene:Zm00001d007312 transcript:Zm00001d007312_T001 gene_biotype:protein_coding transcript_biotype:protein_coding description:Zm00001d007312	1	1				1889200		3586200				0	2	0		2737700				40			40
250	Zm00001d008236_P002	Zm00001d008236	Zm00001d008236_P002 pep chromosome:AGPv4:8:2198415:2206575:1 gene:Zm00001d008236 transcript:Zm00001d008236_T002 gene_biotype:protein_coding transcript_biotype:protein_coding description:Zm00001d008236	3	3	231270		230820		212510	254160				2	2	0	231045	233335		1.00991	0.922482				40			20
275	Zm00001d008646_P001	Lectin-like protein	Zm00001d008646_P001 pep chromosome:AGPv4:8:15709776:15717221:-1 gene:Zm00001d008646 transcript:Zm00001d008646_T001 gene_biotype:protein_coding transcript_biotype:protein_coding description:Lectin-like protein [Source:UniProtKB/TrEMBL;Acc:K7VAI9]	1	1	393290	633840	436930	1164300	1298500	594260				3	3	0	488020	1019020		2.08807	0.0805352				40			20
126	Zm00001d008796_P001	Zm00001d008796	Zm00001d008796_P001 pep chromosome:AGPv4:8:20664274:20665428:-1 gene:Zm00001d008796 transcript:Zm00001d008796_T001 gene_biotype:protein_coding transcript_biotype:protein_coding description:Zm00001d008796	1	1	443030	939340	2072100	797530	667390	534420				3	3	0	1151490	666447		0.578769	0.37654				40			20
296	Zm00001d009373_P001	Peroxidase	Zm00001d009373_P001 pep chromosome:AGPv4:8:60723769:60726263:1 gene:Zm00001d009373 transcript:Zm00001d009373_T001 gene_biotype:protein_coding transcript_biotype:protein_coding description:Peroxidase [Source:UniProtKB/TrEMBL;Acc:K7VCN5]	2	2					447470	490090				0	2	0		468780				40			40
307	Zm00001d009610_P006	Zm00001d009610	Zm00001d009610_P006 pep chromosome:AGPv4:8:72977318:72978340:-1 gene:Zm00001d009610 transcript:Zm00001d009610_T006 gene_biotype:protein_coding transcript_biotype:protein_coding description:Zm00001d009610	2	2		2822100		914980		1517200				1	2	0		1216090							40
321	Zm00001d009950_P006	Zm00001d009950	Zm00001d009950_P006 pep chromosome:AGPv4:8:91946789:91954000:1 gene:Zm00001d009950 transcript:Zm00001d009950_T006 gene_biotype:protein_coding transcript_biotype:protein_coding description:Zm00001d009950	6	1			600710	193680	298600	503890				1	3	0		332057							40
334	Zm00001d010494_P001	Zm00001d010494	Zm00001d010494_P001 pep chromosome:AGPv4:8:117945851:117946881:-1 gene:Zm00001d010494 transcript:Zm00001d010494_T001 gene_biotype:protein_coding transcript_biotype:protein_coding description:Zm00001d010494	1	1	2356400		1599300	1192700	2404800	489610				2	3	0	1977850	1362370		0.688814	0.485258				40			20
346	Zm00001d010870_P001	Glutathione S-transferase GST 15	Zm00001d010870_P001 pep chromosome:AGPv4:8:131542385:131544754:-1 gene:Zm00001d010870 transcript:Zm00001d010870_T001 gene_biotype:protein_coding transcript_biotype:protein_coding description:Glutathione S-transferase GST 15 [Source:UniProtKB/TrEMBL;Acc:Q9FQC4]	3	2	418720	523020	681600	1117800	949070	4237300				3	3	0	541113	2101390		3.88346	0.219165				40			20
379	Zm00001d011532_P003	Zm00001d011532	Zm00001d011532_P003 pep chromosome:AGPv4:8:153672079:153703021:1 gene:Zm00001d011532 transcript:Zm00001d011532_T003 gene_biotype:protein_coding transcript_biotype:protein_coding description:Zm00001d011532	1	1	134380				260880	195850				1	2	0		228365							40
383	Zm00001d011649_P001	Glycosyltransferase	Zm00001d011649_P001 pep chromosome:AGPv4:8:157447787:157449229:-1 gene:Zm00001d011649 transcript:Zm00001d011649_T001 gene_biotype:protein_coding transcript_biotype:protein_coding description:Glycosyltransferase [Source:UniProtKB/TrEMBL;Acc:B7ZZ56]	2	2				504820		648080				0	2	0		576450				40			40
410	Zm00001d012254_P002	Putative patellin family protein	Zm00001d012254_P002 pep chromosome:AGPv4:8:171064822:171067859:-1 gene:Zm00001d012254 transcript:Zm00001d012254_T002 gene_biotype:protein_coding transcript_biotype:protein_coding description:Putative patellin family protein [Source:UniProtKB/TrEMBL;Acc:K7V6Z1]	12	2		483590			418830	388670				1	2	0		403750							40
476	Zm00001d013693_P001	Zm00001d013693	Zm00001d013693_P001 pep chromosome:AGPv4:5:17669086:17669866:1 gene:Zm00001d013693 transcript:Zm00001d013693_T001 gene_biotype:protein_coding transcript_biotype:protein_coding description:Zm00001d013693	2	2			1952100	6960100	5970800	14723000				1	3	0		9.21797e+06							40
483	Zm00001d013865_P003	Zm00001d013865	Zm00001d013865_P003 pep chromosome:AGPv4:5:23269897:23273930:-1 gene:Zm00001d013865 transcript:Zm00001d013865_T003 gene_biotype:protein_coding transcript_biotype:protein_coding description:Zm00001d013865	1	1	585300		1174100		1410600	1107800				2	2	0	879700	1259200		1.4314	0.370298				40			20
488	Zm00001d014001_P001	Zm00001d014001	Zm00001d014001_P001 pep chromosome:AGPv4:5:28204196:28209403:-1 gene:Zm00001d014001 transcript:Zm00001d014001_T001 gene_biotype:protein_coding transcript_biotype:protein_coding description:Zm00001d014001	1	1	156150	183870		453020	466190					2	2	0	170010	459605		2.7034	0.00279585	+			40			20
39	Zm00001d014019_P003	Zm00001d014019	Zm00001d014019_P003 pep chromosome:AGPv4:5:28906501:28908251:1 gene:Zm00001d014019 transcript:Zm00001d014019_T003 gene_biotype:protein_coding transcript_biotype:protein_coding description:Zm00001d014019	1	1	207470	203150	324670		261790	264120				3	2	0	245097	262955		1.07286	0.751194				40			20
490	Zm00001d014058_P011	Zm00001d014058	Zm00001d014058_P011 pep chromosome:AGPv4:5:30937947:30940580:1 gene:Zm00001d014058 transcript:Zm00001d014058_T011 gene_biotype:protein_coding transcript_biotype:protein_coding description:Zm00001d014058	2	2	522170	2153500	2766600	1391700	1750400	2963400				3	3	0	1814090	2.03517e+06		1.12187	0.801132				40			20
504	Zm00001d014524_P005	Zm00001d014524	Zm00001d014524_P005 pep chromosome:AGPv4:5:51589533:51597432:-1 gene:Zm00001d014524 transcript:Zm00001d014524_T005 gene_biotype:protein_coding transcript_biotype:protein_coding description:Zm00001d014524	1	1	1389000	513030	992200	382500	632940	863310				3	3	0	964743	626250		0.649136	0.306221				40			20
530	Zm00001d015251_P001	Eukaryotic initiation factor 4A	Zm00001d015251_P001 pep chromosome:AGPv4:5:81360857:81365974:1 gene:Zm00001d015251 transcript:Zm00001d015251_T001 gene_biotype:protein_coding transcript_biotype:protein_coding description:Eukaryotic initiation factor 4A [Source:UniProtKB/TrEMBL;Acc:B4FBK3]	7	1				424270	373790					0	2	0		399030				40			40
541	Zm00001d015618_P001	Cinnamyl alcohol dehydrogenase	Zm00001d015618_P001 pep chromosome:AGPv4:5:101493553:101498009:-1 gene:Zm00001d015618 transcript:Zm00001d015618_T001 gene_biotype:protein_coding transcript_biotype:protein_coding description:Cinnamyl alcohol dehydrogenase [Source:UniProtKB/TrEMBL;Acc:B6U7D8]	2	2				2615900		564670				0	2	0		1590285				40			40
564	Zm00001d016479_P001	Zm00001d016479	Zm00001d016479_P001 pep chromosome:AGPv4:5:164246013:164266550:1 gene:Zm00001d016479 transcript:Zm00001d016479_T001 gene_biotype:protein_coding transcript_biotype:protein_coding description:Zm00001d016479	2	2		117250		170400	205870	253960				1	3	0		210077							40
569	Zm00001d016619_P002	Cytochrome b-c1 complex subunit Rieske, mitochondrial	Zm00001d016619_P002 pep chromosome:AGPv4:5:170323329:170326629:1 gene:Zm00001d016619 transcript:Zm00001d016619_T002 gene_biotype:protein_coding transcript_biotype:protein_coding description:Cytochrome b-c1 complex subunit Rieske, mitochondrial [Source:UniProtKB/TrEMBL;Acc:B4F892]	3	1				510370	435880					0	2	0		473125				40			40
578	Zm00001d016822_P010	Zm00001d016822	Zm00001d016822_P010 pep chromosome:AGPv4:5:177260145:177285861:1 gene:Zm00001d016822 transcript:Zm00001d016822_T010 gene_biotype:protein_coding transcript_biotype:protein_coding description:Zm00001d016822	1	1	575720	207860	419860	216230	155590	525210				3	3	0	401147	299010		0.745388	0.549369				40			20
607	Zm00001d017707_P002	Zm00001d017707	Zm00001d017707_P002 pep chromosome:AGPv4:5:204745661:204751145:1 gene:Zm00001d017707 transcript:Zm00001d017707_T002 gene_biotype:protein_coding transcript_biotype:protein_coding description:Zm00001d017707	2	2				369030	558940					0	2	0		463985				40			40
608	Zm00001d017756_P001	Zm00001d017756	Zm00001d017756_P001 pep chromosome:AGPv4:5:206004272:206007539:-1 gene:Zm00001d017756 transcript:Zm00001d017756_T001 gene_biotype:protein_coding transcript_biotype:protein_coding description:Zm00001d017756	2	2		577050	474530	716370	701760	748100				2	3	0	525790	722077		1.37332	0.0186101				40			20
617	Zm00001d018147_P003	Zm00001d018147	Zm00001d018147_P003 pep chromosome:AGPv4:5:215514680:215519451:1 gene:Zm00001d018147 transcript:Zm00001d018147_T003 gene_biotype:protein_coding transcript_biotype:protein_coding description:Zm00001d018147	2	2			428230	1633400	3005100	3187000				1	3	0		2608500							40
622	Zm00001d018349_P001	Zm00001d018349	Zm00001d018349_P001 pep chromosome:AGPv4:5:219001909:219011492:1 gene:Zm00001d018349 transcript:Zm00001d018349_T001 gene_biotype:protein_coding transcript_biotype:protein_coding description:Zm00001d018349	2	2	36796		336140	525850	532020					2	2	0	186468	528935		2.8366	0.149412				40			20
633	Zm00001d018542_P002	Zm00001d018542	Zm00001d018542_P002 pep chromosome:AGPv4:5:222667426:222670492:1 gene:Zm00001d018542 transcript:Zm00001d018542_T002 gene_biotype:protein_coding transcript_biotype:protein_coding description:Zm00001d018542	4	3	2744200		2504200	1385100	745930	2514900				2	3	0	2624200	1.54864e+06		0.590139	0.208616				40			20
241	Zm00001d018694_P006	Zm00001d018694	Zm00001d018694_P006 pep chromosome:AGPv4:7:2689924:2694139:-1 gene:Zm00001d018694 transcript:Zm00001d018694_T006 gene_biotype:protein_coding transcript_biotype:protein_coding description:Zm00001d018694	3	3	486520		1313900	1100100	1820900	2442300				2	3	0	900210	1.78777e+06		1.98594	0.228327				40			20
643	Zm00001d018859_P022	Zm00001d018859	Zm00001d018859_P022 pep chromosome:AGPv4:7:7532077:7554802:-1 gene:Zm00001d018859 transcript:Zm00001d018859_T022 gene_biotype:protein_coding transcript_biotype:protein_coding description:Zm00001d018859	5	5		183550	231510		351000	364740				2	2	0	207530	357870		1.72443	0.026443				40			20
651	Zm00001d018981_P002	Zm00001d018981	Zm00001d018981_P002 pep chromosome:AGPv4:7:11773227:11774574:1 gene:Zm00001d018981 transcript:Zm00001d018981_T002 gene_biotype:protein_coding transcript_biotype:protein_coding description:Zm00001d018981	3	3					743850	488720				0	2	0		616285				40			40
658	Zm00001d019221_P001	Zm00001d019221	Zm00001d019221_P001 pep chromosome:AGPv4:7:22479858:22482105:1 gene:Zm00001d019221 transcript:Zm00001d019221_T001 gene_biotype:protein_coding transcript_biotype:protein_coding description:Zm00001d019221	2	2				244240		390820				0	2	0		317530				40			40
661	Zm00001d019312_P002	Dirigent protein	Zm00001d019312_P002 pep chromosome:AGPv4:7:27241852:27243532:-1 gene:Zm00001d019312 transcript:Zm00001d019312_T002 gene_biotype:protein_coding transcript_biotype:protein_coding description:Dirigent protein [Source:UniProtKB/TrEMBL;Acc:B7ZZ04]	2	2	3718300		2566100	1153200	2328200	2081800				2	3	0	3142200	1854400		0.59016	0.133775				40			20
676	Zm00001d020003_P002	Zm00001d020003	Zm00001d020003_P002 pep chromosome:AGPv4:7:84902462:84905264:1 gene:Zm00001d020003 transcript:Zm00001d020003_T002 gene_biotype:protein_coding transcript_biotype:protein_coding description:Zm00001d020003	2	2			567900	567960		669240				1	2	0		618600							40
680	Zm00001d020177_P001	Zm00001d020177	Zm00001d020177_P001 pep chromosome:AGPv4:7:97680746:97682402:1 gene:Zm00001d020177 transcript:Zm00001d020177_T001 gene_biotype:protein_coding transcript_biotype:protein_coding description:Zm00001d020177	1	1	333610	324380	247740		597490	142680				3	2	0	301910	370085		1.22581	0.720019				40			20
684	Zm00001d020236_P001	Zm00001d020236	Zm00001d020236_P001 pep chromosome:AGPv4:7:101645190:101646950:-1 gene:Zm00001d020236 transcript:Zm00001d020236_T001 gene_biotype:protein_coding transcript_biotype:protein_coding description:Zm00001d020236	1	1					558790	760190				0	2	0		659490				40			40
685	Zm00001d020339_P001	Zm00001d020339	Zm00001d020339_P001 pep chromosome:AGPv4:7:107406057:107408465:1 gene:Zm00001d020339 transcript:Zm00001d020339_T001 gene_biotype:protein_coding transcript_biotype:protein_coding description:Zm00001d020339	2	2			691040	774170	1033700					1	2	0		903935							40
691	Zm00001d020636_P004	Zm00001d020636	Zm00001d020636_P004 pep chromosome:AGPv4:7:125837893:125842596:1 gene:Zm00001d020636 transcript:Zm00001d020636_T004 gene_biotype:protein_coding transcript_biotype:protein_coding description:Zm00001d020636	2	2				9983100	11074000	5809500				0	3	0		8.95553e+06				40			40
696	Zm00001d020827_P001	Zm00001d020827	Zm00001d020827_P001 pep chromosome:AGPv4:7:134001581:134006410:-1 gene:Zm00001d020827 transcript:Zm00001d020827_T001 gene_biotype:protein_coding transcript_biotype:protein_coding description:Zm00001d020827	4	1	260100	355120	298750	248530	392490	244710				3	3	0	304657	295243		0.969102	0.874479				40			20
718	Zm00001d021806_P002	Zm00001d021806	Zm00001d021806_P002 pep chromosome:AGPv4:7:163323926:163338892:-1 gene:Zm00001d021806 transcript:Zm00001d021806_T002 gene_biotype:protein_coding transcript_biotype:protein_coding description:Zm00001d021806	3	3		55982	128590	45706	46522	43333				2	3	0	92286	45187		0.489641	0.18046				40			20
719	Zm00001d021846_P010	Zm00001d021846	Zm00001d021846_P010 pep chromosome:AGPv4:7:164385319:164410635:-1 gene:Zm00001d021846 transcript:Zm00001d021846_T010 gene_biotype:protein_coding transcript_biotype:protein_coding description:Zm00001d021846	2	2		428220			624120	420850				1	2	0		522485							40
739	Zm00001d022456_P002	Peroxidase	Zm00001d022456_P002 pep chromosome:AGPv4:7:178096710:178098298:-1 gene:Zm00001d022456 transcript:Zm00001d022456_T002 gene_biotype:protein_coding transcript_biotype:protein_coding description:Peroxidase [Source:UniProtKB/TrEMBL;Acc:C4J6E4]	2	1					8236300	7192700				0	2	0		7714500				40			40
747	Zm00001d022560_P011	Lon protease homolog, mitochondrial	Zm00001d022560_P011 pep chromosome:AGPv4:7:180055271:180064658:1 gene:Zm00001d022560 transcript:Zm00001d022560_T011 gene_biotype:protein_coding transcript_biotype:protein_coding description:Lon protease homolog, mitochondrial [Source:UniProtKB/TrEMBL;Acc:A0A1D6IP30]	2	2		273850		413390	686800	255320				1	3	0		451837							40
750	Zm00001d023243_P007	Zm00001d023243	Zm00001d023243_P007 pep chromosome:AGPv4:10:1295397:1301377:-1 gene:Zm00001d023243 transcript:Zm00001d023243_T007 gene_biotype:protein_coding transcript_biotype:protein_coding description:Zm00001d023243	2	1				548720	1524700	1790800				0	3	0		1.28807e+06				40			40
751	Zm00001d023371_P001	Surfactant protein B containing protein	Zm00001d023371_P001 pep chromosome:AGPv4:10:4190680:4193349:-1 gene:Zm00001d023371 transcript:Zm00001d023371_T001 gene_biotype:protein_coding transcript_biotype:protein_coding description:Surfactant protein B containing protein [Source:UniProtKB/TrEMBL;Acc:B4FVJ2]	2	2				660530	868110					0	2	0		764320				40			40
752	Zm00001d023376_P002	Zm00001d023376	Zm00001d023376_P002 pep chromosome:AGPv4:10:4272268:4274843:-1 gene:Zm00001d023376 transcript:Zm00001d023376_T002 gene_biotype:protein_coding transcript_biotype:protein_coding description:Zm00001d023376	2	2		889550	1379300	499470	1043300	3558700				2	3	0	1134425	1700490		1.49899	0.676689				40			20
754	Zm00001d023423_P001	Zm00001d023423	Zm00001d023423_P001 pep chromosome:AGPv4:10:5173804:5179199:-1 gene:Zm00001d023423 transcript:Zm00001d023423_T001 gene_biotype:protein_coding transcript_biotype:protein_coding description:Zm00001d023423	2	1		2324000	1965700	2645800	1996100	2448500				2	3	0	2144850	2.36347e+06		1.10193	0.494563				40			20
755	Zm00001d023429_P001	Diaminopimelate decarboxylase	Zm00001d023429_P001 pep chromosome:AGPv4:10:5402577:5411941:1 gene:Zm00001d023429 transcript:Zm00001d023429_T001 gene_biotype:protein_coding transcript_biotype:protein_coding description:Diaminopimelate decarboxylase [Source:UniProtKB/TrEMBL;Acc:B4FT32]	2	1				474240		470790				0	2	0		472515				40			40
757	Zm00001d023640_P007	Zm00001d023640	Zm00001d023640_P007 pep chromosome:AGPv4:10:13317611:13328375:-1 gene:Zm00001d023640 transcript:Zm00001d023640_T007 gene_biotype:protein_coding transcript_biotype:protein_coding description:Zm00001d023640	1	1	381970		702870	435820		445120				2	2	0	542420	440470		0.812046	0.590313				40			20
768	Zm00001d024158_P007	Zm00001d024158	Zm00001d024158_P007 pep chromosome:AGPv4:10:51121130:51131225:-1 gene:Zm00001d024158 transcript:Zm00001d024158_T007 gene_biotype:protein_coding transcript_biotype:protein_coding description:Zm00001d024158	1	1			621300	1300500	1046100					1	2	0		1173300							40
769	Zm00001d024210_P001	(S)-beta-macrocarpene synthase	Zm00001d024210_P001 pep chromosome:AGPv4:10:56611720:56614911:-1 gene:Zm00001d024210 transcript:Zm00001d024210_T001 gene_biotype:protein_coding transcript_biotype:protein_coding gene_symbol:TPS11 description:(S)-beta-macrocarpene synthase [Source:UniProtKB/Swiss-Prot;Acc:Q1EG72]	1	1				375830	268210	374090				0	3	0		339377				40			40
775	Zm00001d024281_P001	Polyamine oxidase	Zm00001d024281_P001 pep chromosome:AGPv4:10:61486928:61491037:-1 gene:Zm00001d024281 transcript:Zm00001d024281_T001 gene_biotype:protein_coding transcript_biotype:protein_coding description:Polyamine oxidase [Source:UniProtKB/TrEMBL;Acc:K7TH00]	1	1			480680	652560	650420	665040				1	3	0		656007							40
778	Zm00001d024471_P002	Zm00001d024471	Zm00001d024471_P002 pep chromosome:AGPv4:10:72426712:72427733:-1 gene:Zm00001d024471 transcript:Zm00001d024471_T002 gene_biotype:protein_coding transcript_biotype:protein_coding description:Zm00001d024471	2	2				3029500		12358000				0	2	0		7693750				40			40
782	Zm00001d024573_P001	Prefoldin subunit 2	Zm00001d024573_P001 pep chromosome:AGPv4:10:78798884:78799324:-1 gene:Zm00001d024573 transcript:Zm00001d024573_T001 gene_biotype:protein_coding transcript_biotype:protein_coding description:Prefoldin subunit 2 [Source:UniProtKB/TrEMBL;Acc:B6TB46]	4	4					818270	599250				0	2	0		708760				40			40
131	Zm00001d024933_P005	Transmembrane protein 115	Zm00001d024933_P005 pep chromosome:AGPv4:10:95590058:95593393:1 gene:Zm00001d024933 transcript:Zm00001d024933_T005 gene_biotype:protein_coding transcript_biotype:protein_coding description:Transmembrane protein 115 [Source:UniProtKB/TrEMBL;Acc:B4FAA8]	1	1				1193200	1636400					0	2	0		1414800				40			40
794	Zm00001d025015_P001	Glucose-6-phosphate 1-dehydrogenase	Zm00001d025015_P001 pep chromosome:AGPv4:10:99806303:99812701:1 gene:Zm00001d025015 transcript:Zm00001d025015_T001 gene_biotype:protein_coding transcript_biotype:protein_coding description:Glucose-6-phosphate 1-dehydrogenase [Source:UniProtKB/TrEMBL;Acc:A0A1D6J424]	1	1		225440	333210	221290		561550				2	2	0	279325	391420		1.40131	0.594085				40			20
812	Zm00001d025777_P010	Zm00001d025777	Zm00001d025777_P010 pep chromosome:AGPv4:10:129239650:129245243:-1 gene:Zm00001d025777 transcript:Zm00001d025777_T010 gene_biotype:protein_coding transcript_biotype:protein_coding description:Zm00001d025777	2	2				216620		309150				0	2	0		262885				40			40
84	Zm00001d025981_P005	Zm00001d025981	Zm00001d025981_P005 pep chromosome:AGPv4:10:135279807:135291483:1 gene:Zm00001d025981 transcript:Zm00001d025981_T005 gene_biotype:protein_coding transcript_biotype:protein_coding description:Zm00001d025981	2	2	263540	534820	346770		476180	459530				3	2	0	381710	467855		1.22568	0.467345				40			20
816	Zm00001d026139_P003	Zm00001d026139	Zm00001d026139_P003 pep chromosome:AGPv4:10:139500543:139503204:1 gene:Zm00001d026139 transcript:Zm00001d026139_T003 gene_biotype:protein_coding transcript_biotype:protein_coding description:Zm00001d026139	1	1				3312000		503720				0	2	0		1907860				40			40
823	Zm00001d026396_P001	Zm00001d026396	Zm00001d026396_P001 pep chromosome:AGPv4:10:145140791:145148850:-1 gene:Zm00001d026396 transcript:Zm00001d026396_T001 gene_biotype:protein_coding transcript_biotype:protein_coding description:Zm00001d026396	1	1		147030	287790		322410	439100				2	2	0	217410	380755		1.75132	0.215888				40			20
53	Zm00001d026517_P005	Zm00001d026517	Zm00001d026517_P005 pep chromosome:AGPv4:10:147469332:147474111:1 gene:Zm00001d026517 transcript:Zm00001d026517_T005 gene_biotype:protein_coding transcript_biotype:protein_coding description:Zm00001d026517	1	1	489350	1695700	1433200	1078000	1077000	857720				3	3	0	1.20608e+06	1004240		0.832646	0.61764				40			20
48	Zm00001d026578_P002	60S acidic ribosomal protein P2A	Zm00001d026578_P002 pep chromosome:AGPv4:10:148267758:148269932:-1 gene:Zm00001d026578 transcript:Zm00001d026578_T002 gene_biotype:protein_coding transcript_biotype:protein_coding description:60S acidic ribosomal protein P2A [Source:UniProtKB/TrEMBL;Acc:B4FVI4]	1	1		7711200	17667000	10235000		12515000				2	2	0	12689100	11375000		0.896439	0.820983				40			20
833	Zm00001d027278_P004	Zm00001d027278	Zm00001d027278_P004 pep chromosome:AGPv4:1:1492490:1524808:1 gene:Zm00001d027278 transcript:Zm00001d027278_T004 gene_biotype:protein_coding transcript_biotype:protein_coding description:Zm00001d027278	2	2	117600		47062	67999		95754				2	2	0	82331	81876.5		0.99448	0.991521				40			20
836	Zm00001d027342_P002	Mitochondrial import inner membrane translocase subunit Tim9	Zm00001d027342_P002 pep chromosome:AGPv4:1:3292884:3294726:-1 gene:Zm00001d027342 transcript:Zm00001d027342_T002 gene_biotype:protein_coding transcript_biotype:protein_coding description:Mitochondrial import inner membrane translocase subunit Tim9 [Source:UniProtKB/TrEMBL;Acc:B4FU14]	1	1					3351200	2812900				0	2	0		3082050				40			40
848	Zm00001d027667_P014	Citrate transporter family protein	Zm00001d027667_P014 pep chromosome:AGPv4:1:10614740:10618369:-1 gene:Zm00001d027667 transcript:Zm00001d027667_T014 gene_biotype:protein_coding transcript_biotype:protein_coding description:Citrate transporter family protein [Source:UniProtKB/TrEMBL;Acc:B6U1B5]	2	2				354600	443520	625370				0	3	0		474497				40			40
853	Zm00001d027732_P001	Zm00001d027732	Zm00001d027732_P001 pep chromosome:AGPv4:1:12364471:12371991:-1 gene:Zm00001d027732 transcript:Zm00001d027732_T001 gene_biotype:protein_coding transcript_biotype:protein_coding description:Zm00001d027732	1	1				889910	1085800	1000700				0	3	0		992137				40			40
862	Zm00001d028183_P001	T-complex protein 1 subunit gamma	Zm00001d028183_P001 pep chromosome:AGPv4:1:25725534:25732327:-1 gene:Zm00001d028183 transcript:Zm00001d028183_T001 gene_biotype:protein_coding transcript_biotype:protein_coding description:T-complex protein 1 subunit gamma [Source:UniProtKB/TrEMBL;Acc:A0A1D6JSN1]	5	5	888200	912400	1470000	865360	2054600	3268500				3	3	0	1090200	2062820		1.89215	0.24771				40			20
880	Zm00001d028557_P001	Zm00001d028557	Zm00001d028557_P001 pep chromosome:AGPv4:1:39085728:39086204:1 gene:Zm00001d028557 transcript:Zm00001d028557_T001 gene_biotype:protein_coding transcript_biotype:protein_coding description:Zm00001d028557	2	1		1059600	1467600	1752200	2650500	3304300				2	3	0	1263600	2569000		2.03308	0.117985				40			20
891	Zm00001d028695_P005	Zm00001d028695	Zm00001d028695_P005 pep chromosome:AGPv4:1:43356242:43359293:1 gene:Zm00001d028695 transcript:Zm00001d028695_T005 gene_biotype:protein_coding transcript_biotype:protein_coding description:Zm00001d028695	2	2				5328000	3246800	2653700				0	3	0		3.74283e+06				40			40
910	Zm00001d029087_P002	Sucrose synthase	Zm00001d029087_P002 pep chromosome:AGPv4:1:57457546:57464810:-1 gene:Zm00001d029087 transcript:Zm00001d029087_T002 gene_biotype:protein_coding transcript_biotype:protein_coding description:Sucrose synthase [Source:UniProtKB/TrEMBL;Acc:A0A1D6K2D7]	3	2				507700	549900	74134				0	3	0		377245				40			40
918	Zm00001d029455_P001	Zm00001d029455	Zm00001d029455_P001 pep chromosome:AGPv4:1:71518886:71523950:1 gene:Zm00001d029455 transcript:Zm00001d029455_T001 gene_biotype:protein_coding transcript_biotype:protein_coding description:Zm00001d029455	1	1		488160		401950	553260	658590				1	3	0		537933							40
928	Zm00001d029762_P001	Hexose transporter	Zm00001d029762_P001 pep chromosome:AGPv4:1:86130014:86134500:1 gene:Zm00001d029762 transcript:Zm00001d029762_T001 gene_biotype:protein_coding transcript_biotype:protein_coding description:Hexose transporter [Source:UniProtKB/TrEMBL;Acc:B6U6U2]	2	2					2868400	968110				0	2	0		1918255				40			40
929	Zm00001d029776_P001	Carboxypeptidase	Zm00001d029776_P001 pep chromosome:AGPv4:1:86460138:86462888:-1 gene:Zm00001d029776 transcript:Zm00001d029776_T001 gene_biotype:protein_coding transcript_biotype:protein_coding description:Carboxypeptidase [Source:UniProtKB/TrEMBL;Acc:A0A1D6K7R1]	3	3	1427600	1989500	1795400	1231900		1206400				3	2	0	1737500	1219150		0.701669	0.0929655				40			20
931	Zm00001d029965_P001	Zm00001d029965	Zm00001d029965_P001 pep chromosome:AGPv4:1:96701518:96704228:1 gene:Zm00001d029965 transcript:Zm00001d029965_T001 gene_biotype:protein_coding transcript_biotype:protein_coding description:Zm00001d029965	3	2	1080200	1271100	1447100		2362800	3022300				3	2	0	1.26613e+06	2692550		2.12659	0.0148061	+			40			20
938	Zm00001d030345_P001	Zm00001d030345	Zm00001d030345_P001 pep chromosome:AGPv4:1:123930193:123931383:-1 gene:Zm00001d030345 transcript:Zm00001d030345_T001 gene_biotype:protein_coding transcript_biotype:protein_coding description:Zm00001d030345	1	1		193060		894410	1287700					1	2	0		1091055							40
949	Zm00001d031013_P007	Methylcrotonoyl-CoA carboxylase subunit alpha	Zm00001d031013_P007 pep chromosome:AGPv4:1:173397068:173402656:1 gene:Zm00001d031013 transcript:Zm00001d031013_T007 gene_biotype:protein_coding transcript_biotype:protein_coding description:Methylcrotonoyl-CoA carboxylase subunit alpha [Source:UniProtKB/TrEMBL;Acc:B6SKB7]	1	1	516780	818080			1718100	365540				2	2	0	667430	1041820		1.56094	0.643077				40			20
978	Zm00001d031817_P005	Zm00001d031817	Zm00001d031817_P005 pep chromosome:AGPv4:1:202884656:202896386:1 gene:Zm00001d031817 transcript:Zm00001d031817_T005 gene_biotype:protein_coding transcript_biotype:protein_coding description:Zm00001d031817	2	2				514800	486380	1471800				0	3	0		824327				40			40
420	Zm00001d031939_P002	Zm00001d031939	Zm00001d031939_P002 pep chromosome:AGPv4:1:207515574:207517489:-1 gene:Zm00001d031939 transcript:Zm00001d031939_T002 gene_biotype:protein_coding transcript_biotype:protein_coding description:Zm00001d031939	1	1				11488000	8939100	7725800				0	3	0		9384300				40			40
1001	Zm00001d032527_P001	Zm00001d032527	Zm00001d032527_P001 pep chromosome:AGPv4:1:229515984:229517919:-1 gene:Zm00001d032527 transcript:Zm00001d032527_T001 gene_biotype:protein_coding transcript_biotype:protein_coding description:Zm00001d032527	2	2					451730	552190				0	2	0		501960				40			40
1003	Zm00001d032624_P001	Zm00001d032624	Zm00001d032624_P001 pep chromosome:AGPv4:1:232380517:232381098:1 gene:Zm00001d032624 transcript:Zm00001d032624_T001 gene_biotype:protein_coding transcript_biotype:protein_coding description:Zm00001d032624	1	1	2729700	1206300	1220000	1037300		1542700				3	2	0	1.71867e+06	1290000		0.750582	0.572799				40			20
1017	Zm00001d033420_P002	Zm00001d033420	Zm00001d033420_P002 pep chromosome:AGPv4:1:262569037:262571326:1 gene:Zm00001d033420 transcript:Zm00001d033420_T002 gene_biotype:protein_coding transcript_biotype:protein_coding description:Zm00001d033420	1	1		304760	353150	580030	429430	484980				2	3	0	328955	498147		1.51433	0.0656116				40			20
1023	Zm00001d033559_P001	Zm00001d033559	Zm00001d033559_P001 pep chromosome:AGPv4:1:267205433:267207720:1 gene:Zm00001d033559 transcript:Zm00001d033559_T001 gene_biotype:protein_coding transcript_biotype:protein_coding description:Zm00001d033559	2	2			3416700	576990		542280				1	2	0		559635							40
1024	Zm00001d033596_P001	Proteasome subunit beta type	Zm00001d033596_P001 pep chromosome:AGPv4:1:268074541:268077881:-1 gene:Zm00001d033596 transcript:Zm00001d033596_T001 gene_biotype:protein_coding transcript_biotype:protein_coding description:Proteasome subunit beta type [Source:UniProtKB/TrEMBL;Acc:C0PFF5]	4	2			439190	1840100	796700					1	2	0		1318400							40
447	Zm00001d034492_P017	Vacuolar protein sorting-associated protein 35	Zm00001d034492_P017 pep chromosome:AGPv4:1:294591000:294613794:1 gene:Zm00001d034492 transcript:Zm00001d034492_T017 gene_biotype:protein_coding transcript_biotype:protein_coding description:Vacuolar protein sorting-associated protein 35 [Source:UniProtKB/TrEMBL;Acc:A0A1D6L800]	1	1				671800	882370	642520				0	3	0		732230				40			40
1064	Zm00001d034733_P003	Zm00001d034733	Zm00001d034733_P003 pep chromosome:AGPv4:1:300954199:300960899:-1 gene:Zm00001d034733 transcript:Zm00001d034733_T003 gene_biotype:protein_coding transcript_biotype:protein_coding description:Zm00001d034733	4	4		3260900	449430	856800		890220				2	2	0	1855165	873510		0.470853	0.557273				40			20
1071	Zm00001d034859_P001	Zm00001d034859	Zm00001d034859_P001 pep chromosome:AGPv4:1:303989634:303999266:1 gene:Zm00001d034859 transcript:Zm00001d034859_T001 gene_biotype:protein_coding transcript_biotype:protein_coding description:Zm00001d034859	3	3	590220		966990		965710	1278500				2	2	0	778605	1122105		1.44117	0.295729				40			20
1083	Zm00001d035157_P002	Zm00001d035157	Zm00001d035157_P002 pep chromosome:AGPv4:6:7246881:7250878:1 gene:Zm00001d035157 transcript:Zm00001d035157_T002 gene_biotype:protein_coding transcript_biotype:protein_coding description:Zm00001d035157	1	1		662400	1217800	740560	1110600	688800				2	3	0	940100	846653		0.900599	0.751052				40			20
1088	Zm00001d035597_P001	Legumin-like protein	Zm00001d035597_P001 pep chromosome:AGPv4:6:35983967:35985927:1 gene:Zm00001d035597 transcript:Zm00001d035597_T001 gene_biotype:protein_coding transcript_biotype:protein_coding description:Legumin-like protein [Source:UniProtKB/TrEMBL;Acc:Q84TL6]	3	3		780300	2175300	135380	414590	347110				2	3	0	1477800	299027		0.202346	0.113098				40			20
508	Zm00001d036442_P004	Peptidyl-prolyl cis-trans isomerase	Zm00001d036442_P004 pep chromosome:AGPv4:6:88733566:88736279:-1 gene:Zm00001d036442 transcript:Zm00001d036442_T004 gene_biotype:protein_coding transcript_biotype:protein_coding description:Peptidyl-prolyl cis-trans isomerase [Source:UniProtKB/TrEMBL;Acc:A0A1D6LN76]	4	2		4173400	4647100	10226000	8723600	3699200				2	3	0	4410250	7549600		1.71183	0.306591				40			20
626	Zm00001d037481_P005	Zm00001d037481	Zm00001d037481_P005 pep chromosome:AGPv4:6:126744537:126750718:1 gene:Zm00001d037481 transcript:Zm00001d037481_T005 gene_biotype:protein_coding transcript_biotype:protein_coding description:Zm00001d037481	2	2	6694100	1682800	1741500	2043300	1803500	1933000				3	3	0	3372800	1926600		0.571217	0.433365				40			20
1139	Zm00001d037538_P007	Zm00001d037538	Zm00001d037538_P007 pep chromosome:AGPv4:6:128640275:128647757:-1 gene:Zm00001d037538 transcript:Zm00001d037538_T007 gene_biotype:protein_coding transcript_biotype:protein_coding description:Zm00001d037538	2	2					1382600	1022500				0	2	0		1202550				40			40
1159	Zm00001d037877_P015	Elongation factor 1-alpha	Zm00001d037877_P015 pep chromosome:AGPv4:6:140803904:140806770:-1 gene:Zm00001d037877 transcript:Zm00001d037877_T015 gene_biotype:protein_coding transcript_biotype:protein_coding description:Elongation factor 1-alpha [Source:UniProtKB/TrEMBL;Acc:A0A1D6M1I0]	3	0					1821500	2298600				0	2	0		2060050				40			40
1162	Zm00001d037929_P002	Zm00001d037929	Zm00001d037929_P002 pep chromosome:AGPv4:6:142399394:142401680:-1 gene:Zm00001d037929 transcript:Zm00001d037929_T002 gene_biotype:protein_coding transcript_biotype:protein_coding description:Zm00001d037929	6	1	1547400	2916900	2102400	2146100	1469400	2275800				3	3	0	2188900	1.96377e+06		0.897148	0.656778				40			20
1164	Zm00001d038016_P001	Zm00001d038016	Zm00001d038016_P001 pep chromosome:AGPv4:6:145258369:145259274:-1 gene:Zm00001d038016 transcript:Zm00001d038016_T001 gene_biotype:protein_coding transcript_biotype:protein_coding description:Zm00001d038016	1	1				294040		559900				0	2	0		426970				40			40
1173	Zm00001d038334_P001	Zm00001d038334	Zm00001d038334_P001 pep chromosome:AGPv4:6:154787169:154790440:-1 gene:Zm00001d038334 transcript:Zm00001d038334_T001 gene_biotype:protein_coding transcript_biotype:protein_coding description:Zm00001d038334	1	1				776550		689910				0	2	0		733230				40			40
906	Zm00001d038522_P001	Zm00001d038522	Zm00001d038522_P001 pep chromosome:AGPv4:6:159140146:159145958:-1 gene:Zm00001d038522 transcript:Zm00001d038522_T001 gene_biotype:protein_coding transcript_biotype:protein_coding description:Zm00001d038522	1	1	400680	657070	578570	1269600	1933300					3	2	0	545440	1601450		2.93607	0.0285721	+			40			20
1182	Zm00001d038616_P001	Zm00001d038616	Zm00001d038616_P001 pep chromosome:AGPv4:6:160984295:160985107:1 gene:Zm00001d038616 transcript:Zm00001d038616_T001 gene_biotype:protein_coding transcript_biotype:protein_coding description:Zm00001d038616	2	2		1546600		511990	1303400	1034100				1	3	0		949830							40
1184	Zm00001d038648_P001	Zm00001d038648	Zm00001d038648_P001 pep chromosome:AGPv4:6:161702211:161706735:1 gene:Zm00001d038648 transcript:Zm00001d038648_T001 gene_biotype:protein_coding transcript_biotype:protein_coding description:Zm00001d038648	1	1			230250		172380	1010400				1	2	0		591390							40
341	Zm00001d038709_P005	Zm00001d038709	Zm00001d038709_P005 pep chromosome:AGPv4:6:163107175:163109504:1 gene:Zm00001d038709 transcript:Zm00001d038709_T005 gene_biotype:protein_coding transcript_biotype:protein_coding description:Zm00001d038709	3	3		4300400	8166800	2976700	529540	10198000				2	3	0	6233600	4568080		0.732816	0.706103				40			20
1201	Zm00001d039031_P001	Zm00001d039031	Zm00001d039031_P001 pep chromosome:AGPv4:6:168922998:168923408:-1 gene:Zm00001d039031 transcript:Zm00001d039031_T001 gene_biotype:protein_coding transcript_biotype:protein_coding description:Zm00001d039031	1	1	13004000		18929000		12748000	14559000				2	2	0	15966500	13653500		0.855134	0.53311				40			20
1208	Zm00001d039169_P001	Zm00001d039169	Zm00001d039169_P001 pep chromosome:AGPv4:6:171663438:171664675:-1 gene:Zm00001d039169 transcript:Zm00001d039169_T001 gene_biotype:protein_coding transcript_biotype:protein_coding description:Zm00001d039169	4	4				243950		1354500				0	2	0		799225				40			40
1223	Zm00001d039566_P001	Zm00001d039566	Zm00001d039566_P001 pep chromosome:AGPv4:3:8104720:8105217:1 gene:Zm00001d039566 transcript:Zm00001d039566_T001 gene_biotype:protein_coding transcript_biotype:protein_coding description:Zm00001d039566	1	1					1312200	1377600				0	2	0		1344900				40			40
1235	Zm00001d039916_P005	Zm00001d039916	Zm00001d039916_P005 pep chromosome:AGPv4:3:19335976:19338721:1 gene:Zm00001d039916 transcript:Zm00001d039916_T005 gene_biotype:protein_coding transcript_biotype:protein_coding description:Zm00001d039916	1	1	2405600				5611300	4709300				1	2	0		5160300							40
1237	Zm00001d040084_P001	Fructose-bisphosphate aldolase	Zm00001d040084_P001 pep chromosome:AGPv4:3:26931529:26935231:1 gene:Zm00001d040084 transcript:Zm00001d040084_T001 gene_biotype:protein_coding transcript_biotype:protein_coding description:Fructose-bisphosphate aldolase [Source:UniProtKB/TrEMBL;Acc:A0A1D6MN18]	7	1	1132400	392600	801310	302180	359520	805910				3	3	0	775437	489203		0.630875	0.343587				40			20
1242	Zm00001d040290_P004	Zm00001d040290	Zm00001d040290_P004 pep chromosome:AGPv4:3:35942260:35951489:1 gene:Zm00001d040290 transcript:Zm00001d040290_T004 gene_biotype:protein_coding transcript_biotype:protein_coding description:Zm00001d040290	1	1	1227000	951520	1526400	1651800	1640000	1111600				3	3	0	1.23497e+06	1467800		1.18853	0.393118				40			20
1246	Zm00001d040341_P001	Peroxiredoxin-5	Zm00001d040341_P001 pep chromosome:AGPv4:3:38862363:38865341:1 gene:Zm00001d040341 transcript:Zm00001d040341_T001 gene_biotype:protein_coding transcript_biotype:protein_coding description:Peroxiredoxin-5 [Source:UniProtKB/TrEMBL;Acc:B4FSM5]	2	2				2659200	862910					0	2	0		1761055				40			40
968	Zm00001d040496_P001	Zm00001d040496	Zm00001d040496_P001 pep chromosome:AGPv4:3:46772791:46773294:-1 gene:Zm00001d040496 transcript:Zm00001d040496_T001 gene_biotype:protein_coding transcript_biotype:protein_coding description:Zm00001d040496	1	1	1035200	1581800	1613800	1715900		1371100				3	2	0	1.41027e+06	1543500		1.09447	0.660489				40			20
1269	Zm00001d041407_P012	Zm00001d041407	Zm00001d041407_P012 pep chromosome:AGPv4:3:117384406:117395189:1 gene:Zm00001d041407 transcript:Zm00001d041407_T012 gene_biotype:protein_coding transcript_biotype:protein_coding description:Zm00001d041407	2	2	788850	592860			1198300	1355000				2	2	0	690855	1276650		1.84793	0.0429403				40			20
1302	Zm00001d042670_P019	Zm00001d042670	Zm00001d042670_P019 pep chromosome:AGPv4:3:176198950:176205582:1 gene:Zm00001d042670 transcript:Zm00001d042670_T019 gene_biotype:protein_coding transcript_biotype:protein_coding description:Zm00001d042670	1	1	51530000	2757100	1619600	990790	427460					3	2	0	1.86356e+07	709125		0.0380522	0.460627				40			20
1329	Zm00001d043955_P001	Eukaryotic translation initiation factor 3 subunit D	Zm00001d043955_P001 pep chromosome:AGPv4:3:214775698:214777826:-1 gene:Zm00001d043955 transcript:Zm00001d043955_T001 gene_biotype:protein_coding transcript_biotype:protein_coding description:Eukaryotic translation initiation factor 3 subunit D [Source:UniProtKB/TrEMBL;Acc:B4FWK0]	2	2				548660		1074700				0	2	0		811680				40			40
1343	Zm00001d044303_P011	Zm00001d044303	Zm00001d044303_P011 pep chromosome:AGPv4:3:224622834:224641835:-1 gene:Zm00001d044303 transcript:Zm00001d044303_T011 gene_biotype:protein_coding transcript_biotype:protein_coding description:Zm00001d044303	3	3	86701	63109		135340		54068				2	2	0	74905	94704		1.26432	0.685883				40			20
367	Zm00001d044445_P001	Vacuolar ATP synthase 21 kDa proteolipid subunit	Zm00001d044445_P001 pep chromosome:AGPv4:3:228253462:228257016:1 gene:Zm00001d044445 transcript:Zm00001d044445_T001 gene_biotype:protein_coding transcript_biotype:protein_coding description:Vacuolar ATP synthase 21 kDa proteolipid subunit [Source:UniProtKB/TrEMBL;Acc:B4FZS8]	1	1	3498100	4096900	4178400	3239600	2874200	3960500				3	3	0	3.92447e+06	3358100		0.855683	0.214756				40			20
1351	Zm00001d044648_P006	Zm00001d044648	Zm00001d044648_P006 pep chromosome:AGPv4:3:233943182:233949778:-1 gene:Zm00001d044648 transcript:Zm00001d044648_T006 gene_biotype:protein_coding transcript_biotype:protein_coding description:Zm00001d044648	3	3	1518000	1134900		2323200		2041000				2	2	0	1326450	2182100		1.64507	0.0693617				40			20
1357	Zm00001d044939_P002	Zm00001d044939	Zm00001d044939_P002 pep chromosome:AGPv4:9:7776965:7778040:-1 gene:Zm00001d044939 transcript:Zm00001d044939_T002 gene_biotype:protein_coding transcript_biotype:protein_coding description:Zm00001d044939	1	1	724290	1183800	859980	1881600		1508900				3	2	0	922690	1695250		1.83729	0.0410519				40			20
1101	Zm00001d045505_P005	Zm00001d045505	Zm00001d045505_P005 pep chromosome:AGPv4:9:24930154:24935403:1 gene:Zm00001d045505 transcript:Zm00001d045505_T005 gene_biotype:protein_coding transcript_biotype:protein_coding description:Zm00001d045505	1	1	2324500		3930600		955740	4848000				2	2	0	3127550	2901870		0.927841	0.924418				40			20
1375	Zm00001d045584_P001	Zm00001d045584	Zm00001d045584_P001 pep chromosome:AGPv4:9:27335745:27337632:-1 gene:Zm00001d045584 transcript:Zm00001d045584_T001 gene_biotype:protein_coding transcript_biotype:protein_coding description:Zm00001d045584	2	2				390050		633320				0	2	0		511685				40			40
1382	Zm00001d045889_P002	60S ribosomal protein L31	Zm00001d045889_P002 pep chromosome:AGPv4:9:46113964:46116409:1 gene:Zm00001d045889 transcript:Zm00001d045889_T002 gene_biotype:protein_coding transcript_biotype:protein_coding description:60S ribosomal protein L31 [Source:UniProtKB/TrEMBL;Acc:B6SNJ5]	4	2	5965500	15908000	14628000	24584000	6878600	19352000				3	3	0	1.21672e+07	16938200		1.39212	0.478514				40			20
1399	Zm00001d047117_P001	Cortical cell-delineating protein	Zm00001d047117_P001 pep chromosome:AGPv4:9:119248408:119248797:-1 gene:Zm00001d047117 transcript:Zm00001d047117_T001 gene_biotype:protein_coding transcript_biotype:protein_coding description:Cortical cell-delineating protein [Source:UniProtKB/TrEMBL;Acc:K7TDY6]	2	2				38322000		960390				0	2	0		19641195				40			40
1406	Zm00001d047349_P001	Mitogen-activated protein kinase	Zm00001d047349_P001 pep chromosome:AGPv4:9:127177134:127181687:1 gene:Zm00001d047349 transcript:Zm00001d047349_T001 gene_biotype:protein_coding transcript_biotype:protein_coding description:Mitogen-activated protein kinase [Source:UniProtKB/TrEMBL;Acc:B6T484]	1	1			340470		538310	612730				1	2	0		575520							40
1407	Zm00001d047351_P002	Zm00001d047351	Zm00001d047351_P002 pep chromosome:AGPv4:9:127223555:127225308:1 gene:Zm00001d047351 transcript:Zm00001d047351_T002 gene_biotype:protein_coding transcript_biotype:protein_coding description:Zm00001d047351	1	1	1903700	3060500	2646400	4187000	2604400	1986900				3	3	0	2.53687e+06	2926100		1.15343	0.625531				40			20
877	Zm00001d047848_P002	Zm00001d047848	Zm00001d047848_P002 pep chromosome:AGPv4:9:143212403:143214160:-1 gene:Zm00001d047848 transcript:Zm00001d047848_T002 gene_biotype:protein_coding transcript_biotype:protein_coding description:Zm00001d047848	1	1		677460		912070	628750					1	2	0		770410							40
1440	Zm00001d048583_P001	Uncoupling protein	Zm00001d048583_P001 pep chromosome:AGPv4:4:220381:224895:-1 gene:Zm00001d048583 transcript:Zm00001d048583_T001 gene_biotype:protein_coding transcript_biotype:protein_coding description:Uncoupling protein [Source:UniProtKB/TrEMBL;Acc:Q8S4C4]	3	3		1660100	775590	573780	1523300	183290				2	3	0	1217845	760123		0.624154	0.507747				40			20
1447	Zm00001d049082_P002	Zm00001d049082	Zm00001d049082_P002 pep chromosome:AGPv4:4:15446366:15453107:1 gene:Zm00001d049082 transcript:Zm00001d049082_T002 gene_biotype:protein_coding transcript_biotype:protein_coding description:Zm00001d049082	3	3					737900	4005100				0	2	0		2371500				40			40
1462	Zm00001d049597_P003	Zm00001d049597	Zm00001d049597_P003 pep chromosome:AGPv4:4:36830699:36836445:1 gene:Zm00001d049597 transcript:Zm00001d049597_T003 gene_biotype:protein_coding transcript_biotype:protein_coding description:Zm00001d049597	3	3	310030		397170	413170	524800	779450				2	3	0	353600	572473		1.61899	0.22498				40			20
1472	Zm00001d049916_P004	WAT1-related protein	Zm00001d049916_P004 pep chromosome:AGPv4:4:52465001:52467548:-1 gene:Zm00001d049916 transcript:Zm00001d049916_T004 gene_biotype:protein_coding transcript_biotype:protein_coding description:WAT1-related protein [Source:UniProtKB/TrEMBL;Acc:B7ZY15]	1	1				982790	1137100	1648300				0	3	0		1.25606e+06				40			40
1490	Zm00001d050383_P001	Dihydrolipoamide acetyltransferase component of pyruvate dehydrogenase complex	Zm00001d050383_P001 pep chromosome:AGPv4:4:85015212:85019176:-1 gene:Zm00001d050383 transcript:Zm00001d050383_T001 gene_biotype:protein_coding transcript_biotype:protein_coding description:Dihydrolipoamide acetyltransferase component of pyruvate dehydrogenase complex [Source:UniProtKB/TrEMBL;Acc:A0A1D6Q1G1]	2	1	664650	1301700	2795100	1925100	2116300	1323100				3	3	0	1587150	1.78817e+06		1.12665	0.780704				40			20
1493	Zm00001d050440_P005	Defective in cullin neddylation protein	Zm00001d050440_P005 pep chromosome:AGPv4:4:88239061:88243601:-1 gene:Zm00001d050440 transcript:Zm00001d050440_T005 gene_biotype:protein_coding transcript_biotype:protein_coding description:Defective in cullin neddylation protein [Source:UniProtKB/TrEMBL;Acc:K7UEY2]	1	1				1020100		496060				0	2	0		758080				40			40
567	Zm00001d050551_P011	Zm00001d050551	Zm00001d050551_P011 pep chromosome:AGPv4:4:99653865:99667057:1 gene:Zm00001d050551 transcript:Zm00001d050551_T011 gene_biotype:protein_coding transcript_biotype:protein_coding description:Zm00001d050551	1	1					3433300	3151600				0	2	0		3292450				40			40
682	Zm00001d052075_P002	60S ribosomal protein L33-B	Zm00001d052075_P002 pep chromosome:AGPv4:4:178746528:178748147:-1 gene:Zm00001d052075 transcript:Zm00001d052075_T002 gene_biotype:protein_coding transcript_biotype:protein_coding description:60S ribosomal protein L33-B [Source:UniProtKB/TrEMBL;Acc:B4G0R0]	1	1				3299300	2381200	4753400				0	3	0		3.47797e+06				40			40
1544	Zm00001d052948_P001	Putative TCP-1/cpn60 chaperonin family protein	Zm00001d052948_P001 pep chromosome:AGPv4:4:205895319:205899917:-1 gene:Zm00001d052948 transcript:Zm00001d052948_T001 gene_biotype:protein_coding transcript_biotype:protein_coding description:Putative TCP-1/cpn60 chaperonin family protein [Source:UniProtKB/TrEMBL;Acc:K7UCH1]	2	2			222850	717470	376710	443940				1	3	0		512707							40
134	Zm00001d053003_P003	Eukaryotic initiation factor 5C CG2922-PF, isoform F	Zm00001d053003_P003 pep chromosome:AGPv4:4:208580978:208590850:1 gene:Zm00001d053003 transcript:Zm00001d053003_T003 gene_biotype:protein_coding transcript_biotype:protein_coding description:Eukaryotic initiation factor 5C CG2922-PF, isoform F [Source:UniProtKB/TrEMBL;Acc:B4FI21]	3	3	616140		626350	652600		1012000				2	2	0	621245	832300		1.33973	0.361262				40			20
1548	Zm00001d053146_P001	Zm00001d053146	Zm00001d053146_P001 pep chromosome:AGPv4:4:216159315:216159899:1 gene:Zm00001d053146 transcript:Zm00001d053146_T001 gene_biotype:protein_coding transcript_biotype:protein_coding description:Zm00001d053146	1	1				1462300		1540500				0	2	0		1501400				40			40
1562	Zm00001d053658_P002	Zm00001d053658	Zm00001d053658_P002 pep chromosome:AGPv4:4:238273712:238279967:-1 gene:Zm00001d053658 transcript:Zm00001d053658_T002 gene_biotype:protein_coding transcript_biotype:protein_coding description:Zm00001d053658	5	5	3101500	2043200		761920	782860					2	2	0	2572350	772390		0.300266	0.0766491				40			20
1563	Zm00001d053663_P002	Zm00001d053663	Zm00001d053663_P002 pep chromosome:AGPv4:4:238377043:238380644:1 gene:Zm00001d053663 transcript:Zm00001d053663_T002 gene_biotype:protein_coding transcript_biotype:protein_coding description:Zm00001d053663	2	2			2471200	758570	964880	810530				1	3	0		844660							40
1573	Zm00001d053965_P001	Zm00001d053965	Zm00001d053965_P001 pep chromosome:AGPv4:4:244409108:244409662:1 gene:Zm00001d053965 transcript:Zm00001d053965_T001 gene_biotype:protein_coding transcript_biotype:protein_coding description:Zm00001d053965	3	3	1745700		5079300	5451600	30065000	39547000				2	3	0	3412500	25021200		7.33222	0.199532				40			20
57	Zm00001d002035_P001	Nuclease PA3	Zm00001d002035_P001 pep chromosome:AGPv4:2:4821035:4823880:-1 gene:Zm00001d002035 transcript:Zm00001d002035_T001 gene_biotype:protein_coding transcript_biotype:protein_coding description:Nuclease PA3 [Source:UniProtKB/TrEMBL;Acc:B6T329]	2	2	2666100	4133500					2836800	7708200	2697200	2	0	3	3399800		4.41407e+06			20			60	1.29833	0.67563
70	Zm00001d002326_P003	Zm00001d002326	Zm00001d002326_P003 pep chromosome:AGPv4:2:10330318:10335434:-1 gene:Zm00001d002326 transcript:Zm00001d002326_T003 gene_biotype:protein_coding transcript_biotype:protein_coding description:Zm00001d002326	2	2	1912600	453270	1564300				523710		623060	3	0	2	1.31006e+06		573385			20			60	0.43768	0.286271
74	Zm00001d002451_P001	Seed specific protein Bn15D1B	Zm00001d002451_P001 pep chromosome:AGPv4:2:12958512:12961105:1 gene:Zm00001d002451 transcript:Zm00001d002451_T001 gene_biotype:protein_coding transcript_biotype:protein_coding description:Seed specific protein Bn15D1B [Source:UniProtKB/TrEMBL;Acc:B4FQG0]	1	1		332940					3695200		2736800	1	0	2			3216000						60
99	Zm00001d003147_P001	Zm00001d003147	Zm00001d003147_P001 pep chromosome:AGPv4:2:33764519:33769876:1 gene:Zm00001d003147 transcript:Zm00001d003147_T001 gene_biotype:protein_coding transcript_biotype:protein_coding description:Zm00001d003147	1	1		340890	178750				1447600	272820		2	0	2	259820		860210			20			60	3.31079	0.417856
138	Zm00001d004768_P002	Zm00001d004768	Zm00001d004768_P002 pep chromosome:AGPv4:2:137854389:137856238:1 gene:Zm00001d004768 transcript:Zm00001d004768_T002 gene_biotype:protein_coding transcript_biotype:protein_coding description:Zm00001d004768	1	1							4065800		2873100	0	0	2			3469450						60			60
159	Zm00001d005377_P001	Zm00001d005377	Zm00001d005377_P001 pep chromosome:AGPv4:2:171501011:171501967:-1 gene:Zm00001d005377 transcript:Zm00001d005377_T001 gene_biotype:protein_coding transcript_biotype:protein_coding description:Zm00001d005377	1	1							1694800		1697700	0	0	2			1696250						60			60
168	Zm00001d005812_P003	Zm00001d005812	Zm00001d005812_P003 pep chromosome:AGPv4:2:189451026:189456216:-1 gene:Zm00001d005812 transcript:Zm00001d005812_T003 gene_biotype:protein_coding transcript_biotype:protein_coding description:Zm00001d005812	3	3		3620700	2705200				789150	3493800		2	0	2	3162950		2141475			20			60	0.67705	0.54857
185	Zm00001d006221_P001	Zm00001d006221	Zm00001d006221_P001 pep chromosome:AGPv4:2:202188330:202192176:-1 gene:Zm00001d006221 transcript:Zm00001d006221_T001 gene_biotype:protein_coding transcript_biotype:protein_coding description:Zm00001d006221	4	1							7556900	4149800	4254700	0	0	3			5.32047e+06						60			60
212	Zm00001d007049_P001	Zm00001d007049	Zm00001d007049_P001 pep chromosome:AGPv4:2:220868699:220870177:1 gene:Zm00001d007049 transcript:Zm00001d007049_T001 gene_biotype:protein_coding transcript_biotype:protein_coding description:Zm00001d007049	11	11							66065000	91627000	56187000	0	0	3			71293000						60			60
221	Zm00001d007215_P002	Zm00001d007215	Zm00001d007215_P002 pep chromosome:AGPv4:2:224898516:224901869:-1 gene:Zm00001d007215 transcript:Zm00001d007215_T002 gene_biotype:protein_coding transcript_biotype:protein_coding description:Zm00001d007215	3	3			309920				2943700		603380	1	0	2			1773540						60
232	Zm00001d007753_P001	Zm00001d007753	Zm00001d007753_P001 pep chromosome:AGPv4:2:238893820:238895010:-1 gene:Zm00001d007753 transcript:Zm00001d007753_T001 gene_biotype:protein_coding transcript_biotype:protein_coding description:Zm00001d007753	3	3							21801000	2672500		0	0	2			12236750						60			60
272	Zm00001d008619_P003	Triose phosphate isomerase4	Zm00001d008619_P003 pep chromosome:AGPv4:8:14786141:14789876:-1 gene:Zm00001d008619 transcript:Zm00001d008619_T003 gene_biotype:protein_coding transcript_biotype:protein_coding description:Triose phosphate isomerase4 [Source:UniProtKB/TrEMBL;Acc:K7UUB0]	4	1	3650400						12654000		5466800	1	0	2			9060400						60
322	Zm00001d009990_P003	Superoxide dismutase	Zm00001d009990_P003 pep chromosome:AGPv4:8:93603801:93617450:1 gene:Zm00001d009990 transcript:Zm00001d009990_T003 gene_biotype:protein_coding transcript_biotype:protein_coding description:Superoxide dismutase [Source:UniProtKB/TrEMBL;Acc:A0A1D6FNG1]	5	1	789380						5546400		4478800	1	0	2			5012600						60
336	Zm00001d010504_P001	Ran-binding protein 1	Zm00001d010504_P001 pep chromosome:AGPv4:8:118250736:118254293:1 gene:Zm00001d010504 transcript:Zm00001d010504_T001 gene_biotype:protein_coding transcript_biotype:protein_coding description:Ran-binding protein 1 [Source:UniProtKB/TrEMBL;Acc:B6T5R1]	3	2							7813700		2597300	0	0	2			5205500						60			60
339	Zm00001d010588_P002	Zm00001d010588	Zm00001d010588_P002 pep chromosome:AGPv4:8:121126291:121128732:1 gene:Zm00001d010588 transcript:Zm00001d010588_T002 gene_biotype:protein_coding transcript_biotype:protein_coding description:Zm00001d010588	5	3							12290000	11367000	9581300	0	0	3			1.10794e+07						60			60
362	Zm00001d011208_P001	1-aminocyclopropane-1-carboxylate oxidase 1	Zm00001d011208_P001 pep chromosome:AGPv4:8:142999025:143000704:1 gene:Zm00001d011208 transcript:Zm00001d011208_T001 gene_biotype:protein_coding transcript_biotype:protein_coding description:1-aminocyclopropane-1-carboxylate oxidase 1 [Source:UniProtKB/TrEMBL;Acc:C0PEP2]	4	4							13986000	30238000	4776800	0	0	3			16333600						60			60
391	Zm00001d011778_P001	Aquaporin TIP1-2	Zm00001d011778_P001 pep chromosome:AGPv4:8:161412063:161413479:-1 gene:Zm00001d011778 transcript:Zm00001d011778_T001 gene_biotype:protein_coding transcript_biotype:protein_coding description:Aquaporin TIP1-2 [Source:UniProtKB/TrEMBL;Acc:B4F9E1]	1	1							26030000		13369000	0	0	2			19699500						60			60
449	Zm00001d013076_P001	Zm00001d013076	Zm00001d013076_P001 pep chromosome:AGPv4:5:4379338:4381854:1 gene:Zm00001d013076 transcript:Zm00001d013076_T001 gene_biotype:protein_coding transcript_biotype:protein_coding description:Zm00001d013076	7	0							2220200		3431800	0	0	2			2826000						60			60
496	Zm00001d014100_P001	Zm00001d014100	Zm00001d014100_P001 pep chromosome:AGPv4:5:32482212:32482991:1 gene:Zm00001d014100 transcript:Zm00001d014100_T001 gene_biotype:protein_coding transcript_biotype:protein_coding description:Zm00001d014100	1	1							8826900		7433200	0	0	2			8130050						60			60
553	Zm00001d016198_P004	Aspartate aminotransferase	Zm00001d016198_P004 pep chromosome:AGPv4:5:150300976:150305724:-1 gene:Zm00001d016198 transcript:Zm00001d016198_T004 gene_biotype:protein_coding transcript_biotype:protein_coding description:Aspartate aminotransferase [Source:UniProtKB/TrEMBL;Acc:B4F9G1]	2	2							767570		972990	0	0	2			870280						60			60
573	Zm00001d016704_P001	Hydrolase, carbon-nitrogen family	Zm00001d016704_P001 pep chromosome:AGPv4:5:173174126:173178848:-1 gene:Zm00001d016704 transcript:Zm00001d016704_T001 gene_biotype:protein_coding transcript_biotype:protein_coding description:Hydrolase, carbon-nitrogen family [Source:UniProtKB/TrEMBL;Acc:B6TKZ3]	1	1	1201200	1331900	1279400					1413800	1381700	3	0	2	1.27083e+06		1397750			20			60	1.09987	0.0865432
598	Zm00001d017401_P002	Zm00001d017401	Zm00001d017401_P002 pep chromosome:AGPv4:5:194930569:194937860:1 gene:Zm00001d017401 transcript:Zm00001d017401_T002 gene_biotype:protein_coding transcript_biotype:protein_coding description:Zm00001d017401	11	3							851270		489680	0	0	2			670475						60			60
657	Zm00001d019147_P001	40S ribosomal protein S2	Zm00001d019147_P001 pep chromosome:AGPv4:7:19140215:19142574:1 gene:Zm00001d019147 transcript:Zm00001d019147_T001 gene_biotype:protein_coding transcript_biotype:protein_coding description:40S ribosomal protein S2 [Source:UniProtKB/TrEMBL;Acc:B6TNR8]	4	1							707160	257850		0	0	2			482505						60			60
675	Zm00001d019999_P001	Zm00001d019999	Zm00001d019999_P001 pep chromosome:AGPv4:7:84021455:84033602:-1 gene:Zm00001d019999 transcript:Zm00001d019999_T001 gene_biotype:protein_coding transcript_biotype:protein_coding description:Zm00001d019999	2	0							1177300		848670	0	0	2			1012985						60			60
715	Zm00001d021709_P001	Isopentenyl pyrophosphate isomerase	Zm00001d021709_P001 pep chromosome:AGPv4:7:160908408:160912025:1 gene:Zm00001d021709 transcript:Zm00001d021709_T001 gene_biotype:protein_coding transcript_biotype:protein_coding description:Isopentenyl pyrophosphate isomerase [Source:UniProtKB/TrEMBL;Acc:Q71RX2]	4	4	2045500	2978800	1854000				6054100	869540		3	0	2	2.29277e+06		3461820			20			60	1.50989	0.597052
731	Zm00001d022277_P001	Zm00001d022277	Zm00001d022277_P001 pep chromosome:AGPv4:7:174294636:174296639:1 gene:Zm00001d022277 transcript:Zm00001d022277_T001 gene_biotype:protein_coding transcript_biotype:protein_coding description:Zm00001d022277	2	2							2390000		1263700	0	0	2			1826850						60			60
876	Zm00001d028536_P002	Anthranilate synthase component I-1	Zm00001d028536_P002 pep chromosome:AGPv4:1:38520904:38526265:-1 gene:Zm00001d028536 transcript:Zm00001d028536_T002 gene_biotype:protein_coding transcript_biotype:protein_coding description:Anthranilate synthase component I-1 [Source:UniProtKB/TrEMBL;Acc:B4F8P4]	3	3							1720400	526720		0	0	2			1123560						60			60
885	Zm00001d028651_P001	Zm00001d028651	Zm00001d028651_P001 pep chromosome:AGPv4:1:41801401:41802524:-1 gene:Zm00001d028651 transcript:Zm00001d028651_T001 gene_biotype:protein_coding transcript_biotype:protein_coding description:Zm00001d028651	4	4							5300300	2208100	13140000	0	0	3			6882800						60			60
914	Zm00001d029238_P001	Peptide methionine sulfoxide reductase msrB	Zm00001d029238_P001 pep chromosome:AGPv4:1:63325315:63328026:1 gene:Zm00001d029238 transcript:Zm00001d029238_T001 gene_biotype:protein_coding transcript_biotype:protein_coding description:Peptide methionine sulfoxide reductase msrB [Source:UniProtKB/TrEMBL;Acc:B6T2C6]	2	2	1702800						4359700		2974200	1	0	2			3666950						60
915	Zm00001d029279_P001	Peroxidase	Zm00001d029279_P001 pep chromosome:AGPv4:1:64616235:64617629:1 gene:Zm00001d029279 transcript:Zm00001d029279_T001 gene_biotype:protein_coding transcript_biotype:protein_coding description:Peroxidase [Source:UniProtKB/TrEMBL;Acc:A0A1D6K433]	5	4							9882100	9962800	9087400	0	0	3			9644100						60			60
926	Zm00001d029628_P001	Cysteine proteinase inhibitor	Zm00001d029628_P001 pep chromosome:AGPv4:1:80600855:80601549:-1 gene:Zm00001d029628 transcript:Zm00001d029628_T001 gene_biotype:protein_coding transcript_biotype:protein_coding description:Cysteine proteinase inhibitor [Source:UniProtKB/TrEMBL;Acc:B6UGN8]	3	3							32798000	3922700	12160000	0	0	3			1.62936e+07						60			60
501	Zm00001d030126_P011	Zm00001d030126	Zm00001d030126_P011 pep chromosome:AGPv4:1:107682272:107686143:-1 gene:Zm00001d030126 transcript:Zm00001d030126_T011 gene_biotype:protein_coding transcript_biotype:protein_coding description:Zm00001d030126	1	1							1357600	2052400	1279700	0	0	3			1.56323e+06						60			60
972	Zm00001d031659_P001	Zm00001d031659	Zm00001d031659_P001 pep chromosome:AGPv4:1:197760195:197776370:1 gene:Zm00001d031659 transcript:Zm00001d031659_T001 gene_biotype:protein_coding transcript_biotype:protein_coding description:Zm00001d031659	3	3							2592200		2223400	0	0	2			2407800						60			60
1029	Zm00001d033746_P003	Zm00001d033746	Zm00001d033746_P003 pep chromosome:AGPv4:1:272697870:272704606:1 gene:Zm00001d033746 transcript:Zm00001d033746_T003 gene_biotype:protein_coding transcript_biotype:protein_coding description:Zm00001d033746	12	2							1908500		925640	0	0	2			1417070						60			60
1040	Zm00001d034320_P001	Inosine-5'-monophosphate dehydrogenase	Zm00001d034320_P001 pep chromosome:AGPv4:1:289178554:289182461:-1 gene:Zm00001d034320 transcript:Zm00001d034320_T001 gene_biotype:protein_coding transcript_biotype:protein_coding description:Inosine-5'-monophosphate dehydrogenase [Source:UniProtKB/TrEMBL;Acc:C4J306]	2	1		185020					3486000	271210	1042300	1	0	3			1.59984e+06						60
445	Zm00001d034517_P001	Serine/threonine-protein phosphatase	Zm00001d034517_P001 pep chromosome:AGPv4:1:295585610:295590106:1 gene:Zm00001d034517 transcript:Zm00001d034517_T001 gene_biotype:protein_coding transcript_biotype:protein_coding description:Serine/threonine-protein phosphatase [Source:UniProtKB/TrEMBL;Acc:B4G1M9]	2	2							3376200		1857000	0	0	2			2616600						60			60
1129	Zm00001d037239_P001	Zm00001d037239	Zm00001d037239_P001 pep chromosome:AGPv4:6:117464703:117467330:-1 gene:Zm00001d037239 transcript:Zm00001d037239_T001 gene_biotype:protein_coding transcript_biotype:protein_coding description:Zm00001d037239	4	4							1655100		2336100	0	0	2			1995600						60			60
1146	Zm00001d037656_P001	Zm00001d037656	Zm00001d037656_P001 pep chromosome:AGPv4:6:133140745:133141716:1 gene:Zm00001d037656 transcript:Zm00001d037656_T001 gene_biotype:protein_coding transcript_biotype:protein_coding description:Zm00001d037656	4	4							78050000	31688000	10852000	0	0	3			4.01967e+07						60			60
1149	Zm00001d037689_P001	Phosphotransferase	Zm00001d037689_P001 pep chromosome:AGPv4:6:134063370:134066401:1 gene:Zm00001d037689 transcript:Zm00001d037689_T001 gene_biotype:protein_coding transcript_biotype:protein_coding description:Phosphotransferase [Source:UniProtKB/TrEMBL;Acc:C0HF79]	2	2		473390					1253900		425050	1	0	2			839475						60
1172	Zm00001d038327_P001	Pi starvation-induced protein	Zm00001d038327_P001 pep chromosome:AGPv4:6:154610724:154620497:1 gene:Zm00001d038327 transcript:Zm00001d038327_T001 gene_biotype:protein_coding transcript_biotype:protein_coding description:Pi starvation-induced protein [Source:UniProtKB/TrEMBL;Acc:B4FKE8]	2	2							17212000		8196800	0	0	2			12704400						60			60
1211	Zm00001d039263_P001	OB-fold nucleic acid binding domain containing protein	Zm00001d039263_P001 pep chromosome:AGPv4:3:765433:766898:-1 gene:Zm00001d039263 transcript:Zm00001d039263_T001 gene_biotype:protein_coding transcript_biotype:protein_coding description:OB-fold nucleic acid binding domain containing protein [Source:UniProtKB/TrEMBL;Acc:B6SHT0]	2	2							2084000		2267100	0	0	2			2175550						60			60
1216	Zm00001d039331_P002	Zm00001d039331	Zm00001d039331_P002 pep chromosome:AGPv4:3:2014008:2017590:1 gene:Zm00001d039331 transcript:Zm00001d039331_T002 gene_biotype:protein_coding transcript_biotype:protein_coding description:Zm00001d039331	2	2							2996500	2710100	1224200	0	0	3			2.31027e+06						60			60
1221	Zm00001d039520_P001	Zm00001d039520	Zm00001d039520_P001 pep chromosome:AGPv4:3:6768568:6770834:1 gene:Zm00001d039520 transcript:Zm00001d039520_T001 gene_biotype:protein_coding transcript_biotype:protein_coding description:Zm00001d039520	3	3	296720						2872200		846950	1	0	2			1859575						60
1270	Zm00001d041553_P001	Zm00001d041553	Zm00001d041553_P001 pep chromosome:AGPv4:3:126926038:126926802:-1 gene:Zm00001d041553 transcript:Zm00001d041553_T001 gene_biotype:protein_coding transcript_biotype:protein_coding description:Zm00001d041553	1	1							16703000	1091100	6682500	0	0	3			8.15887e+06						60			60
1271	Zm00001d041593_P001	ATP-citrate synthase	Zm00001d041593_P001 pep chromosome:AGPv4:3:129044635:129048672:1 gene:Zm00001d041593 transcript:Zm00001d041593_T001 gene_biotype:protein_coding transcript_biotype:protein_coding description:ATP-citrate synthase [Source:UniProtKB/TrEMBL;Acc:B6TD54]	3	3							1803800		1136500	0	0	2			1470150						60			60
1331	Zm00001d044035_P001	Ketol-acid reductoisomerase	Zm00001d044035_P001 pep chromosome:AGPv4:3:217296337:217300142:-1 gene:Zm00001d044035 transcript:Zm00001d044035_T001 gene_biotype:protein_coding transcript_biotype:protein_coding description:Ketol-acid reductoisomerase [Source:UniProtKB/TrEMBL;Acc:B4FFZ2]	3	2							2613600		923110	0	0	2			1768355						60			60
1347	Zm00001d044459_P008	Zm00001d044459	Zm00001d044459_P008 pep chromosome:AGPv4:3:228698347:228702257:1 gene:Zm00001d044459 transcript:Zm00001d044459_T008 gene_biotype:protein_coding transcript_biotype:protein_coding description:Zm00001d044459	2	1							3483700		5579600	0	0	2			4531650						60			60
1349	Zm00001d044548_P001	Zm00001d044548	Zm00001d044548_P001 pep chromosome:AGPv4:3:231409465:231410388:1 gene:Zm00001d044548 transcript:Zm00001d044548_T001 gene_biotype:protein_coding transcript_biotype:protein_coding description:Zm00001d044548	1	1							3756100		1127800	0	0	2			2441950						60			60
1358	Zm00001d045025_P007	Chaperonin	Zm00001d045025_P007 pep chromosome:AGPv4:9:10466488:10471300:-1 gene:Zm00001d045025 transcript:Zm00001d045025_T007 gene_biotype:protein_coding transcript_biotype:protein_coding description:Chaperonin [Source:UniProtKB/TrEMBL;Acc:B4F848]	1	1							1109100		835450	0	0	2			972275						60			60
1383	Zm00001d045893_P001	Zm00001d045893	Zm00001d045893_P001 pep chromosome:AGPv4:9:46151115:46155225:-1 gene:Zm00001d045893 transcript:Zm00001d045893_T001 gene_biotype:protein_coding transcript_biotype:protein_coding description:Zm00001d045893	2	2							2201800		677990	0	0	2			1439895						60			60
1392	Zm00001d046581_P005	Zm00001d046581	Zm00001d046581_P005 pep chromosome:AGPv4:9:96875104:96896745:-1 gene:Zm00001d046581 transcript:Zm00001d046581_T005 gene_biotype:protein_coding transcript_biotype:protein_coding description:Zm00001d046581	2	2			1278000				3575200	1514400		1	0	2			2544800						60
1432	Zm00001d048286_P001	Zm00001d048286	Zm00001d048286_P001 pep chromosome:AGPv4:9:153893462:153895714:-1 gene:Zm00001d048286 transcript:Zm00001d048286_T001 gene_biotype:protein_coding transcript_biotype:protein_coding description:Zm00001d048286	1	1							19974000		7796500	0	0	2			13885250						60			60
1433	Zm00001d048291_P001	DAG protein	Zm00001d048291_P001 pep chromosome:AGPv4:9:153995278:153999021:1 gene:Zm00001d048291 transcript:Zm00001d048291_T001 gene_biotype:protein_coding transcript_biotype:protein_coding description:DAG protein [Source:UniProtKB/TrEMBL;Acc:K7WGQ3]	1	1							1827300		2511500	0	0	2			2169400						60			60
141	Zm00001d049333_P002	Zm00001d049333	Zm00001d049333_P002 pep chromosome:AGPv4:4:26910739:26922418:-1 gene:Zm00001d049333 transcript:Zm00001d049333_T002 gene_biotype:protein_coding transcript_biotype:protein_coding description:Zm00001d049333	1	1							2415400		1747900	0	0	2			2081650						60			60
1080	Zm00001d049649_P002	Succinate dehydrogenase	Zm00001d049649_P002 pep chromosome:AGPv4:4:38706364:38709594:1 gene:Zm00001d049649 transcript:Zm00001d049649_T002 gene_biotype:protein_coding transcript_biotype:protein_coding description:Succinate dehydrogenase [ubiquinone] iron-sulfur subunit, mitochondrial [Source:UniProtKB/TrEMBL;Acc:K7U1I2]	2	2							4322200		918420	0	0	2			2620310						60			60
582	Zm00001d050874_P001	Nucleosome/chromatin assembly factor A	Zm00001d050874_P001 pep chromosome:AGPv4:4:128050675:128059411:-1 gene:Zm00001d050874 transcript:Zm00001d050874_T001 gene_biotype:protein_coding transcript_biotype:protein_coding description:Nucleosome/chromatin assembly factor A [Source:UniProtKB/TrEMBL;Acc:Q94F79]	1	1							732910		618100	0	0	2			675505						60			60
597	Zm00001d051211_P004	Proteasome endopeptidase complex	Zm00001d051211_P004 pep chromosome:AGPv4:4:148716630:148733393:1 gene:Zm00001d051211 transcript:Zm00001d051211_T004 gene_biotype:protein_coding transcript_biotype:protein_coding description:Proteasome endopeptidase complex [Source:UniProtKB/TrEMBL;Acc:A0A1D6Q5L0]	2	2							1955400	311370	1104000	0	0	3			1123590						60			60
1516	Zm00001d051595_P004	Zm00001d051595	Zm00001d051595_P004 pep chromosome:AGPv4:4:164049990:164053849:-1 gene:Zm00001d051595 transcript:Zm00001d051595_T004 gene_biotype:protein_coding transcript_biotype:protein_coding description:Zm00001d051595	3	3							3487100	2738900		0	0	2			3113000						60			60
1537	Zm00001d052653_P005	Zm00001d052653	Zm00001d052653_P005 pep chromosome:AGPv4:4:196009293:196012949:1 gene:Zm00001d052653 transcript:Zm00001d052653_T005 gene_biotype:protein_coding transcript_biotype:protein_coding description:Zm00001d052653	1	1							537680		470430	0	0	2			504055						60			60
1540	Zm00001d052718_P001	Zm00001d052718	Zm00001d052718_P001 pep chromosome:AGPv4:4:198621668:198623660:-1 gene:Zm00001d052718 transcript:Zm00001d052718_T001 gene_biotype:protein_coding transcript_biotype:protein_coding description:Zm00001d052718	1	1		5522300					2349300		1533500	1	0	2			1941400						60
1556	Zm00001d053296_P001	Ubiquitin-conjugating enzyme spm2	Zm00001d053296_P001 pep chromosome:AGPv4:4:224801163:224804512:1 gene:Zm00001d053296 transcript:Zm00001d053296_T001 gene_biotype:protein_coding transcript_biotype:protein_coding description:Ubiquitin-conjugating enzyme spm2 [Source:UniProtKB/TrEMBL;Acc:B6SK03]	2	2	4671300	5964300	4794900				3883300	5531100		3	0	2	5143500		4707200			20			60	0.915174	0.628499
1558	Zm00001d053576_P002	Zm00001d053576	Zm00001d053576_P002 pep chromosome:AGPv4:4:235104779:235108555:-1 gene:Zm00001d053576 transcript:Zm00001d053576_T002 gene_biotype:protein_coding transcript_biotype:protein_coding description:Zm00001d053576	6	1							814320		695370	0	0	2			754845						60			60
648	Zm00001d018966_P001	Zm00001d018966	Zm00001d018966_P001 pep chromosome:AGPv4:7:10934095:10935021:1 gene:Zm00001d018966 transcript:Zm00001d018966_T001 gene_biotype:protein_coding transcript_biotype:protein_coding description:Zm00001d018966	3	3	850730	1031900	1510500	1046500		994070	13358000	18029000	14597000	3	2	3	1.13104e+06	1020285	15328000	0.902074	0.693185		15.0233	0.00417782	+	13.5521	0.000548571	+
1034	Zm00001d033931_P002	Alcohol dehydrogenase 1	Zm00001d033931_P002 pep chromosome:AGPv4:1:278821298:278825118:-1 gene:Zm00001d033931 transcript:Zm00001d033931_T002 gene_biotype:protein_coding transcript_biotype:protein_coding description:Alcohol dehydrogenase 1 [Source:UniProtKB/TrEMBL;Acc:Q43264]	12	10	976080	1327600	2540900	6632400	7696800	10908000	160860000	105360000	90763000	3	3	3	1614860	8412400	1.18994e+08	5.20937	0.00769097	+	14.1451	0.00665444	+	73.6871	0.00534281	+
1285	Zm00001d042022_P001	Peroxidase	Zm00001d042022_P001 pep chromosome:AGPv4:3:147649548:147650907:-1 gene:Zm00001d042022 transcript:Zm00001d042022_T001 gene_biotype:protein_coding transcript_biotype:protein_coding description:Peroxidase [Source:UniProtKB/TrEMBL;Acc:A0A1D6N0K3]	6	5				2506400	1608900	1302400	24974000	14855000	22700000	0	3	3		1805900	20843000			40	11.5416	0.0035076	+			60
1504	Zm00001d051174_P001	Aquaporin PIP2-3	Zm00001d051174_P001 pep chromosome:AGPv4:4:147173978:147176656:1 gene:Zm00001d051174 transcript:Zm00001d051174_T001 gene_biotype:protein_coding transcript_biotype:protein_coding gene_symbol:PIP2-3 description:Aquaporin PIP2-3 [Source:UniProtKB/Swiss-Prot;Acc:Q9ATM7]	4	2	3632100	6145100	10589000	3791300	520100	2410200	22927000	7480000	18747000	3	3	3	6.78873e+06	2.24053e+06	1.63847e+07	0.330037	0.112623		7.31284	0.0398084	+	2.41351	0.129727
589	Zm00001d051001_P004	Glyceraldehyde-3-phosphate dehydrogenase 3, cytosolic	Zm00001d051001_P004 pep chromosome:AGPv4:4:136187554:136190530:1 gene:Zm00001d051001 transcript:Zm00001d051001_T004 gene_biotype:protein_coding transcript_biotype:protein_coding gene_symbol:GAPC3 description:Glyceraldehyde-3-phosphate dehydrogenase 3, cytosolic [Source:UniProtKB/Swiss-Prot;Acc:Q43247]	14	6	55586000	1396500	26250000	9401400	1571700	33456000	70824000	99389000	51452000	3	3	3	2.77442e+07	14809700	7.38883e+07	0.533795	0.520102		4.98919	0.0250281	+	2.6632	0.0924398
810	Zm00001d025660_P001	Ras-related protein Rab-2-B	Zm00001d025660_P001 pep chromosome:AGPv4:10:125342471:125344978:1 gene:Zm00001d025660 transcript:Zm00001d025660_T001 gene_biotype:protein_coding transcript_biotype:protein_coding gene_symbol:RAB2B description:Ras-related protein Rab-2-B [Source:UniProtKB/Swiss-Prot;Acc:P49104]	4	2	773890		475370	1461900	1779500	1431900	9124600		6195800	2	3	2	624630	1.55777e+06	7660200	2.4939	0.0142853	+	4.91742	0.0115751	+	12.2636	0.041094	+
1306	Zm00001d042783_P001	Zm00001d042783	Zm00001d042783_P001 pep chromosome:AGPv4:3:179463922:179464532:1 gene:Zm00001d042783 transcript:Zm00001d042783_T001 gene_biotype:protein_coding transcript_biotype:protein_coding description:Zm00001d042783	2	2	6000500	937860	5492900	1730900	4710900	2074200	16504000		11355000	3	3	2	4.14375e+06	2.83867e+06	13929500	0.685047	0.522558		4.90706	0.0164236	+	3.36157	0.0406493	+
1049	Zm00001d034422_P001	Zm00001d034422	Zm00001d034422_P001 pep chromosome:AGPv4:1:292520815:292522961:-1 gene:Zm00001d034422 transcript:Zm00001d034422_T001 gene_biotype:protein_coding transcript_biotype:protein_coding description:Zm00001d034422	4	1		1620400	3160200	3790800	1955900		12719000		13819000	2	2	2	2390300	2873350	13269000	1.20209	0.725746		4.61795	0.0104225	+	5.55119	0.00747987	+
1298	Zm00001d042536_P001	Zm00001d042536	Zm00001d042536_P001 pep chromosome:AGPv4:3:171065302:171068300:1 gene:Zm00001d042536 transcript:Zm00001d042536_T001 gene_biotype:protein_coding transcript_biotype:protein_coding description:Zm00001d042536	7	3	714310	2251800	2850600	1776800	1408200	1695400	10828000	5889100	5610800	3	3	3	1.9389e+06	1626800	7.44263e+06	0.839031	0.654244		4.57501	0.0266684	+	3.83858	0.0383802	+
502	Zm00001d014467_P001	Peroxidase	Zm00001d014467_P001 pep chromosome:AGPv4:5:49119308:49122774:1 gene:Zm00001d014467 transcript:Zm00001d014467_T001 gene_biotype:protein_coding transcript_biotype:protein_coding description:Peroxidase [Source:UniProtKB/TrEMBL;Acc:C0PKS1]	6	6	19166000	13691000	13797000	2824900	3181900	2218700	16681000	9844500	10311000	3	3	3	1.55513e+07	2.74183e+06	1.22788e+07	0.176309	0.00218942	+	4.47833	0.0127456	+	0.789568	0.315069
895	Zm00001d028759_P001	Pyruvate decarboxylase	Zm00001d028759_P001 pep chromosome:AGPv4:1:45724685:45729020:-1 gene:Zm00001d028759 transcript:Zm00001d028759_T001 gene_biotype:protein_coding transcript_biotype:protein_coding description:Pyruvate decarboxylase [Source:UniProtKB/TrEMBL;Acc:Q8S4W9]	8	5	3164300	3747200	6536100	9932300	3837100	9360700	42390000	21466000	24882000	3	3	3	4.48253e+06	7.71003e+06	2.95793e+07	1.72002	0.217024		3.83647	0.0319069	+	6.5988	0.0187217	+
785	Zm00001d024751_P001	Peroxidase	Zm00001d024751_P001 pep chromosome:AGPv4:10:86089300:86090579:-1 gene:Zm00001d024751 transcript:Zm00001d024751_T001 gene_biotype:protein_coding transcript_biotype:protein_coding description:Peroxidase [Source:UniProtKB/TrEMBL;Acc:K7U159]	4	4	4159400	1122200	3680800		2035800	500430	4261400	4598500	5393700	3	2	3	2.98747e+06	1268115	4751200	0.424478	0.291051		3.74666	0.0167044	+	1.59038	0.152796
600	Zm00001d017522_P003	Zm00001d017522	Zm00001d017522_P003 pep chromosome:AGPv4:5:198558661:198606647:1 gene:Zm00001d017522 transcript:Zm00001d017522_T003 gene_biotype:protein_coding transcript_biotype:protein_coding description:Zm00001d017522	6	6	263140	203610	295090	271350	233540	383680	1065900		643020	3	3	2	253947	296190	854460	1.16635	0.465758		2.88484	0.0449542	+	3.36472	0.0337665	+
90	Zm00001d002898_P001	Peroxidase	Zm00001d002898_P001 pep chromosome:AGPv4:2:26127575:26129149:-1 gene:Zm00001d002898 transcript:Zm00001d002898_T001 gene_biotype:protein_coding transcript_biotype:protein_coding description:Peroxidase [Source:UniProtKB/TrEMBL;Acc:B4FH68]	11	7	13996000	19646000	19261000	23346000	28485000	29649000	91512000	63811000	66197000	3	3	3	1.76343e+07	27160000	73840000	1.54018	0.0231228		2.7187	0.00676513	+	4.18729	0.00341782	+
45	Zm00001d001831_P002	Pyruvate kinase	Zm00001d001831_P002 pep chromosome:AGPv4:2:1617158:1621351:1 gene:Zm00001d001831 transcript:Zm00001d001831_T002 gene_biotype:protein_coding transcript_biotype:protein_coding description:Pyruvate kinase [Source:UniProtKB/TrEMBL;Acc:C4J2M5]	10	10	1487700	1004900	1625600	2294700		3173400	8853900	5889100	6939000	3	2	3	1.37273e+06	2734050	7.22733e+06	1.99168	0.0444318		2.64345	0.0309587	+	5.26492	0.00274243	+
1232	Zm00001d039865_P001	Zm00001d039865	Zm00001d039865_P001 pep chromosome:AGPv4:3:17163334:17167131:1 gene:Zm00001d039865 transcript:Zm00001d039865_T001 gene_biotype:protein_coding transcript_biotype:protein_coding description:Zm00001d039865	6	3	38597000	39502000	22600000	46689000	55664000	42142000	158430000	96418000	110460000	3	3	3	3.35663e+07	48165000	1.21769e+08	1.43492	0.0974942		2.52817	0.0185263	+	3.62772	0.010744	+
1550	Zm00001d053196_P003	Zm00001d053196	Zm00001d053196_P003 pep chromosome:AGPv4:4:219324741:219346826:1 gene:Zm00001d053196 transcript:Zm00001d053196_T003 gene_biotype:protein_coding transcript_biotype:protein_coding description:Zm00001d053196	2	2					788740	910320		1862800	2140700	0	2	2		849530	2001750			40	2.3563	0.0168886	+			60
91	Zm00001d002899_P001	Peroxidase	Zm00001d002899_P001 pep chromosome:AGPv4:2:26144895:26145908:-1 gene:Zm00001d002899 transcript:Zm00001d002899_T001 gene_biotype:protein_coding transcript_biotype:protein_coding description:Peroxidase [Source:UniProtKB/TrEMBL;Acc:A0A1D6E530]	6	6	16293000	15350000	20599000	11163000	6188600	14309000	31572000	17361000	24533000	3	3	3	17414000	1.05535e+07	2.44887e+07	0.606037	0.0746751		2.32042	0.0422558	+	1.40626	0.183858
408	Zm00001d012173_P001	Fructokinase-1	Zm00001d012173_P001 pep chromosome:AGPv4:8:169516096:169525048:1 gene:Zm00001d012173 transcript:Zm00001d012173_T001 gene_biotype:protein_coding transcript_biotype:protein_coding description:Fructokinase-1 [Source:UniProtKB/TrEMBL;Acc:B6U666]	5	1	4222700	6735800	3955900	2873600	3539400	2789200	6869400	8933600	4738500	3	3	3	4.97147e+06	3067400	6.84717e+06	0.617001	0.106388		2.23224	0.0375561	+	1.37729	0.279363
1393	Zm00001d046591_P003	Zm00001d046591	Zm00001d046591_P003 pep chromosome:AGPv4:9:97600605:97604393:-1 gene:Zm00001d046591 transcript:Zm00001d046591_T003 gene_biotype:protein_coding transcript_biotype:protein_coding description:Zm00001d046591	9	2	8278000	9077800	18958000	6550900	6426300	7911700	14902000	14013000	17624000	3	3	3	12104600	6.96297e+06	15513000	0.575233	0.212244		2.22793	0.00196187	+	1.28158	0.397619
935	Zm00001d030199_P002	Peroxidase	Zm00001d030199_P002 pep chromosome:AGPv4:1:112977908:112980114:1 gene:Zm00001d030199 transcript:Zm00001d030199_T002 gene_biotype:protein_coding transcript_biotype:protein_coding description:Peroxidase [Source:UniProtKB/TrEMBL;Acc:A0A1D6KAW3]	4	4	5917700	1524000	4810100	13129000	11066000	8797200	27454000		20365000	3	3	2	4.08393e+06	10997400	23909500	2.69285	0.0190608	+	2.1741	0.0251037	+	5.85453	0.00805379	+
1326	Zm00001d043845_P031	Zm00001d043845	Zm00001d043845_P031 pep chromosome:AGPv4:3:211902270:211913623:1 gene:Zm00001d043845 transcript:Zm00001d043845_T031 gene_biotype:protein_coding transcript_biotype:protein_coding description:Zm00001d043845	6	6	564700	682730	663140	383470	366740	247500	789580	832700	538860	3	3	3	636857	332570	720380	0.522205	0.00566299		2.1661	0.0185352	+	1.13115	0.444737
1368	Zm00001d045431_P002	Enolase1	Zm00001d045431_P002 pep chromosome:AGPv4:9:21923443:21927884:1 gene:Zm00001d045431 transcript:Zm00001d045431_T002 gene_biotype:protein_coding transcript_biotype:protein_coding description:Enolase1 [Source:UniProtKB/TrEMBL;Acc:K7V794]	19	13	111290000	104210000	107500000	86640000	80872000	82278000	209870000	172080000	128420000	3	3	3	1.07667e+08	8.32633e+07	1.70123e+08	0.773344	0.000810449		2.0432	0.0211855	+	1.58009	0.0573376
1292	Zm00001d042216_P001	Zm00001d042216	Zm00001d042216_P001 pep chromosome:AGPv4:3:156422305:156423867:1 gene:Zm00001d042216 transcript:Zm00001d042216_T001 gene_biotype:protein_coding transcript_biotype:protein_coding description:Zm00001d042216	6	6	130650000	135920000	111740000	101730000	92440000	95419000	47529000	57966000	37981000	3	3	3	1.26103e+08	9.65297e+07	4.78253e+07	0.765481	0.0195294		0.495447	0.00158887	+	0.379255	0.00110782	+
571	Zm00001d016661_P001	Peptidyl-prolyl cis-trans isomerase	Zm00001d016661_P001 pep chromosome:AGPv4:5:171745370:171745888:1 gene:Zm00001d016661 transcript:Zm00001d016661_T001 gene_biotype:protein_coding transcript_biotype:protein_coding description:Peptidyl-prolyl cis-trans isomerase [Source:UniProtKB/TrEMBL;Acc:B4FZZ2]	6	2	102560000	108930000	71522000	110240000	146460000	119030000	27627000	88260000	66377000	3	3	3	9.43373e+07	1.25243e+08	6.07547e+07	1.32761	0.123665		0.485093	0.0362821	+	0.644015	0.187699
955	Zm00001d031136_P003	Cysteine synthase	Zm00001d031136_P003 pep chromosome:AGPv4:1:179010349:179015072:-1 gene:Zm00001d031136 transcript:Zm00001d031136_T003 gene_biotype:protein_coding transcript_biotype:protein_coding description:Cysteine synthase [Source:UniProtKB/TrEMBL;Acc:B8A377]	10	10	2192200	34615000	37990000	27544000	25984000	29382000	18840000	10020000	10706000	3	3	3	24932400	2.76367e+07	1.31887e+07	1.10846	0.824952		0.477216	0.00852782	+	0.528977	0.374424
1519	Zm00001d051742_P001	T-complex protein 1 subunit delta	Zm00001d051742_P001 pep chromosome:AGPv4:4:168615582:168622676:-1 gene:Zm00001d051742 transcript:Zm00001d051742_T001 gene_biotype:protein_coding transcript_biotype:protein_coding description:T-complex protein 1 subunit delta [Source:UniProtKB/TrEMBL;Acc:B4F8V9]	3	1	692380	617320		1263600	1505800		772580	536740		2	2	2	654850	1384700	654660	2.11453	0.0288746	+	0.472781	0.0496487	+	0.99971	0.998914
86	Zm00001d002842_P001	Remorin	Zm00001d002842_P001 pep chromosome:AGPv4:2:24286536:24291225:1 gene:Zm00001d002842 transcript:Zm00001d002842_T001 gene_biotype:protein_coding transcript_biotype:protein_coding description:Remorin [Source:UniProtKB/TrEMBL;Acc:B4G1B0]	10	10	9860800	27408000	25049000	76208000	81047000	66043000	56018000	26903000	21509000	3	3	3	20772600	7.44327e+07	34810000	3.58321	0.00160385	+	0.467671	0.0268403	+	1.67577	0.308635
678	Zm00001d020057_P006	Zm00001d020057	Zm00001d020057_P006 pep chromosome:AGPv4:7:89268084:89273462:-1 gene:Zm00001d020057 transcript:Zm00001d020057_T006 gene_biotype:protein_coding transcript_biotype:protein_coding description:Zm00001d020057	12	10	911000	439210	1024800	1141800	861210	999320	552360	221180	628280	3	3	3	791670	1.00078e+06	467273	1.26413	0.347705		0.466911	0.0231248	+	0.590238	0.211864
1434	Zm00001d048346_P001	40S ribosomal protein SA	Zm00001d048346_P001 pep chromosome:AGPv4:9:154820912:154823371:-1 gene:Zm00001d048346 transcript:Zm00001d048346_T001 gene_biotype:protein_coding transcript_biotype:protein_coding description:40S ribosomal protein SA [Source:UniProtKB/TrEMBL;Acc:B4FSQ4]	4	1	11497000	14855000	11018000	18953000	20759000	17521000	12944000	9494500	3691100	3	3	3	1.24567e+07	1.90777e+07	8.70987e+06	1.53152	0.012319		0.456548	0.0221976	+	0.699213	0.273915
692	Zm00001d020669_P001	Zm00001d020669	Zm00001d020669_P001 pep chromosome:AGPv4:7:127426894:127431481:1 gene:Zm00001d020669 transcript:Zm00001d020669_T001 gene_biotype:protein_coding transcript_biotype:protein_coding description:Zm00001d020669	6	6	778370	288640	1056900	1254800	1007600	1509500	855810	365160	468970	3	3	3	707970	1257300	563313	1.77592	0.109		0.448034	0.0289474	+	0.795674	0.620085
1274	Zm00001d041716_P006	Zm00001d041716	Zm00001d041716_P006 pep chromosome:AGPv4:3:134765903:134771067:1 gene:Zm00001d041716 transcript:Zm00001d041716_T006 gene_biotype:protein_coding transcript_biotype:protein_coding description:Zm00001d041716	6	6	6343900	4683400	5253400	5164300	4848700	7309800	3983800	2105300	1585400	3	3	3	5426900	5.77427e+06	2.55817e+06	1.06401	0.723174		0.443029	0.038872	+	0.471386	0.0306841	+
1568	Zm00001d053813_P015	Zm00001d053813	Zm00001d053813_P015 pep chromosome:AGPv4:4:241593298:241602575:1 gene:Zm00001d053813 transcript:Zm00001d053813_T015 gene_biotype:protein_coding transcript_biotype:protein_coding description:Zm00001d053813	3	3	702290	1145300	859250	880770	1111000	1067100	471160	559830	296970	3	3	3	902280	1.01962e+06	442653	1.13005	0.471235		0.434134	0.0052732	+	0.490594	0.038201	+
713	Zm00001d021626_P003	Zm00001d021626	Zm00001d021626_P003 pep chromosome:AGPv4:7:158451766:158454361:1 gene:Zm00001d021626 transcript:Zm00001d021626_T003 gene_biotype:protein_coding transcript_biotype:protein_coding description:Zm00001d021626	3	3	5551100	5909000	11224000	4748900	5584600	6605900	2917000		1954800	3	3	2	7.56137e+06	5.64647e+06	2435900	0.746752	0.373073		0.431403	0.0260219	+	0.322151	0.121843
623	Zm00001d018363_P001	Membrane steroid-binding protein 1	Zm00001d018363_P001 pep chromosome:AGPv4:5:219212152:219212466:1 gene:Zm00001d018363 transcript:Zm00001d018363_T001 gene_biotype:protein_coding transcript_biotype:protein_coding description:Membrane steroid-binding protein 1 [Source:UniProtKB/TrEMBL;Acc:B4FPD1]	3	3	2856100	15539000	20530000	28314000	19786000	26990000	5995500	13856000	10948000	3	3	3	1.2975e+07	25030000	10266500	1.92909	0.110115		0.410168	0.0135649	+	0.79125	0.661569
779	Zm00001d024511_P002	40S ribosomal protein S3	Zm00001d024511_P002 pep chromosome:AGPv4:10:74955857:74958288:1 gene:Zm00001d024511 transcript:Zm00001d024511_T002 gene_biotype:protein_coding transcript_biotype:protein_coding description:40S ribosomal protein S3 [Source:UniProtKB/TrEMBL;Acc:B6TB97]	7	7	48168000	45457000	54215000	52595000	56800000	52209000	21694000	14841000	24436000	3	3	3	49280000	53868000	2.03237e+07	1.0931	0.198135		0.377286	0.000473749	+	0.412412	0.00167726	+
1468	Zm00001d049716_P001	Zm00001d049716	Zm00001d049716_P001 pep chromosome:AGPv4:4:41317968:41320454:-1 gene:Zm00001d049716 transcript:Zm00001d049716_T001 gene_biotype:protein_coding transcript_biotype:protein_coding description:Zm00001d049716	7	7	4102400	2974400	3746300	4093100	6861600	5805200	2585000	2417800	1302400	3	3	3	3607700	5.58663e+06	2.10173e+06	1.54853	0.0859395		0.376207	0.0180606	+	0.582569	0.0448862
66	Zm00001d002258_P001	Aminomethyltransferase	Zm00001d002258_P001 pep chromosome:AGPv4:2:9081347:9084382:-1 gene:Zm00001d002258 transcript:Zm00001d002258_T001 gene_biotype:protein_coding transcript_biotype:protein_coding description:Aminomethyltransferase [Source:UniProtKB/TrEMBL;Acc:B6TQ06]	3	3			809340	2240100	2056600	3518600	1126600	816550	882410	1	3	3		2605100	941853				0.361542	0.0239386	+
244	Zm00001d008189_P008	Zm00001d008189	Zm00001d008189_P008 pep chromosome:AGPv4:8:750465:754201:1 gene:Zm00001d008189 transcript:Zm00001d008189_T008 gene_biotype:protein_coding transcript_biotype:protein_coding description:Zm00001d008189	2	2		1143800	426310	2777600		2640200	1262200		677420	2	2	2	785055	2708900	969810	3.45059	0.0342084	+	0.358009	0.0285561	+	1.23534	0.728335
990	Zm00001d032239_P001	HMG-Y-related protein A	Zm00001d032239_P001 pep chromosome:AGPv4:1:218500155:218501623:1 gene:Zm00001d032239 transcript:Zm00001d032239_T001 gene_biotype:protein_coding transcript_biotype:protein_coding gene_symbol:HMGIY2 description:HMG-Y-related protein A [Source:UniProtKB/Swiss-Prot;Acc:Q9FYS5]	5	5	2446600	2670400	3421300	5971400	5000900	5453800	2892400	1653300	1314100	3	3	3	2846100	5.47537e+06	1.95327e+06	1.92381	0.00295159		0.356737	0.00317075	+	0.686296	0.187957
1574	Zm00001d053983_P003	Zm00001d053983	Zm00001d053983_P003 pep chromosome:AGPv4:4:244581853:244585737:-1 gene:Zm00001d053983 transcript:Zm00001d053983_T003 gene_biotype:protein_coding transcript_biotype:protein_coding description:Zm00001d053983	6	6	4881600	8883400	6005900	16824000	13142000	12326000	6738000	2535800	5112900	3	3	3	6590300	1.40973e+07	4.79557e+06	2.1391	0.0147164	+	0.340175	0.00729982	+	0.72767	0.352603
654	Zm00001d019045_P001	Histone H2A	Zm00001d019045_P001 pep chromosome:AGPv4:7:14093201:14093758:1 gene:Zm00001d019045 transcript:Zm00001d019045_T001 gene_biotype:protein_coding transcript_biotype:protein_coding description:Histone H2A [Source:UniProtKB/TrEMBL;Acc:B6SJU3]	4	1	3372200		4731000	14038000	13072000	15934000		8092500	1553200	2	3	2	4051600	14348000	4822850	3.54132	0.00330779	+	0.336134	0.0375394	+	1.19036	0.83883
215	Zm00001d007084_P001	Histone H2B	Zm00001d007084_P001 pep chromosome:AGPv4:2:221914642:221915449:1 gene:Zm00001d007084 transcript:Zm00001d007084_T001 gene_biotype:protein_coding transcript_biotype:protein_coding description:Histone H2B [Source:UniProtKB/TrEMBL;Acc:A0A1D6F342]	7	1		583460	620050	18218000	16753000	14395000	7835500	2129300	6616600	2	3	3	601755	1.64553e+07	5.52713e+06	27.3456	0.00159732	+	0.335887	0.00608382	+	9.18502	0.115285
763	Zm00001d023830_P001	Fiber protein Fb19	Zm00001d023830_P001 pep chromosome:AGPv4:10:23731692:23733983:1 gene:Zm00001d023830 transcript:Zm00001d023830_T001 gene_biotype:protein_coding transcript_biotype:protein_coding description:Fiber protein Fb19 [Source:UniProtKB/TrEMBL;Acc:B6TLW3]	1	1	10919000	9947200	11715000	12354000	17511000	18586000	6171800	5185800	4869100	3	3	3	10860400	1.61503e+07	5408900	1.48708	0.0565032		0.334909	0.00542688	+	0.498039	0.00106928	+
395	Zm00001d011854_P002	Zm00001d011854	Zm00001d011854_P002 pep chromosome:AGPv4:8:162915395:162923330:-1 gene:Zm00001d011854 transcript:Zm00001d011854_T002 gene_biotype:protein_coding transcript_biotype:protein_coding description:Zm00001d011854	7	6	1303500	740070	1263500	1077100	1015300	1997300	344350	645850	298560	3	3	3	1.10236e+06	1.36323e+06	429587	1.23665	0.515089		0.315123	0.0497584	+	0.389698	0.0335974	+
286	Zm00001d009010_P003	Zm00001d009010	Zm00001d009010_P003 pep chromosome:AGPv4:8:30106987:30108529:-1 gene:Zm00001d009010 transcript:Zm00001d009010_T003 gene_biotype:protein_coding transcript_biotype:protein_coding description:Zm00001d009010	5	2	5361200	3665800	5381100	5810900	4871700	7590200		1411900	2401700	3	3	2	4802700	6.09093e+06	1906800	1.26823	0.258604		0.313055	0.031418	+	0.397027	0.0387612	+
113	Zm00001d003712_P001	Zm00001d003712	Zm00001d003712_P001 pep chromosome:AGPv4:2:55894819:55896266:1 gene:Zm00001d003712 transcript:Zm00001d003712_T001 gene_biotype:protein_coding transcript_biotype:protein_coding description:Zm00001d003712	4	4				2823200	2971800	3596900	1055400		864950	0	3	2		3.13063e+06	960175			40	0.306703	0.00621447	+			60
1345	Zm00001d044434_P001	Zm00001d044434	Zm00001d044434_P001 pep chromosome:AGPv4:3:227914572:227919577:-1 gene:Zm00001d044434 transcript:Zm00001d044434_T001 gene_biotype:protein_coding transcript_biotype:protein_coding description:Zm00001d044434	3	3	965350	447890	951770	1486600	2261400	2250600	565130	655900		3	3	2	788337	1.99953e+06	610515	2.5364	0.0170416	+	0.305329	0.0250534	+	0.774434	0.482426
1268	Zm00001d041290_P003	Zm00001d041290	Zm00001d041290_P003 pep chromosome:AGPv4:3:110647200:110652755:1 gene:Zm00001d041290 transcript:Zm00001d041290_T003 gene_biotype:protein_coding transcript_biotype:protein_coding description:Zm00001d041290	4	3	5461200	3225700	2021700	3646600	4436800	3505400	616460		1717400	3	3	2	3.56953e+06	3.86293e+06	1166930	1.0822	0.793487		0.302084	0.0166797	+	0.326914	0.176395
1209	Zm00001d039173_P007	Zm00001d039173	Zm00001d039173_P007 pep chromosome:AGPv4:6:171778244:171780016:1 gene:Zm00001d039173 transcript:Zm00001d039173_T007 gene_biotype:protein_coding transcript_biotype:protein_coding description:Zm00001d039173	9	9	14979000	10827000	5904200	22438000	21534000	32014000	7260200	8862200	5744100	3	3	3	1.05701e+07	2.53287e+07	7.28883e+06	2.39626	0.0256529	+	0.28777	0.00653219	+	0.689573	0.302221
618	Zm00001d018187_P001	Zm00001d018187	Zm00001d018187_P001 pep chromosome:AGPv4:5:216017754:216022412:-1 gene:Zm00001d018187 transcript:Zm00001d018187_T001 gene_biotype:protein_coding transcript_biotype:protein_coding description:Zm00001d018187	5	5	7954800	5800000	9393100	18869000	21871000	12118000	10629000	709880	3545000	3	3	3	7.71597e+06	1.76193e+07	4.96129e+06	2.28349	0.0320098	+	0.281582	0.0373502	+	0.642991	0.428377
469	Zm00001d013568_P001	Zm00001d013568	Zm00001d013568_P001 pep chromosome:AGPv4:5:14451040:14451980:-1 gene:Zm00001d013568 transcript:Zm00001d013568_T001 gene_biotype:protein_coding transcript_biotype:protein_coding description:Zm00001d013568	3	3	2486900	7599700	5807400	13682000	10560000	5041100	2328100	3515800	1120800	3	3	3	5298000	9.76103e+06	2.32157e+06	1.8424	0.20322		0.23784	0.0468456	+	0.438197	0.145508
199	Zm00001d006651_P001	Tubulin alpha chain	Zm00001d006651_P001 pep chromosome:AGPv4:2:213473849:213477366:1 gene:Zm00001d006651 transcript:Zm00001d006651_T001 gene_biotype:protein_coding transcript_biotype:protein_coding gene_symbol:TUBA5 description:Tubulin alpha chain [Source:UniProtKB/TrEMBL;Acc:Q546I4]	6	2	5938400	4316500	15616000	13271000	7738400	15633000	3354400	3257900	2092500	3	3	3	8.62363e+06	1.22141e+07	2901600	1.41636	0.44406		0.237561	0.0172159	+	0.336471	0.182351
737	Zm00001d022420_P001	Stress responsive protein	Zm00001d022420_P001 pep chromosome:AGPv4:7:177288787:177289404:-1 gene:Zm00001d022420 transcript:Zm00001d022420_T001 gene_biotype:protein_coding transcript_biotype:protein_coding description:Stress responsive protein [Source:UniProtKB/TrEMBL;Acc:B6TF92]	4	2	2588300	1947100	2647100	12687000	13326000	17300000	5569400	948210	3155900	3	3	3	2.39417e+06	1.44377e+07	3.2245e+06	6.03035	0.001179	+	0.22334	0.00466658	+	1.34682	0.572641
443	Zm00001d013034_P001	Zm00001d013034	Zm00001d013034_P001 pep chromosome:AGPv4:5:3494823:3496592:-1 gene:Zm00001d013034 transcript:Zm00001d013034_T001 gene_biotype:protein_coding transcript_biotype:protein_coding description:Zm00001d013034	4	1	4359900			12770000	11264000		557450		3355200	1	2	2		12017000	1956325				0.162796	0.0240396	+
962	Zm00001d031345_P001	Dirigent protein	Zm00001d031345_P001 pep chromosome:AGPv4:1:186945218:186946580:1 gene:Zm00001d031345 transcript:Zm00001d031345_T001 gene_biotype:protein_coding transcript_biotype:protein_coding description:Dirigent protein [Source:UniProtKB/TrEMBL;Acc:A0A1D6KIE5]	1	1	7002100			6110000		7081500	174720000		58884000	1	2	2		6595750	116802000				17.7087	0.197409
1330	Zm00001d043988_P001	Zm00001d043988	Zm00001d043988_P001 pep chromosome:AGPv4:3:215679092:215679979:-1 gene:Zm00001d043988 transcript:Zm00001d043988_T001 gene_biotype:protein_coding transcript_biotype:protein_coding description:Zm00001d043988	1	1	1994100			2068600	3425100	3923100	45681000	9037600	33623000	1	3	3		3.13893e+06	29447200				9.38128	0.0714567
1039	Zm00001d034256_P005	Glucose-6-phosphate isomerase	Zm00001d034256_P005 pep chromosome:AGPv4:1:288169338:288176921:1 gene:Zm00001d034256 transcript:Zm00001d034256_T005 gene_biotype:protein_coding transcript_biotype:protein_coding gene_symbol:PHI1 description:Glucose-6-phosphate isomerase [Source:UniProtKB/TrEMBL;Acc:B4G0N0]	10	10	3956200	3607300	3644100	2317700	3558500	376970	9571500	22038000	9315900	3	3	3	3.73587e+06	2084390	13641800	0.55794	0.151226		6.54474	0.0547707		3.65158	0.0777953
239	Zm00001d018633_P001	Pyridoxin biosynthesis protein ER1	Zm00001d018633_P001 pep chromosome:AGPv4:7:1389242:1390195:1 gene:Zm00001d018633 transcript:Zm00001d018633_T001 gene_biotype:protein_coding transcript_biotype:protein_coding description:Pyridoxin biosynthesis protein ER1 [Source:UniProtKB/TrEMBL;Acc:B4FRZ2]	3	3		894900		968020	892030	824370	7640600		3477200	1	3	2		894807	5558900				6.2124	0.057477
753	Zm00001d023379_P001	Pyruvate kinase	Zm00001d023379_P001 pep chromosome:AGPv4:10:4293119:4298209:-1 gene:Zm00001d023379 transcript:Zm00001d023379_T001 gene_biotype:protein_coding transcript_biotype:protein_coding description:Pyruvate kinase [Source:UniProtKB/TrEMBL;Acc:K7TM64]	9	4		2116200	501320	967050	1123400	499660	8498600	3602200	965750	2	3	3	1308760	863370	4.35552e+06	0.659686	0.541607		5.04479	0.189999		3.32797	0.372306
1442	Zm00001d048707_P001	Glycosyltransferase	Zm00001d048707_P001 pep chromosome:AGPv4:4:3787419:3789065:-1 gene:Zm00001d048707 transcript:Zm00001d048707_T001 gene_biotype:protein_coding transcript_biotype:protein_coding description:Glycosyltransferase [Source:UniProtKB/TrEMBL;Acc:K7UP24]	6	6		748850	902790	1328200	348370	1495900	7363700		3133300	2	3	2	825820	1057490	5248500	1.28053	0.652923		4.96317	0.0838675		6.3555	0.171848
587	Zm00001d017117_P002	26S proteasome non-ATPase regulatory subunit 6	Zm00001d017117_P002 pep chromosome:AGPv4:5:185970778:185973934:1 gene:Zm00001d017117 transcript:Zm00001d017117_T002 gene_biotype:protein_coding transcript_biotype:protein_coding description:26S proteasome non-ATPase regulatory subunit 6 [Source:UniProtKB/TrEMBL;Acc:B4FVL1]	3	3	1604000	1254300	974870		721660	573230	4797600	1334400	2655300	3	2	3	1.27772e+06	647445	2929100	0.506718	0.0796018		4.52409	0.178443		2.29244	0.182567
118	Zm00001d025258_P010	Dihydrolipoyllysine-residue succinyltransferase component of 2-oxoglutarate dehydrogenase complex	Zm00001d025258_P010 pep chromosome:AGPv4:10:111491946:111494978:1 gene:Zm00001d025258 transcript:Zm00001d025258_T010 gene_biotype:protein_coding transcript_biotype:protein_coding description:Dihydrolipoyllysine-residue succinyltransferase component of 2-oxoglutarate dehydrogenase complex [Source:UniProtKB/TrEMBL;Acc:B6TFG5]	4	4		436160		926710	1126900	3555000	13593000	2767700	6768500	1	3	3		1.86954e+06	7.70973e+06				4.12387	0.148754
413	Zm00001d012407_P007	Triosephosphate isomerase	Zm00001d012407_P007 pep chromosome:AGPv4:8:173979559:173982311:1 gene:Zm00001d012407 transcript:Zm00001d012407_T007 gene_biotype:protein_coding transcript_biotype:protein_coding description:Triosephosphate isomerase [Source:UniProtKB/TrEMBL;Acc:B6SMQ5]	3	3	11347000	11079000	11513000	9979500	8310000	9746300	68847000	11230000	30458000	3	3	3	11313000	9.34527e+06	36845000	0.826064	0.0215097		3.94264	0.179924		3.25687	0.20617
572	Zm00001d016691_P001	Zm00001d016691	Zm00001d016691_P001 pep chromosome:AGPv4:5:172643939:172645561:1 gene:Zm00001d016691 transcript:Zm00001d016691_T001 gene_biotype:protein_coding transcript_biotype:protein_coding description:Zm00001d016691	2	2	5821100	4805200	7161200		7139000	3543900	26975000	27484000	8190700	3	2	3	5.92917e+06	5341450	2.08832e+07	0.900877	0.738286		3.90966	0.158002		3.52212	0.0791845
378	Zm00001d043991_P001	Vacuolar ATP synthase subunit E	Zm00001d043991_P001 pep chromosome:AGPv4:3:215828080:215837379:-1 gene:Zm00001d043991 transcript:Zm00001d043991_T001 gene_biotype:protein_coding transcript_biotype:protein_coding description:Vacuolar ATP synthase subunit E [Source:UniProtKB/TrEMBL;Acc:B6T2T0]	5	5	9215300	7406600	10813000	5011300	1114700	3366400	17921000		6224200	3	3	2	9.14497e+06	3.16413e+06	12072600	0.345997	0.016227	+	3.81545	0.147988		1.32014	0.564978
349	Zm00001d011034_P003	Zm00001d011034	Zm00001d011034_P003 pep chromosome:AGPv4:8:137153416:137156549:1 gene:Zm00001d011034 transcript:Zm00001d011034_T003 gene_biotype:protein_coding transcript_biotype:protein_coding description:Zm00001d011034	4	4	4238100			2187900		2529900	8383200	11774000	4415100	1	2	3		2358900	8.19077e+06				3.47228	0.123945
34	Zm00001d000021_P004	Glucose-6-phosphate/phosphate translocator 2Glucose-6-phosphate/phosphate-translocator	Zm00001d000021_P004 pep contig:AGPv4:B73V4_ctg150:1459857:1463672:-1 gene:Zm00001d000021 transcript:Zm00001d000021_T004 gene_biotype:protein_coding transcript_biotype:protein_coding description:Glucose-6-phosphate/phosphate translocator 2Glucose-6-phosphate/phosphate-translocator [Source:UniProtKB/TrEMBL;Acc:C0PMH6]	2	2		4744000	590080	831860	1407900	1819200	7404800	1254700	4822800	2	3	3	2667040	1.35299e+06	4494100	0.507299	0.469551		3.32161	0.156941		1.68505	0.55716
1113	Zm00001d036570_P001	60S ribosomal protein L27	Zm00001d036570_P001 pep chromosome:AGPv4:6:93085359:93085772:-1 gene:Zm00001d036570 transcript:Zm00001d036570_T001 gene_biotype:protein_coding transcript_biotype:protein_coding description:60S ribosomal protein L27 [Source:UniProtKB/TrEMBL;Acc:B4FTA3]	2	1		1913100	711280	1036600	1294500	660370		1277900	4904700	2	3	2	1312190	997157	3091300	0.759918	0.578415		3.10011	0.224451		2.35583	0.450018
517	Zm00001d014944_P002	L-lactate dehydrogenase	Zm00001d014944_P002 pep chromosome:AGPv4:5:69327618:69329422:1 gene:Zm00001d014944 transcript:Zm00001d014944_T002 gene_biotype:protein_coding transcript_biotype:protein_coding description:L-lactate dehydrogenase [Source:UniProtKB/TrEMBL;Acc:B6T856]	4	4	539690			3364100	2479100	4310100	16592000	2316800	12426000	1	3	3		3.38443e+06	1.04449e+07				3.08617	0.173658
1475	Zm00001d049959_P005	Zm00001d049959	Zm00001d049959_P005 pep chromosome:AGPv4:4:55909326:55912177:-1 gene:Zm00001d049959 transcript:Zm00001d049959_T005 gene_biotype:protein_coding transcript_biotype:protein_coding description:Zm00001d049959	4	4					960730	1300900	4301000		2608700	0	2	2		1130815	3454850			40	3.05519	0.114673				60
1025	Zm00001d033623_P006	Zm00001d033623	Zm00001d033623_P006 pep chromosome:AGPv4:1:269047918:269052719:1 gene:Zm00001d033623 transcript:Zm00001d033623_T006 gene_biotype:protein_coding transcript_biotype:protein_coding description:Zm00001d033623	9	6	404170	774310	1383900	1173400	883760	934510	6690700	1418600	724960	3	3	3	854127	997223	2.94475e+06	1.16754	0.65749		2.95295	0.360068		3.44768	0.334116
960	Zm00001d031257_P001	Zm00001d031257	Zm00001d031257_P001 pep chromosome:AGPv4:1:184106568:184107742:-1 gene:Zm00001d031257 transcript:Zm00001d031257_T001 gene_biotype:protein_coding transcript_biotype:protein_coding description:Zm00001d031257	1	1	11880000	25671000	26950000	16433000	17544000	32218000	90116000	20713000	78930000	3	3	3	2.15003e+07	22065000	63253000	1.02626	0.939673		2.86667	0.135907		2.94195	0.131186
1425	Zm00001d048091_P012	ATP synthase subunit gamma	Zm00001d048091_P012 pep chromosome:AGPv4:9:149914427:149918402:-1 gene:Zm00001d048091 transcript:Zm00001d048091_T012 gene_biotype:protein_coding transcript_biotype:protein_coding description:ATP synthase subunit gamma [Source:UniProtKB/TrEMBL;Acc:K7WFV1]	7	3	3754300	4200400	7020200	2428600	3953300	2576400	12256000	10685000	2417500	3	3	3	4.99163e+06	2986100	8.45283e+06	0.598221	0.151098		2.83073	0.151579		1.6934	0.342705
1510	Zm00001d051403_P001	Plasma membrane intrinsic protein1 isoform 1	Zm00001d051403_P001 pep chromosome:AGPv4:4:157200400:157203987:1 gene:Zm00001d051403 transcript:Zm00001d051403_T001 gene_biotype:protein_coding transcript_biotype:protein_coding gene_symbol:PIP1-3 description:Plasma membrane intrinsic protein1 isoform 1 [Source:UniProtKB/TrEMBL;Acc:B4FUM4]	4	2				1244300	2084000	1799800	6562900		3053600	0	3	2		1.70937e+06	4808250			40	2.81288	0.104772				60
867	Zm00001d028260_P003	Glutamine synthetase	Zm00001d028260_P003 pep chromosome:AGPv4:1:28169237:28171914:-1 gene:Zm00001d028260 transcript:Zm00001d028260_T003 gene_biotype:protein_coding transcript_biotype:protein_coding description:Glutamine synthetase [Source:UniProtKB/TrEMBL;Acc:A0A1D6JTN6]	6	4	42239000	61819000	48438000	25680000	23310000	11619000	81214000	40243000	45798000	3	3	3	50832000	20203000	5.57517e+07	0.397446	0.0133009	+	2.75957	0.0585569		1.09678	0.744273
1465	Zm00001d049668_P001	Zm00001d049668	Zm00001d049668_P001 pep chromosome:AGPv4:4:39422305:39424601:1 gene:Zm00001d049668 transcript:Zm00001d049668_T001 gene_biotype:protein_coding transcript_biotype:protein_coding description:Zm00001d049668	4	1	5351800	3037800	5740000	1653300	6303700	1444000	14360000	4397600	7181700	3	3	3	4.70987e+06	3.13367e+06	8.64643e+06	0.665341	0.429823		2.75921	0.176706		1.83581	0.271032
742	Zm00001d022469_P001	Zm00001d022469	Zm00001d022469_P001 pep chromosome:AGPv4:7:178246469:178259200:-1 gene:Zm00001d022469 transcript:Zm00001d022469_T001 gene_biotype:protein_coding transcript_biotype:protein_coding description:Zm00001d022469	7	6	536560	1216800	701660	1403700	829590	1035600	5037600	2715900	1231100	3	3	3	818340	1089630	2.99487e+06	1.33151	0.363635		2.74852	0.164234		3.65969	0.125496
1202	Zm00001d039043_P008	Zm00001d039043	Zm00001d039043_P008 pep chromosome:AGPv4:6:169160371:169165669:1 gene:Zm00001d039043 transcript:Zm00001d039043_T008 gene_biotype:protein_coding transcript_biotype:protein_coding description:Zm00001d039043	2	2	287250			2403100	1913700		8186400		3592200	1	2	2		2158400	5889300				2.72855	0.247666
206	Zm00001d006896_P001	Zm00001d006896	Zm00001d006896_P001 pep chromosome:AGPv4:2:218757271:218760786:1 gene:Zm00001d006896 transcript:Zm00001d006896_T001 gene_biotype:protein_coding transcript_biotype:protein_coding description:Zm00001d006896	4	4	2836900	2575800	917120	1398300	2043600	2555100	8376200		2461700	3	3	2	2109940	1999000	5418950	0.94742	0.87972		2.71083	0.225233		2.5683	0.251738
1291	Zm00001d042184_P001	6-phosphogluconate dehydrogenase, decarboxylating	Zm00001d042184_P001 pep chromosome:AGPv4:3:155339409:155340851:-1 gene:Zm00001d042184 transcript:Zm00001d042184_T001 gene_biotype:protein_coding transcript_biotype:protein_coding description:6-phosphogluconate dehydrogenase, decarboxylating [Source:UniProtKB/TrEMBL;Acc:A0A1D6N1Z8]	8	3	1336700	1251800	1856500	812550	1459100	2234900	6090100	1837100	3859200	3	3	3	1.48167e+06	1.50218e+06	3928800	1.01385	0.966011		2.61539	0.134284		2.65161	0.120276
538	Zm00001d015459_P002	Zm00001d015459	Zm00001d015459_P002 pep chromosome:AGPv4:5:91459227:91463857:-1 gene:Zm00001d015459 transcript:Zm00001d015459_T002 gene_biotype:protein_coding transcript_biotype:protein_coding description:Zm00001d015459	2	2					477990	875170	2569600		953740	0	2	2		676580	1761670			40	2.60379	0.322057				60
331	Zm00001d010251_P004	Guanosine nucleotide diphosphate dissociation inhibitor	Zm00001d010251_P004 pep chromosome:AGPv4:8:106127391:106136220:-1 gene:Zm00001d010251 transcript:Zm00001d010251_T004 gene_biotype:protein_coding transcript_biotype:protein_coding description:Guanosine nucleotide diphosphate dissociation inhibitor [Source:UniProtKB/TrEMBL;Acc:A0A1D6FQ35]	9	9		2535700	3114700	2959100	1161700	3296500	14860000	2846000	1588500	2	3	3	2825200	2.47243e+06	6431500	0.875136	0.71601		2.60128	0.407455		2.27648	0.556462
1521	Zm00001d051804_P001	Glutamine synthetase	Zm00001d051804_P001 pep chromosome:AGPv4:4:170036696:170039992:-1 gene:Zm00001d051804 transcript:Zm00001d051804_T001 gene_biotype:protein_coding transcript_biotype:protein_coding description:Glutamine synthetase [Source:UniProtKB/TrEMBL;Acc:C4JAE7]	7	2	4709200	6265100	2356700	4160800	3927100	7647300	23713000	4599100	12433000	3	3	3	4.44367e+06	5.24507e+06	13581700	1.18035	0.653472		2.58942	0.215856		3.05642	0.181882
627	Zm00001d018454_P012	Zm00001d018454	Zm00001d018454_P012 pep chromosome:AGPv4:5:221146352:221153899:1 gene:Zm00001d018454 transcript:Zm00001d018454_T012 gene_biotype:protein_coding transcript_biotype:protein_coding description:Zm00001d018454	6	6	4382600	521530	2929700	1421700	1712900	3198700	8152200	1129200	6870500	3	3	3	2.61128e+06	2111100	5.38397e+06	0.808455	0.710191		2.55031	0.215824		2.06181	0.318443
1309	Zm00001d043086_P005	Zm00001d043086	Zm00001d043086_P005 pep chromosome:AGPv4:3:188769744:188774326:-1 gene:Zm00001d043086 transcript:Zm00001d043086_T005 gene_biotype:protein_coding transcript_biotype:protein_coding description:Zm00001d043086	14	5	13500000	10683000	12317000	3148600	2790200	6678800	21609000	4897700	5438500	3	3	3	1.21667e+07	4.20587e+06	10648400	0.345688	0.0058492	+	2.5318	0.31565		0.875211	0.797719
936	Zm00001d030216_P001	Zm00001d030216	Zm00001d030216_P001 pep chromosome:AGPv4:1:113613327:113617911:1 gene:Zm00001d030216 transcript:Zm00001d030216_T001 gene_biotype:protein_coding transcript_biotype:protein_coding description:Zm00001d030216	2	0	2032800	9276600	2485800	6945700	10152000		27488000	9786500	27467000	3	2	3	4598400	8548850	21580500	1.85909	0.311339		2.52437	0.189404		4.69305	0.0554404
738	Zm00001d022421_P002	Zm00001d022421	Zm00001d022421_P002 pep chromosome:AGPv4:7:177324035:177325793:-1 gene:Zm00001d022421 transcript:Zm00001d022421_T002 gene_biotype:protein_coding transcript_biotype:protein_coding description:Zm00001d022421	8	5	4700200	3244100	4652000	4116400	3783000	3267500	10938000	3550500	13603000	3	3	3	4.19877e+06	3722300	9.36383e+06	0.886522	0.425535		2.5156	0.134832		2.23014	0.165019
1281	Zm00001d041963_P001	Cytochrome b5	Zm00001d041963_P001 pep chromosome:AGPv4:3:145908685:145910821:-1 gene:Zm00001d041963 transcript:Zm00001d041963_T001 gene_biotype:protein_coding transcript_biotype:protein_coding description:Cytochrome b5 [Source:UniProtKB/TrEMBL;Acc:B4FKH7]	3	1	1197300	1558500	2046300	2719100	4517000	3836800	18044000	1562100	8054900	3	3	3	1600700	3.69097e+06	9.22033e+06	2.30585	0.0225494	+	2.49808	0.31544		5.76019	0.187592
301	Zm00001d038923_P001	Guanine nucleotide-binding protein beta subunit-like protein	Zm00001d038923_P001 pep chromosome:AGPv4:6:167106090:167108422:1 gene:Zm00001d038923 transcript:Zm00001d038923_T001 gene_biotype:protein_coding transcript_biotype:protein_coding description:Guanine nucleotide-binding protein beta subunit-like protein [Source:UniProtKB/TrEMBL;Acc:B6SJ21]	5	5	9545700	5116900	3944000	7385700	5387600	5717600	18630000	9664600		3	3	2	6202200	6.16363e+06	14147300	0.993782	0.984059		2.29529	0.102706		2.28101	0.141301
200	Zm00001d006667_P001	Zm00001d006667	Zm00001d006667_P001 pep chromosome:AGPv4:2:213889759:213895829:1 gene:Zm00001d006667 transcript:Zm00001d006667_T001 gene_biotype:protein_coding transcript_biotype:protein_coding description:Zm00001d006667	3	3	2254700		1103200	5326000	4908400	4000300	19268000	6125800	7008600	2	3	3	1678950	4744900	10800800	2.82611	0.0190286	+	2.2763	0.22814		6.43307	0.195326
1234	Zm00001d039908_P001	Zm00001d039908	Zm00001d039908_P001 pep chromosome:AGPv4:3:19082590:19083063:-1 gene:Zm00001d039908 transcript:Zm00001d039908_T001 gene_biotype:protein_coding transcript_biotype:protein_coding description:Zm00001d039908	3	3	11633000	10024000	3469100	9811800	8941600	2736900	23651000	8941800		3	3	2	8.37537e+06	7.16343e+06	16296400	0.855298	0.73552		2.27494	0.236579		1.94575	0.301331
136	Zm00001d004731_P002	Aldehyde dehydrogenase	Zm00001d004731_P002 pep chromosome:AGPv4:2:134453814:134457995:-1 gene:Zm00001d004731 transcript:Zm00001d004731_T002 gene_biotype:protein_coding transcript_biotype:protein_coding description:Aldehyde dehydrogenase [Source:UniProtKB/TrEMBL;Acc:A0A1D6EH87]	4	4		182130		440290	417910	284680	1445000	283410		1	3	2		380960	864205				2.26849	0.349907
849	Zm00001d027688_P007	Proteasome subunit alpha type	Zm00001d027688_P007 pep chromosome:AGPv4:1:11158369:11165121:-1 gene:Zm00001d027688 transcript:Zm00001d027688_T007 gene_biotype:protein_coding transcript_biotype:protein_coding description:Proteasome subunit alpha type [Source:UniProtKB/TrEMBL;Acc:B6TJB6]	5	5	690790	5950800	6411100	2684200	4245400	3893600	12286000	354750	11905000	3	3	3	4.3509e+06	3.60773e+06	8.18192e+06	0.829193	0.714904		2.26788	0.310603		1.88051	0.425653
1315	Zm00001d043249_P001	Minor allergen Alt a 7	Zm00001d043249_P001 pep chromosome:AGPv4:3:193232903:193236532:-1 gene:Zm00001d043249 transcript:Zm00001d043249_T001 gene_biotype:protein_coding transcript_biotype:protein_coding description:Minor allergen Alt a 7 [Source:UniProtKB/TrEMBL;Acc:B6TFN1]	4	2	9067100	12335000	5893100	18264000	15717000	18081000	54699000		23895000	3	3	2	9098400	17354000	39297000	1.90737	0.0153266		2.26443	0.153127		4.31911	0.0821468
919	Zm00001d029457_P001	Zm00001d029457	Zm00001d029457_P001 pep chromosome:AGPv4:1:71670964:71675538:1 gene:Zm00001d029457 transcript:Zm00001d029457_T001 gene_biotype:protein_coding transcript_biotype:protein_coding description:Zm00001d029457	8	8	1340900	2633400	5994500	2107400	2911100	1849200	8803400	3933500	2766500	3	3	3	3.32293e+06	2.28923e+06	5167800	0.688919	0.507891		2.25744	0.199753		1.55519	0.469436
169	Zm00001d005925_P003	Glucose-6-phosphate isomerase	Zm00001d005925_P003 pep chromosome:AGPv4:2:192991683:192996867:-1 gene:Zm00001d005925 transcript:Zm00001d005925_T003 gene_biotype:protein_coding transcript_biotype:protein_coding description:Glucose-6-phosphate isomerase [Source:UniProtKB/TrEMBL;Acc:C0PAU7]	5	1	264290	370900	341130	564260		620070	2148100		473080	3	2	2	325440	592165	1310590	1.81958	0.0101918		2.21322	0.481594		4.02713	0.213386
295	Zm00001d009271_P001	Zm00001d009271	Zm00001d009271_P001 pep chromosome:AGPv4:8:49785732:49790894:-1 gene:Zm00001d009271 transcript:Zm00001d009271_T001 gene_biotype:protein_coding transcript_biotype:protein_coding description:Zm00001d009271	3	3				478280	1099400		1732700		1717600	0	2	2		788840	1725150			40	2.18695	0.0947019				60
1520	Zm00001d051754_P002	Zm00001d051754	Zm00001d051754_P002 pep chromosome:AGPv4:4:168916658:168920019:-1 gene:Zm00001d051754 transcript:Zm00001d051754_T002 gene_biotype:protein_coding transcript_biotype:protein_coding description:Zm00001d051754	6	4		287190	391700	695760	795950	611260	2116400	857410	1601500	2	3	3	339445	700990	1.5251e+06	2.06511	0.0196866	+	2.17564	0.0894677		4.49293	0.0873498
510	Zm00001d014772_P001	NADH ubiquinone oxidoreductase B22-like subunit	Zm00001d014772_P001 pep chromosome:AGPv4:5:62615830:62617900:-1 gene:Zm00001d014772 transcript:Zm00001d014772_T001 gene_biotype:protein_coding transcript_biotype:protein_coding description:NADH ubiquinone oxidoreductase B22-like subunit [Source:UniProtKB/TrEMBL;Acc:B6SHX4]	2	2		2208900	3151100		2887000	3138800	11984000	1112800		2	2	2	2680000	3012900	6548400	1.12422	0.565271		2.17345	0.582242		2.44343	0.551819
594	Zm00001d017274_P001	Phenylalanine ammonia-lyase	Zm00001d017274_P001 pep chromosome:AGPv4:5:191418711:191422345:-1 gene:Zm00001d017274 transcript:Zm00001d017274_T001 gene_biotype:protein_coding transcript_biotype:protein_coding description:Phenylalanine ammonia-lyase [Source:UniProtKB/TrEMBL;Acc:B8A046]	8	2		115970	550940	1394400	1367900		6485500	652060	1860200	2	2	3	333455	1381150	2.99925e+06	4.14194	0.0406332	+	2.17156	0.531584		8.99448	0.330435
69	Zm00001d002325_P002	Zm00001d002325	Zm00001d002325_P002 pep chromosome:AGPv4:2:10315847:10324930:-1 gene:Zm00001d002325 transcript:Zm00001d002325_T002 gene_biotype:protein_coding transcript_biotype:protein_coding description:Zm00001d002325	26	20	477200	1450300	396150	386520	798310	374660	2011900	980680	310380	3	3	3	774550	519830	1.10099e+06	0.671138	0.524996		2.11797	0.321469		1.42145	0.615111
183	Zm00001d006203_P001	Zm00001d006203	Zm00001d006203_P001 pep chromosome:AGPv4:2:201671754:201673782:1 gene:Zm00001d006203 transcript:Zm00001d006203_T001 gene_biotype:protein_coding transcript_biotype:protein_coding description:Zm00001d006203	1	1	350040	698980	257030	751330		294460	1391000		806920	3	2	2	435350	522895	1098960	1.20109	0.742727		2.10168	0.260476		2.52431	0.0973441
1323	Zm00001d043757_P001	Zm00001d043757	Zm00001d043757_P001 pep chromosome:AGPv4:3:209128726:209130078:1 gene:Zm00001d043757 transcript:Zm00001d043757_T001 gene_biotype:protein_coding transcript_biotype:protein_coding description:Zm00001d043757	4	4	1428200	418250	401700	512590	51857		477710	705740		3	2	2	749383	282224	591725	0.376608	0.394085		2.09665	0.351717		0.789616	0.747305
419	Zm00001d012561_P001	Cysteine proteinase inhibitor	Zm00001d012561_P001 pep chromosome:AGPv4:8:176655420:176657307:-1 gene:Zm00001d012561 transcript:Zm00001d012561_T001 gene_biotype:protein_coding transcript_biotype:protein_coding description:Cysteine proteinase inhibitor [Source:UniProtKB/TrEMBL;Acc:P93627]	4	3	2078400	5549100	3445700	10778000	14176000	13092000	44191000		8834900	3	3	2	3.69107e+06	12682000	26512950	3.43586	0.00320454	+	2.0906	0.372949		7.183	0.183248
156	Zm00001d005315_P001	Zm00001d005315	Zm00001d005315_P001 pep chromosome:AGPv4:2:169380169:169381164:1 gene:Zm00001d005315 transcript:Zm00001d005315_T001 gene_biotype:protein_coding transcript_biotype:protein_coding description:Zm00001d005315	4	3		3169600		3443800	3912000		10363000		4945100	1	2	2		3677900	7654050				2.08109	0.281165
1559	Zm00001d053580_P001	Acetyltransferase component of pyruvate dehydrogenase complex	Zm00001d053580_P001 pep chromosome:AGPv4:4:235225983:235231276:-1 gene:Zm00001d053580 transcript:Zm00001d053580_T001 gene_biotype:protein_coding transcript_biotype:protein_coding description:Acetyltransferase component of pyruvate dehydrogenase complex [Source:UniProtKB/TrEMBL;Acc:A0A1D6QQD9]	6	2	335650	1724200	2791400	916560	1268700	3227700	4320600	2168700	4763700	3	3	3	1.61708e+06	1804320	3751000	1.11579	0.862094		2.0789	0.144861		2.31961	0.117199
650	Zm00001d018979_P001	40S ribosomal protein S15	Zm00001d018979_P001 pep chromosome:AGPv4:7:11577845:11579861:-1 gene:Zm00001d018979 transcript:Zm00001d018979_T001 gene_biotype:protein_coding transcript_biotype:protein_coding description:40S ribosomal protein S15 [Source:UniProtKB/TrEMBL;Acc:B6UDY1]	3	2	6193700	8748800	4115900	2694700	2159500	2901700	11233000	1279600	3565800	3	3	3	6352800	2585300	5.35947e+06	0.406954	0.0500986		2.07305	0.41002		0.843639	0.778062
228	Zm00001d007446_P002	Zm00001d007446	Zm00001d007446_P002 pep chromosome:AGPv4:2:231918577:231921582:-1 gene:Zm00001d007446 transcript:Zm00001d007446_T002 gene_biotype:protein_coding transcript_biotype:protein_coding description:Zm00001d007446	13	2	1546200	1049800	751640	771290	1131300	816040	3309100	242100	2064400	3	3	3	1115880	906210	1.87187e+06	0.812103	0.461914		2.0656	0.342646		1.67748	0.457499
97	Zm00001d003083_P001	Isocitrate dehydrogenase	Zm00001d003083_P001 pep chromosome:AGPv4:2:31519654:31526365:-1 gene:Zm00001d003083 transcript:Zm00001d003083_T001 gene_biotype:protein_coding transcript_biotype:protein_coding description:Isocitrate dehydrogenase [NADP] [Source:UniProtKB/TrEMBL;Acc:A0A1D6E6B4]	1	1	1038200		1120100		2302500	1899600	8216600	2739400	2041000	2	2	3	1079150	2101050	4.33233e+06	1.94695	0.0381655		2.06198	0.441985		4.01458	0.287351
652	Zm00001d019034_P001	Thioredoxin	Zm00001d019034_P001 pep chromosome:AGPv4:7:13647277:13649821:-1 gene:Zm00001d019034 transcript:Zm00001d019034_T001 gene_biotype:protein_coding transcript_biotype:protein_coding description:Thioredoxin [Source:UniProtKB/TrEMBL;Acc:B4FH44]	3	3	7455200	2492500	43037000	15518000	5671200	23372000	27150000	43509000	18261000	3	3	3	1.76616e+07	1.48537e+07	29640000	0.84102	0.848236		1.99546	0.175518		1.67822	0.462433
59	Zm00001d002051_P001	D-3-phosphoglycerate dehydrogenase	Zm00001d002051_P001 pep chromosome:AGPv4:2:5013826:5016702:-1 gene:Zm00001d002051 transcript:Zm00001d002051_T001 gene_biotype:protein_coding transcript_biotype:protein_coding description:D-3-phosphoglycerate dehydrogenase [Source:UniProtKB/TrEMBL;Acc:A0A1D6DW07]	9	3	5018500	8441100	8584900	5860900	7825000	4275000	20316000	8998300	6133000	3	3	3	7.34817e+06	5.98697e+06	1.18158e+07	0.814757	0.430326		1.97358	0.260403		1.60799	0.375474
1026	Zm00001d033624_P001	Lipoxygenase	Zm00001d033624_P001 pep chromosome:AGPv4:1:269056560:269072120:1 gene:Zm00001d033624 transcript:Zm00001d033624_T001 gene_biotype:protein_coding transcript_biotype:protein_coding description:Lipoxygenase [Source:UniProtKB/TrEMBL;Acc:C0P840]	15	13	4639200	2988800	3327200	4771100	4482400	3349200	13608000	8753900	2429700	3	3	3	3.65173e+06	4200900	8.26387e+06	1.15039	0.455026		1.96717	0.281306		2.263	0.231829
1541	Zm00001d052767_P002	MAP3K-like protein kinase	Zm00001d052767_P002 pep chromosome:AGPv4:4:200049300:200052657:-1 gene:Zm00001d052767 transcript:Zm00001d052767_T002 gene_biotype:protein_coding transcript_biotype:protein_coding description:MAP3K-like protein kinase [Source:UniProtKB/TrEMBL;Acc:B4FNL7]	2	2	4343300	6345300	7014900	3763800	3628600	1700700	5391600	6481300		3	3	2	5.90117e+06	3.03103e+06	5936450	0.513633	0.051294		1.95856	0.0552396		1.00598	0.976698
80	Zm00001d002601_P001	Histone H1	Zm00001d002601_P001 pep chromosome:AGPv4:2:16461905:16462911:-1 gene:Zm00001d002601 transcript:Zm00001d002601_T001 gene_biotype:protein_coding transcript_biotype:protein_coding description:Histone H1 [Source:UniProtKB/TrEMBL;Acc:Q8LK07]	2	2	3761900	3518600	3132900	4283800		2119000	7424200		4972900	3	2	2	3.47113e+06	3201400	6198550	0.922292	0.769379		1.9362	0.208269		1.78574	0.0629967
932	Zm00001d029968_P001	Nucleoside diphosphate kinase	Zm00001d029968_P001 pep chromosome:AGPv4:1:96900888:96902992:-1 gene:Zm00001d029968 transcript:Zm00001d029968_T001 gene_biotype:protein_coding transcript_biotype:protein_coding description:Nucleoside diphosphate kinase [Source:UniProtKB/TrEMBL;Acc:B4FK49]	4	4	14143000	28543000	34578000	13250000	13214000	17832000	52882000	15459000	16596000	3	3	3	2.57547e+07	1.47653e+07	2.83123e+07	0.573307	0.153649		1.91749	0.335467		1.09931	0.861018
499	Zm00001d014258_P010	Zm00001d014258	Zm00001d014258_P010 pep chromosome:AGPv4:5:38471801:38476525:-1 gene:Zm00001d014258 transcript:Zm00001d014258_T010 gene_biotype:protein_coding transcript_biotype:protein_coding description:Zm00001d014258	4	1	1633900	2468400	3528400	3497000	1697900	1034800	5687000	5111200	1052700	3	3	3	2.54357e+06	2.07657e+06	3950300	0.8164	0.637501		1.90232	0.315251		1.55306	0.417613
380	Zm00001d011565_P003	Zm00001d011565	Zm00001d011565_P003 pep chromosome:AGPv4:8:154584843:154588399:-1 gene:Zm00001d011565 transcript:Zm00001d011565_T003 gene_biotype:protein_coding transcript_biotype:protein_coding description:Zm00001d011565	3	1	921360	1015600	3252300	2435800	3104200	1434200	6631900		2063600	3	3	2	1.72975e+06	2.32473e+06	4347750	1.34397	0.546048		1.87021	0.346071		2.51351	0.275142
374	Zm00001d011412_P001	Import receptor subunit TOM7-1	Zm00001d011412_P001 pep chromosome:AGPv4:8:149801298:149801537:-1 gene:Zm00001d011412 transcript:Zm00001d011412_T001 gene_biotype:protein_coding transcript_biotype:protein_coding description:Import receptor subunit TOM7-1 [Source:UniProtKB/TrEMBL;Acc:B6SJR3]	1	1				12445000	9761200	7572900	22528000		14462000	0	3	2		9.92637e+06	18495000			40	1.86322	0.092599				60
1215	Zm00001d039316_P004	Reticulon-like protein	Zm00001d039316_P004 pep chromosome:AGPv4:3:1541768:1544300:-1 gene:Zm00001d039316 transcript:Zm00001d039316_T004 gene_biotype:protein_coding transcript_biotype:protein_coding description:Reticulon-like protein [Source:UniProtKB/TrEMBL;Acc:A0A1D6MF82]	3	3				1411500	1144600	1001700	3345300	999300	2272900	0	3	3		1.18593e+06	2.20583e+06			40	1.86	0.2127				60
1014	Zm00001d033174_P001	Zm00001d033174	Zm00001d033174_P001 pep chromosome:AGPv4:1:252797116:252799804:-1 gene:Zm00001d033174 transcript:Zm00001d033174_T001 gene_biotype:protein_coding transcript_biotype:protein_coding description:Zm00001d033174	9	9	8928900	3208100	3634800	5025700	4999300	6042900	9053300	8572100	11921000	3	3	3	5.25727e+06	5.35597e+06	9848800	1.01877	0.960474		1.83885	0.0150613		1.87337	0.0958388
95	Zm00001d003006_P001	Aquaporin PIP2-5	Zm00001d003006_P001 pep chromosome:AGPv4:2:29275928:29278172:-1 gene:Zm00001d003006 transcript:Zm00001d003006_T001 gene_biotype:protein_coding transcript_biotype:protein_coding gene_symbol:PIP2-5 description:Aquaporin PIP2-5 [Source:UniProtKB/Swiss-Prot;Acc:Q9XF58]	3	3	2926400	4510200	4711900	5538100	6152500	7296800	12882000	7776000	14162000	3	3	3	4049500	6.32913e+06	1.16067e+07	1.56294	0.0406455		1.83385	0.0590599		2.8662	0.0204487	+
498	Zm00001d014157_P002	Flavoprotein wrbA	Zm00001d014157_P002 pep chromosome:AGPv4:5:34361803:34364580:-1 gene:Zm00001d014157 transcript:Zm00001d014157_T002 gene_biotype:protein_coding transcript_biotype:protein_coding description:Flavoprotein wrbA [Source:UniProtKB/TrEMBL;Acc:B6SPB2]	7	7	2306600	8212200	2910800	5767200	8315400	1852800	18512000	3100400	7366300	3	3	3	4.47653e+06	5311800	9.65957e+06	1.18659	0.76883		1.81851	0.430543		2.15782	0.355249
894	Zm00001d028755_P002	Zm00001d028755	Zm00001d028755_P002 pep chromosome:AGPv4:1:45602342:45605011:-1 gene:Zm00001d028755 transcript:Zm00001d028755_T002 gene_biotype:protein_coding transcript_biotype:protein_coding description:Zm00001d028755	4	3				1358800	1252300	1413500	3349100	1405000		0	3	2		1.34153e+06	2377050			40	1.77189	0.249592				60
1380	Zm00001d045706_P005	Zm00001d045706	Zm00001d045706_P005 pep chromosome:AGPv4:9:34498783:34509479:1 gene:Zm00001d045706 transcript:Zm00001d045706_T005 gene_biotype:protein_coding transcript_biotype:protein_coding description:Zm00001d045706	10	8	723350	2963800	2522700	6956900	1801100	3874400	9677100	3724600	8719900	3	3	3	2069950	4210800	7.37387e+06	2.03425	0.26353		1.75118	0.254042		3.56234	0.0544133
149	Zm00001d008295_P001	Zm00001d008295	Zm00001d008295_P001 pep chromosome:AGPv4:8:4446923:4452996:1 gene:Zm00001d008295 transcript:Zm00001d008295_T001 gene_biotype:protein_coding transcript_biotype:protein_coding description:Zm00001d008295	4	4	2438500	1337700	2881200	8374700	13684000	14469000	27421000	12592000	23709000	3	3	3	2.21913e+06	12175900	2.12407e+07	5.48678	0.00718775	+	1.74448	0.134917		9.5716	0.0131884	+
1369	Zm00001d045448_P001	Zm00001d045448	Zm00001d045448_P001 pep chromosome:AGPv4:9:22516151:22518341:1 gene:Zm00001d045448 transcript:Zm00001d045448_T001 gene_biotype:protein_coding transcript_biotype:protein_coding description:Zm00001d045448	2	2	7387200	9079700	7499100	5728400	7155800	1503400		7972800	8666400	3	3	2	7.98867e+06	4.79587e+06	8319600	0.600334	0.147804		1.73474	0.208481		1.04143	0.689417
1295	Zm00001d042453_P001	Fructose-bisphosphate aldolase	Zm00001d042453_P001 pep chromosome:AGPv4:3:168340504:168343022:1 gene:Zm00001d042453 transcript:Zm00001d042453_T001 gene_biotype:protein_coding transcript_biotype:protein_coding description:Fructose-bisphosphate aldolase [Source:UniProtKB/TrEMBL;Acc:B4FAL9]	20	1	242560000	214140000	214540000	199690000	235170000	253000000	460030000	348460000	377290000	3	3	3	2.23747e+08	2.29287e+08	395260000	1.02476	0.776893		1.72387	0.0108662		1.76655	0.00782961
1453	Zm00001d049239_P001	Adenosylhomocysteinase	Zm00001d049239_P001 pep chromosome:AGPv4:4:22371774:22374938:1 gene:Zm00001d049239 transcript:Zm00001d049239_T001 gene_biotype:protein_coding transcript_biotype:protein_coding description:Adenosylhomocysteinase [Source:UniProtKB/TrEMBL;Acc:C0PHR4]	14	14	42077000	37883000	33723000	55525000	50689000	31940000	118120000	61909000	56311000	3	3	3	3.78943e+07	4.60513e+07	78780000	1.21526	0.342788		1.7107	0.194218		2.07894	0.108908
225	Zm00001d007363_P001	Zm00001d007363	Zm00001d007363_P001 pep chromosome:AGPv4:2:229723559:229730271:1 gene:Zm00001d007363 transcript:Zm00001d007363_T001 gene_biotype:protein_coding transcript_biotype:protein_coding description:Zm00001d007363	1	1	7187800		4096900	11069000	7880300	13906000	35269000	2367900	17784000	2	3	3	5642350	1.09518e+07	1.84736e+07	1.94099	0.126234		1.68682	0.479758		3.2741	0.374314
327	Zm00001d010128_P001	Zm00001d010128	Zm00001d010128_P001 pep chromosome:AGPv4:8:100554189:100558517:-1 gene:Zm00001d010128 transcript:Zm00001d010128_T001 gene_biotype:protein_coding transcript_biotype:protein_coding description:Zm00001d010128	4	4	15559000	7347600	8305600	21891000	10583000	6348800	33106000		10114000	3	3	2	1.04041e+07	1.29409e+07	21610000	1.24383	0.658003		1.6699	0.46778		2.07707	0.310222
854	Zm00001d027756_P002	1,2-dihydroxy-3-keto-5-methylthiopentene dioxygenase	Zm00001d027756_P002 pep chromosome:AGPv4:1:12709387:12713231:1 gene:Zm00001d027756 transcript:Zm00001d027756_T002 gene_biotype:protein_coding transcript_biotype:protein_coding description:1,2-dihydroxy-3-keto-5-methylthiopentene dioxygenase [Source:UniProtKB/TrEMBL;Acc:A0A1D6JPD5]	3	3	2710200	2856100		4810900	4853500	262840	10040000	5801700	711870	2	3	3	2783150	3309080	5.51786e+06	1.18897	0.806522		1.66749	0.515122		1.98259	0.489503
521	Zm00001d054065_P001	Ribosomal protein L37	Zm00001d054065_P001 pep chromosome:AGPv4:4:245794577:245796505:-1 gene:Zm00001d054065 transcript:Zm00001d054065_T001 gene_biotype:protein_coding transcript_biotype:protein_coding description:Ribosomal protein L37 [Source:UniProtKB/TrEMBL;Acc:B6T4D2]	2	2	9185600			2710900	2118300	30521000	24771000	18099000	15911000	1	3	3		11783400	1.95937e+07				1.66282	0.467636
[truncated: 1,045 more rows]
