# Supplementary material for: Label-free quantitative proteomics of maize roots from different root zones provides insight into proteins associated with enhance water uptake
Source: BMC Genomics. 2022 Mar 6;23:184. doi: 10.1186/s12864-022-08394-y (PMC8898408; doi:10.1186/s12864-022-08394-y)
Supplement: Supplementary file 5 — Additional file 5: Table S4. List of GO terms assigned to DAPs identified in the three root zones. [file 12864_2022_8394_MOESM5_ESM.xlsx]

## Sheet: all.GO.level2.stat
GO ID (level1)	GO Term (level1)	GO ID (level2)	GO Term (level2)	Gene Number (40_20_annote)	Gene Number (60_20_all)	Gene Number (60_40_all)	Gene List (40_20_annote)	Gene List (60_20_all)	Gene List (60_40_all)
GO:0008150	biological_process	GO:0009987	cellular process	131	147	161	Zm00001d009146,Zm00001d025413,Zm00001d031979,Zm00001d014876,Zm00001d026254,Zm00001d003643,Zm00001d030199,Zm00001d050440,Zm00001d006213,Zm00001d043086,Zm00001d020636,Zm00001d008295,Zm00001d043787,Zm00001d053196,Zm00001d013015,Zm00001d016619,Zm00001d050368,Zm00001d018981,Zm00001d028260,Zm00001d047697,Zm00001d015378,Zm00001d022463,Zm00001d034388,Zm00001d026139,Zm00001d022456,Zm00001d028815,Zm00001d0…	Zm00001d000237,Zm00001d028816,Zm00001d019999,Zm00001d049059,Zm00001d002166,Zm00001d030199,Zm00001d045025,Zm00001d003006,Zm00001d018694,Zm00001d028921,Zm00001d008295,Zm00001d013076,Zm00001d031659,Zm00001d028651,Zm00001d053196,Zm00001d039865,Zm00001d047697,Zm00001d015378,Zm00001d045889,Zm00001d003247,Zm00001d002085,Zm00001d029410,Zm00001d028815,Zm00001d051211,Zm00001d050874,Zm00001d037656,Zm00001d0…	Zm00001d000237,Zm00001d006167,Zm00001d012173,Zm00001d047848,Zm00001d003643,Zm00001d019999,Zm00001d016661,Zm00001d031136,Zm00001d030199,Zm00001d050440,Zm00001d029238,Zm00001d045025,Zm00001d020636,Zm00001d018694,Zm00001d013076,Zm00001d031659,Zm00001d028651,Zm00001d053196,Zm00001d016619,Zm00001d018981,Zm00001d022560,Zm00001d024751,Zm00001d021846,Zm00001d052718,Zm00001d039865,Zm00001d045889,Zm00001d0…		0.577093	0.561069	0.602996	0.580386
GO:0008150	biological_process	GO:0008152	metabolic process	122	148	153	Zm00001d009146,Zm00001d015459,Zm00001d031979,Zm00001d014876,Zm00001d051754,Zm00001d026254,Zm00001d018857,Zm00001d020400,Zm00001d003643,Zm00001d051564,Zm00001d040173,Zm00001d014467,Zm00001d030199,Zm00001d050440,Zm00001d015208,Zm00001d031815,Zm00001d025777,Zm00001d003668,Zm00001d023371,Zm00001d027732,Zm00001d044434,Zm00001d043086,Zm00001d047275,Zm00001d037326,Zm00001d038522,Zm00001d020636,Zm00001d0…	Zm00001d028816,Zm00001d000237,Zm00001d019999,Zm00001d049059,Zm00001d025981,Zm00001d005377,Zm00001d002166,Zm00001d011208,Zm00001d030199,Zm00001d013865,Zm00001d028921,Zm00001d013076,Zm00001d031659,Zm00001d028651,Zm00001d053658,Zm00001d053196,Zm00001d039865,Zm00001d047697,Zm00001d015378,Zm00001d045889,Zm00001d003247,Zm00001d003980,Zm00001d002085,Zm00001d029410,Zm00001d028815,Zm00001d051211,Zm00001d0…	Zm00001d000237,Zm00001d012173,Zm00001d047848,Zm00001d003643,Zm00001d019999,Zm00001d025981,Zm00001d005377,Zm00001d016661,Zm00001d031136,Zm00001d011208,Zm00001d030199,Zm00001d050440,Zm00001d027732,Zm00001d013865,Zm00001d029238,Zm00001d020636,Zm00001d013076,Zm00001d031659,Zm00001d028651,Zm00001d053658,Zm00001d053196,Zm00001d016619,Zm00001d022560,Zm00001d024751,Zm00001d021846,Zm00001d052718,Zm00001d0…		0.537445	0.564885	0.573034	0.558455
GO:0008150	biological_process	GO:0044699	single-organism process	91	105	109	Zm00001d009146,Zm00001d031979,Zm00001d014876,Zm00001d051754,Zm00001d020400,Zm00001d003643,Zm00001d030694,Zm00001d040173,Zm00001d014467,Zm00001d030199,Zm00001d028436,Zm00001d031815,Zm00001d023371,Zm00001d043086,Zm00001d047275,Zm00001d025660,Zm00001d008295,Zm00001d053196,Zm00001d016619,Zm00001d013015,Zm00001d051872,Zm00001d001970,Zm00001d019100,Zm00001d002326,Zm00001d028260,Zm00001d040331,Zm00001d0…	Zm00001d000237,Zm00001d044303,Zm00001d028816,Zm00001d045784,Zm00001d049059,Zm00001d017756,Zm00001d005377,Zm00001d049649,Zm00001d011208,Zm00001d030199,Zm00001d051272,Zm00001d016822,Zm00001d003006,Zm00001d028921,Zm00001d044441,Zm00001d025660,Zm00001d008295,Zm00001d047667,Zm00001d031659,Zm00001d014030,Zm00001d053196,Zm00001d016198,Zm00001d001970,Zm00001d046214,Zm00001d018555,Zm00001d044648,Zm00001d0…	Zm00001d020057,Zm00001d047349,Zm00001d000237,Zm00001d044303,Zm00001d006167,Zm00001d012173,Zm00001d053663,Zm00001d003643,Zm00001d017756,Zm00001d005377,Zm00001d049649,Zm00001d016661,Zm00001d031136,Zm00001d014467,Zm00001d030199,Zm00001d011208,Zm00001d016822,Zm00001d023371,Zm00001d029238,Zm00001d018147,Zm00001d009990,Zm00001d025660,Zm00001d011532,Zm00001d031659,Zm00001d043845,Zm00001d045431,Zm00001d0…		0.400881	0.400763	0.40824	0.403295
GO:0008150	biological_process	GO:0050896	response to stimulus	45	47	48	Zm00001d034949,Zm00001d003712,Zm00001d017274,Zm00001d042541,Zm00001d002901,Zm00001d003643,Zm00001d042019,Zm00001d029965,Zm00001d040173,Zm00001d038016,Zm00001d040341,Zm00001d009373,Zm00001d014467,Zm00001d030199,Zm00001d039173,Zm00001d037326,Zm00001d042022,Zm00001d037550,Zm00001d025660,Zm00001d008295,Zm00001d005812,Zm00001d037573,Zm00001d042143,Zm00001d019221,Zm00001d013015,Zm00001d051872,Zm00001d0…	Zm00001d003712,Zm00001d052653,Zm00001d047253,Zm00001d028816,Zm00001d020827,Zm00001d045784,Zm00001d033591,Zm00001d042541,Zm00001d042019,Zm00001d009010,Zm00001d029965,Zm00001d053965,Zm00001d002898,Zm00001d030199,Zm00001d007229,Zm00001d028557,Zm00001d029170,Zm00001d040670,Zm00001d029279,Zm00001d003006,Zm00001d042022,Zm00001d043912,Zm00001d025660,Zm00001d008295,Zm00001d053658,Zm00001d044548,Zm00001d0…	Zm00001d003712,Zm00001d047349,Zm00001d052653,Zm00001d051174,Zm00001d020827,Zm00001d002899,Zm00001d003643,Zm00001d009010,Zm00001d029965,Zm00001d053965,Zm00001d038016,Zm00001d040341,Zm00001d009373,Zm00001d016661,Zm00001d002898,Zm00001d014467,Zm00001d030199,Zm00001d007229,Zm00001d028557,Zm00001d029238,Zm00001d029279,Zm00001d039173,Zm00001d009990,Zm00001d042022,Zm00001d025660,Zm00001d051001,Zm00001d0…		0.198238	0.179389	0.179775	0.185801
GO:0008150	biological_process	GO:0065007	biological regulation	30	37	32	Zm00001d034949,Zm00001d033204,Zm00001d019221,Zm00001d013015,Zm00001d018981,Zm00001d050368,Zm00001d052022,Zm00001d033925,Zm00001d013737,Zm00001d038558,Zm00001d040341,Zm00001d023664,Zm00001d026265,Zm00001d050440,Zm00001d028436,Zm00001d043175,Zm00001d026139,Zm00001d012561,Zm00001d024903,Zm00001d028815,Zm00001d021901,Zm00001d018724,Zm00001d022469,Zm00001d043955,Zm00001d028755,Zm00001d025660,Zm00001d0…	Zm00001d009779,Zm00001d000237,Zm00001d028816,Zm00001d045784,Zm00001d005675,Zm00001d002166,Zm00001d007229,Zm00001d029170,Zm00001d010504,Zm00001d008268,Zm00001d045025,Zm00001d022469,Zm00001d028755,Zm00001d025660,Zm00001d008295,Zm00001d043609,Zm00001d039305,Zm00001d021806,Zm00001d029628,Zm00001d039710,Zm00001d046214,Zm00001d037481,Zm00001d027278,Zm00001d034382,Zm00001d039331,Zm00001d012820,Zm00001d0…	Zm00001d047349,Zm00001d000237,Zm00001d033559,Zm00001d040341,Zm00001d016661,Zm00001d050440,Zm00001d007229,Zm00001d010504,Zm00001d045025,Zm00001d043955,Zm00001d025660,Zm00001d011532,Zm00001d005812,Zm00001d039520,Zm00001d032239,Zm00001d019221,Zm00001d021806,Zm00001d029628,Zm00001d018981,Zm00001d022560,Zm00001d037481,Zm00001d027278,Zm00001d046581,Zm00001d018859,Zm00001d039331,Zm00001d023640,Zm00001d0…		0.132159	0.141221	0.11985	0.131077
GO:0008150	biological_process	GO:0051179	localization	33	31	31	Zm00001d034949,Zm00001d018187,Zm00001d049959,Zm00001d030694,Zm00001d049916,Zm00001d028102,Zm00001d028436,Zm00001d028755,Zm00001d008295,Zm00001d025660,Zm00001d018627,Zm00001d023943,Zm00001d016619,Zm00001d029762,Zm00001d051872,Zm00001d052022,Zm00001d041138,Zm00001d019100,Zm00001d041959,Zm00001d011412,Zm00001d028695,Zm00001d025398,Zm00001d001814,Zm00001d000403,Zm00001d024933,Zm00001d044480,Zm00001d0…	Zm00001d005253,Zm00001d012275,Zm00001d021806,Zm00001d028687,Zm00001d035157,Zm00001d053765,Zm00001d049959,Zm00001d041959,Zm00001d011412,Zm00001d044459,Zm00001d025398,Zm00001d025981,Zm00001d017756,Zm00001d006238,Zm00001d051595,Zm00001d041716,Zm00001d012820,Zm00001d048583,Zm00001d038857,Zm00001d044445,Zm00001d038709,Zm00001d010504,Zm00001d051403,Zm00001d011778,Zm00001d003006,Zm00001d048020,Zm00001d0…	Zm00001d021806,Zm00001d016619,Zm00001d006167,Zm00001d035157,Zm00001d029762,Zm00001d051174,Zm00001d016479,Zm00001d018187,Zm00001d028695,Zm00001d044459,Zm00001d046591,Zm00001d025981,Zm00001d017756,Zm00001d049916,Zm00001d006238,Zm00001d000403,Zm00001d051595,Zm00001d041716,Zm00001d048346,Zm00001d024933,Zm00001d048583,Zm00001d044445,Zm00001d038709,Zm00001d010504,Zm00001d011778,Zm00001d038334,Zm00001d0…		0.145374	0.118321	0.116105	0.1266
GO:0008150	biological_process	GO:0071840	cellular component organization or biogenesis	27	27	28	Zm00001d023583,Zm00001d019045,Zm00001d025413,Zm00001d003566,Zm00001d018981,Zm00001d050368,Zm00001d026254,Zm00001d040331,Zm00001d011412,Zm00001d017707,Zm00001d001814,Zm00001d025398,Zm00001d039566,Zm00001d046996,Zm00001d049552,Zm00001d025100,Zm00001d006213,Zm00001d052075,Zm00001d044246,Zm00001d039010,Zm00001d027342,Zm00001d043955,Zm00001d022469,Zm00001d008295,Zm00001d048065,Zm00001d005812,Zm00001d0…	Zm00001d043609,Zm00001d023583,Zm00001d039305,Zm00001d037929,Zm00001d030126,Zm00001d044303,Zm00001d011412,Zm00001d053965,Zm00001d025398,Zm00001d017756,Zm00001d046996,Zm00001d002166,Zm00001d041716,Zm00001d018859,Zm00001d028557,Zm00001d023640,Zm00001d015061,Zm00001d011854,Zm00001d038857,Zm00001d039010,Zm00001d053813,Zm00001d003006,Zm00001d050874,Zm00001d022469,Zm00001d008295,Zm00001d026396,Zm00001d0…	Zm00001d019045,Zm00001d037929,Zm00001d030126,Zm00001d032239,Zm00001d044303,Zm00001d006167,Zm00001d018981,Zm00001d022560,Zm00001d053965,Zm00001d017707,Zm00001d039566,Zm00001d017756,Zm00001d041716,Zm00001d018859,Zm00001d028557,Zm00001d023640,Zm00001d048346,Zm00001d011854,Zm00001d052075,Zm00001d024158,Zm00001d053813,Zm00001d006651,Zm00001d027342,Zm00001d050874,Zm00001d043955,Zm00001d011532,Zm00001d0…		0.118943	0.103053	0.104869	0.108955
GO:0008150	biological_process	GO:0098754	detoxification	11	7	13	Zm00001d022456,Zm00001d042022,Zm00001d002901,Zm00001d003643,Zm00001d042019,Zm00001d035055,Zm00001d037550,Zm00001d040341,Zm00001d009373,Zm00001d030199,Zm00001d014467	Zm00001d042022,Zm00001d042019,Zm00001d052653,Zm00001d029170,Zm00001d002898,Zm00001d029279,Zm00001d030199	Zm00001d052653,Zm00001d022456,Zm00001d029279,Zm00001d009990,Zm00001d024751,Zm00001d042022,Zm00001d003643,Zm00001d002899,Zm00001d040341,Zm00001d009373,Zm00001d002898,Zm00001d014467,Zm00001d030199		0.0484581	0.0267176	0.0486891	0.0412883
GO:0008150	biological_process	GO:0023052	signaling	5	7	6	Zm00001d034949,Zm00001d025660,Zm00001d008295,Zm00001d026139,Zm00001d028815	Zm00001d007229,Zm00001d025660,Zm00001d008295,Zm00001d028816,Zm00001d038709,Zm00001d045784,Zm00001d028815	Zm00001d007229,Zm00001d047349,Zm00001d025660,Zm00001d026139,Zm00001d038709,Zm00001d016661		0.0220264	0.0267176	0.0224719	0.0237386
GO:0008150	biological_process	GO:0051704	multi-organism process	6	8	2	Zm00001d042541,Zm00001d021901,Zm00001d026139,Zm00001d024903,Zm00001d041138,Zm00001d028815	Zm00001d002085,Zm00001d028816,Zm00001d018197,Zm00001d024903,Zm00001d028815,Zm00001d042541,Zm00001d018555,Zm00001d034382	Zm00001d002085,Zm00001d026139		0.0264317	0.0305344	0.00749064	0.0214856
GO:0008150	biological_process	GO:0032502	developmental process	3	2	4	Zm00001d053983,Zm00001d023664,Zm00001d037573	Zm00001d043609,Zm00001d036442	Zm00001d053983,Zm00001d020057,Zm00001d036442,Zm00001d016661		0.0132159	0.00763359	0.0149813	0.0119436
GO:0008150	biological_process	GO:0032501	multicellular organismal process	3	2	4	Zm00001d053983,Zm00001d023664,Zm00001d041138	Zm00001d043609,Zm00001d036442	Zm00001d053983,Zm00001d020057,Zm00001d036442,Zm00001d016661		0.0132159	0.00763359	0.0149813	0.0119436
GO:0008150	biological_process	GO:0000003	reproduction	2	1	0	Zm00001d023664,Zm00001d041138	Zm00001d043609			0.00881057	0.00381679	0	0.00420912
GO:0008150	biological_process	GO:0002376	immune system process	1	2	0	Zm00001d024903	Zm00001d045784,Zm00001d024903			0.00440529	0.00763359	0	0.00401296
GO:0008150	biological_process	GO:0022414	reproductive process	2	1	0	Zm00001d023664,Zm00001d041138	Zm00001d043609			0.00881057	0.00381679	0	0.00420912
GO:0008150	biological_process	GO:0048511	rhythmic process	1	1	0	Zm00001d023583	Zm00001d023583			0.00440529	0.00381679	0	0.00274069
GO:0005575	cellular_component	GO:0005623	cell	139	163	169	Zm00001d009146,Zm00001d025413,Zm00001d026254,Zm00001d028102,Zm00001d050440,Zm00001d006213,Zm00001d043086,Zm00001d020636,Zm00001d008295,Zm00001d023943,Zm00001d043787,Zm00001d053196,Zm00001d013015,Zm00001d011958,Zm00001d016619,Zm00001d051872,Zm00001d050368,Zm00001d018981,Zm00001d039316,Zm00001d028260,Zm00001d047697,Zm00001d028695,Zm00001d015378,Zm00001d022463,Zm00001d013914,Zm00001d024933,Zm00001d0…	Zm00001d028816,Zm00001d000237,Zm00001d019999,Zm00001d049059,Zm00001d025981,Zm00001d002166,Zm00001d013865,Zm00001d010504,Zm00001d045025,Zm00001d003006,Zm00001d018694,Zm00001d008295,Zm00001d031659,Zm00001d013076,Zm00001d053658,Zm00001d053196,Zm00001d039316,Zm00001d039865,Zm00001d047697,Zm00001d015378,Zm00001d013914,Zm00001d045889,Zm00001d003247,Zm00001d002085,Zm00001d012776,Zm00001d051403,Zm00001d0…	Zm00001d006167,Zm00001d000237,Zm00001d012173,Zm00001d047848,Zm00001d019999,Zm00001d025981,Zm00001d016661,Zm00001d031136,Zm00001d050440,Zm00001d013865,Zm00001d010504,Zm00001d045025,Zm00001d018694,Zm00001d020636,Zm00001d031659,Zm00001d013076,Zm00001d053658,Zm00001d053196,Zm00001d016619,Zm00001d018981,Zm00001d022560,Zm00001d024751,Zm00001d021846,Zm00001d039865,Zm00001d052718,Zm00001d028695,Zm00001d0…		0.612335	0.622137	0.632959	0.622477
GO:0005575	cellular_component	GO:0044464	cell part	139	161	169	Zm00001d009146,Zm00001d025413,Zm00001d026254,Zm00001d028102,Zm00001d050440,Zm00001d006213,Zm00001d043086,Zm00001d020636,Zm00001d008295,Zm00001d023943,Zm00001d043787,Zm00001d053196,Zm00001d013015,Zm00001d011958,Zm00001d016619,Zm00001d051872,Zm00001d050368,Zm00001d018981,Zm00001d039316,Zm00001d028260,Zm00001d047697,Zm00001d028695,Zm00001d015378,Zm00001d022463,Zm00001d013914,Zm00001d024933,Zm00001d0…	Zm00001d028816,Zm00001d000237,Zm00001d019999,Zm00001d049059,Zm00001d025981,Zm00001d002166,Zm00001d013865,Zm00001d010504,Zm00001d045025,Zm00001d003006,Zm00001d018694,Zm00001d008295,Zm00001d031659,Zm00001d013076,Zm00001d053658,Zm00001d053196,Zm00001d039316,Zm00001d039865,Zm00001d047697,Zm00001d015378,Zm00001d013914,Zm00001d045889,Zm00001d003247,Zm00001d002085,Zm00001d012776,Zm00001d051403,Zm00001d0…	Zm00001d006167,Zm00001d000237,Zm00001d012173,Zm00001d047848,Zm00001d019999,Zm00001d025981,Zm00001d016661,Zm00001d031136,Zm00001d050440,Zm00001d013865,Zm00001d010504,Zm00001d045025,Zm00001d018694,Zm00001d020636,Zm00001d031659,Zm00001d013076,Zm00001d053658,Zm00001d053196,Zm00001d016619,Zm00001d018981,Zm00001d022560,Zm00001d024751,Zm00001d021846,Zm00001d039865,Zm00001d052718,Zm00001d028695,Zm00001d0…		0.612335	0.614504	0.632959	0.619932
GO:0005575	cellular_component	GO:0043226	organelle	86	98	98	Zm00001d047638,Zm00001d025413,Zm00001d018187,Zm00001d026254,Zm00001d030694,Zm00001d028102,Zm00001d028436,Zm00001d015208,Zm00001d006213,Zm00001d037700,Zm00001d037326,Zm00001d020636,Zm00001d008295,Zm00001d025660,Zm00001d023943,Zm00001d014355,Zm00001d016619,Zm00001d051872,Zm00001d050368,Zm00001d018981,Zm00001d039316,Zm00001d009417,Zm00001d053738,Zm00001d040331,Zm00001d015378,Zm00001d047697,Zm00001d0…	Zm00001d033420,Zm00001d044303,Zm00001d028816,Zm00001d000237,Zm00001d033591,Zm00001d019999,Zm00001d049649,Zm00001d025981,Zm00001d048368,Zm00001d022307,Zm00001d016822,Zm00001d013865,Zm00001d019147,Zm00001d010504,Zm00001d037700,Zm00001d045025,Zm00001d003006,Zm00001d044441,Zm00001d008796,Zm00001d008295,Zm00001d025660,Zm00001d031659,Zm00001d013076,Zm00001d053658,Zm00001d037929,Zm00001d014355,Zm00001d0…	Zm00001d033420,Zm00001d020057,Zm00001d047349,Zm00001d006167,Zm00001d044303,Zm00001d000237,Zm00001d018187,Zm00001d019999,Zm00001d049649,Zm00001d025981,Zm00001d016661,Zm00001d016822,Zm00001d013865,Zm00001d019147,Zm00001d010504,Zm00001d009990,Zm00001d045025,Zm00001d020636,Zm00001d008796,Zm00001d011532,Zm00001d025660,Zm00001d031659,Zm00001d013076,Zm00001d053658,Zm00001d037929,Zm00001d016198,Zm00001d0…		0.378855	0.374046	0.367041	0.373314
GO:0005575	cellular_component	GO:0016020	membrane	59	71	57	Zm00001d047638,Zm00001d003857,Zm00001d018187,Zm00001d049959,Zm00001d030694,Zm00001d049916,Zm00001d028102,Zm00001d028436,Zm00001d009446,Zm00001d050551,Zm00001d044434,Zm00001d041963,Zm00001d049082,Zm00001d039010,Zm00001d038522,Zm00001d013641,Zm00001d022469,Zm00001d008295,Zm00001d025660,Zm00001d018627,Zm00001d042143,Zm00001d022043,Zm00001d023583,Zm00001d023943,Zm00001d019600,Zm00001d016619,Zm00001d0…	Zm00001d045784,Zm00001d049649,Zm00001d017756,Zm00001d051272,Zm00001d016822,Zm00001d004768,Zm00001d039010,Zm00001d038522,Zm00001d003006,Zm00001d044441,Zm00001d008295,Zm00001d025660,Zm00001d039316,Zm00001d040010,Zm00001d032231,Zm00001d031490,Zm00001d013914,Zm00001d006238,Zm00001d023640,Zm00001d029410,Zm00001d011778,Zm00001d051403,Zm00001d012776,Zm00001d053813,Zm00001d020177,Zm00001d005253,Zm00001d0…	Zm00001d052653,Zm00001d025015,Zm00001d016479,Zm00001d051174,Zm00001d053663,Zm00001d018187,Zm00001d036442,Zm00001d045505,Zm00001d017522,Zm00001d009010,Zm00001d046591,Zm00001d049649,Zm00001d017756,Zm00001d016661,Zm00001d049916,Zm00001d051595,Zm00001d041716,Zm00001d016822,Zm00001d004768,Zm00001d048346,Zm00001d050551,Zm00001d044434,Zm00001d008236,Zm00001d018147,Zm00001d049082,Zm00001d021626,Zm00001d0…		0.259912	0.270992	0.213483	0.248129
GO:0005575	cellular_component	GO:0032991	macromolecular complex	56	58	61	Zm00001d025413,Zm00001d026254,Zm00001d049959,Zm00001d006667,Zm00001d050440,Zm00001d028436,Zm00001d025777,Zm00001d006213,Zm00001d052075,Zm00001d044246,Zm00001d039821,Zm00001d037326,Zm00001d050100,Zm00001d043606,Zm00001d028755,Zm00001d043955,Zm00001d007084,Zm00001d003147,Zm00001d023943,Zm00001d051742,Zm00001d019045,Zm00001d014355,Zm00001d053196,Zm00001d003566,Zm00001d016619,Zm00001d050368,Zm00001d0…	Zm00001d005253,Zm00001d030126,Zm00001d044287,Zm00001d044303,Zm00001d024319,Zm00001d049959,Zm00001d019999,Zm00001d025981,Zm00001d049649,Zm00001d017756,Zm00001d002166,Zm00001d051595,Zm00001d048368,Zm00001d041716,Zm00001d019147,Zm00001d010504,Zm00001d039821,Zm00001d034422,Zm00001d003006,Zm00001d018694,Zm00001d028755,Zm00001d044441,Zm00001d028183,Zm00001d013076,Zm00001d041593,Zm00001d045315,Zm00001d0…	Zm00001d030126,Zm00001d006167,Zm00001d044303,Zm00001d047848,Zm00001d052948,Zm00001d019999,Zm00001d025981,Zm00001d049649,Zm00001d017756,Zm00001d051595,Zm00001d050440,Zm00001d041716,Zm00001d025777,Zm00001d048346,Zm00001d019147,Zm00001d052075,Zm00001d018147,Zm00001d010504,Zm00001d034422,Zm00001d018694,Zm00001d043955,Zm00001d051001,Zm00001d011532,Zm00001d028183,Zm00001d007084,Zm00001d013076,Zm00001d0…		0.246696	0.221374	0.228464	0.232178
GO:0005575	cellular_component	GO:0044425	membrane part	47	53	47	Zm00001d047638,Zm00001d003857,Zm00001d018187,Zm00001d049959,Zm00001d049916,Zm00001d028436,Zm00001d009446,Zm00001d050551,Zm00001d044434,Zm00001d041963,Zm00001d049082,Zm00001d038522,Zm00001d013641,Zm00001d022469,Zm00001d018627,Zm00001d042143,Zm00001d022043,Zm00001d023943,Zm00001d016619,Zm00001d019600,Zm00001d029762,Zm00001d051872,Zm00001d039316,Zm00001d041138,Zm00001d052022,Zm00001d041959,Zm00001d0…	Zm00001d005253,Zm00001d044287,Zm00001d012275,Zm00001d052653,Zm00001d025015,Zm00001d028045,Zm00001d049959,Zm00001d017522,Zm00001d045505,Zm00001d009010,Zm00001d005675,Zm00001d017756,Zm00001d051595,Zm00001d051272,Zm00001d041716,Zm00001d016822,Zm00001d004768,Zm00001d049320,Zm00001d015231,Zm00001d008236,Zm00001d038522,Zm00001d003006,Zm00001d022469,Zm00001d044441,Zm00001d018627,Zm00001d022043,Zm00001d0…	Zm00001d052653,Zm00001d025015,Zm00001d016479,Zm00001d051174,Zm00001d053663,Zm00001d018187,Zm00001d045505,Zm00001d017522,Zm00001d009010,Zm00001d046591,Zm00001d017756,Zm00001d049916,Zm00001d051595,Zm00001d041716,Zm00001d016822,Zm00001d004768,Zm00001d048346,Zm00001d050551,Zm00001d044434,Zm00001d008236,Zm00001d018147,Zm00001d049082,Zm00001d021626,Zm00001d038522,Zm00001d011532,Zm00001d016619,Zm00001d0…		0.207048	0.20229	0.17603	0.195123
GO:0005575	cellular_component	GO:0044422	organelle part	49	49	46	Zm00001d025413,Zm00001d018187,Zm00001d026254,Zm00001d049959,Zm00001d030694,Zm00001d046996,Zm00001d006667,Zm00001d028102,Zm00001d028436,Zm00001d006213,Zm00001d052075,Zm00001d044246,Zm00001d049082,Zm00001d039821,Zm00001d050100,Zm00001d037326,Zm00001d028755,Zm00001d008295,Zm00001d025660,Zm00001d007084,Zm00001d005812,Zm00001d022043,Zm00001d023583,Zm00001d023943,Zm00001d019045,Zm00001d014355,Zm00001d0…	Zm00001d005253,Zm00001d044287,Zm00001d044303,Zm00001d020827,Zm00001d049959,Zm00001d036442,Zm00001d019999,Zm00001d049649,Zm00001d046996,Zm00001d051595,Zm00001d048368,Zm00001d022307,Zm00001d019147,Zm00001d010504,Zm00001d039821,Zm00001d045025,Zm00001d028755,Zm00001d044441,Zm00001d008295,Zm00001d025660,Zm00001d031659,Zm00001d013076,Zm00001d022043,Zm00001d023583,Zm00001d037929,Zm00001d014355,Zm00001d0…	Zm00001d006167,Zm00001d044303,Zm00001d016479,Zm00001d020827,Zm00001d018187,Zm00001d036442,Zm00001d019999,Zm00001d049649,Zm00001d016661,Zm00001d051595,Zm00001d048346,Zm00001d019147,Zm00001d052075,Zm00001d010504,Zm00001d049082,Zm00001d009990,Zm00001d045025,Zm00001d025660,Zm00001d011532,Zm00001d007084,Zm00001d005812,Zm00001d031659,Zm00001d013076,Zm00001d037929,Zm00001d019045,Zm00001d032239,Zm00001d0…		0.215859	0.187023	0.172285	0.191722
GO:0005575	cellular_component	GO:0005576	extracellular region	15	14	18	Zm00001d041138,Zm00001d013737,Zm00001d042022,Zm00001d002901,Zm00001d042019,Zm00001d044175,Zm00001d037550,Zm00001d020636,Zm00001d035055,Zm00001d027871,Zm00001d018738,Zm00001d009373,Zm00001d014467,Zm00001d042143,Zm00001d030199	Zm00001d029170,Zm00001d018966,Zm00001d030363,Zm00001d019312,Zm00001d029279,Zm00001d042022,Zm00001d042019,Zm00001d044175,Zm00001d007049,Zm00001d018738,Zm00001d008796,Zm00001d037656,Zm00001d002898,Zm00001d030199	Zm00001d020057,Zm00001d039520,Zm00001d019312,Zm00001d024751,Zm00001d024281,Zm00001d002899,Zm00001d009373,Zm00001d016661,Zm00001d002898,Zm00001d014467,Zm00001d030199,Zm00001d018966,Zm00001d029279,Zm00001d042022,Zm00001d007049,Zm00001d020636,Zm00001d037656,Zm00001d008796		0.0660793	0.0534351	0.0674157	0.06231
GO:0005575	cellular_component	GO:0055044	symplast	9	10	10	Zm00001d051872,Zm00001d041138,Zm00001d051403,Zm00001d042022,Zm00001d042019,Zm00001d018724,Zm00001d035055,Zm00001d037550,Zm00001d014467	Zm00001d015231,Zm00001d029279,Zm00001d051403,Zm00001d042022,Zm00001d003006,Zm00001d042019,Zm00001d036442,Zm00001d018724,Zm00001d040010,Zm00001d002898	Zm00001d005252,Zm00001d051174,Zm00001d029279,Zm00001d024751,Zm00001d042022,Zm00001d036442,Zm00001d002899,Zm00001d016661,Zm00001d002898,Zm00001d014467		0.0396476	0.0381679	0.0374532	0.0384229
GO:0005575	cellular_component	GO:0030054	cell junction	9	10	10	Zm00001d051872,Zm00001d041138,Zm00001d051403,Zm00001d042022,Zm00001d042019,Zm00001d018724,Zm00001d035055,Zm00001d037550,Zm00001d014467	Zm00001d015231,Zm00001d029279,Zm00001d051403,Zm00001d042022,Zm00001d003006,Zm00001d042019,Zm00001d036442,Zm00001d018724,Zm00001d040010,Zm00001d002898	Zm00001d005252,Zm00001d051174,Zm00001d029279,Zm00001d024751,Zm00001d042022,Zm00001d036442,Zm00001d002899,Zm00001d016661,Zm00001d002898,Zm00001d014467		0.0396476	0.0381679	0.0374532	0.0384229
GO:0005575	cellular_component	GO:0031974	membrane-enclosed lumen	11	3	8	Zm00001d019045,Zm00001d006213,Zm00001d050368,Zm00001d044246,Zm00001d053738,Zm00001d037326,Zm00001d030694,Zm00001d027342,Zm00001d005812,Zm00001d047787,Zm00001d006667	Zm00001d045025,Zm00001d022307,Zm00001d031659	Zm00001d019045,Zm00001d032239,Zm00001d022560,Zm00001d045025,Zm00001d009990,Zm00001d027342,Zm00001d031659,Zm00001d005812		0.0484581	0.0114504	0.0299625	0.029957
GO:0005575	cellular_component	GO:0044421	extracellular region part	5	4	4	Zm00001d013737,Zm00001d020636,Zm00001d018738,Zm00001d041138,Zm00001d042143	Zm00001d007049,Zm00001d018738,Zm00001d029170,Zm00001d008796	Zm00001d039520,Zm00001d007049,Zm00001d020636,Zm00001d008796		0.0220264	0.0152672	0.0149813	0.017425
GO:0005575	cellular_component	GO:0099080	supramolecular complex	3	2	1	Zm00001d008295,Zm00001d046996,Zm00001d048065	Zm00001d008295,Zm00001d046996	Zm00001d006651		0.0132159	0.00763359	0.00374532	0.00819825
GO:0005575	cellular_component	GO:0019012	virion	1	2	1	Zm00001d052660	Zm00001d052660,Zm00001d014058	Zm00001d014058		0.00440529	0.00763359	0.00374532	0.0052614
GO:0005575	cellular_component	GO:0044423	virion part	1	2	1	Zm00001d052660	Zm00001d052660,Zm00001d014058	Zm00001d014058		0.00440529	0.00763359	0.00374532	0.0052614
GO:0005575	cellular_component	GO:0009295	nucleoid	0	1	0		Zm00001d028408			0	0.00381679	0	0.00127227
GO:0003674	molecular_function	GO:0003824	catalytic activity	111	140	143	Zm00001d015459,Zm00001d009146,Zm00001d032527,Zm00001d031979,Zm00001d014876,Zm00001d051754,Zm00001d018857,Zm00001d020400,Zm00001d003643,Zm00001d051564,Zm00001d040173,Zm00001d052660,Zm00001d014467,Zm00001d030199,Zm00001d007312,Zm00001d028436,Zm00001d031815,Zm00001d003668,Zm00001d044434,Zm00001d027732,Zm00001d012561,Zm00001d043086,Zm00001d047275,Zm00001d038522,Zm00001d020636,Zm00001d025660,Zm00001d0…	Zm00001d028816,Zm00001d000237,Zm00001d049059,Zm00001d052660,Zm00001d005377,Zm00001d030199,Zm00001d011208,Zm00001d013865,Zm00001d028921,Zm00001d008295,Zm00001d031659,Zm00001d028651,Zm00001d053658,Zm00001d053196,Zm00001d039865,Zm00001d003247,Zm00001d003980,Zm00001d002085,Zm00001d029410,Zm00001d030363,Zm00001d028815,Zm00001d051211,Zm00001d024633,Zm00001d010588,Zm00001d037656,Zm00001d024511,Zm00001d0…	Zm00001d006167,Zm00001d000237,Zm00001d012173,Zm00001d047848,Zm00001d003643,Zm00001d005377,Zm00001d016661,Zm00001d030199,Zm00001d011208,Zm00001d031136,Zm00001d027732,Zm00001d029238,Zm00001d013865,Zm00001d020636,Zm00001d031659,Zm00001d028651,Zm00001d053658,Zm00001d053196,Zm00001d016619,Zm00001d022560,Zm00001d024751,Zm00001d021846,Zm00001d039865,Zm00001d003247,Zm00001d046581,Zm00001d002085,Zm00001d0…		0.488987	0.534351	0.535581	0.519639
GO:0003674	molecular_function	GO:0005488	binding	113	133	140	Zm00001d005003,Zm00001d003457,Zm00001d009146,Zm00001d014876,Zm00001d020400,Zm00001d003643,Zm00001d051564,Zm00001d030694,Zm00001d040173,Zm00001d014467,Zm00001d030199,Zm00001d050440,Zm00001d028436,Zm00001d015208,Zm00001d025777,Zm00001d050551,Zm00001d006213,Zm00001d044434,Zm00001d027732,Zm00001d037700,Zm00001d043086,Zm00001d038522,Zm00001d037326,Zm00001d005631,Zm00001d025660,Zm00001d008295,Zm00001d0…	Zm00001d028816,Zm00001d019999,Zm00001d049059,Zm00001d025981,Zm00001d011208,Zm00001d030199,Zm00001d002166,Zm00001d010504,Zm00001d043625,Zm00001d045025,Zm00001d003006,Zm00001d018694,Zm00001d005631,Zm00001d008295,Zm00001d053658,Zm00001d053196,Zm00001d002823,Zm00001d028815,Zm00001d010588,Zm00001d024633,Zm00001d024511,Zm00001d028408,Zm00001d044287,Zm00001d052653,Zm00001d009779,Zm00001d015917,Zm00001d0…	Zm00001d006167,Zm00001d012173,Zm00001d003643,Zm00001d019999,Zm00001d025981,Zm00001d016661,Zm00001d031136,Zm00001d030199,Zm00001d011208,Zm00001d050440,Zm00001d027732,Zm00001d029238,Zm00001d010504,Zm00001d045025,Zm00001d018694,Zm00001d053658,Zm00001d053196,Zm00001d013568,Zm00001d016619,Zm00001d018981,Zm00001d022560,Zm00001d024751,Zm00001d021846,Zm00001d046581,Zm00001d013034,Zm00001d005252,Zm00001d0…		0.497797	0.507634	0.524345	0.509925
GO:0003674	molecular_function	GO:0005198	structural molecule activity	17	20	16	Zm00001d014355,Zm00001d025413,Zm00001d003566,Zm00001d009417,Zm00001d026254,Zm00001d047697,Zm00001d001814,Zm00001d022463,Zm00001d046996,Zm00001d035902,Zm00001d049552,Zm00001d052075,Zm00001d043606,Zm00001d008295,Zm00001d049790,Zm00001d048065,Zm00001d053908	Zm00001d030126,Zm00001d014355,Zm00001d037929,Zm00001d044287,Zm00001d019999,Zm00001d047697,Zm00001d027278,Zm00001d045889,Zm00001d049649,Zm00001d046996,Zm00001d048368,Zm00001d026578,Zm00001d048159,Zm00001d019147,Zm00001d034422,Zm00001d049790,Zm00001d008295,Zm00001d024511,Zm00001d013076,Zm00001d053908	Zm00001d030126,Zm00001d037929,Zm00001d052718,Zm00001d019999,Zm00001d027278,Zm00001d045889,Zm00001d049649,Zm00001d013034,Zm00001d026578,Zm00001d048346,Zm00001d019147,Zm00001d052075,Zm00001d034422,Zm00001d006651,Zm00001d024511,Zm00001d013076		0.0748899	0.0763359	0.0599251	0.0703836
GO:0003674	molecular_function	GO:0005215	transporter activity	17	16	16	Zm00001d016619,Zm00001d051872,Zm00001d029762,Zm00001d052022,Zm00001d018187,Zm00001d041959,Zm00001d030694,Zm00001d049916,Zm00001d028102,Zm00001d028436,Zm00001d038334,Zm00001d051403,Zm00001d043991,Zm00001d034492,Zm00001d011278,Zm00001d027667,Zm00001d018627	Zm00001d005253,Zm00001d028687,Zm00001d035157,Zm00001d053765,Zm00001d041959,Zm00001d044459,Zm00001d051595,Zm00001d012820,Zm00001d048583,Zm00001d044445,Zm00001d011778,Zm00001d051403,Zm00001d003006,Zm00001d048020,Zm00001d044441,Zm00001d018627	Zm00001d016619,Zm00001d035157,Zm00001d029762,Zm00001d051174,Zm00001d016479,Zm00001d018187,Zm00001d044459,Zm00001d046591,Zm00001d049916,Zm00001d051595,Zm00001d048583,Zm00001d044445,Zm00001d011778,Zm00001d038334,Zm00001d034492,Zm00001d027667		0.0748899	0.0610687	0.0599251	0.0652946
GO:0003674	molecular_function	GO:0016209	antioxidant activity	11	7	13	Zm00001d022456,Zm00001d042022,Zm00001d002901,Zm00001d003643,Zm00001d042019,Zm00001d035055,Zm00001d037550,Zm00001d040341,Zm00001d009373,Zm00001d014467,Zm00001d030199	Zm00001d042022,Zm00001d042019,Zm00001d052653,Zm00001d029170,Zm00001d002898,Zm00001d029279,Zm00001d030199	Zm00001d052653,Zm00001d022456,Zm00001d029279,Zm00001d009990,Zm00001d024751,Zm00001d042022,Zm00001d003643,Zm00001d002899,Zm00001d040341,Zm00001d009373,Zm00001d002898,Zm00001d014467,Zm00001d030199		0.0484581	0.0267176	0.0486891	0.0412883
GO:0003674	molecular_function	GO:0098772	molecular function regulator	9	9	4	Zm00001d043175,Zm00001d019221,Zm00001d012561,Zm00001d028815,Zm00001d021901,Zm00001d013737,Zm00001d038558,Zm00001d028755,Zm00001d026265	Zm00001d029628,Zm00001d021806,Zm00001d029170,Zm00001d028816,Zm00001d010504,Zm00001d008268,Zm00001d028815,Zm00001d046214,Zm00001d028755	Zm00001d019221,Zm00001d029628,Zm00001d021806,Zm00001d010504		0.0396476	0.0343511	0.0149813	0.02966
GO:0003674	molecular_function	GO:0009055	electron carrier activity	4	4	2	Zm00001d033204,Zm00001d049959,Zm00001d034388,Zm00001d018758	Zm00001d049959,Zm00001d044459,Zm00001d009779,Zm00001d049649	Zm00001d044459,Zm00001d049649		0.0176211	0.0152672	0.00749064	0.0134597
GO:0003674	molecular_function	GO:0004871	signal transducer activity	1	4	2	Zm00001d028815	Zm00001d043609,Zm00001d007229,Zm00001d028816,Zm00001d028815	Zm00001d007229,Zm00001d047349		0.00440529	0.0152672	0.00749064	0.00905437
GO:0003674	molecular_function	GO:0060089	molecular transducer activity	1	2	0	Zm00001d028815	Zm00001d028816,Zm00001d028815			0.00440529	0.00763359	0	0.00401296
GO:0003674	molecular_function	GO:0000988	transcription factor activity, protein binding	0	2	0		Zm00001d005675,Zm00001d002166			0	0.00763359	0	0.00254453
GO:0003674	molecular_function	GO:0045735	nutrient reservoir activity	0	1	1		Zm00001d035597	Zm00001d035597		0	0.00381679	0.00374532	0.0025207
GO:0003674	molecular_function	GO:0016530	metallochaperone activity	0	1	0		Zm00001d029170			0	0.00381679	0	0.00127227
GO:0003674	molecular_function	GO:0001071	nucleic acid binding transcription factor activity	0	1	0		Zm00001d002166			0	0.00381679	0	0.00127227
