# Supplementary material for: Label-free quantitative proteomics of maize roots from different root zones provides insight into proteins associated with enhance water uptake
Source: BMC Genomics. 2022 Mar 6;23:184. doi: 10.1186/s12864-022-08394-y (PMC8898408; doi:10.1186/s12864-022-08394-y)
Supplement: Supplementary file 6 — Additional file 6: Table S5. List of COG for differentially expressed proteins. [file 12864_2022_8394_MOESM6_ESM.xlsx]

## Sheet: MR VS UR
Query	Ratio MR VS UR	Seed ortholog	E-value	Score	COG cat	COG cat name	Description
Zm00001d007084_P001	27.3456	4577.GRMZM2G141432_P01	3.8e-57	227.6	B	Chromatin structure and dynamics	Histone H2B
Zm00001d028815_P001	17.3335	4577.GRMZM2G112524_P02	8.6e-84	316.2	J	Translation, ribosomal structure and biogenesis	Belongs to the BetVI family
Zm00001d027539_P001	11.0144	4558.Sb01g048010.1	1.2e-126	459.5	O	Posttranslational modification, protein turnover, chaperones	Belongs to the GST superfamily
Zm00001d050100_P001	10.5356	4577.GRMZM2G119071_P01	3.8e-41	174.5	B	Chromatin structure and dynamics	Histone H2B
Zm00001d016408_P001	8.80777	4577.GRMZM2G154789_P01	6.4e-19	99.4
Zm00001d023664_P001	8.4171	4577.GRMZM2G106622_P01	1.2e-154	552.4	S	Function unknown	domain in glucosyltransferases, myotubularins and other putative membrane-associated proteins
Zm00001d011236_P001	6.08077	37682.EMT05395	5.1e-38	164.1	B	Chromatin structure and dynamics	Histone H2B
Zm00001d022420_P001	6.03035	4577.GRMZM2G348125_P01	1.9e-120	438.3	S	Function unknown	Hydroxyproline-rich glycoprotein family protein
Zm00001d006213_P001	5.69451	4558.Sb02g030950.1	1.5e-64	252.3	B	Chromatin structure and dynamics	Histone H2A
Zm00001d008295_P001	5.48678	38727.Pavir.Ea01176.1.p	4.8e-99	367.1	U	Intracellular trafficking, secretion, and vesicular transport	Belongs to the small GTPase superfamily. Arf family
Zm00001d033931_P002	5.20937	4577.GRMZM2G442658_P06	6.7e-220	769.6	Q	Secondary metabolites biosynthesis, transport and catabolism	alcohol dehydrogenase
Zm00001d034388_P002	4.82954	4577.GRMZM2G141473_P01	0.0	2658.2	F	Nucleotide transport and metabolism	aldehyde oxidase
Zm00001d053908_P001	4.74263	4577.GRMZM2G389768_P01	3.8e-38	165.2	J	Translation, ribosomal structure and biogenesis	Cold shock protein domain
Zm00001d017274_P001	4.14194	4577.GRMZM2G074604_P01	0.0	1364.4	Q	Secondary metabolites biosynthesis, transport and catabolism	Phenylalanine ammonia-lyase
Zm00001d040173_P001	4.10309	4577.AC226235.2_FGP001	5.2e-170	603.6	S	Function unknown	NmrA-like family
Zm00001d044246_P002	3.88702	4577.GRMZM2G047813_P01	1.8e-70	271.9	B	Chromatin structure and dynamics	Histone 2A
Zm00001d002842_P001	3.58321	4577.GRMZM2G122937_P03	9.5e-32	143.7	S	Function unknown	Remorin, N-terminal region
Zm00001d019045_P001	3.54132	4577.GRMZM2G003306_P01	3.4e-69	267.7	B	Chromatin structure and dynamics	Histone H2A
Zm00001d008189_P008	3.45059	4577.GRMZM2G077233_P03	6.2e-298	1029.2	O	Posttranslational modification, protein turnover, chaperones	Belongs to the peptidase A1 family
Zm00001d012561_P001	3.43586	4577.GRMZM2G012160_P01	3e-66	257.7	G	Carbohydrate transport and metabolism	Cysteine proteinase inhibitor
Zm00001d018857_P001	3.23988	4577.GRMZM2G320298_P01	1.9e-194	684.9	V	Defense mechanisms	alpha/beta hydrolase fold
Zm00001d003271_P001	3.1908	4577.GRMZM2G022413_P01	1.9e-106	391.7	O	Posttranslational modification, protein turnover, chaperones	peptide-methionine (S)-S-oxide reductase activity
Zm00001d022463_P001	3.08736	4577.GRMZM2G063617_P01	1.6e-64	251.9	J	Translation, ribosomal structure and biogenesis	60S ribosomal protein
Zm00001d043632_P003	2.9769	4577.GRMZM2G055276_P01	2.3e-103	382.5	S	Function unknown	Hyaluronan / mRNA binding family
Zm00001d038522_P001	2.93607	4577.GRMZM2G429714_P02	1.1e-220	772.3	T	Signal transduction mechanisms	Belongs to the protein kinase superfamily. Ser Thr protein kinase family
Zm00001d006667_P001	2.82611	4577.GRMZM2G039251_P01	9.8e-183	646.0	C	Energy production and conversion	Succinyl-CoA synthetase functions in the citric acid cycle (TCA), coupling the hydrolysis of succinyl-CoA to the synthesis of ATP and thus represents the only step of substrate- level phosphorylation in the TCA. The alpha subunit of the enzyme binds the substrates coenzyme A and phosphate, while succinate binding and nucleotide specificity is provided by the beta subunit
Zm00001d025103_P001	2.70539	4577.GRMZM2G359298_P01	0.0	1530.0	Q	Secondary metabolites biosynthesis, transport and catabolism	Belongs to the copper topaquinone oxidase family
Zm00001d014001_P001	2.7034	4577.GRMZM5G892700_P01	1.1e-169	603.2			SPFH domain / Band 7 family
Zm00001d030199_P002	2.69285	4577.GRMZM2G088765_P01	3.3e-178	630.9	Q	Secondary metabolites biosynthesis, transport and catabolism	Removal of H(2)O(2), oxidation of toxic reductants, biosynthesis and degradation of lignin, suberization, auxin catabolism, response to environmental stresses such as wounding, pathogen attack and oxidative stress
Zm00001d003857_P001	2.68264	4577.GRMZM2G134668_P02	1.6e-198	699.1	O	Posttranslational modification, protein turnover, chaperones	Calreticulin family
Zm00001d051872_P001	2.66531	4577.GRMZM2G081843_P01	7.7e-160	569.7	G	Carbohydrate transport and metabolism	Belongs to the MIP aquaporin (TC 1.A.8) family
Zm00001d019100_P001	2.56515	4577.GRMZM2G170044_P01	2.6e-85	321.6	S	Function unknown	Belongs to the plant LTP family
Zm00001d044434_P001	2.5364	4577.GRMZM2G339540_P04	1.9e-228	798.9	T	Signal transduction mechanisms	Protein kinase domain
Zm00001d025660_P001	2.4939	4577.GRMZM2G173878_P01	1.1e-110	406.0	U	Intracellular trafficking, secretion, and vesicular transport	Ras-related protein
Zm00001d043175_P003	2.4823	4577.GRMZM2G438551_P01	3.4e-65	254.2	G	Carbohydrate transport and metabolism	Cysteine proteinase inhibitor
Zm00001d009417_P003	2.47507	4558.Sb09g027060.1	6.5e-54	216.5	J	Translation, ribosomal structure and biogenesis	Ribosomal L28e protein family
Zm00001d047638_P001	2.46982	4577.AC233955.1_FGP008	6.4e-182	643.3	S	Function unknown	Calcium-dependent phosphotriesterase superfamily protein
Zm00001d030694_P002	2.46704	4577.GRMZM2G138419_P01	0.0	1658.7	U	Intracellular trafficking, secretion, and vesicular transport	ribosomal protein import into nucleus
Zm00001d026254_P001	2.41557	4577.GRMZM2G094051_P01	4.9e-131	473.8	J	Translation, ribosomal structure and biogenesis	60S ribosomal protein
Zm00001d052985_P001	2.41423	4577.GRMZM2G076810_P01	4.8e-14	83.6
Zm00001d039173_P007	2.39626	4577.GRMZM2G070659_P01	2.3e-156	558.1	C	Energy production and conversion	SPFH domain / Band 7 family
Zm00001d039535_P001	2.3707	4577.GRMZM2G314898_P01	6e-246	856.3	S	Function unknown	Transferase family
Zm00001d011278_P003	2.35492	4577.AC194341.4_FGP002	2.2e-63	248.1	S	Function unknown	Mitochondrial ATP synthase g subunit
Zm00001d033925_P001	2.32277	4577.GRMZM2G416388_P06	1.1e-158	565.8	S	Function unknown	CBS domain
Zm00001d037326_P002	2.31854	4577.GRMZM2G035417_P01	1.5e-164	585.9	L	Replication, recombination and repair	XPC-binding domain
Zm00001d041963_P001	2.30585	4577.GRMZM6G639283_P01	4.1e-71	273.9	C	Energy production and conversion	Cytochrome b5
Zm00001d018187_P001	2.28349	4577.GRMZM2G015401_P01	8.8e-201	706.1	C	Energy production and conversion	Belongs to the mitochondrial carrier (TC 2.A.29) family
Zm00001d023943_P007	2.2606	4577.GRMZM2G042089_P01	8.3e-279	965.7	U	Intracellular trafficking, secretion, and vesicular transport	The coatomer is a cytosolic protein complex that binds to dilysine motifs and reversibly associates with Golgi non- clathrin-coated vesicles, which further mediate biosynthetic protein transport from the ER, via the Golgi up to the trans Golgi network. Coatomer complex is required for budding from Golgi membranes, and is essential for the retrograde Golgi-to-ER transport of dilysine-tagged protei…
Zm00001d053738_P004	2.25245	4577.GRMZM2G143462_P01	1e-166	592.8	L	Replication, recombination and repair	XPC-binding domain
Zm00001d018738_P001	2.21393	4577.GRMZM2G465226_P01	3e-92	344.4	S	Function unknown	Belongs to the CRISP family
Zm00001d033204_P001	2.20478	4577.GRMZM2G157470_P01	4.2e-118	431.4	S	Function unknown	methyl-CpG-binding domain-containing protein
Zm00001d049830_P001	2.17389	4577.GRMZM6G435471_P01	5.1e-65	254.2	K	Transcription	NAC domain
Zm00001d035902_P001	2.14968	4577.GRMZM2G385287_P01	1.6e-100	372.1	J	Translation, ribosomal structure and biogenesis	60S ribosomal protein L9
Zm00001d053983_P003	2.1391	4577.GRMZM2G024310_P01	2.3e-125	454.9	S	Function unknown	Mitochondrial ATP synthase subunit
Zm00001d029965_P001	2.12659	4577.GRMZM2G052666_P01	1.7e-150	538.5	O	Posttranslational modification, protein turnover, chaperones	Peptide methionine sulfoxide reductase
Zm00001d051742_P001	2.11453	4577.GRMZM2G122767_P01	3.2e-284	983.8	O	Posttranslational modification, protein turnover, chaperones	assists the folding of proteins upon ATP hydrolysis
Zm00001d044288_P001	2.07507	4577.GRMZM2G130305_P02	2.2e-148	531.6	I	Lipid transport and metabolism	Serine aminopeptidase, S33
Zm00001d051754_P002	2.06511	4577.GRMZM2G125268_P01	1.7e-309	1067.8	C	Energy production and conversion	Belongs to the aldehyde dehydrogenase family
Zm00001d049683_P001	2.04905	4577.GRMZM2G112792_P01	0.0	1163.3	V	Defense mechanisms	D-arabinono-1,4-lactone oxidase
Zm00001d025413_P002	2.04141	4577.GRMZM2G043737_P01	8.6e-58	229.9	J	Translation, ribosomal structure and biogenesis	Plectin/S10 domain
Zm00001d011087_P001	2.04108	4577.GRMZM2G067985_P05	8e-220	769.6	Z	Cytoskeleton	cytoskeleton organization
Zm00001d018758_P004	2.03945	4577.GRMZM2G064799_P01	3.9e-245	853.6	C	Energy production and conversion	Flavoprotein (FP) subunit of succinate dehydrogenase (SDH) that is involved in complex II of the mitochondrial electron transport chain and is responsible for transferring electrons from succinate to ubiquinone (coenzyme Q)
Zm00001d047787_P001	2.00705	38727.Pavir.Ia03654.1.p	2.5e-67	261.5	B	Chromatin structure and dynamics	Histone H2A
Zm00001d042540_P004	0.441669	4558.Sb03g042450.1	0.0	1493.0	Q	Secondary metabolites biosynthesis, transport and catabolism	Plant lipoxygenase may be involved in a number of diverse aspects of plant physiology including growth and development, pest resistance, and senescence or responses to wounding
Zm00001d013737_P001	0.439381	4577.GRMZM2G066996_P01	1.4e-215	755.4	V	Defense mechanisms	Belongs to the serpin family
Zm00001d002901_P001	0.43254	4577.GRMZM2G108123_P01	9.5e-189	666.0	Q	Secondary metabolites biosynthesis, transport and catabolism	Belongs to the peroxidase family. Classical plant (class III) peroxidase subfamily
Zm00001d028260_P003	0.397446	4577.GRMZM2G050514_P03	6.9e-184	649.8	E	Amino acid transport and metabolism	glutamine synthetase
Zm00001d047697_P002	0.354049	37682.EMT05432	1.9e-26	124.4	J	Translation, ribosomal structure and biogenesis	40S ribosomal protein S28
Zm00001d043991_P001	0.345997	4577.GRMZM2G030167_P01	1.1e-113	416.0	C	Energy production and conversion	ATP synthase (E/31 kDa) subunit
Zm00001d043086_P005	0.345688	4577.GRMZM2G003385_P01	0.0	1132.1	G	Carbohydrate transport and metabolism	23-bisphosphoglycerate-independent phosphoglycerate mutase
Zm00001d014467_P001	0.176309	4577.GRMZM2G085967_P03	5.3e-181	640.2	Q	Secondary metabolites biosynthesis, transport and catabolism	Removal of H(2)O(2), oxidation of toxic reductants, biosynthesis and degradation of lignin, suberization, auxin catabolism, response to environmental stresses such as wounding, pathogen attack and oxidative stress
Zm00001d042541_P003	0.131275	4577.GRMZM2G156861_P01	0.0	1790.8	E	Amino acid transport and metabolism	Plant lipoxygenase may be involved in a number of diverse aspects of plant physiology including growth and development, pest resistance, and senescence or responses to wounding
Zm00001d002035_P001	40	4577.GRMZM2G032977_P01	1.7e-170	605.1	S	Function unknown	S1/P1 Nuclease
Zm00001d002326_P003	40	4577.GRMZM5G817886_P02	4.9e-298	1029.6	E	Amino acid transport and metabolism	Belongs to the class-III pyridoxal-phosphate-dependent aminotransferase family
Zm00001d002823_P001	40	4577.GRMZM2G070863_P01	3.4e-239	834.3	O	Posttranslational modification, protein turnover, chaperones	Heat shock chaperonin-binding motif.
Zm00001d003147_P001	40	4577.GRMZM2G157061_P01	0.0	1497.3	J	Translation, ribosomal structure and biogenesis	eukaryotic translation initiation factor
Zm00001d003457_P001	40	4577.GRMZM2G018275_P01	6.6e-97	360.1	S	Function unknown	PLAT/LH2 domain
Zm00001d005631_P001	40	4577.GRMZM2G037150_P01	8.9e-65	252.7	S	Function unknown	Ubiquitin-binding domain
Zm00001d005812_P003	40	4577.GRMZM2G399284_P03	1.9e-127	461.8	O	Posttranslational modification, protein turnover, chaperones	Belongs to the GroES chaperonin family
Zm00001d009749_P021	40	4577.GRMZM2G023418_P01	3.3e-141	507.7	J	Translation, ribosomal structure and biogenesis	Translation-initiation factor 2
Zm00001d015208_P001	40	4577.GRMZM2G096972_P01	0.0	2363.6	A	RNA processing and modification	Mono-functional DNA-alkylating methyl methanesulfonate N-term
Zm00001d016704_P001	40	4577.GRMZM2G073950_P01	4.9e-173	613.6	E	Amino acid transport and metabolism	Carbon-nitrogen hydrolase
Zm00001d018627_P001	40	4577.GRMZM2G135739_P01	2.3e-295	1020.8	U	Intracellular trafficking, secretion, and vesicular transport	Belongs to the major facilitator superfamily. Sugar transporter (TC 2.A.1.1) family
Zm00001d018724_P005	40	4577.GRMZM2G044060_P01	5.4e-172	610.1	I	Lipid transport and metabolism	PFU (PLAA family ubiquitin binding)
Zm00001d019600_P004	40	4577.GRMZM2G139941_P01	4.6e-66	257.7	O	Posttranslational modification, protein turnover, chaperones	Ring finger domain
Zm00001d021709_P001	40	4558.Sb02g035700.1	2.7e-134	484.6	Q	Secondary metabolites biosynthesis, transport and catabolism	NUDIX domain
Zm00001d022043_P001	40	4577.GRMZM2G056081_P01	5.5e-245	853.2	S	Function unknown	mitochondrial saccharopine dehydrogenase-like oxidoreductase
Zm00001d024903_P001	40	4577.GRMZM5G833699_P01	0.0	1260.7	O	Posttranslational modification, protein turnover, chaperones	Heat shock protein
Zm00001d024963_P001	40	38727.Pavir.Fb00263.1.p	1.7e-88	332.4	O	Posttranslational modification, protein turnover, chaperones	Glutathione S-transferase, C-terminal domain
Zm00001d025100_P017	40	4577.GRMZM2G028313_P03	6.1e-214	750.0	J	Translation, ribosomal structure and biogenesis	regulation of response to stimulus
Zm00001d025398_P012	40	4577.GRMZM2G050647_P01	1.3e-103	382.5	U	Intracellular trafficking, secretion, and vesicular transport	Exocyst complex component Sec5
Zm00001d025984_P002	40	4577.GRMZM2G427097_P01	1.8e-203	714.9	E	Amino acid transport and metabolism	Belongs to the Glu Leu Phe Val dehydrogenases family
Zm00001d026265_P002	40	4577.GRMZM2G156145_P01	0.0	1799.6	O	Posttranslational modification, protein turnover, chaperones	26S proteasome non-ATPase regulatory subunit 1
Zm00001d028436_P002	40	4577.GRMZM2G058910_P01	0.0	1507.7	P	Inorganic ion transport and metabolism	Essential component of the vacuolar proton pump (V- ATPase), a multimeric enzyme that catalyzes the translocation of protons across the membranes. Required for assembly and activity of the V-ATPase
Zm00001d033286_P001	40	4558.Sb01g014020.1	0.0	1205.3	H	Coenzyme transport and metabolism	Aromatic amino acid lyase
Zm00001d037546_P022	40	4577.GRMZM2G030235_P01	2.6e-99	368.2
Zm00001d039010_P001	40	4577.GRMZM2G021794_P01	2.3e-97	362.1	S	Function unknown	Fasciclin domain
Zm00001d041959_P001	40	4558.Sb03g047340.1	1.6e-127	462.6	P	Inorganic ion transport and metabolism	ZIP Zinc transporter
Zm00001d044175_P004	40	4577.GRMZM2G180732_P03	9.2e-286	988.8	T	Signal transduction mechanisms	Neutral/alkaline non-lysosomal ceramidase, C-terminal
Zm00001d046996_P002	40	77586.LPERR02G04420.2	9.4e-129	466.1	Z	Cytoskeleton	Tubulin is the major constituent of microtubules. It binds two moles of GTP, one at an exchangeable site on the beta chain and one at a non-exchangeable site on the alpha chain
Zm00001d047275_P002	40	4577.GRMZM2G109286_P01	5.2e-89	333.6	S	Function unknown	PI-PLC X domain-containing protein
Zm00001d052660_P002	40	4577.GRMZM2G117614_P01	6e-309	1066.2	J	Translation, ribosomal structure and biogenesis	Amidase
Zm00001d053296_P001	40	4577.GRMZM2G027378_P01	1e-83	315.8	O	Posttranslational modification, protein turnover, chaperones	Belongs to the ubiquitin-conjugating enzyme family
Zm00001d000403_P001	20	4577.GRMZM2G111782_P02	0.0	1235.3	U	Intracellular trafficking, secretion, and vesicular transport	Exo70 exocyst complex subunit
Zm00001d001814_P002	20	4577.GRMZM2G019500_P01	6.5e-57	226.9	U	Intracellular trafficking, secretion, and vesicular transport	Clathrin is the major protein of the polyhedral coat of coated pits and vesicles
Zm00001d001970_P001	20	4558.Sb06g031680.1	2e-80	305.4	H	Coenzyme transport and metabolism	MoeA C-terminal region (domain IV)
Zm00001d003566_P001	20	4577.AC206968.3_FGP003	4.9e-227	793.5	O	Posttranslational modification, protein turnover, chaperones	PCI domain
Zm00001d003643_P007	20	4577.GRMZM2G120517_P03	1.8e-30	138.7	C	Energy production and conversion	Belongs to the peroxidase family
Zm00001d003668_P001	20	4577.GRMZM2G131177_P01	0.0	1488.4	O	Posttranslational modification, protein turnover, chaperones	Subtilase family
Zm00001d004624_P001	20	4577.GRMZM2G147491_P01	1.9e-208	731.5	H	Coenzyme transport and metabolism	Belongs to the class I-like SAM-binding methyltransferase superfamily. Cation-independent O- methyltransferase family
Zm00001d005003_P001	20	4577.GRMZM2G115628_P01	3e-81	307.8	T	Signal transduction mechanisms	EF-hand domain
Zm00001d005248_P004	20	4577.GRMZM2G051367_P01	2.2e-193	681.4	G	Carbohydrate transport and metabolism	Essential subunit of the N-oligosaccharyl transferase (OST) complex which catalyzes the transfer of a high mannose oligosaccharide from a lipid-linked oligosaccharide donor to an asparagine residue within an Asn-X-Ser Thr consensus motif in nascent polypeptide chains
Zm00001d007312_P001	20	4577.GRMZM2G349839_P01	5.1e-262	909.8	G	Carbohydrate transport and metabolism	Belongs to the GDA1 CD39 NTPase family
Zm00001d009146_P009	20	4577.GRMZM2G054123_P02	1.4e-228	798.5	H	Coenzyme transport and metabolism	Catalyzes the formation of S-adenosylmethionine from methionine and ATP
Zm00001d009271_P001	20	4577.GRMZM2G083836_P03	0.0	1081.6	J	Translation, ribosomal structure and biogenesis	tRNA synthetases class II (D, K and N)
Zm00001d009373_P001	20	4577.GRMZM2G023840_P01	3.9e-195	687.2	Q	Secondary metabolites biosynthesis, transport and catabolism	Belongs to the peroxidase family. Classical plant (class III) peroxidase subfamily
Zm00001d009446_P001	20	4577.GRMZM2G075796_P01	9.5e-80	303.1
Zm00001d011099_P003	20	4577.GRMZM2G098039_P01	0.0	2033.8	H	Coenzyme transport and metabolism	Methionine S-methyltransferase
Zm00001d011412_P001	20	4577.GRMZM2G339503_P01	1.2e-35	155.2	S	Function unknown	TOM7 family
Zm00001d011649_P001	20	4577.GRMZM2G010987_P01	4.4e-277	959.9			Belongs to the UDP-glycosyltransferase family
Zm00001d011958_P001	20	4577.GRMZM2G105005_P02	1.4e-206	725.3	O	Posttranslational modification, protein turnover, chaperones	Glutathione S-transferase, N-terminal domain
Zm00001d012088_P001	20	4577.GRMZM2G022958_P01	1.5e-35	155.2
Zm00001d012776_P001	20	4577.GRMZM2G002786_P01	9.3e-125	453.0	U	Intracellular trafficking, secretion, and vesicular transport	Reticulon-like protein
Zm00001d013015_P001	20	4577.GRMZM2G332976_P01	4.5e-152	543.9	Q	Secondary metabolites biosynthesis, transport and catabolism	Enoyl-(Acyl carrier protein) reductase
Zm00001d013641_P001	20	4577.GRMZM2G037146_P01	6e-68	264.6	O	Posttranslational modification, protein turnover, chaperones	Belongs to the small heat shock protein (HSP20) family
Zm00001d013914_P001	20	4577.GRMZM2G107444_P01	1.1e-82	313.2	S	Function unknown	Belongs to the cytochrome b5 family
Zm00001d014355_P001	20	4577.GRMZM2G366077_P01	3.6e-140	504.2	J	Translation, ribosomal structure and biogenesis	Belongs to the eukaryotic ribosomal protein eL27 family
Zm00001d014876_P003	20	4577.GRMZM2G060659_P02	0.0	1696.0	M	Cell wall/membrane/envelope biogenesis	Sucrose-cleaving enzyme that provides UDP-glucose and fructose for various metabolic pathways
Zm00001d015251_P001	20	4558.Sb04g003390.1	5.7e-233	813.1	J	Translation, ribosomal structure and biogenesis	Belongs to the DEAD box helicase family
Zm00001d015378_P001	20	4577.GRMZM2G010321_P01	1.6e-82	312.0	E	Amino acid transport and metabolism	The H protein shuttles the methylamine group of glycine from the P protein to the T protein
Zm00001d015459_P002	20	4577.GRMZM2G075333_P01	0.0	1083.9	I	Lipid transport and metabolism	AMP-binding enzyme C-terminal domain
Zm00001d015509_P002	20	4577.GRMZM2G179454_P01	6.6e-139	500.0	E	Amino acid transport and metabolism	chorismate mutase
Zm00001d015618_P001	40	4577.GRMZM5G844562_P01	2.8e-207	727.6	Q	Secondary metabolites biosynthesis, transport and catabolism	alcohol dehydrogenase
Zm00001d016551_P002	40	4577.GRMZM2G043893_P01	1.2e-177	629.0	E	Amino acid transport and metabolism	Cytosol aminopeptidase family, N-terminal domain
Zm00001d016619_P002	40	4577.AC214350.3_FGP007	3e-150	537.7	C	Energy production and conversion	Component of the ubiquinol-cytochrome c reductase complex (complex III or cytochrome b-c1 complex), which is a respiratory chain that generates an electrochemical potential coupled to ATP synthesis
Zm00001d017707_P002	40	4577.GRMZM2G067242_P01	3e-55	222.2	O	Posttranslational modification, protein turnover, chaperones	Domain of unknown function (DUF3523)
Zm00001d018479_P001	40	4577.GRMZM2G143651_P01	5.9e-191	673.3	C	Energy production and conversion	NAD(P)H-binding
Zm00001d018981_P002	40	4577.GRMZM2G401308_P04	4.9e-38	164.9	B	Chromatin structure and dynamics	Domain in histone families 1 and 5
Zm00001d019221_P001	40	4577.GRMZM2G165098_P01	3.6e-229	800.4	S	Function unknown	Galactose oxidase, central domain
Zm00001d019497_P004	40	4555.Si028815m	0.0	1764.6	G	Carbohydrate transport and metabolism	Belongs to the glycosyl hydrolase 31 family
Zm00001d020236_P001	40	4577.GRMZM2G082019_P01	1.3e-66	258.8
Zm00001d020400_P001	40	4577.AC234163.1_FGP002	1.1e-195	689.1	Q	Secondary metabolites biosynthesis, transport and catabolism	cinnamyl alcohol dehydrogenase
Zm00001d020636_P004	40	4577.GRMZM2G038636_P01	3.2e-111	407.9	O	Posttranslational modification, protein turnover, chaperones	Belongs to the peptidase C1 family
Zm00001d021901_P001	40	4577.GRMZM2G374971_P01	1.8e-132	478.4	O	Posttranslational modification, protein turnover, chaperones	Thaumatin family
Zm00001d022456_P002	40	4577.GRMZM2G126261_P04	3e-40	171.4	Q	Secondary metabolites biosynthesis, transport and catabolism	Belongs to the peroxidase family. Classical plant (class III) peroxidase subfamily
Zm00001d022469_P002	40	4558.Sb02g042550.1	3.6e-37	161.0	S	Function unknown	Rubber elongation factor protein (REF)
Zm00001d023243_P007	40	4577.GRMZM2G130062_P01	3e-208	731.1	E	Amino acid transport and metabolism	2-isopropylmalate synthase
Zm00001d023371_P001	40	4577.GRMZM5G803318_P04	4.8e-131	473.8			Saposin (B) Domains
Zm00001d023429_P001	40	4577.GRMZM2G020446_P01	1.5e-272	944.9	E	Amino acid transport and metabolism	Pyridoxal-dependent decarboxylase, C-terminal sheet domain
Zm00001d023583_P004	40	4577.GRMZM2G005848_P01	3.6e-252	877.1	U	Intracellular trafficking, secretion, and vesicular transport	Belongs to the TRAFAC class dynamin-like GTPase superfamily. Dynamin Fzo YdjA family
Zm00001d024210_P001	40	4577.GRMZM2G127087_P03	9.6e-294	1015.4	S	Function unknown	synthase
Zm00001d024471_P002	40	4577.GRMZM2G407495_P01	1.4e-30	138.3
Zm00001d024573_P001	40	4577.AC203985.4_FGP005	2.4e-72	278.1	O	Posttranslational modification, protein turnover, chaperones	Prefoldin subunit
Zm00001d024933_P005	40	4577.GRMZM2G164538_P01	1.7e-08	65.5	S	Function unknown	Eukaryotic integral membrane protein (DUF1751)
Zm00001d025777_P010	40	4577.GRMZM2G098577_P01	0.0	1495.7	J	Translation, ribosomal structure and biogenesis	eukaryotic translation initiation factor
Zm00001d026139_P003	40	4577.GRMZM2G112057_P01	6.6e-158	563.5	T	Signal transduction mechanisms	EF-hand domain
Zm00001d027342_P002	40	4577.GRMZM2G144101_P01	4.1e-46	190.3	U	Intracellular trafficking, secretion, and vesicular transport	Belongs to the small Tim family
Zm00001d027667_P014	40	4577.GRMZM2G028521_P02	4.2e-292	1010.0	P	Inorganic ion transport and metabolism	Citrate transporter
Zm00001d027732_P001	40	4577.GRMZM2G377780_P03	0.0	1397.1	O	Posttranslational modification, protein turnover, chaperones	Subtilase family
Zm00001d027871_P001	40	4577.GRMZM2G119852_P01	1.3e-279	968.4	F	Nucleotide transport and metabolism	Plays an important role in the de novo pathway and in the salvage pathway of purine nucleotide biosynthesis. Catalyzes the first commited step in the biosynthesis of AMP from IMP
Zm00001d028102_P003	40	4577.GRMZM2G055025_P01	4.4e-89	334.0	P	Inorganic ion transport and metabolism	Eukaryotic porin
Zm00001d028755_P002	40	4577.GRMZM2G094388_P01	2.9e-100	371.3	U	Intracellular trafficking, secretion, and vesicular transport	RanBP1 domain
Zm00001d029087_P002	40	4577.GRMZM2G318780_P02	0.0	1626.3	M	Cell wall/membrane/envelope biogenesis	Sucrose-cleaving enzyme that provides UDP-glucose and fructose for various metabolic pathways
Zm00001d029762_P001	40	4577.GRMZM2G083173_P01	2.4e-229	801.2	U	Intracellular trafficking, secretion, and vesicular transport	Belongs to the major facilitator superfamily. Sugar transporter (TC 2.A.1.1) family
Zm00001d030346_P001	40	4577.AC202185.4_FGP004	5.9e-109	400.2	O	Posttranslational modification, protein turnover, chaperones	Belongs to the small heat shock protein (HSP20) family
Zm00001d031024_P003	40	4577.GRMZM2G029262_P04	2.4e-207	728.0	V	Defense mechanisms	Sulfurtransferase
Zm00001d031815_P001	40	4577.GRMZM5G865811_P01	1.4e-253	881.7	I	Lipid transport and metabolism	lipolytic acyl hydrolase (LAH)
Zm00001d031817_P005	40	4577.GRMZM2G082640_P01	2.3e-150	538.5	S	Function unknown	PWWP domain
Zm00001d031939_P002	40	4577.GRMZM2G057608_P01	1e-11	75.5	J	Translation, ribosomal structure and biogenesis	Acts as an adapter for the XPO1 CRM1-mediated export of the 60S ribosomal subunit
Zm00001d031979_P001	40	4577.GRMZM2G015588_P01	1.7e-69	268.5	H	Coenzyme transport and metabolism	Catalyzes the conversion of 7,8-dihydroneopterin to 6- hydroxymethyl-7,8-dihydropterin
Zm00001d032187_P001	40	4577.GRMZM2G161245_P01	4.1e-212	743.8	C	Energy production and conversion	Malate dehydrogenase
Zm00001d032527_P001	40	4577.GRMZM2G129266_P01	1.2e-266	925.2	S	Function unknown	Transferase family
Zm00001d033427_P001	40	4577.GRMZM2G045999_P01	1.6e-57	228.4	T	Signal transduction mechanisms	female pronucleus assembly
Zm00001d033480_P002	40	4577.GRMZM2G165747_P01	0.0	1498.8	E	Amino acid transport and metabolism	methionine synthase activity
Zm00001d034492_P017	40	4577.GRMZM5G825524_P01	1.6e-180	638.6	U	Intracellular trafficking, secretion, and vesicular transport	Plays a role in vesicular protein sorting
Zm00001d034949_P001	40	4577.GRMZM2G131939_P01	1.6e-137	495.4	U	Intracellular trafficking, secretion, and vesicular transport	Ras family
Zm00001d035055_P001	40	4577.GRMZM2G313184_P01	3.4e-180	637.5	Q	Secondary metabolites biosynthesis, transport and catabolism	Belongs to the peroxidase family. Classical plant (class III) peroxidase subfamily
Zm00001d035428_P004	40	4577.GRMZM2G320152_P02	0.0	1192.9	O	Posttranslational modification, protein turnover, chaperones	Zinc finger (C3HC4-type RING finger) family protein
Zm00001d037538_P007	40	4577.GRMZM2G148709_P01	7.4e-158	563.1	J	Translation, ribosomal structure and biogenesis	Belongs to the class-I aminoacyl-tRNA synthetase family
Zm00001d037550_P001	40	4577.GRMZM2G450233_P01	1.8e-198	698.4	Q	Secondary metabolites biosynthesis, transport and catabolism	Belongs to the peroxidase family. Classical plant (class III) peroxidase subfamily
Zm00001d037573_P002	40	4577.GRMZM2G341729_P01	2.4e-89	334.7	S	Function unknown	Universal stress protein family
Zm00001d037700_P002	40	4577.GRMZM2G023232_P01	0.0	1556.2	O	Posttranslational modification, protein turnover, chaperones	Belongs to the heat shock protein 70 family
Zm00001d037877_P015	40	4577.GRMZM2G001327_P03	9.2e-98	362.8	J	Translation, ribosomal structure and biogenesis	regulation of response to stimulus
Zm00001d038016_P001	40	4577.GRMZM2G030116_P01	8e-75	287.3	K	Transcription	Protein of unknown function (DUF640)
Zm00001d038085_P002	40	4577.GRMZM2G305851_P01	2.3e-172	611.7	S	Function unknown	Protein RETICULATA-related
Zm00001d038334_P001	40	4577.GRMZM2G378604_P02	5.8e-255	886.3	E	Amino acid transport and metabolism	POT family
Zm00001d038558_P005	40	4577.GRMZM2G440968_P01	4.4e-55	220.3	G	Carbohydrate transport and metabolism	Belongs to the cystatin family. Phytocystatin subfamily
Zm00001d039169_P001	40	4577.GRMZM2G099626_P02	8.4e-72	277.3	O	Posttranslational modification, protein turnover, chaperones	Belongs to the small heat shock protein (HSP20) family
Zm00001d039316_P004	40	4577.GRMZM2G159388_P01	1.1e-126	459.5	U	Intracellular trafficking, secretion, and vesicular transport	Reticulon-like protein
Zm00001d039566_P001	40	4577.GRMZM2G083810_P01	3.6e-85	320.9	O	Posttranslational modification, protein turnover, chaperones	Belongs to the small heat shock protein (HSP20) family
Zm00001d039821_P001	40	15368.BRADI2G27710.1	4.9e-41	174.1	B	Chromatin structure and dynamics	Histone H2B
Zm00001d040190_P001	40	4577.GRMZM2G120304_P02	4.9e-112	411.0	S	Function unknown	Hydroxyproline-rich glycoprotein family protein
Zm00001d040331_P001	40	4577.GRMZM2G440614_P01	1.9e-242	844.7	D	Cell cycle control, cell division, chromosome partitioning	Sad1 / UNC-like C-terminal
Zm00001d040341_P001	40	4577.GRMZM2G145449_P01	1.4e-104	385.6	O	Posttranslational modification, protein turnover, chaperones	Redoxin
Zm00001d041138_P003	40	4558.Sb08g008650.1	0.0	1125.5	U	Intracellular trafficking, secretion, and vesicular transport	Exocyst complex component Sec10
Zm00001d041777_P001	40	4577.GRMZM2G077015_P01	0.0	1211.4	G	Carbohydrate transport and metabolism	Belongs to the glycosyl hydrolase 1 family
Zm00001d042019_P002	40	4558.Sb03g046810.1	1.6e-138	499.2	Q	Secondary metabolites biosynthesis, transport and catabolism	Removal of H(2)O(2), oxidation of toxic reductants, biosynthesis and degradation of lignin, suberization, auxin catabolism, response to environmental stresses such as wounding, pathogen attack and oxidative stress. These functions might be dependent on each isozyme isoform in each plant tissue
Zm00001d042022_P001	40	4577.GRMZM2G103342_P01	3.2e-171	607.8	Q	Secondary metabolites biosynthesis, transport and catabolism	Belongs to the peroxidase family. Classical plant (class III) peroxidase subfamily
Zm00001d042025_P001	40	4577.GRMZM2G171430_P01	8.8e-47	192.6	S	Function unknown	Ubiquitin-fold modifier 1
Zm00001d042140_P001	40	4577.GRMZM2G125032_P01	6.9e-192	676.4	G	Carbohydrate transport and metabolism	Belongs to the glycosyl hydrolase 17 family
Zm00001d042143_P001	40	4577.GRMZM2G065585_P01	4.3e-186	657.1	G	Carbohydrate transport and metabolism	Belongs to the glycosyl hydrolase 17 family
Zm00001d043606_P001	40	4577.GRMZM2G171426_P01	2.1e-62	245.0	J	Translation, ribosomal structure and biogenesis	Ribosomal protein S24e
Zm00001d043787_P001	40	4558.Sb03g031800.1	6.9e-122	443.4	O	Posttranslational modification, protein turnover, chaperones	Glutathione S-transferase, C-terminal domain
Zm00001d043955_P001	40	4577.GRMZM2G422651_P01	4.1e-309	1066.6	J	Translation, ribosomal structure and biogenesis	mRNA cap-binding component of the eukaryotic translation initiation factor 3 (eIF-3) complex, which is involved in protein synthesis of a specialized repertoire of mRNAs and, together with other initiation factors, stimulates binding of mRNA and methionyl-tRNAi to the 40S ribosome. The eIF-3 complex specifically targets and initiates translation of a subset of mRNAs involved in cell proliferation…
Zm00001d044480_P008	40	4558.Sb01g004370.1	7.1e-88	330.1	S	Function unknown	vacuolar transport
Zm00001d045295_P002	40	4577.GRMZM5G812228_P03	1.1e-264	918.7	I	Lipid transport and metabolism	AMP-binding enzyme
Zm00001d045584_P001	40	4577.GRMZM2G037591_P01	3.3e-288	996.9	S	Function unknown	Transferase family
Zm00001d047117_P001	40	4577.AC234161.1_FGP001	7.4e-70	269.6	S	Function unknown	Cortical cell-delineating protein
Zm00001d048065_P002	40	4577.GRMZM2G051782_P01	1.4e-261	908.3	Z	Cytoskeleton	Tubulin is the major constituent of microtubules. It binds two moles of GTP, one at an exchangeable site on the beta chain and one at a non-exchangeable site on the alpha chain
Zm00001d049082_P002	40	4577.GRMZM2G173317_P01	2e-131	475.3	S	Function unknown	ER membrane protein complex subunit
Zm00001d049552_P005	40	4577.GRMZM2G152573_P04	1.9e-43	181.4	J	Translation, ribosomal structure and biogenesis	Ribosomal protein L34e
Zm00001d049790_P008	40	4577.AC197246.3_FGP003	2.2e-69	268.1	J	Translation, ribosomal structure and biogenesis	Ribosomal protein L32
Zm00001d049916_P004	40	4577.GRMZM2G007953_P01	3.2e-209	734.2	S	Function unknown	EamA-like transporter family
Zm00001d049959_P005	40	4577.GRMZM2G032367_P01	4.6e-171	607.1	C	Energy production and conversion	Cytochrome C1 family
Zm00001d050368_P001	40	4577.GRMZM2G004878_P01	4.6e-73	280.8	B	Chromatin structure and dynamics	linker histone H1 and H5 family
Zm00001d050440_P005	40	4558.Sb07g021520.1	1.3e-122	445.7	S	Function unknown	Neddylation of cullins play an essential role in the regulation of SCF-type complexes activity
Zm00001d050551_P011	40	4577.GRMZM2G028766_P01	1.4e-56	225.3	O	Posttranslational modification, protein turnover, chaperones	domain in protein kinases, N-glycanases and other nuclear proteins
Zm00001d051403_P001	40	4577.GRMZM2G392975_P01	1.5e-163	582.0	G	Carbohydrate transport and metabolism	Belongs to the MIP aquaporin (TC 1.A.8) family
Zm00001d051564_P002	40	4558.Sb04g030590.1	2.6e-95	354.8	C	Energy production and conversion	Inorganic pyrophosphatase
Zm00001d052022_P010	40	4577.GRMZM2G148374_P01	2.2e-199	701.4	P	Inorganic ion transport and metabolism	plasma membrane ATPase
Zm00001d052075_P002	40	4558.Sb04g035260.1	4.3e-58	230.3	J	Translation, ribosomal structure and biogenesis	ribosomal protein
Zm00001d052494_P001	40	4577.GRMZM2G119175_P02	2.9e-298	1030.4	G	Carbohydrate transport and metabolism	Belongs to the pyruvate kinase family
Zm00001d053146_P001	40	4577.GRMZM2G111455_P01	4.3e-98	364.0	S	Function unknown	PPR repeat
Zm00001d053196_P003	40	4577.GRMZM2G094123_P01	6.2e-227	793.1	J	Translation, ribosomal structure and biogenesis	Prolyl-tRNA synthetase, C-terminal

## Sheet: LR VS MR
Query	Ratio LR VS MR	Seed ortholog	E-value	Score	COG cat	Description
Zm00001d018966_P001	15.0233	4577.GRMZM2G162359_P01	6.3e-184	649.8	G	Glycosyl hydrolases family 18
Zm00001d033931_P002	14.1451	4577.GRMZM2G442658_P06	6.7e-220	769.6	Q	alcohol dehydrogenase
Zm00001d042022_P001	11.5416	4577.GRMZM2G103342_P01	3.2e-171	607.8	Q	Belongs to the peroxidase family. Classical plant (class III) peroxidase subfamily
Zm00001d051174_P001	7.31284	4577.GRMZM2G081192_P01	7.8e-160	569.7	G	Belongs to the MIP aquaporin (TC 1.A.8) family
Zm00001d051001_P004	4.98919	4577.GRMZM2G071630_P01	3.7e-165	587.4	G	Belongs to the glyceraldehyde-3-phosphate dehydrogenase family
Zm00001d025660_P001	4.91742	4577.GRMZM2G173878_P01	1.1e-110	406.0	U	Ras-related protein
Zm00001d042783_P001	4.90706	4577.AC217263.3_FGP007	8.5e-78	296.6	S	Protein of unknown function, DUF538
Zm00001d034422_P001	4.61795	4558.Sb01g005360.1	1.8e-65	255.0	J	Belongs to the universal ribosomal protein uS13 family
Zm00001d042536_P001	4.57501	4577.GRMZM2G086845_P01	1.1e-153	549.3	G	Belongs to the carbohydrate kinase PfkB family
Zm00001d014467_P001	4.47833	4577.GRMZM2G085967_P03	5.3e-181	640.2	Q	Removal of H(2)O(2), oxidation of toxic reductants, biosynthesis and degradation of lignin, suberization, auxin catabolism, response to environmental stresses such as wounding, pathogen attack and oxidative stress
Zm00001d028759_P001	3.83647	4577.GRMZM2G087186_P01	0.0	1231.9	EH	Belongs to the TPP enzyme family
Zm00001d024751_P001	3.74666	4577.AC205413.4_FGP003	1.2e-196	692.2	Q	Belongs to the peroxidase family. Classical plant (class III) peroxidase subfamily
Zm00001d017522_P003	2.88484	4558.Sb04g032510.1	0.0	2418.3	O	Tripeptidyl-peptidase
Zm00001d002898_P001	2.7187	4577.GRMZM2G108207_P01	1.1e-195	689.1	Q	Belongs to the peroxidase family. Classical plant (class III) peroxidase subfamily
Zm00001d001831_P002	2.64345	4577.GRMZM2G150098_P01	2.3e-287	994.2	G	Belongs to the pyruvate kinase family
Zm00001d039865_P001	2.52817	4577.GRMZM2G030784_P02	6e-140	503.4	G	Triosephosphate isomerase
Zm00001d053196_P003	2.3563	4577.GRMZM2G094123_P01	6.2e-227	793.1	J	Prolyl-tRNA synthetase, C-terminal
Zm00001d002899_P001	2.32042	4577.GRMZM2G108153_P01	2.2e-190	671.4	Q	Belongs to the peroxidase family. Classical plant (class III) peroxidase subfamily
Zm00001d012173_P001	2.23224	4577.GRMZM2G026969_P01	1.3e-176	625.5	G	Belongs to the carbohydrate kinase PfkB family
Zm00001d046591_P003	2.22793	4577.GRMZM2G170927_P01	0.0	1241.9	C	Inorganic H+ pyrophosphatase
Zm00001d030199_P002	2.1741	4577.GRMZM2G088765_P01	3.3e-178	630.9	Q	Removal of H(2)O(2), oxidation of toxic reductants, biosynthesis and degradation of lignin, suberization, auxin catabolism, response to environmental stresses such as wounding, pathogen attack and oxidative stress
Zm00001d043845_P031	2.1661	4577.GRMZM2G085078_P01	0.0	4354.3	E	Glutamine amidotransferases class-II
Zm00001d045431_P002	2.0432	4577.GRMZM2G064302_P01	4.8e-246	856.7	G	Enolase, C-terminal TIM barrel domain
Zm00001d042216_P001	0.495447	4577.GRMZM2G146246_P02	5.4e-121	440.3	O	Glutathione S-transferase, C-terminal domain
Zm00001d016661_P001	0.485093	4577.GRMZM2G326111_P01	1.9e-97	361.7	O	PPIases accelerate the folding of proteins. It catalyzes the cis-trans isomerization of proline imidic peptide bonds in oligopeptides
Zm00001d031136_P003	0.477216	4558.Sb08g022280.1	3.3e-175	620.9	E	Belongs to the cysteine synthase cystathionine beta- synthase family
Zm00001d051742_P001	0.472781	4577.GRMZM2G122767_P01	3.2e-284	983.8	O	assists the folding of proteins upon ATP hydrolysis
Zm00001d002842_P001	0.467671	4577.GRMZM2G122937_P03	9.5e-32	143.7	S	Remorin, N-terminal region
Zm00001d020057_P006	0.466911	4577.GRMZM2G473001_P01	0.0	1484.5	C	phosphoenolpyruvate carboxylase activity
Zm00001d048346_P001	0.456548	4577.GRMZM2G126821_P01	1.4e-146	525.8	J	Required for the assembly and or stability of the 40S ribosomal subunit. Required for the processing of the 20S rRNA- precursor to mature 18S rRNA in a late step of the maturation of 40S ribosomal subunits
Zm00001d020669_P001	0.448034	4555.Si029051m	0.0	1268.1	F	Formate--tetrahydrofolate ligase
Zm00001d041716_P006	0.443029	4577.GRMZM2G021378_P01	3.4e-153	547.7	U	Belongs to the syntaxin family
Zm00001d053813_P015	0.434134	4577.GRMZM2G168629_P01	0.0	2073.9	E	Cullin-associated NEDD8-dissociated protein 1
Zm00001d021626_P003	0.431403	4577.GRMZM2G117642_P02	1.6e-59	235.3	J	Endoribonuclease L-PSP
Zm00001d018363_P001	0.410168	4577.GRMZM2G119782_P01	4.8e-51	206.8	S	Cytochrome b5-like Heme/Steroid binding domain
Zm00001d024511_P002	0.377286	4577.GRMZM2G099352_P03	1.2e-123	449.1	J	Belongs to the universal ribosomal protein uS3 family
Zm00001d049716_P001	0.376207	4577.GRMZM2G135526_P01	5.6e-236	823.2	Q	Alcohol dehydrogenase GroES-like domain
Zm00001d002258_P001	0.361542	4577.GRMZM5G876898_P02	1e-229	802.4	E	The glycine cleavage system catalyzes the degradation of glycine
Zm00001d008189_P008	0.358009	4577.GRMZM2G077233_P03	6.2e-298	1029.2	O	Belongs to the peptidase A1 family
Zm00001d032239_P001	0.356737	4577.GRMZM2G106133_P02	2.3e-43	182.2	B	linker histone H1 and H5 family
Zm00001d053983_P003	0.340175	4577.GRMZM2G024310_P01	2.3e-125	454.9	S	Mitochondrial ATP synthase subunit
Zm00001d019045_P001	0.336134	4577.GRMZM2G003306_P01	3.4e-69	267.7	B	Histone H2A
Zm00001d007084_P001	0.335887	4577.GRMZM2G141432_P01	3.8e-57	227.6	B	Histone H2B
Zm00001d023830_P001	0.334909	4577.GRMZM2G036427_P03	1.9e-89	335.1	T	Universal stress protein family
Zm00001d011854_P002	0.315123	4577.GRMZM2G180988_P02	0.0	1824.7	Z	Gelsolin homology domain
Zm00001d009010_P003	0.313055	4577.GRMZM2G007151_P01	3.3e-82	311.2	S	DREPP plasma membrane polypeptide
Zm00001d044434_P001	0.305329	4577.GRMZM2G339540_P04	1.9e-228	798.9	T	Protein kinase domain
Zm00001d041290_P003	0.302084	15368.BRADI4G21540.1	1.2e-47	197.6	S	Methyl-CpG binding domain
Zm00001d039173_P007	0.28777	4577.GRMZM2G070659_P01	2.3e-156	558.1	C	SPFH domain / Band 7 family
Zm00001d018187_P001	0.281582	4577.GRMZM2G015401_P01	8.8e-201	706.1	C	Belongs to the mitochondrial carrier (TC 2.A.29) family
Zm00001d013568_P001	0.23784	4577.GRMZM2G165901_P01	3.4e-40	171.4	A	Glycine-rich RNA-binding protein
Zm00001d006651_P001	0.237561	4577.GRMZM2G099167_P01	3.9e-259	900.2	Z	Tubulin is the major constituent of microtubules. It binds two moles of GTP, one at an exchangeable site on the beta chain and one at a non-exchangeable site on the alpha chain
Zm00001d022420_P001	0.22334	4577.GRMZM2G348125_P01	1.9e-120	438.3	S	Hydroxyproline-rich glycoprotein family protein
Zm00001d013034_P001	0.162796	4577.AC210013.4_FGP019	3e-129	468.0	J	Belongs to the universal ribosomal protein uS5 family
Zm00001d000030_P002	40	4577.GRMZM2G119146_P01	2.3e-232	811.2	A	KH domain
Zm00001d000060_P001	40	4577.GRMZM2G048121_P01	4.6e-194	683.7	S	Aldo/keto reductase family
Zm00001d000237_P001	40	4577.GRMZM2G168474_P01	9.9e-274	948.7	CG	Belongs to the UDP-glycosyltransferase family
Zm00001d000403_P001	40	4577.GRMZM2G111782_P02	0.0	1235.3	U	Exo70 exocyst complex subunit
Zm00001d002085_P001	40	4577.GRMZM2G023163_P01	1e-306	1058.5	G	FGGY family of carbohydrate kinases, N-terminal domain
Zm00001d002261_P001	40	4577.GRMZM5G853854_P04	2.9e-151	541.2	C	FMN-dependent dehydrogenase
Zm00001d003247_P002	40	4577.GRMZM2G102183_P03	0.0	1130.2	H	Belongs to the malate synthase family
Zm00001d003643_P007	40	4577.GRMZM2G120517_P03	1.8e-30	138.7	C	Belongs to the peroxidase family
Zm00001d004197_P001	40	4577.GRMZM2G057136_P01	2.7e-222	777.7	I	Belongs to the AB hydrolase superfamily. Lipase family
Zm00001d005248_P004	40	4577.GRMZM2G051367_P01	2.2e-193	681.4	G	Essential subunit of the N-oligosaccharyl transferase (OST) complex which catalyzes the transfer of a high mannose oligosaccharide from a lipid-linked oligosaccharide donor to an asparagine residue within an Asn-X-Ser Thr consensus motif in nascent polypeptide chains
Zm00001d005252_P001	40	4577.GRMZM2G073928_P01	2.1e-243	849.0	T	Protein kinase domain
Zm00001d006167_P004	40	4577.AC199782.5_FGP001	4.2e-68	263.8	P	ATPase required for the post-translational delivery of tail-anchored (TA) proteins to the endoplasmic reticulum. Recognizes and selectively binds the transmembrane domain of TA proteins in the cytosol. This complex then targets to the endoplasmic reticulum by membrane-bound receptors, where the tail- anchored protein is released for insertion. This process is regulated by ATP binding and hydrolys…
Zm00001d006238_P006	40	4577.GRMZM2G050193_P01	2.1e-168	598.2	M	C2 domain
Zm00001d006708_P001	40	4577.GRMZM2G034764_P01	2e-228	798.1	S	calcium-dependent lipid-binding (CaLB domain) family protein
Zm00001d007229_P002	40	4577.GRMZM2G129238_P01	0.0	1181.0	I	Phosphoinositide phospholipase C
Zm00001d007312_P001	40	4577.GRMZM2G349839_P01	5.1e-262	909.8	G	Belongs to the GDA1 CD39 NTPase family
Zm00001d008236_P002	40	4577.GRMZM2G052875_P02	3.2e-246	857.8	T	Glucosidase 2 subunit beta
Zm00001d008646_P001	40	4577.GRMZM2G073693_P01	1.3e-110	406.0	L	Phloem protein 2
Zm00001d008796_P001	40	4577.GRMZM2G019742_P01	1.1e-189	669.1	O	Belongs to the peptidase C1 family
Zm00001d009373_P001	40	4577.GRMZM2G023840_P01	3.9e-195	687.2	Q	Belongs to the peroxidase family. Classical plant (class III) peroxidase subfamily
Zm00001d009610_P006	40	4577.GRMZM2G039463_P02	2.1e-77	295.0	C	Acetamidase/Formamidase family
Zm00001d009950_P006	40	4577.GRMZM2G063676_P01	0.0	1581.6	O	Belongs to the heat shock protein 70 family
Zm00001d010870_P001	40	4577.GRMZM2G150474_P01	1.7e-128	465.3	O	Belongs to the GST superfamily
Zm00001d011532_P003	40	38727.Pavir.J01239.1.p	0.0	1627.8	U	Vps16, C-terminal region
Zm00001d011649_P001	40	4577.GRMZM2G010987_P01	4.4e-277	959.9	CG	Belongs to the UDP-glycosyltransferase family
Zm00001d012254_P002	40	4577.GRMZM2G033649_P01	1.1e-223	782.7	I	CRAL/TRIO domain
Zm00001d013693_P001	40	4577.GRMZM2G019207_P01	2e-126	458.4	O	Glutathione S-transferase, C-terminal domain
Zm00001d013865_P003	40	4577.GRMZM2G082502_P01	2.8e-104	384.4	O	Serine carboxypeptidase S28
Zm00001d014001_P001	40	4577.GRMZM5G892700_P01	1.1e-169	603.2	UZ	SPFH domain / Band 7 family
Zm00001d014019_P003	40	4577.GRMZM2G369939_P01	1.9e-158	565.5	J	translation initiation factor activity
Zm00001d014058_P011	40	4577.AC198361.3_FGP004	1.4e-91	343.6	A	RNA recognition motif
Zm00001d014524_P005	40	4577.GRMZM2G132464_P01	1.5e-175	622.1	S	Uncharacterised protein family (UPF0261)
Zm00001d015251_P001	40	4558.Sb04g003390.1	5.7e-233	813.1	J	Belongs to the DEAD box helicase family
Zm00001d015618_P001	40	4577.GRMZM5G844562_P01	2.8e-207	727.6	Q	alcohol dehydrogenase
Zm00001d016479_P001	40	4555.Si016187m	0.0	1841.6	UY	importin-7 homolog
Zm00001d016619_P002	40	4577.AC214350.3_FGP007	3e-150	537.7	C	Component of the ubiquinol-cytochrome c reductase complex (complex III or cytochrome b-c1 complex), which is a respiratory chain that generates an electrochemical potential coupled to ATP synthesis
Zm00001d016822_P010	40	4577.GRMZM2G418916_P01	6.5e-262	909.4	I	SacI homology domain
Zm00001d017707_P002	40	4577.GRMZM2G067242_P01	3e-55	222.2	O	Domain of unknown function (DUF3523)
Zm00001d017756_P001	40	4577.GRMZM2G108087_P01	5.2e-88	330.9	HMU	Glycosyltransferase like family
Zm00001d018147_P003	40	4577.GRMZM2G101463_P01	1.8e-158	565.1	J	tRNA synthetases class II core domain (F)
Zm00001d018349_P001	40	4577.GRMZM2G110626_P01	1.8e-295	1021.1	O	assists the folding of proteins upon ATP hydrolysis
Zm00001d018542_P002	40	4577.GRMZM2G018947_P01	3.3e-167	594.3	A	Belongs to the DEAD box helicase family
Zm00001d018694_P006	40	4577.GRMZM2G043383_P01	4e-259	900.2	O	assists the folding of proteins upon ATP hydrolysis
Zm00001d018859_P022	40	4555.Si028747m	0.0	2142.9	O	Belongs to the peptidase C19 family
Zm00001d018981_P002	40	4577.GRMZM2G401308_P04	4.9e-38	164.9	B	Domain in histone families 1 and 5
Zm00001d019221_P001	40	4577.GRMZM2G165098_P01	3.6e-229	800.4	S	Galactose oxidase, central domain
Zm00001d019312_P002	40	4577.GRMZM2G172204_P02	2.6e-174	617.8	S	Dirigent proteins impart stereoselectivity on the phenoxy radical-coupling reaction, yielding optically active lignans from two molecules of coniferyl alcohol in the biosynthesis of lignans, flavonolignans, and alkaloids and thus plays a central role in plant secondary metabolism
Zm00001d020003_P002	40	4577.GRMZM2G056501_P01	2.3e-92	344.7	O	Belongs to the ubiquitin-conjugating enzyme family
Zm00001d020177_P001	40	4577.GRMZM2G027041_P01	1.5e-291	1008.1	Q	Belongs to the cytochrome P450 family
Zm00001d020236_P001	40	4577.GRMZM2G082019_P01	1.3e-66	258.8
Zm00001d020339_P001	40	4577.GRMZM2G032160_P01	0.0	1429.8	G	Glycosyl hydrolase family 81
Zm00001d020636_P004	40	4577.GRMZM2G038636_P01	3.2e-111	407.9	O	Belongs to the peptidase C1 family
Zm00001d020827_P001	40	4577.GRMZM5G813217_P01	0.0	1305.0	O	Hsp90 protein
Zm00001d021806_P002	40	4577.GRMZM2G335287_P01	0.0	3328.1	L	regulation of ARF protein signal transduction
Zm00001d021846_P010	40	4577.GRMZM2G081155_P02	0.0	1270.8	O	Belongs to the peptidase M16 family
Zm00001d022456_P002	40	4577.GRMZM2G126261_P04	3e-40	171.4	Q	Belongs to the peroxidase family. Classical plant (class III) peroxidase subfamily
Zm00001d022560_P011	40	4577.GRMZM2G113056_P01	2.3e-304	1050.8	O	ATP-dependent serine protease that mediates the selective degradation of misfolded, unassembled or oxidatively damaged polypeptides as well as certain short-lived regulatory proteins in the mitochondrial matrix. May also have a chaperone function in the assembly of inner membrane protein complexes. Participates in the regulation of mitochondrial gene expression and in the maintenance of the integ…
Zm00001d023243_P007	40	4577.GRMZM2G130062_P01	3e-208	731.1	E	2-isopropylmalate synthase
Zm00001d023371_P001	40	4577.GRMZM5G803318_P04	4.8e-131	473.8	GI	Saposin (B) Domains
Zm00001d023376_P002	40	4577.GRMZM2G003762_P03	5.1e-133	480.3	S	Aluminium induced protein
Zm00001d023423_P001	40	4577.GRMZM2G066496_P01	6.5e-93	346.7	S	protein DS12 from 2D-PAGE of leaf
Zm00001d023429_P001	40	4577.GRMZM2G020446_P01	1.5e-272	944.9	E	Pyridoxal-dependent decarboxylase, C-terminal sheet domain
Zm00001d023640_P007	40	4577.GRMZM2G303655_P01	1.2e-229	802.0	O	Belongs to the peptidase C19 family
Zm00001d024158_P007	40	4577.GRMZM2G058498_P01	1e-104	386.0	A	WD domain, G-beta repeat
Zm00001d024210_P001	40	4577.GRMZM2G127087_P03	9.6e-294	1015.4	S	synthase
Zm00001d024281_P001	40	4577.GRMZM2G034152_P01	1.3e-292	1011.5	Q	Polyamine oxidase
Zm00001d024471_P002	40	4577.GRMZM2G407495_P01	1.4e-30	138.3
Zm00001d024573_P001	40	4577.AC203985.4_FGP005	2.4e-72	278.1	O	Prefoldin subunit
Zm00001d024933_P005	40	4577.GRMZM2G164538_P01	1.7e-08	65.5	S	Eukaryotic integral membrane protein (DUF1751)
Zm00001d025015_P001	40	4577.GRMZM2G177077_P01	0.0	1191.0	G	Catalyzes the rate-limiting step of the oxidative pentose-phosphate pathway, which represents a route for the dissimilation of carbohydrates besides glycolysis
Zm00001d025777_P010	40	4577.GRMZM2G098577_P01	0.0	1495.7	J	eukaryotic translation initiation factor
Zm00001d025981_P005	40	4577.GRMZM2G019919_P02	8.2e-252	876.7	A	RNA recognition motif
Zm00001d026139_P003	40	4577.GRMZM2G112057_P01	6.6e-158	563.5	T	EF-hand domain
Zm00001d026396_P001	40	4577.GRMZM2G143071_P01	2.8e-232	811.2	S	Belongs to the MICOS complex subunit Mic60 family
Zm00001d026517_P005	40	4577.GRMZM2G368908_P01	1.2e-155	555.8	O	26S proteasome non-ATPase regulatory subunit 7
Zm00001d026578_P002	40	4577.GRMZM2G075630_P01	3.5e-28	131.0	J	Belongs to the eukaryotic ribosomal protein P1 P2 family
Zm00001d027278_P004	40	4558.Sb01g050460.1	0.0	3599.3	K	Ccr4-not transcription complex
Zm00001d027342_P002	40	4577.GRMZM2G144101_P01	4.1e-46	190.3	U	Belongs to the small Tim family
Zm00001d027667_P014	40	4577.GRMZM2G028521_P02	4.2e-292	1010.0	P	Citrate transporter
Zm00001d027732_P001	40	4577.GRMZM2G377780_P03	0.0	1397.1	O	Subtilase family
Zm00001d028183_P001	40	4577.GRMZM2G069765_P01	2.4e-295	1020.8	O	assists the folding of proteins upon ATP hydrolysis
Zm00001d028557_P001	40	4577.GRMZM2G046382_P01	3.6e-82	310.8	O	Belongs to the small heat shock protein (HSP20) family
Zm00001d029087_P002	40	4577.GRMZM2G318780_P02	0.0	1626.3	M	Sucrose-cleaving enzyme that provides UDP-glucose and fructose for various metabolic pathways
Zm00001d029455_P001	40	4577.GRMZM2G117222_P04	5e-128	464.2	S	COQ9
Zm00001d029762_P001	40	4577.GRMZM2G083173_P01	2.4e-229	801.2	U	Belongs to the major facilitator superfamily. Sugar transporter (TC 2.A.1.1) family
Zm00001d029776_P001	40	4577.GRMZM2G373607_P01	6.5e-268	929.5	O	Belongs to the peptidase S10 family
Zm00001d029965_P001	40	4577.GRMZM2G052666_P01	1.7e-150	538.5	O	Peptide methionine sulfoxide reductase
Zm00001d030345_P001	40	4577.AC210517.3_FGP003	2.9e-114	417.9	S	Belongs to the small heat shock protein (HSP20) family
Zm00001d031013_P007	40	4577.GRMZM2G019926_P03	1.1e-104	386.0	C	Biotin carboxylase, N-terminal domain
Zm00001d031817_P005	40	4577.GRMZM2G082640_P01	2.3e-150	538.5	S	PWWP domain
Zm00001d031939_P002	40	4577.GRMZM2G057608_P01	1e-11	75.5	J	Acts as an adapter for the XPO1 CRM1-mediated export of the 60S ribosomal subunit
Zm00001d032527_P001	40	4577.GRMZM2G129266_P01	1.2e-266	925.2	S	Transferase family
Zm00001d032624_P001	40	4577.GRMZM2G418833_P01	7.4e-106	389.8	S	Ripening-related protein
Zm00001d033420_P002	40	4577.GRMZM2G319281_P02	4.7e-65	254.6	D	occurring C-terminal to leucine-rich repeats
Zm00001d033559_P001	40	4555.Si038267m	5.4e-40	169.9	S	Costars
Zm00001d033596_P001	40	4577.GRMZM2G097164_P01	1.8e-113	415.2	O	The proteasome is a multicatalytic proteinase complex which is characterized by its ability to cleave peptides with Arg, Phe, Tyr, Leu, and Glu adjacent to the leaving group at neutral or slightly basic pH
Zm00001d034492_P017	40	4577.GRMZM5G825524_P01	1.6e-180	638.6	U	Plays a role in vesicular protein sorting
Zm00001d034733_P003	40	4577.GRMZM2G458549_P01	8e-210	736.1	G	Galactokinase galactose-binding signature
Zm00001d034859_P001	40	4558.Sb01g001020.1	4.1e-85	320.9
Zm00001d035157_P002	40	4577.GRMZM2G180659_P03	3.2e-253	880.6	E	Transmembrane amino acid transporter protein
Zm00001d035597_P001	40	4577.GRMZM2G034724_P01	2.6e-205	721.1	S	Cupin
Zm00001d036442_P004	40	4577.GRMZM2G084521_P03	5.8e-115	420.2	O	PPIases accelerate the folding of proteins. It catalyzes the cis-trans isomerization of proline imidic peptide bonds in oligopeptides
Zm00001d037481_P005	40	38727.Pavir.Da02100.1.p	2.8e-97	361.3	O	Belongs to the AAA ATPase family
Zm00001d037538_P007	40	4577.GRMZM2G148709_P01	7.4e-158	563.1	J	Belongs to the class-I aminoacyl-tRNA synthetase family
Zm00001d037877_P015	40	4577.GRMZM2G001327_P03	9.2e-98	362.8	J	regulation of response to stimulus
Zm00001d037929_P002	40	4577.GRMZM2G078985_P01	2.4e-104	384.8	J	Belongs to the universal ribosomal protein uS7 family
Zm00001d038016_P001	40	4577.GRMZM2G030116_P01	8e-75	287.3	K	Protein of unknown function (DUF640)
Zm00001d038334_P001	40	4577.GRMZM2G378604_P02	5.8e-255	886.3	E	POT family
Zm00001d038522_P001	40	4577.GRMZM2G429714_P02	1.1e-220	772.3	T	Belongs to the protein kinase superfamily. Ser Thr protein kinase family
Zm00001d038616_P001	40	4577.GRMZM2G701221_P01	6e-122	443.7	S	Universal stress protein family
Zm00001d038648_P001	40	4577.GRMZM2G305115_P01	2.2e-152	545.0	O	Calreticulin family
Zm00001d038709_P005	40	38727.Pavir.Ca01372.1.p	2.5e-103	381.3	U	Ras family
Zm00001d039031_P001	40	4558.Sb09g028650.1	3.2e-39	167.9
Zm00001d039169_P001	40	4577.GRMZM2G099626_P02	8.4e-72	277.3	O	Belongs to the small heat shock protein (HSP20) family
Zm00001d039566_P001	40	4577.GRMZM2G083810_P01	3.6e-85	320.9	O	Belongs to the small heat shock protein (HSP20) family
Zm00001d039916_P005	40	4577.GRMZM2G169182_P01	9.8e-225	786.2	S	PB1 domain containing protein, expressed
Zm00001d040084_P001	40	4577.GRMZM2G089365_P01	1.1e-217	762.3	G	fructose-bisphosphate aldolase
Zm00001d040290_P004	40	4577.GRMZM2G161658_P01	6.1e-92	343.6	I	Alpha/beta hydrolase family
Zm00001d040341_P001	40	4577.GRMZM2G145449_P01	1.4e-104	385.6	O	Redoxin
Zm00001d040496_P001	40	4577.GRMZM2G114739_P01	6.5e-60	236.5	C	Oxidoreductase molybdopterin binding domain
Zm00001d041407_P012	40	4577.GRMZM2G069758_P01	4.6e-174	617.1	H	Phosphomethylpyrimidine kinase
Zm00001d042670_P019	40	4577.GRMZM2G167247_P01	0.0	1647.9	S	transcription, DNA-templated
Zm00001d043955_P001	40	4577.GRMZM2G422651_P01	4.1e-309	1066.6	J	mRNA cap-binding component of the eukaryotic translation initiation factor 3 (eIF-3) complex, which is involved in protein synthesis of a specialized repertoire of mRNAs and, together with other initiation factors, stimulates binding of mRNA and methionyl-tRNAi to the 40S ribosome. The eIF-3 complex specifically targets and initiates translation of a subset of mRNAs involved in cell proliferation…
Zm00001d044303_P011	40	4577.AC155377.1_FGP001	0.0	1440.2	Z	Belongs to the TRAFAC class myosin-kinesin ATPase superfamily. Myosin family
Zm00001d044445_P001	40	4577.GRMZM2G143128_P01	1.7e-85	322.0	P	Belongs to the V-ATPase proteolipid subunit family
Zm00001d044648_P006	40	4577.GRMZM2G006130_P04	0.0	1316.2	G	Alpha-L-arabinofuranosidase C-terminus
Zm00001d044939_P002	40	4558.Sb10g007100.1	6.6e-60	236.5	I	SCP-2 sterol transfer family
Zm00001d045505_P005	40	4577.GRMZM5G871262_P02	3.6e-163	580.9	S	LMBR1-like membrane protein
Zm00001d045584_P001	40	4577.GRMZM2G037591_P01	3.3e-288	996.9	S	Transferase family
Zm00001d045889_P002	40	4577.GRMZM2G074085_P01	3.8e-63	247.3	J	Ribosomal_L31e
Zm00001d047117_P001	40	4577.AC234161.1_FGP001	7.4e-70	269.6	S	Cortical cell-delineating protein
Zm00001d047349_P001	40	4577.GRMZM2G127141_P02	2.1e-218	764.6	T	Mitogen-activated protein kinase
Zm00001d047351_P002	40	4577.GRMZM2G065696_P01	4e-115	420.6
Zm00001d047848_P002	40	4558.Sb01g040110.1	1.2e-168	599.0	S	Coronatine-insensitive protein
Zm00001d048583_P001	40	4577.GRMZM2G000510_P03	1e-173	615.9	C	Belongs to the mitochondrial carrier (TC 2.A.29) family
Zm00001d049082_P002	40	4577.GRMZM2G173317_P01	2e-131	475.3	S	ER membrane protein complex subunit
Zm00001d049597_P003	40	4577.GRMZM2G145972_P02	0.0	1104.7	C	Pyridine nucleotide-disulphide oxidoreductase
Zm00001d049916_P004	40	4577.GRMZM2G007953_P01	3.2e-209	734.2	S	EamA-like transporter family
Zm00001d050383_P001	40	4577.GRMZM2G117786_P01	2.4e-212	745.0	C	acetyltransferase component of pyruvate dehydrogenase complex
Zm00001d050440_P005	40	4558.Sb07g021520.1	1.3e-122	445.7	S	Neddylation of cullins play an essential role in the regulation of SCF-type complexes activity
Zm00001d050551_P011	40	4577.GRMZM2G028766_P01	1.4e-56	225.3	O	domain in protein kinases, N-glycanases and other nuclear proteins
Zm00001d052075_P002	40	4558.Sb04g035260.1	4.3e-58	230.3	J	ribosomal protein
Zm00001d052948_P001	40	4577.GRMZM2G381744_P01	1.8e-303	1047.7	O	assists the folding of proteins upon ATP hydrolysis
Zm00001d053003_P003	40	4577.GRMZM2G012416_P05	8.7e-204	716.1	J	Domain at the C-termini of GCD6, eIF-2B epsilon, eIF-4 gamma and eIF-5
Zm00001d053146_P001	40	4577.GRMZM2G111455_P01	4.3e-98	364.0	S	PPR repeat
Zm00001d053658_P002	40	4577.GRMZM2G049839_P01	4e-226	790.4	L	Aspartyl protease
Zm00001d053663_P002	40	4577.GRMZM2G029566_P01	4.4e-227	793.5	G	Fumarylacetoacetase N-terminal
Zm00001d053965_P001	40	4577.GRMZM2G324956_P01	1.4e-61	242.7	O	Belongs to the small heat shock protein (HSP20) family
Zm00001d002035_P001	60	4577.GRMZM2G032977_P01	1.7e-170	605.1	S	S1/P1 Nuclease
Zm00001d002326_P003	60	4577.GRMZM5G817886_P02	4.9e-298	1029.6	E	Belongs to the class-III pyridoxal-phosphate-dependent aminotransferase family
Zm00001d002451_P001	60	4558.Sb06g027320.1	4.2e-51	207.2
Zm00001d003147_P001	60	4577.GRMZM2G157061_P01	0.0	1497.3	J	eukaryotic translation initiation factor
Zm00001d004768_P002	60	4577.GRMZM2G111143_P01	8.1e-114	416.4	G	Belongs to the glycosyl hydrolase 17 family
Zm00001d005377_P001	60	4577.GRMZM2G041369_P01	5.7e-172	610.1	I	Lecithin:cholesterol acyltransferase
Zm00001d005812_P003	60	4577.GRMZM2G399284_P03	1.9e-127	461.8	O	Belongs to the GroES chaperonin family
Zm00001d006221_P001	60	4577.GRMZM2G002807_P01	2.2e-165	588.2	G	Triosephosphate isomerase
Zm00001d007049_P001	60	4577.GRMZM2G077479_P01	1.3e-215	755.4	O	Papain family cysteine protease
Zm00001d007215_P002	60	38727.Pavir.Bb03629.1.p	1.8e-201	708.4	O	Belongs to the AAA ATPase family
Zm00001d007753_P001	60	4577.GRMZM2G053206_P01	8.9e-212	742.7	O	Xylanase inhibitor N-terminal
Zm00001d008619_P003	60	4577.GRMZM2G018177_P02	4.6e-88	330.5	G	Triosephosphate isomerase
Zm00001d009990_P003	60	4577.GRMZM2G124455_P01	2.3e-130	471.5	P	radicals which are normally produced within the cells and which are toxic to biological systems
Zm00001d010504_P001	60	4577.GRMZM2G111411_P01	2.1e-101	375.2	U	Ran-binding domain
Zm00001d010588_P002	60	4577.AC197705.4_FGP001	3.5e-224	783.9	EH	Belongs to the TPP enzyme family
Zm00001d011208_P001	60	4577.GRMZM2G013448_P04	9.7e-188	662.5	Q	Belongs to the iron ascorbate-dependent oxidoreductase family
Zm00001d011778_P001	60	4577.GRMZM2G168439_P01	1.6e-132	478.8	P	Belongs to the MIP aquaporin (TC 1.A.8) family
Zm00001d013076_P001	60	4577.GRMZM2G007695_P01	7.4e-225	786.2	J	60S ribosomal protein
Zm00001d014100_P001	60	4577.GRMZM2G154954_P01	1.9e-08	66.6
Zm00001d016198_P004	60	4577.GRMZM2G146677_P01	3e-195	687.6	E	Aspartate aminotransferase
Zm00001d016704_P001	60	4577.GRMZM2G073950_P01	4.9e-173	613.6	E	Carbon-nitrogen hydrolase
Zm00001d017401_P002	60	4577.GRMZM2G162688_P01	4.1e-289	1000.3	O	Heat shock chaperonin-binding motif.
Zm00001d019147_P001	60	4577.GRMZM2G168149_P01	8.1e-130	469.9	J	Belongs to the universal ribosomal protein uS5 family
Zm00001d019999_P001	60	4577.GRMZM2G542753_P01	1.1e-140	506.1	J	Belongs to the eukaryotic ribosomal protein eS4 family
Zm00001d021709_P001	60	4558.Sb02g035700.1	2.7e-134	484.6	Q	NUDIX domain
Zm00001d022277_P001	60	4577.GRMZM2G039757_P01	0.0	1384.4	U	WD40-like Beta Propeller Repeat
Zm00001d028536_P002	60	4577.GRMZM2G161337_P01	4.5e-263	913.3	E	Anthranilate synthase component I, N terminal region
Zm00001d028651_P001	60	4577.GRMZM2G043878_P01	2.1e-135	488.4	S	Salt stress response/antifungal
Zm00001d029238_P001	60	4577.GRMZM2G577677_P02	4.2e-76	290.4	O	SelR domain
Zm00001d029279_P001	60	4577.GRMZM2G024234_P01	3.1e-184	651.0	Q	Belongs to the peroxidase family. Classical plant (class III) peroxidase subfamily
Zm00001d029628_P001	60	4577.GRMZM2G148925_P01	6.9e-68	263.1	G	Belongs to the cystatin family. Phytocystatin subfamily
Zm00001d030126_P011	60	4577.GRMZM5G868757_P05	1.4e-122	445.7	O	PCI domain
Zm00001d031659_P001	60	4577.GRMZM2G043198_P01	1.1e-201	709.1	C	The pyruvate dehydrogenase complex catalyzes the overall conversion of pyruvate to acetyl-CoA and CO(2)
Zm00001d033746_P003	60	4577.GRMZM2G023289_P01	0.0	1287.7	G	Belongs to the phosphohexose mutase family
Zm00001d034320_P001	60	4577.GRMZM2G069772_P01	2.4e-248	864.4	F	Catalyzes the conversion of inosine 5'-phosphate (IMP) to xanthosine 5'-phosphate (XMP), the first committed and rate- limiting step in the de novo synthesis of guanine nucleotides, and therefore plays an important role in the regulation of cell growth
Zm00001d034517_P001	60	4577.GRMZM2G062394_P01	3.6e-187	660.6	T	serine threonine-protein phosphatase
Zm00001d037239_P001	60	4577.GRMZM2G701082_P06	2.9e-50	206.1
Zm00001d037656_P001	60	4577.GRMZM2G447795_P01	4.1e-194	683.7	G	Glycosyl hydrolases family 18
Zm00001d037689_P001	60	4577.GRMZM2G051806_P01	6.8e-251	872.8	G	Belongs to the hexokinase family
Zm00001d038327_P001	60	4577.GRMZM2G118037_P01	7.2e-65	253.1	S	Peptidase inhibitor I9
Zm00001d039263_P001	60	4558.Sb03g000440.1	1.5e-71	275.4	S	At4g28440-like
Zm00001d039331_P002	60	4577.GRMZM2G027007_P01	0.0	1330.5
Zm00001d039520_P001	60	4558.Sb03g003280.1	1.9e-260	904.8	C	cytokinin dehydrogenase activity
Zm00001d041553_P001	60	4558.Sb08g018720.1	1.8e-77	295.4	O	Thaumatin family
Zm00001d041593_P001	60	4577.GRMZM2G034083_P01	1.1e-242	845.5	C	ATP citrate lyase citrate-binding
Zm00001d044035_P001	60	4577.GRMZM2G004382_P01	0.0	1142.1	E	Acetohydroxy acid isomeroreductase, catalytic domain
Zm00001d044459_P008	60	4577.GRMZM2G064753_P01	1.4e-58	231.9	C	Cytochrome c oxidase subunit Vb
Zm00001d044548_P001	60	4577.AC197555.3_FGP008	1.3e-176	625.5	G	DNA-damage-repair toleration protein
Zm00001d045025_P007	60	4577.GRMZM2G127609_P06	1.6e-126	458.8	O	Belongs to the GroES chaperonin family
Zm00001d045893_P001	60	15368.BRADI2G42996.1	0.0	1253.8	S	Reverse transcriptase (RNA-dependent DNA polymerase)
Zm00001d046581_P005	60	4577.GRMZM2G348666_P01	1.4e-133	482.3	J	Belongs to the class-I aminoacyl-tRNA synthetase family
Zm00001d048291_P001	60	4577.GRMZM2G169384_P01	1.6e-126	459.5	S	protein At3g15000, mitochondrial-like
Zm00001d049333_P002	60	4577.GRMZM2G050982_P01	1.7e-76	292.7	S	Rpp20 subunit of nuclear RNase MRP and P
Zm00001d049649_P002	60	4577.GRMZM2G302259_P02	5.1e-104	384.0	C	Iron-sulfur protein (IP) subunit of succinate dehydrogenase (SDH) that is involved in complex II of the mitochondrial electron transport chain and is responsible for transferring electrons from succinate to ubiquinone (coenzyme Q)
Zm00001d050874_P001	60	4577.GRMZM2G157019_P01	1.3e-126	459.1	L	Belongs to the nucleosome assembly protein (NAP) family
Zm00001d051211_P004	60	4555.Si018239m	5.4e-118	431.4	O	The proteasome is a multicatalytic proteinase complex which is characterized by its ability to cleave peptides with Arg, Phe, Tyr, Leu, and Glu adjacent to the leaving group at neutral or slightly basic pH
Zm00001d051595_P004	60	4577.GRMZM2G156068_P01	2.3e-117	428.3	C	ATP synthase delta (OSCP) subunit
Zm00001d052653_P005	60	4577.GRMZM2G441541_P02	0.0	1476.8	PQ	Ferric reductase NAD binding domain
Zm00001d052718_P001	60	4577.AC190609.3_FGP002	2.4e-30	137.5	J	Belongs to the eukaryotic ribosomal protein eL38 family
Zm00001d053296_P001	60	4577.GRMZM2G027378_P01	1e-83	315.8	O	Belongs to the ubiquitin-conjugating enzyme family
Zm00001d053576_P002	60	4577.GRMZM2G134582_P01	4e-226	790.4	J	elongation factor 1-gamma

## Sheet: LR VS UR
Query	Ratio LR VS UR	Seed ortholog	E-value	Score	COG cat	Description
Zm00001d033931_P002	73.7	4577.GRMZM2G442658_P06	6.7e-220	769.6	Q	alcohol dehydrogenase
Zm00001d033790_P003	60	4533.OB03G39090.1	7.4e-219	766.1	Z	cytoskeleton organization
Zm00001d031024_P003	60	4577.GRMZM2G029262_P04	2.4e-207	728.0	V	Sulfurtransferase
Zm00001d010504_P001	60	4577.GRMZM2G111411_P01	2.1e-101	375.2	U	Ran-binding domain
Zm00001d012776_P001	60	4577.GRMZM2G002786_P01	9.3e-125	453.0	U	Reticulon-like protein
Zm00001d022277_P001	60	4577.GRMZM2G039757_P01	0.0	1384.4	U	WD40-like Beta Propeller Repeat
Zm00001d023583_P004	60	4577.GRMZM2G005848_P01	3.6e-252	877.1	U	Belongs to the TRAFAC class dynamin-like GTPase superfamily. Dynamin Fzo YdjA family
Zm00001d028755_P002	60	4577.GRMZM2G094388_P01	2.9e-100	371.3	U	RanBP1 domain
Zm00001d039316_P004	60	4577.GRMZM2G159388_P01	1.1e-126	459.5	U	Reticulon-like protein
Zm00001d005003_P001	60	4577.GRMZM2G115628_P01	3e-81	307.8	T	EF-hand domain
Zm00001d034517_P001	60	4577.GRMZM2G062394_P01	3.6e-187	660.6	T	serine threonine-protein phosphatase
Zm00001d043609_P005	60	4577.GRMZM2G167856_P01	3.8e-173	614.0	T	belongs to the protein kinase superfamily
Zm00001d011412_P001	60	4577.GRMZM2G339503_P01	1.2e-35	155.2	S	TOM7 family
Zm00001d012820_P002	60	4577.GRMZM2G019695_P01	3e-119	434.5	S	Outer envelope pore protein
Zm00001d013914_P001	60	4577.GRMZM2G107444_P01	1.1e-82	313.2	S	Belongs to the cytochrome b5 family
Zm00001d022469_P002	60	4558.Sb02g042550.1	3.6e-37	161.0	S	Rubber elongation factor protein (REF)
Zm00001d028651_P001	60	4577.GRMZM2G043878_P01	2.1e-135	488.4	S	Salt stress response/antifungal
Zm00001d030363_P001	60	4577.GRMZM2G433184_P01	5.2e-84	317.0	S	Dirigent proteins impart stereoselectivity on the phenoxy radical-coupling reaction, yielding optically active lignans from two molecules of coniferyl alcohol in the biosynthesis of lignans, flavonolignans, and alkaloids and thus plays a central role in plant secondary metabolism
Zm00001d038327_P001	60	4577.GRMZM2G118037_P01	7.2e-65	253.1	S	Peptidase inhibitor I9
Zm00001d039263_P001	60	4558.Sb03g000440.1	1.5e-71	275.4	S	At4g28440-like
Zm00001d040010_P007	60	4577.GRMZM2G121683_P01	9.8e-186	656.0	S	TMEM214, C-terminal, caspase 4 activator
Zm00001d045893_P001	60	15368.BRADI2G42996.1	0.0	1253.8	S	Reverse transcriptase (RNA-dependent DNA polymerase)
Zm00001d048291_P001	60	4577.GRMZM2G169384_P01	1.6e-126	459.5	S	protein At3g15000, mitochondrial-like
Zm00001d049333_P002	60	4577.GRMZM2G050982_P01	1.7e-76	292.7	S	Rpp20 subunit of nuclear RNase MRP and P
Zm00001d011208_P001	60	4577.GRMZM2G013448_P04	9.7e-188	662.5	Q	Belongs to the iron ascorbate-dependent oxidoreductase family
Zm00001d029279_P001	60	4577.GRMZM2G024234_P01	3.1e-184	651.0	Q	Belongs to the peroxidase family. Classical plant (class III) peroxidase subfamily
Zm00001d042019_P002	60	4558.Sb03g046810.1	1.6e-138	499.2	Q	Removal of H(2)O(2), oxidation of toxic reductants, biosynthesis and degradation of lignin, suberization, auxin catabolism, response to environmental stresses such as wounding, pathogen attack and oxidative stress. These functions might be dependent on each isozyme isoform in each plant tissue
Zm00001d042022_P001	60	4577.GRMZM2G103342_P01	3.2e-171	607.8	Q	Belongs to the peroxidase family. Classical plant (class III) peroxidase subfamily
Zm00001d049059_P001	60	4577.GRMZM2G098346_P01	9.4e-222	775.8	Q	alcohol dehydrogenase
Zm00001d052653_P005	60	4577.GRMZM2G441541_P02	0.0	1476.8	PQ	Ferric reductase NAD binding domain
Zm00001d011778_P001	60	4577.GRMZM2G168439_P01	1.6e-132	478.8	P	Belongs to the MIP aquaporin (TC 1.A.8) family
Zm00001d003668_P001	60	4577.GRMZM2G131177_P01	0.0	1488.4	O	Subtilase family
Zm00001d007049_P001	60	4577.GRMZM2G077479_P01	1.3e-215	755.4	O	Papain family cysteine protease
Zm00001d007753_P001	60	4577.GRMZM2G053206_P01	8.9e-212	742.7	O	Xylanase inhibitor N-terminal
Zm00001d017401_P002	60	4577.GRMZM2G162688_P01	4.1e-289	1000.3	O	Heat shock chaperonin-binding motif.
Zm00001d024319_P001	60	4577.GRMZM2G073077_P02	1.5e-149	535.4	O	26s proteasome non-ATPase regulatory subunit
Zm00001d030126_P011	60	4577.GRMZM5G868757_P05	1.4e-122	445.7	O	PCI domain
Zm00001d030346_P001	60	4577.AC202185.4_FGP004	5.9e-109	400.2	O	Belongs to the small heat shock protein (HSP20) family
Zm00001d032231_P002	60	4577.AC217050.4_FGP006	3.4e-135	487.6	O	Belongs to the 14-3-3 family
Zm00001d037700_P002	60	4577.GRMZM2G023232_P01	0.0	1556.2	O	Belongs to the heat shock protein 70 family
Zm00001d039710_P002	60	4577.GRMZM2G159145_P02	5.2e-30	136.3	O	Belongs to the thioredoxin family
Zm00001d041553_P001	60	4558.Sb08g018720.1	1.8e-77	295.4	O	Thaumatin family
Zm00001d045025_P007	60	4577.GRMZM2G127609_P06	1.6e-126	458.8	O	Belongs to the GroES chaperonin family
Zm00001d051211_P004	60	4555.Si018239m	5.4e-118	431.4	O	The proteasome is a multicatalytic proteinase complex which is characterized by its ability to cleave peptides with Arg, Phe, Tyr, Leu, and Glu adjacent to the leaving group at neutral or slightly basic pH
Zm00001d050874_P001	60	4577.GRMZM2G157019_P01	1.3e-126	459.1	L	Belongs to the nucleosome assembly protein (NAP) family
Zm00001d002166_P024	60	4577.GRMZM2G379758_P01	0.0	1483.4	J	component of the eukaryotic translation initiation factor 3 (eIF-3) complex, which is involved in protein synthesis of a specialized repertoire of mRNAs and, together with other initiation factors, stimulates binding of mRNA and methionyl-tRNAi to the 40S ribosome. The eIF-3 complex specifically targets and initiates translation of a subset of mRNAs involved in cell proliferation
Zm00001d009271_P001	60	4577.GRMZM2G083836_P03	0.0	1081.6	J	tRNA synthetases class II (D, K and N)
Zm00001d013076_P001	60	4577.GRMZM2G007695_P01	7.4e-225	786.2	J	60S ribosomal protein
Zm00001d014355_P001	60	4577.GRMZM2G366077_P01	3.6e-140	504.2	J	Belongs to the eukaryotic ribosomal protein eL27 family
Zm00001d015061_P001	60	4577.GRMZM2G144282_P01	7e-111	406.8	J	component of the eukaryotic translation initiation factor 3 (eIF-3) complex, which is involved in protein synthesis of a specialized repertoire of mRNAs and, together with other initiation factors, stimulates binding of mRNA and methionyl-tRNAi to the 40S ribosome. The eIF-3 complex specifically targets and initiates translation of a subset of mRNAs involved in cell proliferation
Zm00001d015917_P001	60	4577.GRMZM2G349996_P01	3.2e-74	284.3	J	Seems to be required for maximal rate of protein biosynthesis. Enhances ribosome dissociation into subunits and stabilizes the binding of the initiator Met-tRNA(I) to 40 S ribosomal subunits
Zm00001d019147_P001	60	4577.GRMZM2G168149_P01	8.1e-130	469.9	J	Belongs to the universal ribosomal protein uS5 family
Zm00001d019999_P001	60	4577.GRMZM2G542753_P01	1.1e-140	506.1	J	Belongs to the eukaryotic ribosomal protein eS4 family
Zm00001d028816_P001	60	4577.GRMZM2G112488_P01	5e-84	317.0	J	Belongs to the BetVI family
Zm00001d044287_P001	60	4577.GRMZM2G116135_P01	8.2e-103	379.8	J	Belongs to the eukaryotic ribosomal protein eL19 family
Zm00001d049790_P008	60	4577.AC197246.3_FGP003	2.2e-69	268.1	J	Ribosomal protein L32
Zm00001d053196_P003	60	4577.GRMZM2G094123_P01	6.2e-227	793.1	J	Prolyl-tRNA synthetase, C-terminal
Zm00001d053576_P002	60	4577.GRMZM2G134582_P01	4e-226	790.4	J	elongation factor 1-gamma
Zm00001d005377_P001	60	4577.GRMZM2G041369_P01	5.7e-172	610.1	I	Lecithin:cholesterol acyltransferase
Zm00001d015459_P002	60	4577.GRMZM2G075333_P01	0.0	1083.9	I	AMP-binding enzyme C-terminal domain
Zm00001d039670_P012	60	4577.GRMZM2G054559_P01	0.0	1697.2	I	Hydrolyzes glycerol-phospholipids at the terminal phosphodiesteric bond
Zm00001d045295_P002	60	4577.GRMZM5G812228_P03	1.1e-264	918.7	I	AMP-binding enzyme
Zm00001d001970_P001	60	4558.Sb06g031680.1	2e-80	305.4	H	MoeA C-terminal region (domain IV)
Zm00001d004123_P002	60	4577.GRMZM2G125310_P01	8e-87	326.2	G	Catalyzes the conversion of hemimercaptal, formed from methylglyoxal and glutathione, to S-lactoylglutathione
Zm00001d004768_P002	60	4577.GRMZM2G111143_P01	8.1e-114	416.4	G	Belongs to the glycosyl hydrolase 17 family
Zm00001d006221_P001	60	4577.GRMZM2G002807_P01	2.2e-165	588.2	G	Triosephosphate isomerase
Zm00001d008268_P002	60	4577.GRMZM2G013461_P01	4.8e-118	430.6	G	Belongs to the cystatin family. Phytocystatin subfamily
Zm00001d019497_P004	60	4555.Si028815m	0.0	1764.6	G	Belongs to the glycosyl hydrolase 31 family
Zm00001d029628_P001	60	4577.GRMZM2G148925_P01	6.9e-68	263.1	G	Belongs to the cystatin family. Phytocystatin subfamily
Zm00001d033746_P003	60	4577.GRMZM2G023289_P01	0.0	1287.7	G	Belongs to the phosphohexose mutase family
Zm00001d037656_P001	60	4577.GRMZM2G447795_P01	4.1e-194	683.7	G	Glycosyl hydrolases family 18
Zm00001d041777_P001	60	4577.GRMZM2G077015_P01	0.0	1211.4	G	Belongs to the glycosyl hydrolase 1 family
Zm00001d044548_P001	60	4577.AC197555.3_FGP008	1.3e-176	625.5	G	DNA-damage-repair toleration protein
Zm00001d051403_P001	60	4577.GRMZM2G392975_P01	1.5e-163	582.0	G	Belongs to the MIP aquaporin (TC 1.A.8) family
Zm00001d010588_P002	60	4577.AC197705.4_FGP001	3.5e-224	783.9	EH	Belongs to the TPP enzyme family
Zm00001d015378_P001	60	4577.GRMZM2G010321_P01	1.6e-82	312.0	E	The H protein shuttles the methylamine group of glycine from the P protein to the T protein
Zm00001d016198_P004	60	4577.GRMZM2G146677_P01	3e-195	687.6	E	Aspartate aminotransferase
Zm00001d016551_P002	60	4577.GRMZM2G043893_P01	1.2e-177	629.0	E	Cytosol aminopeptidase family, N-terminal domain
Zm00001d018555_P001	60	4577.GRMZM2G048497_P01	5.2e-188	663.7	E	GHMP kinases C terminal
Zm00001d028536_P002	60	4577.GRMZM2G161337_P01	4.5e-263	913.3	E	Anthranilate synthase component I, N terminal region
Zm00001d043382_P001	60	4577.GRMZM2G094712_P01	2.5e-221	774.6	E	Aspartate aminotransferase
Zm00001d044035_P001	60	4577.GRMZM2G004382_P01	0.0	1142.1	E	Acetohydroxy acid isomeroreductase, catalytic domain
Zm00001d047667_P001	60	77586.LPERR03G12800.1	4.1e-297	1027.3	E	argininosuccinate lyase
Zm00001d014030_P001	60	4558.Sb01g019280.1	5.1e-165	587.0	C	Malate dehydrogenase
Zm00001d018197_P001	60	4555.Si017993m	3.8e-159	567.4	C	Inorganic pyrophosphatase
Zm00001d031659_P001	60	4577.GRMZM2G043198_P01	1.1e-201	709.1	C	The pyruvate dehydrogenase complex catalyzes the overall conversion of pyruvate to acetyl-CoA and CO(2)
Zm00001d032187_P001	60	4577.GRMZM2G161245_P01	4.1e-212	743.8	C	Malate dehydrogenase
Zm00001d041593_P001	60	4577.GRMZM2G034083_P01	1.1e-242	845.5	C	ATP citrate lyase citrate-binding
Zm00001d044459_P008	60	4577.GRMZM2G064753_P01	1.4e-58	231.9	C	Cytochrome c oxidase subunit Vb
Zm00001d049649_P002	60	4577.GRMZM2G302259_P02	5.1e-104	384.0	C	Iron-sulfur protein (IP) subunit of succinate dehydrogenase (SDH) that is involved in complex II of the mitochondrial electron transport chain and is responsible for transferring electrons from succinate to ubiquinone (coenzyme Q)
Zm00001d049959_P005	60	4577.GRMZM2G032367_P01	4.6e-171	607.1	C	Cytochrome C1 family
Zm00001d050339_P004	60	4577.GRMZM2G146754_P01	1.3e-110	405.6	C	Belongs to the aldehyde dehydrogenase family
Zm00001d050917_P003	60	4577.GRMZM2G018416_P01	2.5e-284	984.2	C	Glycerophosphoryl diester phosphodiesterase family
Zm00001d051564_P002	60	4558.Sb04g030590.1	2.6e-95	354.8	C	Inorganic pyrophosphatase
Zm00001d051595_P004	60	4577.GRMZM2G156068_P01	2.3e-117	428.3	C	ATP synthase delta (OSCP) subunit
Zm00001d039821_P001	60	15368.BRADI2G27710.1	4.9e-41	174.1	B	Histone H2B
Zm00001d014100_P001	60	4577.GRMZM2G154954_P01	1.9e-08	66.6
Zm00001d037239_P001	60	4577.GRMZM2G701082_P06	2.9e-50	206.1
Zm00001d039331_P002	60	4577.GRMZM2G027007_P01	0.0	1330.5
Zm00001d028815_P001	26.1015	4577.GRMZM2G112524_P02	8.6e-84	316.2	J	Belongs to the BetVI family
Zm00001d044303_P011	20	4577.AC155377.1_FGP001	0.0	1440.2	Z	Belongs to the TRAFAC class myosin-kinesin ATPase superfamily. Myosin family
Zm00001d046996_P002	20	77586.LPERR02G04420.2	9.4e-129	466.1	Z	Tubulin is the major constituent of microtubules. It binds two moles of GTP, one at an exchangeable site on the beta chain and one at a non-exchangeable site on the alpha chain
Zm00001d014001_P001	20	4577.GRMZM5G892700_P01	1.1e-169	603.2	UZ	SPFH domain / Band 7 family
Zm00001d018627_P001	20	4577.GRMZM2G135739_P01	2.3e-295	1020.8	U	Belongs to the major facilitator superfamily. Sugar transporter (TC 2.A.1.1) family
Zm00001d025398_P012	20	4577.GRMZM2G050647_P01	1.3e-103	382.5	U	Exocyst complex component Sec5
Zm00001d038709_P005	20	38727.Pavir.Ca01372.1.p	2.5e-103	381.3	U	Ras family
Zm00001d008236_P002	20	4577.GRMZM2G052875_P02	3.2e-246	857.8	T	Glucosidase 2 subunit beta
Zm00001d028546_P037	20	4577.GRMZM2G012319_P01	0.0	1641.3	T	SH3 domain-containing protein
Zm00001d032244_P001	20	4577.GRMZM2G395348_P01	6e-288	996.5	T	Leucine rich repeat
Zm00001d038522_P001	20	4577.GRMZM2G429714_P02	1.1e-220	772.3	T	Belongs to the protein kinase superfamily. Ser Thr protein kinase family
Zm00001d044175_P004	20	4577.GRMZM2G180732_P03	9.2e-286	988.8	T	Neutral/alkaline non-lysosomal ceramidase, C-terminal
Zm00001d046214_P003	20	4577.GRMZM2G165418_P01	1.4e-297	1028.1	T	phosphatase 2A 55 kDa regulatory subunit B'
Zm00001d005631_P001	20	4577.GRMZM2G037150_P01	8.9e-65	252.7	S	Ubiquitin-binding domain
Zm00001d008903_P001	20	4577.GRMZM5G861077_P01	0.0	1172.1	S	PFAM Peptide N-acetyl-beta-D-glucosaminyl asparaginase amidase A
Zm00001d014524_P005	20	4577.GRMZM2G132464_P01	1.5e-175	622.1	S	Uncharacterised protein family (UPF0261)
Zm00001d019312_P002	20	4577.GRMZM2G172204_P02	2.6e-174	617.8	S	Dirigent proteins impart stereoselectivity on the phenoxy radical-coupling reaction, yielding optically active lignans from two molecules of coniferyl alcohol in the biosynthesis of lignans, flavonolignans, and alkaloids and thus plays a central role in plant secondary metabolism
Zm00001d022043_P001	20	4577.GRMZM2G056081_P01	5.5e-245	853.2	S	mitochondrial saccharopine dehydrogenase-like oxidoreductase
Zm00001d023376_P002	20	4577.GRMZM2G003762_P03	5.1e-133	480.3	S	Aluminium induced protein
Zm00001d023423_P001	20	4577.GRMZM2G066496_P01	6.5e-93	346.7	S	protein DS12 from 2D-PAGE of leaf
Zm00001d026396_P001	20	4577.GRMZM2G143071_P01	2.8e-232	811.2	S	Belongs to the MICOS complex subunit Mic60 family
Zm00001d032624_P001	20	4577.GRMZM2G418833_P01	7.4e-106	389.8	S	Ripening-related protein
Zm00001d035597_P001	20	4577.GRMZM2G034724_P01	2.6e-205	721.1	S	Cupin
Zm00001d039010_P001	20	4577.GRMZM2G021794_P01	2.3e-97	362.1	S	Fasciclin domain
Zm00001d042670_P019	20	4577.GRMZM2G167247_P01	0.0	1647.9	S	transcription, DNA-templated
Zm00001d043625_P001	20	4577.GRMZM2G116282_P02	4.2e-105	388.3	S	Hyaluronan / mRNA binding family
Zm00001d045505_P005	20	4577.GRMZM5G871262_P02	3.6e-163	580.9	S	LMBR1-like membrane protein
Zm00001d051420_P001	20	4577.GRMZM2G373522_P01	1.9e-33	149.8	S	Belongs to the plant dehydrin family
Zm00001d020177_P001	20	4577.GRMZM2G027041_P01	1.5e-291	1008.1	Q	Belongs to the cytochrome P450 family
Zm00001d045043_P003	20	4577.GRMZM2G090980_P01	6.5e-198	696.4	Q	cinnamyl alcohol dehydrogenase 1
Zm00001d028687_P001	20	4558.Sb01g038990.1	0.0	2043.1	P	Belongs to the cation transport ATPase (P-type) (TC 3.A.3) family
Zm00001d029170_P002	20	4577.GRMZM2G058522_P06	7.6e-34	150.2	P	Destroys radicals which are normally produced within the cells and which are toxic to biological systems
Zm00001d041959_P001	20	4558.Sb03g047340.1	1.6e-127	462.6	P	ZIP Zinc transporter
Zm00001d044445_P001	20	4577.GRMZM2G143128_P01	1.7e-85	322.0	P	Belongs to the V-ATPase proteolipid subunit family
Zm00001d002823_P001	20	4577.GRMZM2G070863_P01	3.4e-239	834.3	O	Heat shock chaperonin-binding motif.
Zm00001d003980_P001	20	4577.GRMZM5G803358_P01	0.0	1502.6	O	PA domain
Zm00001d008796_P001	20	4577.GRMZM2G019742_P01	1.1e-189	669.1	O	Belongs to the peptidase C1 family
Zm00001d010870_P001	20	4577.GRMZM2G150474_P01	1.7e-128	465.3	O	Belongs to the GST superfamily
Zm00001d013865_P003	20	4577.GRMZM2G082502_P01	2.8e-104	384.4	O	Serine carboxypeptidase S28
Zm00001d018349_P001	20	4577.GRMZM2G110626_P01	1.8e-295	1021.1	O	assists the folding of proteins upon ATP hydrolysis
Zm00001d018694_P006	20	4577.GRMZM2G043383_P01	4e-259	900.2	O	assists the folding of proteins upon ATP hydrolysis
Zm00001d018859_P022	20	4555.Si028747m	0.0	2142.9	O	Belongs to the peptidase C19 family
Zm00001d020827_P001	20	4577.GRMZM5G813217_P01	0.0	1305.0	O	Hsp90 protein
Zm00001d023640_P007	20	4577.GRMZM2G303655_P01	1.2e-229	802.0	O	Belongs to the peptidase C19 family
Zm00001d024903_P001	20	4577.GRMZM5G833699_P01	0.0	1260.7	O	Heat shock protein
Zm00001d026517_P005	20	4577.GRMZM2G368908_P01	1.2e-155	555.8	O	26S proteasome non-ATPase regulatory subunit 7
Zm00001d028183_P001	20	4577.GRMZM2G069765_P01	2.4e-295	1020.8	O	assists the folding of proteins upon ATP hydrolysis
Zm00001d028408_P001	20	4577.GRMZM2G149647_P01	7.7e-129	466.5	O	Belongs to the small heat shock protein (HSP20) family
Zm00001d028557_P001	20	4577.GRMZM2G046382_P01	3.6e-82	310.8	O	Belongs to the small heat shock protein (HSP20) family
Zm00001d029776_P001	20	4577.GRMZM2G373607_P01	6.5e-268	929.5	O	Belongs to the peptidase S10 family
Zm00001d029965_P001	20	4577.GRMZM2G052666_P01	1.7e-150	538.5	O	Peptide methionine sulfoxide reductase
Zm00001d031490_P001	20	4577.GRMZM2G141784_P01	1.9e-185	655.2	O	X-domain of DnaJ-containing
Zm00001d034640_P018	20	4577.GRMZM2G061662_P01	4.4e-68	263.8	O	Regulatory subunit of the dimeric E1 enzyme. E1 activates RUB1 NEDD8 by first adenylating its C-terminal glycine residue with ATP, thereafter linking this residue to the side chain of the catalytic cysteine, yielding a RUB1-ECR1 thioester and free AMP. E1 finally transfers RUB1 to the catalytic cysteine of RCE1
Zm00001d036442_P004	20	4577.GRMZM2G084521_P03	5.8e-115	420.2	O	PPIases accelerate the folding of proteins. It catalyzes the cis-trans isomerization of proline imidic peptide bonds in oligopeptides
Zm00001d037481_P005	20	38727.Pavir.Da02100.1.p	2.8e-97	361.3	O	Belongs to the AAA ATPase family
Zm00001d038857_P001	20	4577.GRMZM2G074790_P03	2.6e-303	1047.3	O	Belongs to the chaperonin (HSP60) family
Zm00001d053965_P001	20	4577.GRMZM2G324956_P01	1.4e-61	242.7	O	Belongs to the small heat shock protein (HSP20) family
Zm00001d006238_P006	20	4577.GRMZM2G050193_P01	2.1e-168	598.2	M	C2 domain
Zm00001d008646_P001	20	4577.GRMZM2G073693_P01	1.3e-110	406.0	L	Phloem protein 2
Zm00001d021806_P002	20	4577.GRMZM2G335287_P01	0.0	3328.1	L	regulation of ARF protein signal transduction
Zm00001d053658_P002	20	4577.GRMZM2G049839_P01	4e-226	790.4	L	Aspartyl protease
Zm00001d027278_P004	20	4558.Sb01g050460.1	0.0	3599.3	K	Ccr4-not transcription complex
Zm00001d049320_P001	20	4577.GRMZM2G101480_P01	6.9e-69	266.5	K	Multiprotein bridging factor 1
Zm00001d014019_P003	20	4577.GRMZM2G369939_P01	1.9e-158	565.5	J	translation initiation factor activity
Zm00001d026578_P002	20	4577.GRMZM2G075630_P01	3.5e-28	131.0	J	Belongs to the eukaryotic ribosomal protein P1 P2 family
Zm00001d037929_P002	20	4577.GRMZM2G078985_P01	2.4e-104	384.8	J	Belongs to the universal ribosomal protein uS7 family
Zm00001d039305_P006	20	4577.GRMZM2G153181_P01	1e-273	948.7	J	Component of the eukaryotic translation initiation factor 3 (eIF-3) complex, which is involved in protein synthesis of a specialized repertoire of mRNAs and, together with other initiation factors, stimulates binding of mRNA and methionyl-tRNAi to the 40S ribosome. The eIF-3 complex specifically targets and initiates translation of a subset of mRNAs involved in cell proliferation
Zm00001d045889_P002	20	4577.GRMZM2G074085_P01	3.8e-63	247.3	J	Ribosomal_L31e
Zm00001d048368_P004	20	102107.XP_008218349.1	3.1e-15	86.7	J	60S ribosomal protein
Zm00001d052660_P002	20	4577.GRMZM2G117614_P01	6e-309	1066.2	J	Amidase
Zm00001d053003_P003	20	4577.GRMZM2G012416_P05	8.7e-204	716.1	J	Domain at the C-termini of GCD6, eIF-2B epsilon, eIF-4 gamma and eIF-5
Zm00001d004197_P001	20	4577.GRMZM2G057136_P01	2.7e-222	777.7	I	Belongs to the AB hydrolase superfamily. Lipase family
Zm00001d007229_P002	20	4577.GRMZM2G129238_P01	0.0	1181.0	I	Phosphoinositide phospholipase C
Zm00001d016822_P010	20	4577.GRMZM2G418916_P01	6.5e-262	909.4	I	SacI homology domain
Zm00001d018724_P005	20	4577.GRMZM2G044060_P01	5.4e-172	610.1	I	PFU (PLAA family ubiquitin binding)
Zm00001d040290_P004	20	4577.GRMZM2G161658_P01	6.1e-92	343.6	I	Alpha/beta hydrolase family
Zm00001d044939_P002	20	4558.Sb10g007100.1	6.6e-60	236.5	I	SCP-2 sterol transfer family
Zm00001d017756_P001	20	4577.GRMZM2G108087_P01	5.2e-88	330.9	HMU	Glycosyltransferase like family
Zm00001d003247_P002	20	4577.GRMZM2G102183_P03	0.0	1130.2	H	Belongs to the malate synthase family
Zm00001d033286_P001	20	4558.Sb01g014020.1	0.0	1205.3	H	Aromatic amino acid lyase
Zm00001d041407_P012	20	4577.GRMZM2G069758_P01	4.6e-174	617.1	H	Phosphomethylpyrimidine kinase
Zm00001d028045_P014	20	4577.GRMZM2G064841_P02	3.2e-30	137.1	GMO	Nucleotidyl transferase
Zm00001d002085_P001	20	4577.GRMZM2G023163_P01	1e-306	1058.5	G	FGGY family of carbohydrate kinases, N-terminal domain
Zm00001d015231_P002	20	4577.GRMZM2G097207_P01	3.6e-290	1003.4	G	Belongs to the glycosyl hydrolase 17 family
Zm00001d025015_P001	20	4577.GRMZM2G177077_P01	0.0	1191.0	G	Catalyzes the rate-limiting step of the oxidative pentose-phosphate pathway, which represents a route for the dissimilation of carbohydrates besides glycolysis
Zm00001d025240_P004	20	4577.GRMZM2G151041_P02	0.0	1864.7	G	2-oxoglutarate dehydrogenase C-terminal
Zm00001d034733_P003	20	4577.GRMZM2G458549_P01	8e-210	736.1	G	Galactokinase galactose-binding signature
Zm00001d038049_P001	20	4577.GRMZM2G137535_P01	2.5e-186	657.9	G	Belongs to the glycosyl hydrolase 17 family
Zm00001d040084_P001	20	4577.GRMZM2G089365_P01	1.1e-217	762.3	G	fructose-bisphosphate aldolase
Zm00001d044648_P006	20	4577.GRMZM2G006130_P04	0.0	1316.2	G	Alpha-L-arabinofuranosidase C-terminus
Zm00001d028921_P005	20	4577.GRMZM5G895991_P01	5.6e-127	460.3	F	Belongs to the lyase 1 family. Adenylosuccinate lyase subfamily
Zm00001d025984_P002	20	4577.GRMZM2G427097_P01	1.8e-203	714.9	E	Belongs to the Glu Leu Phe Val dehydrogenases family
Zm00001d035157_P002	20	4577.GRMZM2G180659_P03	3.2e-253	880.6	E	Transmembrane amino acid transporter protein
Zm00001d033420_P002	20	4577.GRMZM2G319281_P02	4.7e-65	254.6	D	occurring C-terminal to leucine-rich repeats
Zm00001d000237_P001	20	4577.GRMZM2G168474_P01	9.9e-274	948.7	CG	Belongs to the UDP-glycosyltransferase family
Zm00001d002261_P001	20	4577.GRMZM5G853854_P04	2.9e-151	541.2	C	FMN-dependent dehydrogenase
Zm00001d009779_P001	20	4577.GRMZM2G073774_P01	1e-309	1068.5	C	Dihydrolipoyl dehydrogenase
Zm00001d016842_P002	20	4577.GRMZM2G339523_P01	3e-135	488.0	C	FAD binding domain
Zm00001d031013_P007	20	4577.GRMZM2G019926_P03	1.1e-104	386.0	C	Biotin carboxylase, N-terminal domain
Zm00001d040496_P001	20	4577.GRMZM2G114739_P01	6.5e-60	236.5	C	Oxidoreductase molybdopterin binding domain
Zm00001d040670_P008	20	4577.GRMZM2G033644_P01	8.5e-123	446.4	C	Dihydrolipoamide acetyltransferase component of pyruvate dehydrogenase complex
Zm00001d044441_P002	20	4577.GRMZM2G157758_P01	9.7e-32	142.1	C	Mitochondrial ATP synthase epsilon chain
Zm00001d048583_P001	20	4577.GRMZM2G000510_P03	1e-173	615.9	C	Belongs to the mitochondrial carrier (TC 2.A.29) family
Zm00001d049597_P003	20	4577.GRMZM2G145972_P02	0.0	1104.7	C	Pyridine nucleotide-disulphide oxidoreductase
Zm00001d050383_P001	20	4577.GRMZM2G117786_P01	2.4e-212	745.0	C	acetyltransferase component of pyruvate dehydrogenase complex
Zm00001d012275_P001	20	4577.GRMZM2G387076_P02	3.7e-111	407.5	B	protein heterodimerization activity
Zm00001d000030_P002	20	4577.GRMZM2G119146_P01	2.3e-232	811.2	A	KH domain
Zm00001d011384_P001	20	4565.Traes_7BS_EF4095248.1	5.8e-18	96.7	A	Nuclear transport factor 2 (NTF2) domain
Zm00001d014058_P011	20	4577.AC198361.3_FGP004	1.4e-91	343.6	A	RNA recognition motif
Zm00001d018542_P002	20	4577.GRMZM2G018947_P01	3.3e-167	594.3	A	Belongs to the DEAD box helicase family
Zm00001d025981_P005	20	4577.GRMZM2G019919_P02	8.2e-252	876.7	A	RNA recognition motif
Zm00001d020930_P001	20	4577.GRMZM2G137139_P01	5.3e-59	233.4
Zm00001d034859_P001	20	4558.Sb01g001020.1	4.1e-85	320.9
Zm00001d037546_P022	20	4577.GRMZM2G030235_P01	2.6e-99	368.2
Zm00001d039031_P001	20	4558.Sb09g028650.1	3.2e-39	167.9
Zm00001d047351_P002	20	4577.GRMZM2G065696_P01	4e-115	420.6
Zm00001d018966_P001	13.5521	4577.GRMZM2G162359_P01	6.3e-184	649.8	G	Glycosyl hydrolases family 18
Zm00001d025660_P001	12.2636	4577.GRMZM2G173878_P01	1.1e-110	406.0	U	Ras-related protein
Zm00001d008295_P001	9.5716	38727.Pavir.Ea01176.1.p	4.8e-99	367.1	U	Belongs to the small GTPase superfamily. Arf family
Zm00001d028759_P001	6.5988	4577.GRMZM2G087186_P01	0.0	1231.9	EH	Belongs to the TPP enzyme family
Zm00001d030199_P002	5.85453	4577.GRMZM2G088765_P01	3.3e-178	630.9	Q	Removal of H(2)O(2), oxidation of toxic reductants, biosynthesis and degradation of lignin, suberization, auxin catabolism, response to environmental stresses such as wounding, pathogen attack and oxidative stress
Zm00001d034422_P001	5.55119	4558.Sb01g005360.1	1.8e-65	255.0	J	Belongs to the universal ribosomal protein uS13 family
Zm00001d001831_P002	5.26492	4577.GRMZM2G150098_P01	2.3e-287	994.2	G	Belongs to the pyruvate kinase family
Zm00001d002898_P001	4.18729	4577.GRMZM2G108207_P01	1.1e-195	689.1	Q	Belongs to the peroxidase family. Classical plant (class III) peroxidase subfamily
Zm00001d047608_P005	4.03651	38727.Pavir.Ib00500.1.p	1.4e-92	345.5	C	ETC complex I subunit conserved region
Zm00001d042536_P001	3.83858	4577.GRMZM2G086845_P01	1.1e-153	549.3	G	Belongs to the carbohydrate kinase PfkB family
Zm00001d053908_P001	3.65387	4577.GRMZM2G389768_P01	3.8e-38	165.2	J	Cold shock protein domain
Zm00001d039865_P001	3.62772	4577.GRMZM2G030784_P02	6e-140	503.4	G	Triosephosphate isomerase
Zm00001d017522_P003	3.36472	4558.Sb04g032510.1	0.0	2418.3	O	Tripeptidyl-peptidase
Zm00001d042783_P001	3.36157	4577.AC217263.3_FGP007	8.5e-78	296.6	S	Protein of unknown function, DUF538
Zm00001d018738_P001	3.06114	4577.GRMZM2G465226_P01	3e-92	344.4	S	Belongs to the CRISP family
Zm00001d011087_P001	2.99118	4577.GRMZM2G067985_P05	8e-220	769.6	Z	cytoskeleton organization
Zm00001d003006_P001	2.8662	4577.GRMZM2G178693_P01	2.3e-156	558.1	P	Belongs to the MIP aquaporin (TC 1.A.8) family
Zm00001d045315_P004	2.58174	4577.GRMZM2G102596_P01	6.8e-127	459.9	O	The proteasome is a multicatalytic proteinase complex which is characterized by its ability to cleave peptides with Arg, Phe, Tyr, Leu, and Glu adjacent to the leaving group at neutral or slightly basic pH
Zm00001d047218_P001	2.32828	4577.GRMZM2G152925_P01	6e-48	197.2	C	Cytochrome oxidase c subunit VIb
Zm00001d045784_P002	2.00137	4558.Sb10g010690.1	2.1e-38	164.5	S	Cleavage site for pathogenic type III effector avirulence factor Avr
Zm00001d023830_P001	0.498039	4577.GRMZM2G036427_P03	1.9e-89	335.1	T	Universal stress protein family
Zm00001d053813_P015	0.490594	4577.GRMZM2G168629_P01	0.0	2073.9	E	Cullin-associated NEDD8-dissociated protein 1
Zm00001d041716_P006	0.471386	4577.GRMZM2G021378_P01	3.4e-153	547.7	U	Belongs to the syntaxin family
Zm00001d053765_P003	0.468165	4558.Sb04g005040.1	0.0	1230.7	C	V-type proton ATPase catalytic subunit A
Zm00001d022307_P001	0.438734	4558.Sb02g040870.1	3.3e-46	190.7	O	Belongs to the GroES chaperonin family
Zm00001d038136_P001	0.414367	4577.GRMZM2G179301_P02	2.4e-127	461.5	Q	Dienelactone hydrolase family
Zm00001d043912_P003	0.412547	4558.Sb0139s002020.1	2.7e-46	191.4	T	Universal stress protein family
Zm00001d024511_P002	0.412412	4577.GRMZM2G099352_P03	1.2e-123	449.1	J	Belongs to the universal ribosomal protein uS3 family
Zm00001d047253_P001	0.403539	4577.GRMZM2G152908_P01	0.0	1671.0	M	Sucrose-cleaving enzyme that provides UDP-glucose and fructose for various metabolic pathways
Zm00001d034382_P001	0.402917	4577.GRMZM2G035890_P01	1.4e-303	1048.1	G	Ribosome inactivating protein
Zm00001d009010_P003	0.397027	4577.GRMZM2G007151_P01	3.3e-82	311.2	S	DREPP plasma membrane polypeptide
Zm00001d011854_P002	0.389698	4577.GRMZM2G180988_P02	0.0	1824.7	Z	Gelsolin homology domain
Zm00001d005675_P003	0.388455	4577.GRMZM2G039155_P01	3e-18	97.4	S	Pentacotripeptide-repeat region of PRORP
Zm00001d033591_P002	0.383779	4577.GRMZM2G079668_P02	0.0	1193.7	O	Belongs to the heat shock protein 70 family
Zm00001d042216_P001	0.379255	4577.GRMZM2G146246_P02	5.4e-121	440.3	O	Glutathione S-transferase, C-terminal domain
Zm00001d005253_P002	0.339989	4577.GRMZM2G124103_P01	1.3e-43	182.2	C	Catalytic subunit of the peripheral V1 complex of vacuolar ATPase (V-ATPase). V-ATPase is responsible for acidifying a variety of intracellular compartments in eukaryotic cells
Zm00001d051272_P001	0.322751	4577.GRMZM2G060357_P01	3.8e-112	411.4	P	Two-heme-containing cytochrome. Catalyzes ascorbate- dependent trans-membrane electron transfer by utilizing a concerted H( ) e(-) transfer mechanism
Zm00001d029410_P001	0.311231	4577.GRMZM2G120587_P01	1.9e-269	934.5	O	Belongs to the peptidase S10 family
Zm00001d024633_P009	0.300035	4577.GRMZM5G828229_P02	5.2e-251	873.2	S	Pyridine nucleotide-disulphide oxidoreductase
Zm00001d042540_P004	0.291015	4558.Sb03g042450.1	0.0	1493.0	Q	Plant lipoxygenase may be involved in a number of diverse aspects of plant physiology including growth and development, pest resistance, and senescence or responses to wounding
Zm00001d047697_P002	0.276594	37682.EMT05432	1.9e-26	124.4	J	40S ribosomal protein S28
Zm00001d042541_P003	0.172068	4577.GRMZM2G156861_P01	0.0	1790.8	E	Plant lipoxygenase may be involved in a number of diverse aspects of plant physiology including growth and development, pest resistance, and senescence or responses to wounding
Zm00001d048159_P001	0.137465	4577.GRMZM2G145258_P01	1.7e-142	511.9	J	40S ribosomal protein S3a
Zm00001d048020_P001	0.133164	4577.GRMZM2G067402_P01	2.1e-85	321.6	C	Belongs to the globin family
