# Supplementary material for: Label-free quantitative proteomics of maize roots from different root zones provides insight into proteins associated with enhance water uptake
Source: BMC Genomics. 2022 Mar 6;23:184. doi: 10.1186/s12864-022-08394-y (PMC8898408; doi:10.1186/s12864-022-08394-y)
Supplement: Supplementary file 7 — Additional file 7: Table S6. List of KEGG terms for differentially expressed proteins. [file 12864_2022_8394_MOESM7_ESM.xlsx]

## Sheet: all-identi-protein-kegg
KEGG_A_class	KEGG_B_class	Pathway	out (758)	All (758)	Pvalue	Qvalue	Pathway ID	Genes	K_IDs
Metabolism	Carbohydrate metabolism	Glycolysis / Gluconeogenesis	55	55	1	1	ko00010	Zm00001d052450_P002;Zm00001d004731_P002;Zm00001d028759_P001;Zm00001d040375_P001;Zm00001d038775_P002;Zm00001d030373_P003;Zm00001d040721_P002;Zm00001d023379_P001;Zm00001d031659_P001;Zm00001d038792_P001;Zm00001d042453_P001;Zm00001d014944_P002;Zm00001d040446_P001;Zm00001d051001_P004;Zm00001d012518_P015;Zm00001d053580_P001;Zm00001d030216_P001;Zm00001d049059_P001;Zm00001d013428_P004;Zm00001d001999_P006…	K15634+K00128+K01568+K01803+K00850+K01689+K00382+K00873+K00162+K00844+K01623+K00016+K00873+K00134+K15633+K00627+K01803+K18857+K01835+K01792+K01810+K00873+K01610+K00873+K18857+K00844+K00844+K00927+K01689+K01803+K00627+K00128+K01623+K01803+K00134+K01568+K00382+K00895+K00161+K00134+K00627+K00873+K03841+K01689+K00161+K01623+K01895+K00382+K01803+K00134+K01810+K01623+K15633+K01835+K00128
Metabolism	Carbohydrate metabolism	Citrate cycle (TCA cycle)	35	35	1	1	ko00020	Zm00001d018758_P004;Zm00001d011487_P001;Zm00001d040721_P002;Zm00001d006667_P001;Zm00001d031659_P001;Zm00001d053685_P009;Zm00001d053580_P001;Zm00001d036328_P001;Zm00001d047893_P002;Zm00001d025240_P004;Zm00001d034531_P003;Zm00001d017091_P001;Zm00001d029084_P001;Zm00001d009779_P001;Zm00001d004473_P001;Zm00001d039089_P001;Zm00001d041593_P001;Zm00001d032187_P001;Zm00001d050383_P001;Zm00001d003083_P001…	K00234+K00031+K00382+K01899+K00162+K01647+K00627+K00164+K01610+K00164+K00627+K00030+K01679+K00382+K00161+K00026+K01648+K00026+K00627+K00031+K01681+K01681+K00030+K00161+K00025+K00382+K01681+K01648+K00658+K01681+K01900+K00235+K01900+K00026+K00031
Metabolism	Carbohydrate metabolism	Pentose phosphate pathway	18	18	1	1	ko00030	Zm00001d038775_P002;Zm00001d017119_P002;Zm00001d042453_P001;Zm00001d013428_P004;Zm00001d005925_P003;Zm00001d008491_P002;Zm00001d044754_P002;Zm00001d010172_P003;Zm00001d035925_P008;Zm00001d042184_P001;Zm00001d040084_P001;Zm00001d025015_P001;Zm00001d006185_P001;Zm00001d011965_P001;Zm00001d034256_P005;Zm00001d012103_P001;Zm00001d045451_P001;Zm00001d033746_P003	K00850+K00036+K01623+K01835+K01810+K01623+K00895+K03841+K00033+K00033+K01623+K00036+K01057+K00616+K01810+K01623+K00615+K01835
Metabolism	Carbohydrate metabolism	Pentose and glucuronate interconversions	4	4	1	1	ko00040	Zm00001d006309_P007;Zm00001d021421_P002;Zm00001d013245_P001;Zm00001d022490_P005	K00963+K00963+K00012+K01805
Metabolism	Carbohydrate metabolism	Fructose and mannose metabolism	19	19	1	1	ko00051	Zm00001d040375_P001;Zm00001d038775_P002;Zm00001d038792_P001;Zm00001d042453_P001;Zm00001d028045_P014;Zm00001d030216_P001;Zm00001d037689_P001;Zm00001d010796_P001;Zm00001d021310_P001;Zm00001d012173_P001;Zm00001d008491_P002;Zm00001d006221_P001;Zm00001d035038_P004;Zm00001d044754_P002;Zm00001d022490_P005;Zm00001d010172_P003;Zm00001d040084_P001;Zm00001d039865_P001;Zm00001d012103_P001	K01803+K00850+K00844+K01623+K00966+K01803+K00844+K00844+K01803+K00847+K01623+K01803+K00847+K00895+K01805+K03841+K01623+K01803+K01623
Metabolism	Carbohydrate metabolism	Galactose metabolism	11	11	1	1	ko00052	Zm00001d006309_P007;Zm00001d027773_P002;Zm00001d038775_P002;Zm00001d021421_P002;Zm00001d038792_P001;Zm00001d016708_P002;Zm00001d013428_P004;Zm00001d037689_P001;Zm00001d010796_P001;Zm00001d036608_P007;Zm00001d033746_P003	K00963+K07407+K00850+K00963+K00844+K01193+K01835+K00844+K00844+K01187+K01835
Metabolism	Carbohydrate metabolism	Ascorbate and aldarate metabolism	14	14	1	1	ko00053	Zm00001d004731_P002;Zm00001d049954_P001;Zm00001d032950_P003;Zm00001d049683_P001;Zm00001d047757_P001;Zm00001d053223_P001;Zm00001d005347_P001;Zm00001d013245_P001;Zm00001d045706_P005;Zm00001d024633_P009;Zm00001d011034_P003;Zm00001d028709_P001;Zm00001d007234_P001;Zm00001d051754_P002	K00128+K08232+K10046+K00103+K00434+K00434+K08232+K00012+K00128+K08232+K21888+K00434+K00434+K00128
Metabolism	Lipid metabolism	Fatty acid biosynthesis	7	7	1	1	ko00061	Zm00001d045027_P001;Zm00001d052399_P005;Zm00001d045295_P002;Zm00001d028787_P001;Zm00001d023238_P008;Zm00001d004125_P054;Zm00001d049975_P010	K09458+K01897+K01897+K00645+K01897+K11262+K00208
Metabolism	Lipid metabolism	Fatty acid elongation	1	1	1	1	ko00062	Zm00001d008622_P001	K10258
Metabolism	Lipid metabolism	Fatty acid degradation	13	13	1	1	ko00071	Zm00001d004731_P002;Zm00001d018487_P002;Zm00001d047224_P001;Zm00001d038755_P001;Zm00001d052399_P005;Zm00001d049059_P001;Zm00001d045295_P002;Zm00001d033931_P002;Zm00001d045706_P005;Zm00001d023238_P008;Zm00001d014093_P004;Zm00001d045251_P001;Zm00001d051754_P002	K00128+K07513+K00626+K07517+K01897+K18857+K01897+K18857+K00128+K01897+K07513+K00232+K00128
Metabolism	Lipid metabolism	Synthesis and degradation of ketone bodies	2	2	1	1	ko00072	Zm00001d047224_P001;Zm00001d052444_P004	K00626+K01640
Metabolism	Lipid metabolism	Cutin, suberine and wax biosynthesis	1	1	1	1	ko00073	Zm00001d028249_P003	K17991
Metabolism	Lipid metabolism	Steroid biosynthesis	2	2	1	1	ko00100	Zm00001d004197_P001;Zm00001d014887_P005	K01052+K09828
Metabolism	Metabolism of cofactors and vitamins	Ubiquinone and other terpenoid-quinone biosynthesis	6	6	1	1	ko00130	Zm00001d005251_P001;Zm00001d015459_P002;Zm00001d012607_P001;Zm00001d043249_P001;Zm00001d037849_P003;Zm00001d014157_P002	K03809+K01904+K03809+K03809+K00487+K03809
Metabolism	Energy metabolism	Oxidative phosphorylation	49	49	1	1	ko00190	GRMZM5G862955_P01;GRMZM5G884538_P01;GRMZM5G816772_P01;GRMZM5G839924_P01;Zm00001d041214_P003;Zm00001d018758_P004;Zm00001d022341_P001;Zm00001d051564_P002;Zm00001d027389_P001;Zm00001d038658_P001;Zm00001d011330_P001;Zm00001d040819_P001;Zm00001d040880_P001;Zm00001d044315_P015;Zm00001d028436_P002;Zm00001d048163_P001;Zm00001d044459_P008;Zm00001d046336_P002;Zm00001d021721_P003;Zm00001d009488_P005;Zm00001…	K02261+K02262+K02109+K03936+K01535+K00234+K03942+K01507+K03950+K03943+K02265+K03935+K02132+K02146+K02154+K03955+K02265+K02147+K02144+K02133+K02148+K00411+K02145+K03953+K00411+K03661+K02134+K02137+K03952+K02147+K02140+K02150+K01535+K02138+K03949+K03940+K03939+K00416+K01507+K03934+K01535+K02152+K02267+K02135+K02149+K00235+K02136+K00413+K03965
Metabolism	Energy metabolism	Photosynthesis	2	2	1	1	ko00195	GRMZM5G816772_P01;Zm00001d034345_P002	K02109+K02641
Metabolism	Amino acid metabolism	Arginine biosynthesis	14	14	1	1	ko00220	Zm00001d043382_P001;Zm00001d034420_P012;Zm00001d014258_P010;Zm00001d024908_P008;Zm00001d016198_P004;Zm00001d022152_P001;Zm00001d047667_P001;Zm00001d024048_P001;Zm00001d017958_P001;Zm00001d025984_P002;Zm00001d017676_P002;Zm00001d026501_P004;Zm00001d051804_P001;Zm00001d028260_P003	K14454+K00261+K00814+K01476+K14455+K00814+K01755+K01940+K01915+K00261+K01438+K01915+K01915+K01915
Metabolism	Nucleotide metabolism	Purine metabolism	22	22	1	1	ko00230	Zm00001d012857_P005;Zm00001d017271_P005;Zm00001d051157_P001;Zm00001d023379_P001;Zm00001d040446_P001;Zm00001d034023_P003;Zm00001d013428_P004;Zm00001d001831_P002;Zm00001d052494_P001;Zm00001d027871_P001;Zm00001d028921_P005;Zm00001d042746_P003;Zm00001d034443_P001;Zm00001d037813_P002;Zm00001d041112_P002;Zm00001d034320_P001;Zm00001d033981_P001;Zm00001d007312_P001;Zm00001d021526_P002;Zm00001d029968_P001…	K03016+K00856+K00856+K00873+K00873+K00088+K01835+K00873+K00873+K01939+K01756+K00365+K00873+K01923+K00939+K00088+K13811+K14641+K00940+K00940+K00940+K01835
Metabolism	Biosynthesis of other secondary metabolites	Caffeine metabolism	1	1	1	1	ko00232	Zm00001d042746_P003	K00365
Metabolism	Nucleotide metabolism	Pyrimidine metabolism	9	9	1	1	ko00240	Zm00001d012857_P005;Zm00001d024919_P001;Zm00001d011710_P001;Zm00001d017966_P001;Zm00001d050187_P002;Zm00001d007312_P001;Zm00001d021526_P002;Zm00001d029968_P001;Zm00001d039221_P001	K03016+K13800+K01489+K00207+K00609+K14641+K00940+K00940+K00940
Metabolism	Amino acid metabolism	Alanine, aspartate and glutamate metabolism	19	19	1	1	ko00250	Zm00001d043382_P001;Zm00001d034420_P012;Zm00001d031749_P009;Zm00001d014258_P010;Zm00001d016198_P004;Zm00001d022152_P001;Zm00001d047667_P001;Zm00001d024048_P001;Zm00001d017958_P001;Zm00001d027871_P001;Zm00001d025984_P002;Zm00001d028921_P005;Zm00001d050187_P002;Zm00001d026501_P004;Zm00001d028750_P003;Zm00001d002326_P003;Zm00001d051804_P001;Zm00001d028260_P003;Zm00001d043845_P031	K14454+K00261+K01580+K00814+K14455+K00814+K01755+K01940+K01915+K01939+K00261+K01756+K00609+K01915+K01953+K16871+K01915+K01915+K00264
Metabolism	Amino acid metabolism	Glycine, serine and threonine metabolism	18	18	1	1	ko00260	Zm00001d052450_P002;Zm00001d040721_P002;Zm00001d025103_P001;Zm00001d002051_P001;Zm00001d012518_P015;Zm00001d013223_P001;Zm00001d002258_P001;Zm00001d018555_P001;Zm00001d049234_P001;Zm00001d009779_P001;Zm00001d050339_P004;Zm00001d027727_P001;Zm00001d015378_P001;Zm00001d032114_P001;Zm00001d009212_P003;Zm00001d018969_P001;Zm00001d043086_P005;Zm00001d046676_P001	K15634+K00382+K00276+K00058+K15633+K00133+K00605+K00872+K00600+K00382+K00130+K00831+K02437+K00058+K00382+K01695+K15633+K06001
Metabolism	Biosynthesis of other secondary metabolites	Monobactam biosynthesis	2	2	1	1	ko00261	Zm00001d013223_P001;Zm00001d033981_P001	K00133+K13811
Metabolism	Amino acid metabolism	Cysteine and methionine metabolism	23	23	1	1	ko00270	Zm00001d043382_P001;Zm00001d009146_P009;Zm00001d016198_P004;Zm00001d013644_P004;Zm00001d040235_P004;Zm00001d014944_P002;Zm00001d027756_P002;Zm00001d026573_P002;Zm00001d013223_P001;Zm00001d004413_P002;Zm00001d031024_P003;Zm00001d047166_P001;Zm00001d031136_P003;Zm00001d039089_P001;Zm00001d032187_P001;Zm00001d033480_P002;Zm00001d010920_P003;Zm00001d011208_P001;Zm00001d031621_P006;Zm00001d049239_P001…	K14454+K00789+K14455+K00549+K01738+K00016+K08967+K00899+K00133+K13034+K01011+K01739+K01738+K00026+K00026+K00549+K00789+K05933+K01244+K01251+K00549+K00025+K00026
Metabolism	Amino acid metabolism	Valine, leucine and isoleucine degradation	15	15	1	1	ko00280	Zm00001d004731_P002;Zm00001d018487_P002;Zm00001d047224_P001;Zm00001d040721_P002;Zm00001d031013_P007;Zm00001d040670_P008;Zm00001d046456_P005;Zm00001d045706_P005;Zm00001d009779_P001;Zm00001d019054_P001;Zm00001d023779_P002;Zm00001d014093_P004;Zm00001d052444_P004;Zm00001d009212_P003;Zm00001d051754_P002	K00128+K07513+K00626+K00382+K01968+K09699+K05605+K00128+K00382+K00140+K05605+K07513+K01640+K00382+K00128
Metabolism	Amino acid metabolism	Valine, leucine and isoleucine biosynthesis	5	5	1	1	ko00290	Zm00001d044035_P001;Zm00001d031929_P002;Zm00001d015088_P001;Zm00001d009638_P001;Zm00001d023243_P007	K00053+K01687+K01703+K00053+K01649
Metabolism	Amino acid metabolism	Lysine biosynthesis	3	3	1	1	ko00300	Zm00001d028810_P001;Zm00001d023429_P001;Zm00001d013223_P001	K10206+K01586+K00133
Metabolism	Amino acid metabolism	Lysine degradation	7	7	1	1	ko00310	Zm00001d004731_P002;Zm00001d047224_P001;Zm00001d036328_P001;Zm00001d025240_P004;Zm00001d045706_P005;Zm00001d025258_P010;Zm00001d051754_P002	K00128+K00626+K00164+K00164+K00128+K00658+K00128
Metabolism	Amino acid metabolism	Arginine and proline metabolism	9	9	1	1	ko00330	Zm00001d004731_P002;Zm00001d043382_P001;Zm00001d010056_P017;Zm00001d024908_P008;Zm00001d016704_P001;Zm00001d016198_P004;Zm00001d024281_P001;Zm00001d045706_P005;Zm00001d051754_P002	K00128+K14454+K12657+K01476+K12251+K14455+K13366+K00128+K00128
Metabolism	Amino acid metabolism	Histidine metabolism	5	5	1	1	ko00340	Zm00001d004731_P002;Zm00001d008238_P001;Zm00001d034343_P002;Zm00001d045706_P005;Zm00001d051754_P002	K00128+K11755+K00013+K00128+K00128
Metabolism	Amino acid metabolism	Tyrosine metabolism	7	7	1	1	ko00350	Zm00001d043382_P001;Zm00001d025103_P001;Zm00001d016198_P004;Zm00001d049059_P001;Zm00001d033931_P002;Zm00001d042685_P003;Zm00001d053663_P002	K14454+K00276+K14455+K18857+K18857+K15849+K01555
Metabolism	Amino acid metabolism	Phenylalanine metabolism	10	10	1	1	ko00360	Zm00001d015459_P002;Zm00001d043382_P001;Zm00001d025103_P001;Zm00001d016198_P004;Zm00001d017274_P001;Zm00001d037849_P003;Zm00001d005998_P003;Zm00001d033286_P001;Zm00001d042685_P003;Zm00001d051161_P002	K01904+K14454+K00276+K14455+K13064+K00487+K00588+K10775+K15849+K10775
Metabolism	Amino acid metabolism	Tryptophan metabolism	9	9	1	1	ko00380	Zm00001d004731_P002;Zm00001d047224_P001;Zm00001d014848_P001;Zm00001d054044_P001;Zm00001d036328_P001;Zm00001d025240_P004;Zm00001d045706_P005;Zm00001d034388_P002;Zm00001d051754_P002	K00128+K00626+K03781+K03781+K00164+K00164+K00128+K11817+K00128
Metabolism	Amino acid metabolism	Phenylalanine, tyrosine and tryptophan biosynthesis	11	11	1	1	ko00400	Zm00001d043382_P001;Zm00001d022181_P014;Zm00001d016198_P004;Zm00001d024393_P004;Zm00001d028536_P002;Zm00001d015509_P002;Zm00001d040850_P002;Zm00001d018969_P001;Zm00001d028477_P004;Zm00001d042685_P003;Zm00001d046676_P001	K14454+K01626+K14455+K01609+K01657+K01850+K13832+K01695+K01736+K15849+K06001
Metabolism	Biosynthesis of other secondary metabolites	Benzoxazinoid biosynthesis	2	2	1	1	ko00402	Zm00001d048707_P001;Zm00001d031209_P001	K13227+K13227
Metabolism	Metabolism of other amino acids	beta-Alanine metabolism	10	10	1	1	ko00410	Zm00001d004731_P002;Zm00001d031749_P009;Zm00001d025103_P001;Zm00001d046456_P005;Zm00001d024281_P001;Zm00001d017966_P001;Zm00001d045706_P005;Zm00001d019054_P001;Zm00001d023779_P002;Zm00001d051754_P002	K00128+K01580+K00276+K05605+K13366+K00207+K00128+K00140+K05605+K00128
Metabolism	Metabolism of other amino acids	Taurine and hypotaurine metabolism	1	1	1	1	ko00430	Zm00001d031749_P009	K01580
Metabolism	Metabolism of other amino acids	Selenocompound metabolism	6	6	1	1	ko00450	Zm00001d013644_P004;Zm00001d011099_P003;Zm00001d047166_P001;Zm00001d033480_P002;Zm00001d031128_P004;Zm00001d033981_P001	K00549+K08247+K01739+K00549+K00549+K13811
Metabolism	Metabolism of other amino acids	Cyanoamino acid metabolism	10	10	1	1	ko00460	Zm00001d041173_P001;Zm00001d024891_P001;Zm00001d023994_P002;Zm00001d041777_P001;Zm00001d049234_P001;Zm00001d004413_P002;Zm00001d034015_P003;Zm00001d037918_P002;Zm00001d009610_P006;Zm00001d041168_P001	K01188+K01188+K01188+K01188+K00600+K13034+K05349+K01188+K01455+K01188
Metabolism	Metabolism of other amino acids	Glutathione metabolism	33	33	1	1	ko00480	Zm00001d010870_P001;Zm00001d017119_P002;Zm00001d013693_P001;Zm00001d011487_P001;Zm00001d029699_P002;Zm00001d028692_P005;Zm00001d047757_P001;Zm00001d024839_P001;Zm00001d024963_P001;Zm00001d053223_P001;Zm00001d029801_P001;Zm00001d027541_P001;Zm00001d012675_P001;Zm00001d032220_P021;Zm00001d003083_P001;Zm00001d027539_P001;Zm00001d018454_P012;Zm00001d035925_P008;Zm00001d011034_P003;Zm00001d018370_P002…	K00799+K00036+K00799+K00031+K00799+K00799+K00434+K00799+K00799+K00434+K00799+K00799+K00799+K22596+K00031+K00799+K00383+K00033+K21888+K01255+K00432+K00033+K00799+K00434+K00799+K00799+K00036+K00434+K00432+K00799+K00799+K00799+K00031
Metabolism	Carbohydrate metabolism	Starch and sucrose metabolism	29	29	1	1	ko00500	Zm00001d006309_P007;Zm00001d041173_P001;Zm00001d024891_P001;Zm00001d047253_P001;Zm00001d014876_P003;Zm00001d020396_P003;Zm00001d021421_P002;Zm00001d038792_P001;Zm00001d023994_P002;Zm00001d045042_P014;Zm00001d041777_P001;Zm00001d016708_P002;Zm00001d013428_P004;Zm00001d005925_P003;Zm00001d037689_P001;Zm00001d010796_P001;Zm00001d012173_P001;Zm00001d035038_P004;Zm00001d012748_P019;Zm00001d029087_P002…	K00963+K01188+K01188+K00695+K00695+K16055+K00963+K00844+K01188+K00695+K01188+K01193+K01835+K01810+K00844+K00844+K00847+K00847+K16055+K00695+K05349+K00696+K01188+K01187+K01810+K16055+K19893+K01835+K01188
Metabolism	Glycan biosynthesis and metabolism	N-Glycan biosynthesis	4	4	1	1	ko00510	Zm00001d027484_P001;Zm00001d005248_P004;Zm00001d002944_P001;Zm00001d042398_P003	K12666+K12670+K12666+K12667
Metabolism	Glycan biosynthesis and metabolism	Other glycan degradation	3	3	1	1	ko00511	Zm00001d035598_P001;Zm00001d030285_P004;Zm00001d007383_P002	K12373+K01191+K01191
Metabolism	Carbohydrate metabolism	Amino sugar and nucleotide sugar metabolism	28	28	1	1	ko00520	Zm00001d006309_P007;Zm00001d018965_P001;Zm00001d032950_P003;Zm00001d035598_P001;Zm00001d021421_P002;Zm00001d038792_P001;Zm00001d009936_P001;Zm00001d041679_P006;Zm00001d037656_P001;Zm00001d028045_P014;Zm00001d043988_P001;Zm00001d013428_P004;Zm00001d005925_P003;Zm00001d026415_P004;Zm00001d037689_P001;Zm00001d010796_P001;Zm00001d013245_P001;Zm00001d012173_P001;Zm00001d035038_P004;Zm00001d044648_P006…	K00963+K01183+K10046+K12373+K00963+K00844+K20547+K12449+K01183+K00966+K01183+K01835+K01810+K15920+K00844+K00844+K00012+K00847+K00847+K01209+K00326+K08678+K01183+K01810+K01183+K00326+K01835+K13379
Metabolism	Glycan biosynthesis and metabolism	Glycosaminoglycan degradation	3	3	1	1	ko00531	Zm00001d035598_P001;Zm00001d002046_P006;Zm00001d047455_P010	K12373+K01205+K01205
Metabolism	Lipid metabolism	Glycerolipid metabolism	6	6	1	1	ko00561	Zm00001d004731_P002;Zm00001d018333_P001;Zm00001d027773_P002;Zm00001d002085_P001;Zm00001d045706_P005;Zm00001d051754_P002	K00128+K00901+K07407+K00864+K00128+K00128
Metabolism	Carbohydrate metabolism	Inositol phosphate metabolism	9	9	1	1	ko00562	Zm00001d040375_P001;Zm00001d007942_P007;Zm00001d007229_P002;Zm00001d030216_P001;Zm00001d016822_P010;Zm00001d021310_P001;Zm00001d006221_P001;Zm00001d019054_P001;Zm00001d039865_P001	K01803+K01110+K05857+K01803+K21797+K01803+K01803+K00140+K01803
Metabolism	Lipid metabolism	Glycerophospholipid metabolism	3	3	1	1	ko00564	Zm00001d018333_P001;Zm00001d039670_P012;Zm00001d039653_P007	K00901+K01115+K06130
Metabolism	Lipid metabolism	Ether lipid metabolism	1	1	1	1	ko00565	Zm00001d039670_P012	K01115
Metabolism	Lipid metabolism	Arachidonic acid metabolism	3	3	1	1	ko00590	Zm00001d034630_P001;Zm00001d051392_P001;Zm00001d002704_P002	K01254+K00432+K00432
Metabolism	Lipid metabolism	Linoleic acid metabolism	4	4	1	1	ko00591	Zm00001d033623_P006;Zm00001d015852_P003;Zm00001d042541_P003;Zm00001d033624_P001	K15718+K00454+K15718+K15718
Metabolism	Lipid metabolism	alpha-Linolenic acid metabolism	11	11	1	1	ko00592	Zm00001d018487_P002;Zm00001d013185_P001;Zm00001d049059_P001;Zm00001d048021_P001;Zm00001d033931_P002;Zm00001d028282_P001;Zm00001d050107_P001;Zm00001d015852_P003;Zm00001d014093_P004;Zm00001d045251_P001;Zm00001d027519_P001	K07513+K01723+K18857+K01723+K18857+K01723+K05894+K00454+K07513+K00232+K10526
Metabolism	Lipid metabolism	Sphingolipid metabolism	2	2	1	1	ko00600	Zm00001d027773_P002;Zm00001d044175_P004	K07407+K12349
Metabolism	Glycan biosynthesis and metabolism	Glycosphingolipid biosynthesis - globo and isoglobo series	2	2	1	1	ko00603	Zm00001d027773_P002;Zm00001d035598_P001	K07407+K12373
Metabolism	Glycan biosynthesis and metabolism	Glycosphingolipid biosynthesis - ganglio series	1	1	1	1	ko00604	Zm00001d035598_P001	K12373
Metabolism	Carbohydrate metabolism	Pyruvate metabolism	37	37	1	1	ko00620	Zm00001d004731_P002;Zm00001d047224_P001;Zm00001d040721_P002;Zm00001d023379_P001;Zm00001d031659_P001;Zm00001d004123_P002;Zm00001d014944_P002;Zm00001d040446_P001;Zm00001d053580_P001;Zm00001d023243_P007;Zm00001d045668_P001;Zm00001d001831_P002;Zm00001d047893_P002;Zm00001d052494_P001;Zm00001d034531_P003;Zm00001d045706_P005;Zm00001d003247_P002;Zm00001d029084_P001;Zm00001d009779_P001;Zm00001d004473_P001…	K00128+K00626+K00382+K00873+K00162+K01759+K00016+K00873+K00627+K01649+K01512+K00873+K01610+K00873+K00627+K00128+K01638+K01679+K00382+K00161+K00026+K00026+K00627+K00873+K01595+K00161+K01895+K00025+K00382+K18881+K11262+K01759+K01069+K01595+K00026+K00128+K00029
Metabolism	Carbohydrate metabolism	Glyoxylate and dicarboxylate metabolism	30	30	1	1	ko00630	Zm00001d047224_P001;Zm00001d014848_P001;Zm00001d040721_P002;Zm00001d054044_P001;Zm00001d053685_P009;Zm00001d026649_P001;Zm00001d022388_P008;Zm00001d017958_P001;Zm00001d002258_P001;Zm00001d049234_P001;Zm00001d045965_P002;Zm00001d003247_P002;Zm00001d009779_P001;Zm00001d039089_P001;Zm00001d032187_P001;Zm00001d024952_P001;Zm00001d049409_P009;Zm00001d026501_P004;Zm00001d015378_P001;Zm00001d016659_P001…	K00626+K03781+K00382+K03781+K01647+K22133+K00284+K01915+K00605+K00600+K00122+K01638+K00382+K00026+K00026+K01681+K01681+K01915+K02437+K01895+K00025+K01455+K00382+K01681+K01601+K01681+K01915+K01915+K00026+K11517
Metabolism	Carbohydrate metabolism	Propanoate metabolism	14	14	1	1	ko00640	Zm00001d047224_P001;Zm00001d040721_P002;Zm00001d006667_P001;Zm00001d014944_P002;Zm00001d040670_P008;Zm00001d046456_P005;Zm00001d009779_P001;Zm00001d019054_P001;Zm00001d023779_P002;Zm00001d016659_P001;Zm00001d009212_P003;Zm00001d004125_P054;Zm00001d017258_P007;Zm00001d051129_P007	K00626+K00382+K01899+K00016+K09699+K05605+K00382+K00140+K05605+K01895+K00382+K11262+K01900+K01900
Metabolism	Carbohydrate metabolism	Butanoate metabolism	4	4	1	1	ko00650	Zm00001d047224_P001;Zm00001d031749_P009;Zm00001d052444_P004;Zm00001d002326_P003	K00626+K01580+K01640+K16871
Metabolism	Carbohydrate metabolism	C5-Branched dibasic acid metabolism	1	1	1	1	ko00660	Zm00001d015088_P001	K01703
Metabolism	Metabolism of cofactors and vitamins	One carbon pool by folate	4	4	1	1	ko00670	Zm00001d020669_P001;Zm00001d002258_P001;Zm00001d049234_P001;Zm00001d034602_P001	K01938+K00605+K00600+K00297
Metabolism	Energy metabolism	Carbon fixation in photosynthetic organisms	29	29	1	1	ko00710	Zm00001d040375_P001;Zm00001d043382_P001;Zm00001d014258_P010;Zm00001d016198_P004;Zm00001d022152_P001;Zm00001d042453_P001;Zm00001d051001_P004;Zm00001d030216_P001;Zm00001d047893_P002;Zm00001d015376_P002;Zm00001d021310_P001;Zm00001d008491_P002;Zm00001d006221_P001;Zm00001d049641_P006;Zm00001d039089_P001;Zm00001d035156_P008;Zm00001d032187_P001;Zm00001d010172_P003;Zm00001d020057_P006;Zm00001d040084_P001…	K01803+K14454+K00814+K14455+K00814+K01623+K00134+K01803+K01610+K00927+K01803+K01623+K01803+K00134+K00026+K00134+K00026+K03841+K01595+K01623+K00025+K01601+K01803+K00134+K01623+K00615+K01595+K00026+K00029
Metabolism	Metabolism of cofactors and vitamins	Thiamine metabolism	2	2	1	1	ko00730	Zm00001d020139_P001;Zm00001d041112_P002	K04487+K00939
Metabolism	Metabolism of cofactors and vitamins	Vitamin B6 metabolism	3	3	1	1	ko00750	Zm00001d018633_P001;Zm00001d027727_P001;Zm00001d041407_P012	K06215+K00831+K00868
Metabolism	Metabolism of cofactors and vitamins	Pantothenate and CoA biosynthesis	5	5	1	1	ko00770	Zm00001d044035_P001;Zm00001d031929_P002;Zm00001d009638_P001;Zm00001d021297_P004;Zm00001d017966_P001	K00053+K01687+K00053+K09680+K00207
Metabolism	Metabolism of cofactors and vitamins	Biotin metabolism	2	2	1	1	ko00780	Zm00001d045027_P001;Zm00001d049975_P010	K09458+K00208
Metabolism	Metabolism of cofactors and vitamins	Folate biosynthesis	3	3	1	1	ko00790	Zm00001d031979_P001;Zm00001d001970_P001;Zm00001d039264_P001	K01633+K15376+K18482
Metabolism	Metabolism of cofactors and vitamins	Porphyrin and chlorophyll metabolism	1	1	1	1	ko00860	Zm00001d038547_P001	K01845
Metabolism	Metabolism of terpenoids and polyketides	Terpenoid backbone biosynthesis	6	6	1	1	ko00900	Zm00001d047224_P001;Zm00001d021709_P001;Zm00001d017139_P004;Zm00001d018377_P008;Zm00001d009431_P002;Zm00001d045159_P001	K00626+K01823+K03526+K01597+K00787+K11778
Metabolism	Metabolism of terpenoids and polyketides	Carotenoid biosynthesis	1	1	1	1	ko00906	Zm00001d013015_P001	K09841
Metabolism	Metabolism of terpenoids and polyketides	Zeatin biosynthesis	2	2	1	1	ko00908	Zm00001d000237_P001;Zm00001d039520_P001	K13495+K00279
Metabolism	Metabolism of terpenoids and polyketides	Sesquiterpenoid and triterpenoid biosynthesis	2	2	1	1	ko00909	Zm00001d024211_P002;Zm00001d024210_P001	K15797+K15797
Metabolism	Energy metabolism	Nitrogen metabolism	12	12	1	1	ko00910	Zm00001d034420_P012;Zm00001d050011_P001;Zm00001d044095_P001;Zm00001d022388_P008;Zm00001d017958_P001;Zm00001d025984_P002;Zm00001d052165_P001;Zm00001d026501_P004;Zm00001d009610_P006;Zm00001d051804_P001;Zm00001d028260_P003;Zm00001d043845_P031	K00261+K01674+K01673+K00284+K01915+K00261+K00366+K01915+K01455+K01915+K01915+K00264
Metabolism	Energy metabolism	Sulfur metabolism	8	8	1	1	ko00920	Zm00001d040496_P001;Zm00001d040235_P004;Zm00001d004413_P002;Zm00001d031024_P003;Zm00001d047166_P001;Zm00001d031136_P003;Zm00001d038625_P001;Zm00001d033981_P001	K00387+K01738+K13034+K01011+K01739+K01738+K00392+K13811
Metabolism	Biosynthesis of other secondary metabolites	Phenylpropanoid biosynthesis	42	42	1	1	ko00940	Zm00001d015459_P002;Zm00001d002899_P001;Zm00001d040581_P001;Zm00001d041173_P001;Zm00001d009373_P001;Zm00001d024891_P001;Zm00001d042019_P002;Zm00001d014467_P001;Zm00001d008173_P001;Zm00001d045043_P003;Zm00001d007160_P001;Zm00001d024751_P001;Zm00001d023994_P002;Zm00001d041777_P001;Zm00001d002897_P001;Zm00001d017274_P001;Zm00001d037849_P003;Zm00001d042022_P001;Zm00001d015618_P001;Zm00001d020400_P001…	K01904+K00430+K00430+K01188+K00430+K01188+K00430+K00430+K00430+K00083+K00430+K00430+K01188+K01188+K00430+K13064+K00487+K00430+K00083+K00083+K00430+K00430+K00430+K00430+K00430+K00430+K00588+K05349+K00430+K00430+K00430+K01188+K10775+K00430+K00430+K10775+K00430+K09754+K00430+K00430+K00430+K01188
Metabolism	Biosynthesis of other secondary metabolites	Flavonoid biosynthesis	5	5	1	1	ko00941	Zm00001d044683_P001;Zm00001d011649_P001;Zm00001d037849_P003;Zm00001d005998_P003;Zm00001d038555_P001	K01859+K22845+K00487+K00588+K09754
Metabolism	Biosynthesis of other secondary metabolites	Stilbenoid, diarylheptanoid and gingerol biosynthesis	4	4	1	1	ko00945	Zm00001d037849_P003;Zm00001d005998_P003;Zm00001d048625_P001;Zm00001d038555_P001	K00487+K00588+K16040+K09754
Metabolism	Biosynthesis of other secondary metabolites	Isoquinoline alkaloid biosynthesis	4	4	1	1	ko00950	Zm00001d043382_P001;Zm00001d025103_P001;Zm00001d016198_P004;Zm00001d042685_P003	K14454+K00276+K14455+K15849
Metabolism	Biosynthesis of other secondary metabolites	Tropane, piperidine and pyridine alkaloid biosynthesis	6	6	1	1	ko00960	Zm00001d043382_P001;Zm00001d025103_P001;Zm00001d016198_P004;Zm00001d028575_P001;Zm00001d011930_P001;Zm00001d042685_P003	K14454+K00276+K14455+K08081+K08081+K15849
Metabolism	Biosynthesis of other secondary metabolites	Betalain biosynthesis	1	1	1	1	ko00965	Zm00001d012228_P001	K15777
Metabolism	Biosynthesis of other secondary metabolites	Glucosinolate biosynthesis	1	1	1	1	ko00966	Zm00001d015088_P001	K01703
Genetic Information Processing	Translation	Aminoacyl-tRNA biosynthesis	18	18	1	1	ko00970	Zm00001d033108_P010;Zm00001d046581_P005;Zm00001d007369_P002;Zm00001d031674_P004;Zm00001d008846_P002;Zm00001d032667_P012;Zm00001d033647_P001;Zm00001d024624_P007;Zm00001d008975_P005;Zm00001d018147_P003;Zm00001d009271_P001;Zm00001d023741_P004;Zm00001d035789_P002;Zm00001d053196_P003;Zm00001d003879_P011;Zm00001d037538_P007;Zm00001d006296_P008;Zm00001d001935_P001	K04567+K01870+K01875+K01880+K01886+K01868+K01867+K01866+K22503+K01889+K01893+K01872+K01892+K01881+K01880+K01887+K01873+K01869
Metabolism	Lipid metabolism	Biosynthesis of unsaturated fatty acids	4	4	1	1	ko01040	Zm00001d018487_P002;Zm00001d008622_P001;Zm00001d014093_P004;Zm00001d045251_P001	K07513+K10258+K07513+K00232
Metabolism	Global and overview maps	Metabolic pathways	357	357	1	1	ko01100	GRMZM5G862955_P01;GRMZM5G884538_P01;GRMZM5G816772_P01;GRMZM5G839924_P01;Zm00001d052450_P002;Zm00001d004731_P002;Zm00001d028759_P001;Zm00001d012857_P005;Zm00001d044035_P001;Zm00001d018333_P001;Zm00001d006309_P007;Zm00001d018758_P004;Zm00001d022341_P001;Zm00001d017271_P005;Zm00001d018487_P002;Zm00001d040375_P001;Zm00001d015459_P002;Zm00001d043382_P001;Zm00001d009146_P009;Zm00001d027773_P002;Zm00001…	K02261+K02262+K02109+K03936+K15634+K00128+K01568+K03016+K00053+K00901+K00963+K00234+K03942+K00856+K07513+K01803+K01904+K14454+K00789+K07407+K01115+K00430+K00626+K00430+K00850+K00261+K00856+K03950+K03943+K01687+K01188+K00430+K00036+K01580+K01110+K09458+K08232+K01823+K01188+K00430+K00695+K02265+K01633+K00430+K01689+K03526+K00031+K01703+K15376+K00814+K11755+K03935+K00382+K02132+K00276+K00387+K01183+…
Metabolism	Global and overview maps	Biosynthesis of secondary metabolites	218	218	1	1	ko01110	Zm00001d052450_P002;Zm00001d005251_P001;Zm00001d004731_P002;Zm00001d028759_P001;Zm00001d044035_P001;Zm00001d018333_P001;Zm00001d018758_P004;Zm00001d018487_P002;Zm00001d040375_P001;Zm00001d015459_P002;Zm00001d043382_P001;Zm00001d009146_P009;Zm00001d039670_P012;Zm00001d002899_P001;Zm00001d047224_P001;Zm00001d040581_P001;Zm00001d038775_P002;Zm00001d031929_P002;Zm00001d041173_P001;Zm00001d009373_P001…	K15634+K03809+K00128+K01568+K00053+K00901+K00234+K07513+K01803+K01904+K14454+K00789+K01115+K00430+K00626+K00430+K00850+K01687+K01188+K00430+K00036+K01580+K01823+K01188+K00430+K03781+K00430+K01689+K03526+K00031+K01703+K11755+K00382+K03809+K00276+K10046+K01859+K03781+K00873+K12657+K01476+K01899+K00430+K00083+K01626+K00162+K01597+K14455+K00844+K00430+K00549+K01623+K01738+K01609+K00430+K10258+K00016+…
Metabolism	Global and overview maps	Carbon metabolism	105	105	1	1	ko01200	Zm00001d052450_P002;Zm00001d018758_P004;Zm00001d040375_P001;Zm00001d043382_P001;Zm00001d047224_P001;Zm00001d038775_P002;Zm00001d034420_P012;Zm00001d017119_P002;Zm00001d014848_P001;Zm00001d030373_P003;Zm00001d011487_P001;Zm00001d014258_P010;Zm00001d040721_P002;Zm00001d054044_P001;Zm00001d023379_P001;Zm00001d006667_P001;Zm00001d031659_P001;Zm00001d016198_P004;Zm00001d038792_P001;Zm00001d022152_P001…	K15634+K00234+K01803+K14454+K00626+K00850+K00261+K00036+K03781+K01689+K00031+K00814+K00382+K03781+K00873+K01899+K00162+K14455+K00844+K00814+K00058+K01623+K01738+K01647+K01938+K00873+K00134+K15633+K00627+K01803+K05605+K01070+K01810+K00605+K00164+K00873+K01610+K00873+K00261+K00844+K00844+K00927+K01689+K00164+K01803+K00600+K13034+K00627+K00030+K00122+K01638+K01623+K01803+K00134+K01679+K00382+K01738+…
Metabolism	Global and overview maps	2-Oxocarboxylic acid metabolism	21	21	1	1	ko01210	Zm00001d044035_P001;Zm00001d043382_P001;Zm00001d031929_P002;Zm00001d011487_P001;Zm00001d015088_P001;Zm00001d014258_P010;Zm00001d016198_P004;Zm00001d022152_P001;Zm00001d053685_P009;Zm00001d009638_P001;Zm00001d023243_P007;Zm00001d013223_P001;Zm00001d017091_P001;Zm00001d003083_P001;Zm00001d017676_P002;Zm00001d024952_P001;Zm00001d049409_P009;Zm00001d008244_P001;Zm00001d027558_P011;Zm00001d048358_P004…	K00053+K14454+K01687+K00031+K01703+K00814+K14455+K00814+K01647+K00053+K01649+K00133+K00030+K00031+K01438+K01681+K01681+K00030+K01681+K01681+K00031
Metabolism	Global and overview maps	Fatty acid metabolism	12	12	1	1	ko01212	Zm00001d018487_P002;Zm00001d047224_P001;Zm00001d045027_P001;Zm00001d052399_P005;Zm00001d008622_P001;Zm00001d045295_P002;Zm00001d028787_P001;Zm00001d023238_P008;Zm00001d014093_P004;Zm00001d045251_P001;Zm00001d004125_P054;Zm00001d049975_P010	K07513+K00626+K09458+K01897+K10258+K01897+K00645+K01897+K07513+K00232+K11262+K00208
Metabolism	Global and overview maps	Biosynthesis of amino acids	85	85	1	1	ko01230	Zm00001d052450_P002;Zm00001d044035_P001;Zm00001d040375_P001;Zm00001d043382_P001;Zm00001d009146_P009;Zm00001d038775_P002;Zm00001d031929_P002;Zm00001d030373_P003;Zm00001d011487_P001;Zm00001d015088_P001;Zm00001d014258_P010;Zm00001d008238_P001;Zm00001d023379_P001;Zm00001d010056_P017;Zm00001d024908_P008;Zm00001d022181_P014;Zm00001d016198_P004;Zm00001d022152_P001;Zm00001d002051_P001;Zm00001d013644_P004…	K15634+K00053+K01803+K14454+K00789+K00850+K01687+K01689+K00031+K01703+K00814+K11755+K00873+K12657+K01476+K01626+K14455+K00814+K00058+K00549+K01623+K01738+K01609+K10206+K01647+K00873+K00053+K00134+K15633+K01755+K01803+K01649+K01940+K01586+K01915+K00133+K00873+K00013+K00873+K00872+K01657+K00927+K01689+K01803+K00600+K13034+K00030+K01623+K01803+K00134+K01739+K01738+K00134+K00831+K00873+K00031+K01438+…
Environmental Information Processing	Membrane transport	ABC transporters	3	3	1	1	ko02010	Zm00001d004442_P001;Zm00001d043762_P001;Zm00001d025043_P003	K05658+K05658+K05665
Genetic Information Processing	Translation	Ribosome biogenesis in eukaryotes	6	6	1	1	ko03008	Zm00001d008327_P001;Zm00001d044054_P002;Zm00001d012815_P022;Zm00001d011474_P001;Zm00001d039091_P001;Zm00001d051885_P001	K11131+K07936+K14290+K07936+K07936+K14563
Genetic Information Processing	Translation	Ribosome	89	89	1	1	ko03010	Zm00001d005334_P001;Zm00001d048157_P001;Zm00001d050193_P001;Zm00001d035201_P001;Zm00001d008387_P002;Zm00001d010016_P002;Zm00001d049668_P001;Zm00001d037732_P002;Zm00001d018979_P001;Zm00001d028426_P001;Zm00001d044287_P001;Zm00001d048346_P001;Zm00001d052075_P002;Zm00001d018957_P001;Zm00001d029543_P001;Zm00001d019219_P003;Zm00001d048159_P001;Zm00001d034440_P001;Zm00001d034059_P007;Zm00001d034422_P001…	K02927+K02984+K02937+K02941+K02989+K02868+K02953+K02880+K02958+K02969+K02885+K02998+K02917+K02930+K02966+K02951+K02984+K02930+K02872+K02964+K02908+K02936+K02903+K02923+K02930+K02971+K02896+K02957+K02958+K02985+K02870+K02949+K02901+K02934+K02889+K02953+K02934+K02987+K02937+K02873+K02880+K02925+K02868+K02865+K02866+K02998+K02962+K02997+K02947+K02900+K02880+K02969+K02910+K02960+K02882+K02976+K02912+…
Genetic Information Processing	Translation	RNA transport	39	39	1	1	ko03013	Zm00001d013485_P007;Zm00001d036904_P012;Zm00001d029048_P001;Zm00001d010512_P002;Zm00001d009749_P021;Zm00001d025777_P010;Zm00001d015917_P001;Zm00001d030694_P002;Zm00001d044054_P002;Zm00001d002166_P024;Zm00001d015251_P001;Zm00001d028782_P005;Zm00001d012044_P001;Zm00001d039518_P009;Zm00001d003147_P001;Zm00001d012815_P022;Zm00001d010901_P003;Zm00001d011474_P001;Zm00001d036480_P001;Zm00001d009868_P015…	K13114+K03231+K03238+K14293+K03243+K03260+K03236+K14293+K07936+K03252+K03257+K03237+K12160+K03254+K03260+K14290+K12876+K07936+K03257+K03231+K03246+K07936+K03248+K12881+K03231+K12812+K03245+K12877+K13126+K14298+K13025+K14004+K03231+K03262+K03237+K03251+K03253+K03249+K13126
Genetic Information Processing	Translation	mRNA surveillance pathway	15	15	1	1	ko03015	Zm00001d013485_P007;Zm00001d014058_P011;Zm00001d006725_P001;Zm00001d034517_P001;Zm00001d036031_P013;Zm00001d010901_P003;Zm00001d028655_P002;Zm00001d046214_P003;Zm00001d009761_P010;Zm00001d049723_P001;Zm00001d005276_P001;Zm00001d018542_P002;Zm00001d025100_P017;Zm00001d044869_P001;Zm00001d019824_P012	K13114+K14411+K03265+K04382+K03456+K12876+K12881+K04354+K12812+K12877+K13126+K13025+K03267+K14396+K13126
Genetic Information Processing	Folding, sorting and degradation	RNA degradation	18	18	1	1	ko03018	Zm00001d042725_P002;Zm00001d038775_P002;Zm00001d038857_P001;Zm00001d030373_P003;Zm00001d013842_P005;Zm00001d054089_P001;Zm00001d035937_P003;Zm00001d027278_P004;Zm00001d051678_P001;Zm00001d045544_P004;Zm00001d005674_P001;Zm00001d014090_P002;Zm00001d045431_P002;Zm00001d005276_P001;Zm00001d025239_P001;Zm00001d038088_P002;Zm00001d019824_P012;Zm00001d032789_P001	K12622+K00850+K04077+K01689+K04043+K04077+K04077+K12604+K12616+K04077+K01689+K04077+K01689+K13126+K12625+K12624+K13126+K04077
Genetic Information Processing	Transcription	RNA polymerase	1	1	1	1	ko03020	Zm00001d012857_P005	K03016
Genetic Information Processing	Replication and repair	DNA replication	2	2	1	1	ko03030	Zm00001d011766_P002;Zm00001d039263_P001	K07466+K07466
Genetic Information Processing	Transcription	Spliceosome	21	21	1	1	ko03040	Zm00001d014094_P003;Zm00001d042725_P002;Zm00001d053572_P007;Zm00001d015208_P001;Zm00001d012420_P005;Zm00001d042922_P005;Zm00001d034768_P006;Zm00001d041119_P005;Zm00001d010901_P003;Zm00001d045330_P001;Zm00001d028630_P001;Zm00001d028655_P002;Zm00001d041550_P006;Zm00001d033591_P002;Zm00001d009761_P010;Zm00001d049723_P001;Zm00001d018542_P002;Zm00001d025239_P001;Zm00001d016349_P010;Zm00001d019041_P002…	K12831+K12622+K12741+K12830+K03283+K03283+K12885+K03283+K12876+K12896+K03283+K12881+K03283+K03283+K12812+K12877+K13025+K12625+K12741+K12885+K12624
Genetic Information Processing	Folding, sorting and degradation	Proteasome	33	33	1	1	ko03050	Zm00001d033596_P001;Zm00001d007038_P003;Zm00001d007215_P002;Zm00001d030126_P011;Zm00001d027896_P001;Zm00001d036108_P003;Zm00001d045194_P001;Zm00001d050616_P004;Zm00001d012546_P003;Zm00001d045315_P004;Zm00001d012844_P002;Zm00001d053217_P001;Zm00001d021051_P005;Zm00001d053649_P001;Zm00001d051211_P004;Zm00001d017117_P002;Zm00001d035915_P001;Zm00001d013505_P003;Zm00001d037481_P005;Zm00001d008284_P007…	K02734+K02727+K03062+K03039+K02730+K02738+K02728+K03063+K02727+K02737+K03035+K02731+K02732+K03064+K02726+K03037+K02739+K02734+K03065+K03030+K03061+K03031+K03066+K03033+K03032+K02736+K03038+K03036+K02729+K02725+K10881+K03028+K06700
Genetic Information Processing	Folding, sorting and degradation	Protein export	5	5	1	1	ko03060	Zm00001d048100_P007;Zm00001d045650_P001;Zm00001d014993_P003;Zm00001d022115_P001;Zm00001d011050_P001	K10956+K03109+K09490+K03107+K09481
Genetic Information Processing	Replication and repair	Base excision repair	1	1	1	1	ko03410	Zm00001d014858_P001	K10802
Genetic Information Processing	Replication and repair	Nucleotide excision repair	7	7	1	1	ko03420	Zm00001d011766_P002;Zm00001d009745_P030;Zm00001d039263_P001;Zm00001d045665_P005;Zm00001d037326_P002;Zm00001d034361_P008;Zm00001d053738_P004	K07466+K10610+K07466+K10839+K10839+K10609+K10839
Genetic Information Processing	Replication and repair	Mismatch repair	2	2	1	1	ko03430	Zm00001d011766_P002;Zm00001d039263_P001	K07466+K07466
Genetic Information Processing	Replication and repair	Homologous recombination	3	3	1	1	ko03440	Zm00001d011766_P002;Zm00001d039263_P001;Zm00001d008259_P001	K07466+K07466+K10881
Environmental Information Processing	Signal transduction	MAPK signaling pathway - plant	15	15	1	1	ko04016	Zm00001d029558_P001;Zm00001d014848_P001;Zm00001d038543_P001;Zm00001d052653_P005;Zm00001d054044_P001;Zm00001d009936_P001;Zm00001d018738_P001;Zm00001d040323_P001;Zm00001d043144_P001;Zm00001d021526_P002;Zm00001d018737_P001;Zm00001d005003_P001;Zm00001d034161_P003;Zm00001d029968_P001;Zm00001d039221_P001	K13449+K03781+K02183+K13447+K03781+K20547+K13449+K02183+K02183+K00940+K13449+K02183+K14498+K00940+K00940
Environmental Information Processing	Signal transduction	Phosphatidylinositol signaling system	8	8	1	1	ko04070	Zm00001d018333_P001;Zm00001d007942_P007;Zm00001d038543_P001;Zm00001d007229_P002;Zm00001d016822_P010;Zm00001d040323_P001;Zm00001d043144_P001;Zm00001d005003_P001	K00901+K01110+K02183+K05857+K21797+K02183+K02183+K02183
Environmental Information Processing	Signal transduction	Plant hormone signal transduction	5	5	1	1	ko04075	Zm00001d029558_P001;Zm00001d018738_P001;Zm00001d047848_P002;Zm00001d018737_P001;Zm00001d034161_P003	K13449+K13449+K13463+K13449+K14498
Genetic Information Processing	Folding, sorting and degradation	Ubiquitin mediated proteolysis	12	12	1	1	ko04120	Zm00001d041105_P005;Zm00001d011565_P003;Zm00001d008256_P001;Zm00001d001913_P005;Zm00001d052314_P001;Zm00001d038376_P001;Zm00001d043251_P001;Zm00001d049230_P001;Zm00001d009745_P030;Zm00001d043905_P005;Zm00001d034361_P008;Zm00001d035509_P001	K10592+K10580+K10686+K06689+K03178+K10575+K04649+K03094+K10610+K10580+K10609+K10590
Genetic Information Processing	Folding, sorting and degradation	Sulfur relay system	2	2	1	1	ko04122	Zm00001d031024_P003;Zm00001d020139_P001	K01011+K04487
Genetic Information Processing	Folding, sorting and degradation	SNARE interactions in vesicular transport	7	7	1	1	ko04130	Zm00001d011179_P001;Zm00001d041716_P006;Zm00001d008333_P002;Zm00001d034365_P001;Zm00001d012275_P001;Zm00001d038931_P001;Zm00001d034406_P007	K08493+K08486+K08488+K08486+K08516+K08506+K08517
Cellular Processes	Transport and catabolism	Autophagy - other eukaryotes	1	1	1	1	ko04136	Zm00001d034517_P001	K04382
Genetic Information Processing	Folding, sorting and degradation	Protein processing in endoplasmic reticulum	56	56	1	1	ko04141	Zm00001d018724_P005;Zm00001d020827_P001;Zm00001d049099_P009;Zm00001d048100_P007;Zm00001d020898_P010;Zm00001d053965_P001;Zm00001d053822_P002;Zm00001d049155_P004;Zm00001d027484_P001;Zm00001d001913_P005;Zm00001d038376_P001;Zm00001d007075_P007;Zm00001d037452_P002;Zm00001d028408_P001;Zm00001d040766_P001;Zm00001d012420_P005;Zm00001d042922_P005;Zm00001d003857_P001;Zm00001d037590_P001;Zm00001d038648_P001…	K14018+K09487+K09580+K10956+K04079+K13993+K13719+K14006+K12666+K06689+K10575+K14005+K14009+K13993+K09584+K03283+K03283+K08054+K09584+K08057+K08288+K13525+K03237+K12670+K14009+K03283+K08054+K04079+K03094+K09503+K09490+K03283+K14016+K12666+K03283+K03283+K08057+K10839+K10839+K09503+K09487+K13993+K07953+K12667+K14004+K10839+K09487+K04079+K09481+K09487+K03237+K13525+K13993+K13993+K04079+K04079
Cellular Processes	Transport and catabolism	Endocytosis	25	25	1	1	ko04144	Zm00001d023218_P064;Zm00001d039670_P012;Zm00001d010538_P005;Zm00001d017100_P001;Zm00001d034638_P001;Zm00001d039904_P012;Zm00001d009572_P001;Zm00001d038709_P005;Zm00001d046313_P001;Zm00001d012420_P005;Zm00001d027962_P001;Zm00001d042922_P005;Zm00001d034492_P017;Zm00001d037004_P002;Zm00001d037279_P002;Zm00001d041119_P005;Zm00001d028630_P001;Zm00001d041550_P006;Zm00001d033591_P002;Zm00001d044480_P008…	K04646+K01115+K07901+K12195+K07901+K12196+K07904+K07897+K07904+K03283+K12185+K03283+K18468+K07904+K01528+K03283+K03283+K03283+K03283+K12194+K07937+K12486+K04646+K07889+K12492
Cellular Processes	Transport and catabolism	Phagosome	25	25	1	1	ko04145	Zm00001d006651_P001;Zm00001d015348_P002;Zm00001d048100_P007;Zm00001d044315_P015;Zm00001d038709_P005;Zm00001d028436_P002;Zm00001d048065_P002;Zm00001d003857_P001;Zm00001d046336_P002;Zm00001d038648_P001;Zm00001d021721_P003;Zm00001d044665_P001;Zm00001d053765_P003;Zm00001d044445_P001;Zm00001d025305_P001;Zm00001d008333_P002;Zm00001d036961_P004;Zm00001d043991_P001;Zm00001d019283_P008;Zm00001d013367_P001…	K07374+K07375+K10956+K02146+K07897+K02154+K07374+K08054+K02147+K08057+K02144+K02148+K02145+K03661+K08054+K08488+K02147+K02150+K08057+K07374+K02152+K07889+K09481+K02149+K08517
Cellular Processes	Transport and catabolism	Peroxisome	19	19	1	1	ko04146	Zm00001d018487_P002;Zm00001d014848_P001;Zm00001d011487_P001;Zm00001d052399_P005;Zm00001d054044_P001;Zm00001d037859_P002;Zm00001d045295_P002;Zm00001d022505_P010;Zm00001d008739_P001;Zm00001d023238_P008;Zm00001d003083_P001;Zm00001d009990_P003;Zm00001d014093_P004;Zm00001d045251_P001;Zm00001d052444_P004;Zm00001d031908_P001;Zm00001d022112_P001;Zm00001d002261_P001;Zm00001d039079_P002	K07513+K03781+K00031+K01897+K03781+K04564+K01897+K04565+K12261+K01897+K00031+K04564+K07513+K00232+K01640+K04565+K13346+K11517+K00031
Organismal Systems	Environmental adaptation	Plant-pathogen interaction	27	27	1	1	ko04626	Zm00001d016446_P001;Zm00001d020827_P001;Zm00001d029558_P001;Zm00001d034856_P002;Zm00001d020898_P010;Zm00001d038543_P001;Zm00001d043609_P005;Zm00001d052653_P005;Zm00001d002085_P001;Zm00001d052987_P001;Zm00001d018738_P001;Zm00001d021623_P004;Zm00001d024903_P001;Zm00001d026139_P003;Zm00001d035095_P001;Zm00001d040323_P001;Zm00001d024755_P008;Zm00001d036401_P003;Zm00001d044172_P002;Zm00001d014792_P003…	K01373+K09487+K13449+K02358+K04079+K02183+K04368+K13447+K00864+K13457+K13449+K13412+K04079+K13412+K13448+K02183+K13436+K09487+K12795+K09487+K04079+K02183+K13449+K09487+K02183+K04079+K04079
Organismal Systems	Environmental adaptation	Circadian rhythm - plant	1	1	1	1	ko04712	Zm00001d008826_P102	K12124
