# Supplementary material for: Label-free quantitative proteomics of maize roots from different root zones provides insight into proteins associated with enhance water uptake
Source: BMC Genomics. 2022 Mar 6;23:184. doi: 10.1186/s12864-022-08394-y (PMC8898408; doi:10.1186/s12864-022-08394-y)
Supplement: Supplementary file 8 — Additional file 8: Table S7. List of protein-protein interaction network. [file 12864_2022_8394_MOESM8_ESM.xlsx]

## Sheet: MR VS UR
SUID	Name	Shared name	QueryItem	Score
85	tdsgR50A06	tdsgR50A06	Zm00001d035902_P001	722883688
83	100282547	100282547	Zm00001d052075_P002	722883387
144	GRMZM2G057608_P01	GRMZM2G057608_P01	Zm00001d031939_P002	722872200
161	100284180	100284180	Zm00001d043606_P001	722872080
158	GRMZM2G152573_P04	GRMZM2G152573_P04	Zm00001d049552_P005	722867880
169	RPS28	RPS28	Zm00001d047697_P002	722867880
87	cl1797_4	cl1797_4	Zm00001d049790_P008	722856984
140	GRMZM2G043737_P01	GRMZM2G043737_P01	Zm00001d025413_P002	722856960
77	GRMZM2G094051_P01	GRMZM2G094051_P01	Zm00001d026254_P001	718512504
164	GRMZM2G366077_P01	GRMZM2G366077_P01	Zm00001d014355_P001	642324159
135	100192778	100192778	Zm00001d022463_P001	638668923
167	100281129	100281129	Zm00001d009417_P003	598767388
156	100217069	100217069	Zm00001d049830_P001	479006641
136	pco073635	pco073635	Zm00001d009749_P021	83472799
336	elfa3	elfa3	Zm00001d037877_P015	79838786
138	100274222	100274222	Zm00001d037326_P002	40279685
146	csu631	csu631	Zm00001d053738_P004	40279685
142	100282553	100282553	Zm00001d043632_P003	39916800
222	103646667	103646667	Zm00001d025100_P017	4360480
244	pco079824	pco079824	Zm00001d043955_P001	15684
242	gst14	gst14	Zm00001d027539_P001
307	pco142662	pco142662	Zm00001d003566_P001
372	GRMZM5G812228_P03	GRMZM5G812228_P03	Zm00001d045295_P002
121	100273441	100273441	Zm00001d037538_P007
321	100382771	100382771	Zm00001d018724_P005
387	GRMZM2G051782_P01	GRMZM2G051782_P01	Zm00001d048065_P002
389	100282951	100282951	Zm00001d013914_P001
519	103646262	103646262	Zm00001d003147_P001
72	100191614	100191614	Zm00001d052494_P001
265	adss1	adss1	Zm00001d027871_P001
531	umc1280	umc1280	Zm00001d025777_P010
211	cl24314_1	cl24314_1	Zm00001d044175_P004
148	100501306	100501306	Zm00001d039821_P001
150	103647911	103647911	Zm00001d007084_P001
152	GRMZM2G472696_P01	GRMZM2G472696_P01	Zm00001d011236_P001
217	100217188	100217188	Zm00001d037700_P002
154	100285519	100285519	Zm00001d027342_P002
218	cl21464_1	cl21464_1	Zm00001d005812_P003
288	GRMZM2G043893_P01	GRMZM2G043893_P01	Zm00001d016551_P002
97	100191802	100191802	Zm00001d005248_P004
355	LOC542317	LOC542317	Zm00001d015251_P001
100	100282755	100282755	Zm00001d024573_P001
228	100272402	100272402	Zm00001d053196_P003
105	umc1329	umc1329	Zm00001d051742_P001
238	103642042	103642042	Zm00001d026265_P002
174	pco100840	pco100840	Zm00001d030694_P002

## Sheet: LR VS MR
SUID	Name	Shared name	QueryItem	Score
140	gpm217b	gpm217b	Zm00001d013076_P001	117001325184
185	TIDP2739	TIDP2739	Zm00001d024511_P002	117000962468
138	103625791	103625791	Zm00001d013034_P001	117000924024
183	pco131882	pco131882	Zm00001d019147_P001	117000924024
125	arpp40	arpp40	Zm00001d048346_P001	116999832288
135	100193240	100193240	Zm00001d037929_P002	116960670415
77	100282547	100282547	Zm00001d052075_P002	116960595956
176	GRMZM2G542753_P01	GRMZM2G542753_P01	Zm00001d019999_P001	116916307200
174	GRMZM2G320497_P01	GRMZM2G320497_P01	Zm00001d053576_P002	104546573019
75	100272988	100272988	Zm00001d018694_P006	90137277441
79	umc1329	umc1329	Zm00001d051742_P001	89574817470
165	pco079824	pco079824	Zm00001d043955_P001	88736268467
162	103654524	103654524	Zm00001d052948_P001	88695595206
83	100272316	100272316	Zm00001d018349_P001	87219363989
151	100285961	100285961	Zm00001d028183_P001	87218674012
178	GRMZM2G178341_P01	GRMZM2G178341_P01	Zm00001d034422_P001	28261509252
153	TIDP3261	TIDP3261	Zm00001d045889_P002	26345094482
149	GRMZM2G057608_P01	GRMZM2G057608_P01	Zm00001d031939_P002	25906048560
136	AC190609.3_FGP002	AC190609.3_FGP002	Zm00001d052718_P001	25866092160
172	elfa3	elfa3	Zm00001d037877_P015	15331681016
751	AY104923	AY104923	Zm00001d038616_P001
112	pco090977	pco090977	Zm00001d051595_P004
116	100502233	100502233	Zm00001d049649_P002
118	100192485	100192485	Zm00001d053663_P002
505	tua5	tua5	Zm00001d006651_P001
377	GRMZM2G052435_P03	GRMZM2G052435_P03	Zm00001d016479_P001
123	GRMZM5G853854_P04	GRMZM5G853854_P04	Zm00001d002261_P001
254	RH2	RH2	Zm00001d018542_P002
127	100274559	100274559	Zm00001d037481_P005
260	GRMZM2G063676_P01	GRMZM2G063676_P01	Zm00001d009950_P006
264	100272402	100272402	Zm00001d053196_P003
267	GRMZM2G101463_P01	GRMZM2G101463_P01	Zm00001d018147_P003
396	100274119	100274119	Zm00001d016198_P004
397	gpm397a	gpm397a	Zm00001d006221_P001
142	pco095943	pco095943	Zm00001d002085_P001
270	gst4	gst4	Zm00001d042216_P001
272	LOC542630	LOC542630	Zm00001d010870_P001
144	LOC542317	LOC542317	Zm00001d015251_P001
401	tpi3	tpi3	Zm00001d008619_P003
147	100501403	100501403	Zm00001d007215_P002
276	pco123267	pco123267	Zm00001d017401_P002
404	TIM	TIM	Zm00001d039865_P001
661	103626044	103626044	Zm00001d013693_P001
278	100279992	100279992	Zm00001d020827_P001
155	GRMZM2G075630_P01	GRMZM2G075630_P01	Zm00001d026578_P002
157	GRMZM2G369939_P01	GRMZM2G369939_P01	Zm00001d014019_P003
286	100273774	100273774	Zm00001d046581_P005
160	100285519	100285519	Zm00001d027342_P002
418	GRMZM2G150098_P01	GRMZM2G150098_P01	Zm00001d001831_P002
167	100286286	100286286	Zm00001d033420_P002
296	100283675	100283675	Zm00001d024158_P007
169	pco060604	pco060604	Zm00001d050874_P001
302	RAB15	RAB15	Zm00001d013568_P001
560	GRMZM2G084521_P03	GRMZM2G084521_P03	Zm00001d036442_P004
436	100276453	100276453	Zm00001d026517_P005
187	100193695	100193695	Zm00001d044035_P001
191	pco135715c	pco135715c	Zm00001d045025_P007
319	pco151018c	pco151018c	Zm00001d051211_P004
193	cl21464_1	cl21464_1	Zm00001d005812_P003
195	cl34483_1a	cl34483_1a	Zm00001d034320_P001
323	100381284	100381284	Zm00001d034517_P001
197	100273126	100273126	Zm00001d023429_P001
199	eno1	eno1	Zm00001d045431_P002
72	100191802	100191802	Zm00001d005248_P004
73	100282755	100282755	Zm00001d024573_P001
715	CYP	CYP	Zm00001d016661_P001
333	LOC778425	LOC778425	Zm00001d033596_P001
597	100501984	100501984	Zm00001d019045_P001
96	100273441	100273441	Zm00001d037538_P007
356	100281999	100281999	Zm00001d029238_P001
358	100285733	100285733	Zm00001d029965_P001
102	SODA.3	SODA.3	Zm00001d009990_P003
235	103646262	103646262	Zm00001d003147_P001
237	umc1280	umc1280	Zm00001d025777_P010
110	103627788	103627788	Zm00001d018187_P001

## Sheet: LR VS UR
SUID	Name	Shared name	QueryItem	Score
210	pco131882	pco131882	Zm00001d019147_P001	1569391503504
212	TIDP2739	TIDP2739	Zm00001d024511_P002	1569391503366
170	gpm217b	gpm217b	Zm00001d013076_P001	1569391493686
169	100193240	100193240	Zm00001d037929_P002	1569391407499
194	GRMZM2G542753_P01	GRMZM2G542753_P01	Zm00001d019999_P001	1569391407360
204	103639467	103639467	Zm00001d048159_P001	1569387098280
208	RPS28	RPS28	Zm00001d047697_P002	1569387052923
198	GRMZM2G178341_P01	GRMZM2G178341_P01	Zm00001d034422_P001	1569339878520
202	cl1797_4	cl1797_4	Zm00001d049790_P008	1569289085283
206	100282430	100282430	Zm00001d044287_P001	1569213606240
151	GRMZM2G366077_P01	GRMZM2G366077_P01	Zm00001d014355_P001	1569209604502
196	GRMZM2G171181_P01	GRMZM2G171181_P01	Zm00001d048368_P004	1569209256720
177	GRMZM2G075630_P01	GRMZM2G075630_P01	Zm00001d026578_P002	1569209241602
175	TIDP3261	TIDP3261	Zm00001d045889_P002	1394932502880
182	103651256	103651256	Zm00001d043625_P001	1394852659202
100	100502233	100502233	Zm00001d049649_P002	1307721551987
113	GRMZM2G320497_P01	GRMZM2G320497_P01	Zm00001d053576_P002	174491666321
105	100272988	100272988	Zm00001d018694_P006	174444492584
180	100272475	100272475	Zm00001d002166_P024	98058288
191	107548100	107548100	Zm00001d015917_P001	90720029
111	100272316	100272316	Zm00001d018349_P001
623	103636448	103636448	Zm00001d012275_P001
241	pco135715c	pco135715c	Zm00001d045025_P007
370	100276453	100276453	Zm00001d026517_P005
244	cl10585_1b	cl10585_1b	Zm00001d050383_P001
122	mas1	mas1	Zm00001d003247_P002
636	pco090977	pco090977	Zm00001d051595_P004
124	GRMZM2G150098_P01	GRMZM2G150098_P01	Zm00001d001831_P002
509	100282282	100282282	Zm00001d010504_P001
133	GRMZM2G369939_P01	GRMZM2G369939_P01	Zm00001d014019_P003
137	gpm175	gpm175	Zm00001d025015_P001
267	100384742	100384742	Zm00001d049959_P005
139	100193174	100193174	Zm00001d022307_P001
142	100217188	100217188	Zm00001d037700_P002
146	pco151018c	pco151018c	Zm00001d051211_P004
149	IDP52	IDP52	Zm00001d024633_P009
406	100283617	100283617	Zm00001d040670_P008
408	pco130904	pco130904	Zm00001d045315_P004
153	100285733	100285733	Zm00001d029965_P001
669	103651601	103651601	Zm00001d044459_P008
157	100279992	100279992	Zm00001d020827_P001
671	GRMZM2G152925_P01	GRMZM2G152925_P01	Zm00001d047218_P001
159	GRMZM2G079668_P02	GRMZM2G079668_P02	Zm00001d033591_P002
543	100282544	100282544	Zm00001d005253_P002
544	nad1	nad1	Zm00001d047608_P005
416	gpm397a	gpm397a	Zm00001d006221_P001
546	100383920	100383920	Zm00001d051564_P002
162	HSP82	HSP82	Zm00001d024903_P001
548	ppp1	ppp1	Zm00001d018197_P001
164	100272259	100272259	Zm00001d038857_P001
421	TIM	TIM	Zm00001d039865_P001
551	GRMZM5G867882_P01	GRMZM5G867882_P01	Zm00001d044445_P001
424	GRMZM2G043893_P01	GRMZM2G043893_P01	Zm00001d016551_P002
553	GRMZM2G128877_P02	GRMZM2G128877_P02	Zm00001d053765_P003
305	RH2	RH2	Zm00001d018542_P002
310	GRMZM2G067985_P05	GRMZM2G067985_P05	Zm00001d011087_P001
439	TIDP3260	TIDP3260	Zm00001d049320_P001
184	103649546	103649546	Zm00001d039305_P006
186	100286286	100286286	Zm00001d033420_P002
443	103654835	103654835	Zm00001d053658_P002
188	pco060604	pco060604	Zm00001d050874_P001
323	gst4	gst4	Zm00001d042216_P001
325	LOC542630	LOC542630	Zm00001d010870_P001
75	100191977	100191977	Zm00001d047667_P001
76	100193695	100193695	Zm00001d044035_P001
78	pco095943	pco095943	Zm00001d002085_P001
80	pco080711	pco080711	Zm00001d041593_P001
84	100272402	100272402	Zm00001d053196_P003
214	100193549	100193549	Zm00001d028755_P002
342	pco123869	pco123869	Zm00001d009271_P001
727	103633477	103633477	Zm00001d022277_P001
344	umc1109	umc1109	Zm00001d053908_P001
88	GRMZM5G853854_P04	GRMZM5G853854_P04	Zm00001d002261_P001
472	100280481	100280481	Zm00001d004123_P002
94	mdh5	mdh5	Zm00001d014030_P001
96	pco143139c	pco143139c	Zm00001d032187_P001
98	TIDP3354	TIDP3354	Zm00001d025240_P004
227	pco118382	pco118382	Zm00001d043382_P001
230	100274119	100274119	Zm00001d016198_P004
104	100191991	100191991	Zm00001d046214_P003
361	GRMZM2G144282_P01	GRMZM2G144282_P01	Zm00001d015061_P001
234	100383599	100383599	Zm00001d009779_P001
107	100381284	100381284	Zm00001d034517_P001
109	100285961	100285961	Zm00001d028183_P001
