# Supplementary material for: Label-free quantitative proteomics of maize roots from different root zones provides insight into proteins associated with enhance water uptake
Source: BMC Genomics. 2022 Mar 6;23:184. doi: 10.1186/s12864-022-08394-y (PMC8898408; doi:10.1186/s12864-022-08394-y)
Supplement: Supplementary file 9 — Additional file 9: Table S8. List of candidate proteins associated with enhanced root water uptake in maize. [file 12864_2022_8394_MOESM9_ESM.xlsx]

## Sheet: Sheet1
Table 1. Proposed proteins that are involved in maize root water uptake
PROTEIN ID	Protein Name	Classification	MR vs UR Ratio	LR vs MR Ratio	LR vs UR Ratio
Zm00001d007084_P001	Histone H2B	Histone H2B	27.5	0.34	N/A
Zm00001d050100_P001	Histone H2B.2	Histone H2B	10.5	N/A	N/A
Zm00001d011236_P001	Histone H2B	Histone H2B	6.1	N/A	N/A
Zm00001d006213_P001	Histone H2A	Histone H2A	5.7	N/A	N/A
Zm00001d044246_P002	Histone H2A	Histone 2A	3.9	N/A	N/A
Zm00001d019045_P001	Histone H2A	Histone H2A	3.5	N/A	N/A
Zm00001d047787_P001	Histone H2A	Histone H2A	2	N/A	N/A
Zm00001d022463_P001	60S ribosomal protein L22-2	60S ribosomal protein	3.1	N/A	N/A
Zm00001d035902_P001	60S ribosomal protein L9	60S ribosomal protein L9	2.2	N/A	N/A
Zm00001d008295_P001	ADP-ribosylation factor A1B	Belongs to the small GTPase superfamily. Arf family	5.5	N/A	9.5
Zm00001d051872_P001	Aquaporin PIP1-5	Belongs to the MIP aquaporin (TC 1.A.8) family	2.7	N/A	N/A
Zm00001d018758_P004	Succinate dehydrogenase1	Flavoprotein (FP) subunit of succinate dehydrogenase (SDH) that is involved in complex II of the mitochondrial electron transport chain and is responsible for transferring electrons from succinate to ubiquinone (coenzyme Q)	2	N/A	N/A
Zm00001d006667_P001	Succinate--coa ligase [ADP-forming] subunit alpha, mitochondrial	Succinyl-CoA synthetase functions in the citric acid cycle (TCA), coupling the hydrolysis of succinyl-CoA to the synthesis of ATP and thus represents the only step of substrate- level phosphorylation in the TCA. The alpha subunit of the enzyme binds the substrates coenzyme A and phosphate, while succinate binding and nucleotide specificity is provided by the beta subunit	2.8	N/A	N/A
Zm00001d053983_P003	Putative ATP synthase 24 kda subunit mitochondrial	Mitochondrial ATP synthase subunit	2.1	N/A	N/A
Zm00001d053983_P003	Alcohol dehydrogenase 1	Mitochondrial ATP synthase subunit	5.2	N/A	72
Zm00001d028815_P001	Pathogenesis-related protein 10	Belongs to the BetVI family	17	N/A	26
Zm00001d027539_P001	Glutathione transferase11	Belongs to the GST superfamily	11	N/A	N/A
Zm00001d016408_P001	Uncharacterized protein		8.8	N/A	N/A
Zm00001d023664_P001	ABA-responsive protein	domain in glucosyltransferases, myotubularins and other putative membrane-associated proteins	8.4	N/A	N/A
Zm00001d022420_P001	Stress responsive protein	Hydroxyproline-rich glycoprotein family protein	6	N/A	N/A
Zm00001d011278_P003	Hydrogen-transporting ATP synthase, rotational mechanism	Mitochondrial ATP synthase g subunit	2.5	N/A	N/A
Zm00001d030694_P002	Thaumatin-like protein	ribosomal protein import into nucleus	2.5	N/A	N/A
Zm00001d023943_P007	Coatomer subunit delta	The coatomer is a cytosolic protein complex that binds to dilysine motifs and reversibly associates with Golgi non- clathrin-coated vesicles, which further mediate biosynthetic protein transport from the ER, via the Golgi up to the trans Golgi network. Coatomer complex is required for budding from Golgi membranes, and is essential for the retrograde Golgi-to-ER transport of dilysine-tagged protei…	2.3	N/A	N/A
Zm00001d042540_P004	Linoleate 9S-lipoxygenase 1	Plant lipoxygenase may be involved in a number of diverse aspects of plant physiology including growth and development, pest resistance, and senescence or responses to wounding	0.4	N/A	0.29
Zm00001d042541_P003	Lipoxygenase2	Plant lipoxygenase may be involved in a number of diverse aspects of plant physiology including growth and development, pest resistance, and senescence or responses to wounding	0.13	N/A	0.17
Zm00001d002901_P001	Peroxidase	Belongs to the peroxidase family. Classical plant (class III) peroxidase subfamily	0.4	N/A	N/A
Zm00001d014467_P001	Peroxidase	Removal of H(2)O(2), oxidation of toxic reductants, biosynthesis and degradation of lignin, suberization, auxin catabolism, response to environmental stresses such as wounding, pathogen attack and oxidative stress	0.2	N/A	N/A
Zm00001d013737_P001	Serpin-Z1	Belongs to the serpin family	0.4	N/A	N/A
Zm00001d028260_P003	Glutamine synthetase6	glutamine synthetase	0.4	N/A	N/A
Zm00001d018966_P001	Acidic endochitinase	Glycosyl hydrolases family 18	N/A	15	13.5
Zm00001d042022_P001	Peroxidase	Belongs to the peroxidase family. Classical plant (class III) peroxidase subfamily	N/A	11.5	N/A
Zm00001d014467_P001	Peroxidase	Removal of H(2)O(2), oxidation of toxic reductants, biosynthesis and degradation of lignin, suberization, auxin catabolism, response to environmental stresses such as wounding, pathogen attack and oxidative stress	N/A	4.5	N/A
Zm00001d024751_P001	Peroxidase	Belongs to the peroxidase family. Classical plant (class III) peroxidase subfamily	N/A	3.8	N/A
ZM00001D002898_P001	Peroxidase		N/A	2.7	N/A
Zm00001d002899_P001	Peroxidase	Belongs to the peroxidase family. Classical plant (class III) peroxidase subfamily	N/A	2.3	N/A
Zm00001d030199_P002	Peroxidase 54	Removal of H(2)O(2), oxidation of toxic reductants, biosynthesis and degradation of lignin, suberization, auxin catabolism, response to environmental stresses such as wounding, pathogen attack and oxidative stress	N/A	2.2	5.9
Zm00001d051174_P001	Aquaporin PIP2-3	Belongs to the MIP aquaporin (TC 1.A.8) family	N/A	7.3	N/A
Zm00001d046591_P003	H (+)-exporting diphosphatase	Inorganic H+ pyrophosphatase	N/A	2.2	N/A
Zm00001d025660_P001	Ras-related protein Rab-2-B	Ras-related protein	N/A	4.9	13.2
Zm00001d051001_P004	Glyceraldehyde-3-phosphate dehydrogenase 3, cytosolic GAPDH	Belongs to the glyceraldehyde-3-phosphate dehydrogenase family	N/A	5	N/A
Zm00001d001831_P002	Pyruvate kinase	Belongs to the pyruvate kinase family	N/A	2.6	5.3
Zm00001d028759_P001	Pyruvate decarboxylase	Belongs to the TPP enzyme family	N/A	3.8	6.6
Zm00001d045431_P002	Enolase1	Enolase, C-terminal TIM barrel domain	N/A	2	N/A
Zm00001d042536_P001	Fructokinase1	Belongs to the carbohydrate kinase PfkB family	N/A	4.6	3.8
Zm00001d043845_P031	Glutamate synthase 1 [NADH] chloroplastic	Glutamine amidotransferases class-II	N/A	2.2	N/A
Zm00001d048346_P001	Acidic ribosomal protein P40	Required for the assembly and or stability of the 40S ribosomal subunit. Required for the processing of the 20S rRNA- precursor to mature 18S rRNA in a late step of the maturation of 40S ribosomal subunits	N/A	0.46	N/A
Zm00001d024511_P002	40S ribosomal protein S3 (Ribosomal protein S3)	Belongs to the universal ribosomal protein uS3 family	N/A	0.37	N/A
Zm00001d013034_P001	40S ribosomal protein S2-1	Belongs to the universal ribosomal protein uS5 family	N/A	0.17	N/A
Zm00001d041290_P003	Methyl binding domain105	Methyl-CpG binding domain	N/A	0.32	N/A
Zm00001d011854_P002	Villin-2	Gelsolin homology domain	N/A	0.32	N/A
Zm00001d006651_P001	Tubulin alpha chain	Tubulin is the major constituent of microtubules. It binds two moles of GTP, one at an exchangeable site on the beta chain and one at a non-exchangeable site on the alpha chain	N/A	0.24	N/A
Zm00001d041716_P006	Syntaxin-132	Belongs to the syntaxin family	N/A	0.44	0.46
Zm00001d003712_P001	Abscisic acid stress ripening3		N/A	0.31	N/A
Zm00001d013568_P001	Glycine-rich RNA-binding	Glycine-rich RNA-binding protein	N/A	0.24	N/A
Zm00001d044434_P001	Putative inactive receptor kinase	Protein kinase domain	N/A	0.31	N/A
Zm00001d031136_P003	Cysteine synthase	Belongs to the cysteine synthase cystathionine beta- synthase family	N/A	0.48	N/A
Zm00001d020057_P006	Phosphoenolpyruvate carboxylase	phosphoenolpyruvate carboxylase activity	N/A	0.46	N/A
Zm00001d018187_P001	Mitochondrial phosphate carrier protein 3	Belongs to the mitochondrial carrier (TC 2.A.29) family	N/A	0.28	N/A
Zm00001d003006_P001	Aquaporin PIP2-5		N/A	N/A	2.8
Zm00001d047608_P005	Betaine aldehyde dehydrogenase 2		N/A	N/A	4
Zm00001d047218_P001	Cytochrome c oxidase subunit 6b-1		N/A	N/A	2.3
Zm00001d039865_P001	Triosephosphate isomerase	Triosephosphate isomerase	N/A	N/A	3.6
Zm00001d002898_P001	Peroxidase	Belongs to the peroxidase family. Classical plant (class III) peroxidase subfamily	N/A	N/A	4.2
Zm00001d034422_P001	40S ribosomal protein S18	Belongs to the universal ribosomal protein uS13 family	N/A	N/A	5.6
Zm00001d053908_P001	Cold shock protein 2	Cold shock protein domain	N/A	N/A	3.7
Zm00001d045784_P002	Nitrate-induced NOI protein		N/A	N/A	2
Zm00001d053765_P003	V-atpase 69 kda subunit		N/A	N/A	0.47
Zm00001d051272_P001	Ascorbate-specific transmembrane electron transporter 1		N/A	N/A	0.32
Zm00001d048020_P001	Hemoglobin1		N/A	N/A	0.13
Zm00001d047697_P002	40S ribosomal protein S28	40S ribosomal protein S28	N/A	N/A	0.28
Zm00001d048159_P001	40S ribosomal protein S3a		N/A	N/A	0.14
Zm00001d039821_P001	Histone H2B	Histone H2B	Com	N/A	Com
Zm00001d018981_P002	Histone1a	Domain in histone families 1 and 5	Com	Com	N/A
Zm00001d050368_P001	HMG-Y-related protein A	linker histone H1 and H5 family	Uni	N/A	N/A
Zm00001d009417_P003	Ribosomal L28e protein family	Ribosomal L28e protein family	2.5	N/A	N/A
Zm00001d026254_P001	60S ribosomal protein	60S ribosomal protein	2.4	N/A	N/A
Zm00001d025413_P002	Plectin/S10 domain	Plectin/S10 domain	2	N/A	N/A
Zm00001d029087_P002	Sucrose synthase	Sucrose-cleaving enzyme that provides UDP-glucose and fructose for various metabolic pathways	Uni	NA	NA
Zm00001d019497_P004	Heteroglycan glucosidase 1	Belongs to the glycosyl hydrolase 31 family	Com	N/A	Com
Zm00001d041777_P001	Beta-glucosidase 17	Belongs to the glycosyl hydrolase 1 family	Com	N/A	Com
Zm00001d042140_P001	Beta-1,3-glucanase	Belongs to the glycosyl hydrolase 17 family	Uni	N/A	N/A
Zm00001d042143_P001	Glucan endo-13-beta-glucosidase homolog1	Belongs to the glycosyl hydrolase 17 family	Uni	N/A	N/A
Zm00001d012561_P001	Cysteine proteinase inhibitors	Cysteine proteinase inhibitor	3.4	N/A	N/A
Zm00001d043175_P003	Cysteine proteinase inhibitors	Cysteine proteinase inhibitor	2.5	N/A	N/A
Zm00001d038558_P005	Cysteine proteinase inhibitors	Belongs to the cystatin family. Phytocystatin subfamily	Uni	N/A	N/A
Zm00001d006221_P001	Triose phosphate isomerase2	Triosephosphate isomerase	N/A	Com	Com
Zm00001d008619_P003	Triose phosphate isomerase3	Triosephosphate isomerase	N/A	Uni	N/A
Zm00001d012173_P001	Fructokinase-1	Belongs to the carbohydrate kinase PfkB family	N/A	2.2	N/A
Zm00001d025240_P004	2-oxoglutarate dehydrogenase E1 component		N/A	N/A	Uni
Zm00001d000237_P001	Cis-zeatin O-glucosyltransferase 1	Belongs to the UDP-glycosyltransferase family	N/A	Com	Com
Zm00001d011649_P001	Glycosyltransferase	Belongs to the UDP-glycosyltransferase family	Com	Com	N/A
Zm00001d005248_P004	Dolichyl-diphosphooligosaccharide-protein glycosyltransferase 48 kda subunit	Essential subunit of the N-oligosaccharyl transferase (OST) complex which catalyzes the transfer of a high mannose oligosaccharide from a lipid-linked oligosaccharide donor to an asparagine residue within an Asn-X-Ser Thr consensus motif in nascent polypeptide chains	Com	Com	N/A
Zm00001d007312_P001	Apyrase 1	Belongs to the GDA1 CD39 NTPase family	Com	Com	N/A
Zm00001d051754_P002	Aldehyde dehydrogenase 2	Belongs to the aldehyde dehydrogenase family	2.1	N/A	N/A
Zm00001d041963_P001	Cytochrome B5 isoform D	Cytochrome b5	2.3	N/A	N/A
Zm00001d016619_P002	Cytochrome b-c1 complex subunit Rieske	Component of the ubiquinol-cytochrome c reductase complex (complex III or cytochrome b-c1 complex), which is a respiratory chain that generates an electrochemical potential coupled to ATP synthesis	Uni	N/A	N/A
Zm00001d049959_P005	Cytochrome c1 1 heme protein mitochondrial	Cytochrome C1 family	Com	N/A	Com
Zm00001d032187_P001	Malate dehydrogenase (MDH)	Malate dehydrogenase	Com	N/A	Com
Zm00001d018479_P001	NADH dehydrogenase [ubiquinone] 1 alpha subcomplex subunit 9 mitochondrial	NAD(P)H-binding	Uni	N/A	N/A
Zm00001d044441_P002	ATP synthase epsilon chain		N/A	N/A	Uni
Zm00001d048583_P001	Thioesterase	Belongs to the mitochondrial carrier (TC 2.A.29) family	Com	N/A	Com
Zm00001d049597_P003	NADH ubiquinone reductase	Pyridine nucleotide-disulphide oxidoreductase	Com	N/A	Com
Zm00001d051595_P004	ATP synthase delta chain	ATP synthase delta (OSCP) subunit	Com	N/A	Com
Zm00001d041593_P001	ATP citrate synthase	ATP citrate lyase citrate-binding	Com	N/A	Com
Zm00001d044459_P008	Cytochrome c oxidase polypeptide Vb	Cytochrome c oxidase subunit Vb	Uni	N/A	Uni
Zm00001d039520_P001	Cytokinin dehydrogenase	cytokinin dehydrogenase activity	Uni	N/A	N/A
Zm00001d005253_P002	V-type proton atpase subunit G		N/A	N/A	0.34
Zm00001d051403_P001	Aquaporin PIP1-3/PIP1-4	Belongs to the MIP aquaporin (TC 1.A.8) family	Com	N/A	Com
Zm00001d041959_P001	Zinc transporter2	ZIP Zinc transporter	Com	N/A	Com
Zm00001d027667_P014	Citrate transporter1	Citrate transporter	Com	Com	N/A
Zm00001d031024_P003	Sulfurtransferase	Sulfurtransferase	Com	N/A	Com
Zm00001d001970_P001	Molybdopterin-molybdenumtransferase	MoeA C-terminal region (domain IV)	Com	N/A	Com
Zm00001d028687_P001	Calcium pump2		N/A	N/A	Uni
Zm00001d029170_P002	Superoxide dismutase		N/A	N/A	Uni
Zm00001d017274_P001	Phenylalanine ammonia-lyase	Phenylalanine ammonia-lyase	4.1	N/A	N/A
Zm00001d025103_P001	Amine oxidase	Belongs to the copper topaquinone oxidase family	2.7	N/A	N/A
Zm00001d038334_P001	NRT1/ PTR family 5.10	POT family	Com	Com	N/A
Zm00001d002326_P003	Adenosylmethionine aminotransferase1	Belongs to the class-III pyridoxal-phosphate-dependent aminotransferase family	Com	Com	N/A
Zm00001d023429_P001	Diaminopimelate decarboxylase 2 chloroplastic	Pyridoxal-dependent decarboxylase, C-terminal sheet domain	Com	Com	N/A
Zm00001d015378_P001	Glycine cleavage system H protein	The H protein shuttles the methylamine group of glycine from the P protein to the T protein	Com	N/A	Com
Zm00001d015509_P002	Chorismate mutase 2, cytosolic cm2	chorismate mutase	Uni	N/A	N/A
Zm00001d016198_P004	Aspartate aminotransferase	Aspartate aminotransferase	N/A	Com	Com
Zm00001d028536_P002	Anthranilate synthase	Anthranilate synthase component I, N terminal region	N/A	Com	Com
Zm00001d044035_P001	Ketol-acid reductoisomerase	Acetohydroxy acid isomeroreductase, catalytic domain	N/A	Com	Com
Zm00001d018555_P001	Homoserine kinase		N/A	N/A	Com
Zm00001d016551_P002	Leucine aminopeptidase 2 chloroplastic	Cytosol aminopeptidase family, N-terminal domain	Com	N/A	Com
Zm00001d047667_P001	Argininosuccinate lyase chloroplastic		N/A	N/A	Uni
Zm00001d035157_P002	Lysine histidine transporter 2	Transmembrane amino acid transporter protein	N/A	Com	Com
Zm00001d025984_P002	Glycine cleavage system H protein, glutamate dehydrogenase	Belongs to the Glu Leu Phe Val dehydrogenases family	Com	N/A	Com
Zm00001d033286_P001	Phenylalanine ammonia-lyase	Aromatic amino acid lyase	Com	N/A	Com
Zm00001d025398_P012	Exocyst complex component SEC5	Exocyst complex component Sec5	Com	N/A	Com
Zm00001d041138_P003	Exocyst complex component SEC5	Exocyst complex component Sec10	Uni	N/A	N/A
Zm00001d023583_P004	Dynamin-like protein ARC5	Belongs to the TRAFAC class dynamin-like GTPase superfamily. Dynamin Fzo YdjA family	Com	N/A	Com
Zm00001d028755_P002	Ran-binding protein 1 homolog a	RanBP1 domain	Com	N/A	Com
Zm00001d034949_P001	GTP-binding protein homolog1	Ras family	Uni	N/A	N/A
Zm00001d027342_P002	Mitochondrial import inner membrane translocase subunit Tim9	Belongs to the small Tim family	Com	Com	N/A
Zm00001d034492_P017	Vacuolar protein sorting-associated protein 35	Plays a role in vesicular protein sorting	Com	Com	N/A
Zm00001d039316_P004	Reticulon-like protein	Reticulon-like protein	Com	N/A	Com
Zm00001d010504_P001	Ran-binding domain protein 1	Ran-binding domain	N/A	Uni	N/A
Zm00001d022277_P001	Tolb protein-related	WD40-like Beta Propeller Repeat	N/A	Com	Com
Zm00001d014001_P001	Flotillin-like	SPFH domain / Band 7 family	2.7	Com	Com
Zm00001d024963_P001	Glutathione S-transferase GSTU6	Glutathione S-transferase, C-terminal domain	Uni	N/A	N/A
Zm00001d043787_P001	Glutathione S-transferase GSTU6	Glutathione S-transferase, C-terminal domain	Uni	N/A	N/A
Zm00001d029965_P001	Protein-methionine-S-oxide reductases	Peptide methionine sulfoxide reductase	2.2	Com	Com
Zm00001d003271_P001	Protein-methionine-S-oxide reductases	peptide-methionine (S)-S-oxide reductase activity	3.2	N/A	N/A
Zm00001d005812_P003	Chaperonin	Belongs to the GroES chaperonin family	Com	Com	N/A
Zm00001d051742_P001	T-complex protein 1 subunit delta	assists the folding of proteins upon ATP hydrolysis	2.1	0.5	N/A
Zm00001d039169_P001	Heat shock protein 90 kda, cell envelope integrity inner membrane protein tola	Belongs to the small heat shock protein (HSP20) family	Com	Com	N/A
Zm00001d003857_P001	Calnexin	Calreticulin family	2.7	N/A	N/A
Zm00001d008189_P008	Retrotransposon protein SINE subclass	Belongs to the peptidase A1 family	3.5	0.4	N/A
Zm00001d026265_P002	26S proteasome non-atpase regulatory subunit 1 homolog	26S proteasome non-ATPase regulatory subunit 1	Uni	N/A	N/A
Zm00001d050551_P011	Ubiquitin-associated (UBA)/TS-N domain-containing protein	domain in protein kinases, N-glycanases and other nuclear proteins	Com	Com	N/A
Zm00001d019600_P004	E3 ubiquitin-protein ligase	Ring finger domain	Uni	N/A	N/A
Zm00001d017522_P003	Tripeptidyl-peptidase II	Tripeptidyl-peptidase	N/A	2.9	N/A
Zm00001d051211_P004	Serine-type endopeptidase, proteasome subunit alpha type	The proteasome is a multicatalytic proteinase complex which is characterized by its ability to cleave peptides with Arg, Phe, Tyr, Leu, and Glu adjacent to the leaving group at neutral or slightly basic pH	N/A	Com	Com
Zm00001d053296_P001	Ubiquitin-conjugating enzyme E2 variant 1C	Belongs to the ubiquitin-conjugating enzyme family	Com	Com	N/A
Zm00001d007753_P001	Eukaryotic aspartyl protease family protein	Xylanase inhibitor N-terminal	N/A	Uni	N/A
Zm00001d045025_P007	20 kda chaperonin chloroplastic	Belongs to the GroES chaperonin family	N/A	Com	Com
Zm00001d017401_P002	Hsp70-hsp90 organizing protein 3	Heat shock chaperonin-binding motif.	N/A	Com	Com
Zm00001d042216_P001	Glutathione transferase	Glutathione S-transferase, C-terminal domain	N/A	0.5	N/A
Zm00001d010870_P001	Glutathione transferase	Belongs to the GST superfamily	N/A	Com	Com
Zm00001d013693_P001	Glutathione S-transferase U28	Glutathione S-transferase, C-terminal domain	N/A	Uni	N/A
Zm00001d028183_P001	T-complex protein 1 subunit gamma	assists the folding of proteins upon ATP hydrolysis	N/A	Com	Com
Zm00001d018694_P006	CCT-epsilon	assists the folding of proteins upon ATP hydrolysis	N/A	Com	Com
Zm00001d018349_P001	CCT-alpha	assists the folding of proteins upon ATP hydrolysis	N/A	Com	Com
Zm00001d052948_P001	CCT-theta	assists the folding of proteins upon ATP hydrolysis	N/A	Uni	N/A
N/A= Proteins that are not expressed. Uni= Uniquely proteins specific to one comparison. Com= Shared proteins expression detected in one or more comparison.
