# Supplementary material for: Label-free quantitative proteomics of maize roots from different root zones provides insight into proteins associated with enhance water uptake
Source: BMC Genomics. 2022 Mar 6;23:184. doi: 10.1186/s12864-022-08394-y (PMC8898408; doi:10.1186/s12864-022-08394-y)
Supplement: Supplementary file 10 — Additional file 10: Table S9. The list of gene-specific primers selected for qRT-PCR analysis. [file 12864_2022_8394_MOESM10_ESM.xlsx]

## Sheet: Sheet1
ID	qPCR ID	Primer sequences
Zm00001d025660_P001	M2F	TTCTCCTCCCCTCTTGCTAAAG
	M2R	GCCGATGATGATGTACTTGAAC
Zm00001d039173_P007	M30F	GTACTTCGACACCATGAAGGAG
	M30R	TTAGTGTTTGGCGACAGAGGAT
Zm00001d007084_P001	M18F	TCTGGCATACTATTCTCGCAAT
	M18R	GGATCAGAAGGTATGCCACATA
Zm00001d051742_P001	M17F	GAGTTCATCACCAAGACCCTAA
	M17R	AGAGATTTCCTCAACAACGTCT
Zm00001d024511_P002	M24F	CCACTAGCTCAAAACCCTAGAG
	M24R	GACGAACTTCTTCTTCTTGCTG
Zm00001d053765_P003	M41F	TATTGTGGGAATTTCAGCCAAC
	M41R	TGTGTTCTCAAAAACAGTAGCG
Zm00001d025413_P002	M12F	GTTTGGAGACAGGGATGAGTAC
	M12R	CGTCCTTCAAAATTAAACGCCT
Zm00001d053196_P003	M9F	CATGGTGATGACAAAGGCTTAG
	M9R	TGTGTAAACAGTTGATTCGCAG
Zm00001d001831_P002	M23F	CATCATCTGCTGTGAGGACTG
	M23R	GAATGAGGCCTCTGTAGATCAG
Zm00001d018187_P001	M29F	GTAACGGAAAATTTGTCCGTCA
	M29R	ACCGAGGTGCACTATTTCATAA
